# Supplementary material for: Coding transcriptome analyses reveal altered functions underlying immunotolerance of PEG-fused rat sciatic nerve allografts
Source: J Neuroinflammation. 2020 Oct 2;17:287. doi: 10.1186/s12974-020-01953-8 (PMC7532577; doi:10.1186/s12974-020-01953-8)
Supplement: Supplementary file 2 — Additional file 2: Table S1. (RNAseq_Reads_Table.xlsx). Read mapping and alignment results for all samples used for RNAseq. The ID of each animal is indicated underneath the sample name in parentheses. [file 12974_2020_1953_MOESM2_ESM.xlsx]

## Sheet: Sheet1
	Unop 1 (UN16L)	Unop 2 (UN17R)	PEG Allo 1 (G186)	PEG Allo 2 (G187)	PEG Allo 3 (G193)	NC Allo 1 (I106)	NC Allo 2 (I108)	NC Allo 3 (I109)
Left read input	51262991	42774733	46248367	46497991	45913647	53488054	44146805	47283473
Left mapped	49713724 (97%)	41504128 (97%)	44753160 (96.8%)	45067285 (96.9%)	44552935 (97%)	51491390 (96.3%)	42337786 (95.9%)	45413973 (96.%)
Left mult. align.	2689019 (5.4%)	2130349 (5.1%)	2863530 (6.4%)	2877783 (6.4%)	2899396 (6.5%)	3482877 (6.8%)	3008390 (7.1%)	3169202 (7%)
Right read input	51262991	42774733	46248367	46497991	45913647	53488054	44146805	47283473
Right mapped	47534114 (92.7%)	39733542 (92.9%)	42805295 (92.6%)	42939342 (92.3%)	42251880 (92%)	49174442 (91.9%)	39984154 (90.6%)	43000727 (90.9%)
Right mult. align.	2549285 (5.4%)	2022683 (5.1%)	2718743 (6.4%)	2723806 (6.3%)	2733424 (6.5%)	3304440 (6.7%)	2816315 (7%)	2977378 (6.9%)
Mapping rate	0.949	0.95	0.947	0.946	0.945	0.941	0.932	0.935
Aligned pairs	46685242	39038797	41998759	42166488	41458470	48083878	39088736	42065627
Mult. align.	2503633 (5.4%)	1988456 (5.1%)	2662335 (6.3%)	2671967 (6.3%)	2678485 (6.5%)	3213865 (6.7%)	2733270 (7%)	2889106 (6.9%)
Discord. align.	861781 (1.8%)	807455 (2.1%)	1861325 (4.4%)	2237357 (5.3%)	2845862 (6.9%)	2798597 (5.8%)	1874154 (4.8%)	1996264 (4.7%)
Alignment rate	0.894	0.894	0.868	0.859	0.841	0.847	0.843	0.847
