# Supplementary material for: Coding transcriptome analyses reveal altered functions underlying immunotolerance of PEG-fused rat sciatic nerve allografts
Source: J Neuroinflammation. 2020 Oct 2;17:287. doi: 10.1186/s12974-020-01953-8 (PMC7532577; doi:10.1186/s12974-020-01953-8)
Supplement: Supplementary file 4 — Additional file 4: Table S2. (Differential_Expression_Results.xlsx). Excel tables showing (Tab S1) all normalized read counts for all samples and associated gene transcripts; (Tab S2) PEG vs NC differential expression results; (Tab S3) PEG vs Unop differential expression results; (Tab S4) NC vs Unop differential expression results. [file 12974_2020_1953_MOESM4_ESM.xlsx]

## Sheet: Normalized Read Counts
	Row.names	G186	G187	G193	I106	I108	I109	UN16L	UN17R	external_gene_name	description
1	ENSRNOG00000000001	111.226	143.036	121.012	86.6807	91.4409	84.889	70.8316	36.2714	AABR07013255.1
2	ENSRNOG00000000007	24.099	53.2879	27.2041	7.14892	2.15155	1.9293	47.2211	25.0148	Gad1	glutamate decarboxylase 1 [Source:RGD Symbol;Acc:2652]
3	ENSRNOG00000000008	3.70753	1.86975	0.938074	0.893615	2.15155	0.964648	6.43924	2.50148	Alx4	ALX homeobox 4 [Source:RGD Symbol;Acc:1310201]
4	ENSRNOG00000000009	1.85377	2.80462	1.87615	0.893615	1.07578	0	0	0	Tmco5b	transmembrane and coiled-coil domains 5B [Source:RGD Symbol;Acc:1561237]
5	ENSRNOG00000000010	1.85377	0.934875	3.7523	19.6595	15.0609	3.85859	115.906	37.5222	Cbln1	cerebellin 1 precursor [Source:RGD Symbol;Acc:1562813]
6	ENSRNOG00000000012	32.4409	19.6324	23.4518	35.7446	20.4397	28.9394	19.3177	20.0118	Tcf15	transcription factor 15 [Source:RGD Symbol;Acc:1308464]
7	ENSRNOG00000000017	665.502	498.288	541.269	461.999	470.114	578.789	150.249	58.7847	Steap1	STEAP family member 1 [Source:RGD Symbol;Acc:1311543]
8	ENSRNOG00000000021	331.824	351.513	398.681	553.148	604.586	530.556	302.644	287.67	AABR07061902.1
9	ENSRNOG00000000024	2136.47	1860.4	1921.18	2108.93	2672.23	2337.34	1258.87	837.995	Hebp1	heme binding protein 1 [Source:RGD Symbol;Acc:1304581]
10	ENSRNOG00000000033	156.643	143.036	167.915	234.127	139.851	158.202	358.451	456.52	Tmcc2	transmembrane and coiled-coil domain family 2 [Source:RGD Symbol;Acc:1311960]
11	ENSRNOG00000000034	441.197	323.467	304.874	836.424	921.94	749.531	343.426	318.938	Nuak2	NUAK family kinase 2 [Source:RGD Symbol;Acc:1359167]
12	ENSRNOG00000000035	0.926883	2.80462	0.938074	0	1.07578	0.964648	0	2.50148	Tmed11	transmembrane emp24 protein transport domain containing 11 [Source:RGD Symbol;Acc:1588776]
13	ENSRNOG00000000036	18.5377	14.958	30.9564	37.5318	31.1975	11.5758	72.978	63.7877	Klhdc8a	kelch domain containing 8A [Source:RGD Symbol;Acc:1305132]
14	ENSRNOG00000000040	470.857	566.534	451.214	254.68	333.49	294.218	192.104	227.635	RGD1304622	similar to 6820428L09 protein [Source:RGD Symbol;Acc:1304622]
15	ENSRNOG00000000041	82.4926	78.5295	92.8693	47.3616	52.713	89.7122	95.5154	147.587	Slc26a1	solute carrier family 26 member 1 [Source:RGD Symbol;Acc:620136]
16	ENSRNOG00000000042	546.861	792.774	612.562	472.722	426.007	508.369	377.769	481.535	Xpr1	xenotropic and polytropic retrovirus receptor 1 [Source:RGD Symbol;Acc:1306554]
17	ENSRNOG00000000043	4069.95	3968.54	3956.8	3123.19	4706.52	4541.56	2035.87	2528.99	Idua	iduronidase, alpha-L- [Source:RGD Symbol;Acc:1310943]
18	ENSRNOG00000000044	1240.17	1283.58	1330.19	1283.23	1369.46	1253.08	1161.21	1320.78	Tmem175	transmembrane protein 175 [Source:RGD Symbol;Acc:1309712]
19	ENSRNOG00000000047	6703.22	7535.09	6817.92	6909.43	9470.05	7926.51	4798.31	5290.63	Cd82	Cd82 molecule [Source:RGD Symbol;Acc:69070]
20	ENSRNOG00000000048	2211.54	2420.39	2517.79	2444.93	3113.3	2831.24	1777.23	1774.8	Gak	cyclin G associated kinase [Source:RGD Symbol;Acc:621589]
21	ENSRNOG00000000053	108.445	78.5295	106.94	113.489	92.5167	127.333	193.177	141.334	Crp	C-reactive protein [Source:RGD Symbol;Acc:2411]
22	ENSRNOG00000000054	575.595	626.366	586.296	478.978	465.811	473.642	1347.95	1233.23	Abhd8	abhydrolase domain containing 8 [Source:RGD Symbol;Acc:1305693]
23	ENSRNOG00000000055	0	0	1.87615	7.14892	21.5155	10.6111	0	0	Fcrl6	Fc receptor-like 6 [Source:RGD Symbol;Acc:1563939]
24	ENSRNOG00000000060	5.5613	0.934875	6.56652	11.617	7.53043	3.85859	229.666	306.431	Cplx1	complexin 1 [Source:RGD Symbol;Acc:70944]
25	ENSRNOG00000000062	489.394	564.664	469.975	330.638	319.505	391.647	284.4	315.186	Pcgf3	polycomb group ring finger 3 [Source:RGD Symbol;Acc:1311479]
26	ENSRNOG00000000064	2128.12	1937.99	2021.55	3052.59	2330.13	2195.54	4244.53	2892.96	Atp5me	ATP synthase membrane subunit e [Source:RGD Symbol;Acc:621377]
27	ENSRNOG00000000065	0.926883	2.80462	1.87615	3.57446	1.07578	2.89394	2.14641	0	Pde6b	phosphodiesterase 6B [Source:RGD Symbol;Acc:1311039]
28	ENSRNOG00000000066	710.92	753.509	697.927	636.254	634.708	658.854	572.019	754.196	Fbxo28	F-box protein 28 [Source:RGD Symbol;Acc:1304584]
29	ENSRNOG00000000068	3300.63	2670.94	3165.06	4061.48	4165.4	3896.21	5457.26	3529.59	Ppp2r5a	protein phosphatase 2, regulatory subunit B', alpha [Source:RGD Symbol;Acc:1308022]
30	ENSRNOG00000000070	63.0281	84.1387	67.5413	46.468	58.0919	57.8789	55.8067	41.2744	LOC100910207	protein Dr1-like [Source:RGD Symbol;Acc:6499394]
31	ENSRNOG00000000073	725.75	602.994	685.732	897.19	736.906	874.935	825.296	836.745	Tmed5	transmembrane p24 trafficking protein 5 [Source:RGD Symbol;Acc:1359437]
32	ENSRNOG00000000075	574.668	641.324	600.367	723.828	740.134	660.784	517.286	644.131	Mtf2	metal response element binding transcription factor 2 [Source:RGD Symbol;Acc:1304727]
33	ENSRNOG00000000081	1298.56	1334.07	1393.04	1130.42	1215.63	1162.4	1284.63	1253.24	Antxr2	ANTXR cell adhesion molecule 2 [Source:RGD Symbol;Acc:1561294]
34	ENSRNOG00000000082	2103.1	2095.05	1958.7	2350.21	2728.17	2643.13	1300.73	1370.81	Hltf	helicase-like transcription factor [Source:RGD Symbol;Acc:1309031]
35	ENSRNOG00000000091	32.4409	30.8509	28.1422	13.4042	5.37888	21.2222	88.0029	98.8084	LOC103691556	mothers against decapentaplegic homolog 9 [Source:RGD Symbol;Acc:9309512]
36	ENSRNOG00000000095	1061.28	1036.78	1088.17	923.105	1025.21	890.37	904.713	724.178	Gpr89b	G protein-coupled receptor 89B [Source:RGD Symbol;Acc:1304837]
37	ENSRNOG00000000096	197.426	176.691	186.677	197.489	219.458	156.273	233.959	223.882	Pdzk1	PDZ domain containing 1 [Source:RGD Symbol;Acc:70924]
38	ENSRNOG00000000097	16.6839	7.479	13.133	92.936	130.169	80.0658	2.14641	3.75222	Cd160	CD160 molecule [Source:RGD Symbol;Acc:1563598]
39	ENSRNOG00000000098	2420.09	2482.09	2161.32	3870.25	3729.71	3637.69	2116.36	1818.57	Rnf115	ring finger protein 115 [Source:RGD Symbol;Acc:1305315]
40	ENSRNOG00000000104	1079.82	1134.94	1099.42	1219.78	1403.89	1127.67	833.882	700.414	Thoc3	THO complex 3 [Source:RGD Symbol;Acc:1311669]
41	ENSRNOG00000000105	295.676	346.838	296.431	163.532	142.002	163.99	602.069	776.709	Cplx2	complexin 2 [Source:RGD Symbol;Acc:70945]
42	ENSRNOG00000000108	2876.12	3057.04	2983.07	2118.76	2388.22	2440.56	2963.12	2672.83	Aga	aspartylglucosaminidase [Source:RGD Symbol;Acc:1309646]
43	ENSRNOG00000000109	0	0	0	0	0	0	0	0	Fgf20	fibroblast growth factor 20 [Source:RGD Symbol;Acc:71068]
44	ENSRNOG00000000111	676.625	617.017	650.085	652.339	658.375	624.127	1427.36	1383.32	Coprs	coordinator of PRMT5 and differentiation stimulator [Source:RGD Symbol;Acc:1565675]
45	ENSRNOG00000000112	1495.99	1542.54	1448.39	1433.36	1666.38	1545.37	2065.92	2530.25	Champ1	chromosome alignment maintaining phosphoprotein 1 [Source:RGD Symbol;Acc:1311283]
46	ENSRNOG00000000113	197.426	225.305	201.686	151.915	215.155	209.329	333.767	320.189	Elac1	elaC ribonuclease Z 1 [Source:RGD Symbol;Acc:1304757]
47	ENSRNOG00000000121	342.02	294.485	330.202	323.489	367.915	359.814	253.277	242.643	Pigv	phosphatidylinositol glycan anchor biosynthesis, class V [Source:RGD Symbol;Acc:1309526]
48	ENSRNOG00000000122	1969.63	2001.57	1955.88	3013.27	2879.85	2716.45	2065.92	1445.85	Ak2	adenylate kinase 2 [Source:RGD Symbol;Acc:2077]
49	ENSRNOG00000000123	1577.56	1885.64	1477.47	3605.74	4478.45	4148.95	518.359	434.006	Rnf19b	ring finger protein 19B [Source:RGD Symbol;Acc:1305470]
50	ENSRNOG00000000124	0	0	0	0	0	0	0	0	AABR07065970.1	transmembrane protein 234-like [Source:NCBI gene;Acc:103690615]
51	ENSRNOG00000000127	1879.72	1923.04	2056.26	2109.83	1810.53	2118.37	1579.76	1812.32	Kpna6	karyopherin subunit alpha 6 [Source:RGD Symbol;Acc:1306570]
52	ENSRNOG00000000129	7.41507	8.41387	6.56652	4.46808	1.07578	3.85859	12.8785	10.0059	Phf24	PHD finger protein 24 [Source:RGD Symbol;Acc:1559864]
53	ENSRNOG00000000130	680.332	735.746	725.131	1410.12	645.465	1064.01	517.286	366.467	Dnajb5	DnaJ heat shock protein family (Hsp40) member B5 [Source:RGD Symbol;Acc:1307453]
54	ENSRNOG00000000133	2663.86	2563.43	2627.54	2186.68	2192.43	2037.34	4377.61	4064.9	Txndc15	thioredoxin domain containing 15 [Source:RGD Symbol;Acc:1304696]
55	ENSRNOG00000000137	1695.27	1067.63	1121	4775.48	3935.19	3165.97	266.155	215.127	Ly86	lymphocyte antigen 86 [Source:RGD Symbol;Acc:1309936]
56	ENSRNOG00000000138	63.0281	74.79	88.1789	48.2552	38.7279	52.091	33.2694	12.5074	Glis1	GLIS family zinc finger 1 [Source:RGD Symbol;Acc:1308030]
57	ENSRNOG00000000142	1881.57	1943.6	1875.21	1510.21	2315.07	2264.03	2180.76	2236.32	Plxdc2	plexin domain containing 2 [Source:RGD Symbol;Acc:1305962]
58	ENSRNOG00000000145	313.287	411.345	312.379	263.616	230.216	267.207	243.618	305.18	Pik3r3	phosphoinositide-3-kinase regulatory subunit 3 [Source:RGD Symbol;Acc:621042]
59	ENSRNOG00000000150	1088.16	1288.26	1107.87	988.338	1255.43	1012.88	872.517	696.662	Dnajc1	DnaJ heat shock protein family (Hsp40) member C1 [Source:RGD Symbol;Acc:2322144]
60	ENSRNOG00000000151	201.134	179.496	180.11	199.276	194.715	265.278	159.908	147.587	Ldlrap1	low density lipoprotein receptor adaptor protein 1 [Source:RGD Symbol;Acc:1563417]
61	ENSRNOG00000000155	887.954	1083.52	894.922	823.02	886.439	975.259	1072.13	1385.82	Cog3	component of oligomeric golgi complex 3 [Source:RGD Symbol;Acc:1304555]
62	ENSRNOG00000000156	76.9313	59.832	134.145	68.8084	74.2285	105.147	55.8067	33.77	LOC100911486	multiple epidermal growth factor-like domains protein 6-like [Source:RGD Symbol;Acc:6492904]
63	ENSRNOG00000000157	2039.14	1982.87	1908.04	1814.04	1991.26	1967.88	1884.55	1978.67	Atg12	autophagy related 12 [Source:RGD Symbol;Acc:1306306]
64	ENSRNOG00000000158	148.301	98.1618	147.278	362.808	171.048	244.056	17705.8	11555.6	Cdo1	cysteine dioxygenase type 1 [Source:RGD Symbol;Acc:69262]
65	ENSRNOG00000000161	778.582	736.681	782.354	732.764	651.92	774.612	706.17	761.7	Chm	CHM, Rab escort protein 1 [Source:RGD Symbol;Acc:2340]
66	ENSRNOG00000000164	18813	17639.2	16475.4	13858.2	13158.9	13150.1	20796.6	19173.8	Lamp2	lysosomal-associated membrane protein 2 [Source:RGD Symbol;Acc:2990]
67	ENSRNOG00000000165	63.0281	54.2227	61.9129	159.957	48.4099	82.9597	416.404	235.139	Pfkfb1	6-phosphofructo-2-kinase/fructose-2,6-biphosphatase 1 [Source:RGD Symbol;Acc:3307]
68	ENSRNOG00000000166	388.364	349.643	419.319	470.042	437.841	411.905	251.13	247.646	Apex2	apurinic/apyrimidinic endodeoxyribonuclease 2 [Source:RGD Symbol;Acc:1565983]
69	ENSRNOG00000000167	59.3205	47.6786	30.0184	72.3828	68.8497	85.8536	488.309	215.127	Alas2	5'-aminolevulinate synthase 2 [Source:RGD Symbol;Acc:2084]
70	ENSRNOG00000000168	2100.32	2273.61	2179.15	1570.98	1262.96	1154.68	17812	22258.2	Gatm	glycine amidinotransferase [Source:RGD Symbol;Acc:71090]
71	ENSRNOG00000000169	164.058	141.166	160.411	209.106	185.033	173.637	159.908	201.369	Spata5l1	spermatogenesis associated 5-like 1 [Source:RGD Symbol;Acc:1595990]
72	ENSRNOG00000000170	2487.76	2567.17	2378.02	2171.49	2116.05	1987.17	2118.51	2205.05	Slc30a4	solute carrier family 30 member 4 [Source:RGD Symbol;Acc:619750]
73	ENSRNOG00000000172	1593.31	1777.2	1489.66	831.062	966.047	925.097	2556.38	2270.09	Sqor	sulfide quinone oxidoreductase [Source:RGD Symbol;Acc:1564504]
74	ENSRNOG00000000175	329.044	372.08	386.486	325.276	386.204	365.601	174.933	271.41	Mier2	MIER family member 2 [Source:RGD Symbol;Acc:1307278]
75	ENSRNOG00000000177	391.145	431.912	401.496	270.765	313.051	245.021	786.66	834.243	Plpp2	phospholipid phosphatase 2 [Source:RGD Symbol;Acc:628893]
76	ENSRNOG00000000184	44.4904	48.6135	45.0275	32.1701	31.1975	40.5152	17.1713	25.0148	Tmprss6	transmembrane serine protease 6 [Source:RGD Symbol;Acc:1307138]
77	ENSRNOG00000000185	987.131	860.085	992.482	1399.4	1295.23	1269.48	2070.22	1989.93	Mpst	mercaptopyruvate sulfurtransferase [Source:RGD Symbol;Acc:620065]
78	ENSRNOG00000000186	106.592	58.8971	91.9312	333.318	86.0621	192.93	2124.95	2024.95	Tst	thiosulfate sulfurtransferase [Source:RGD Symbol;Acc:3913]
79	ENSRNOG00000000187	2489.61	1649.12	2178.21	4180.33	5866.21	5565.05	609.581	504.048	Csf2rb	colony stimulating factor 2 receptor beta common subunit [Source:RGD Symbol;Acc:620189]
80	ENSRNOG00000000190	307.725	295.42	319.883	353.872	344.248	526.698	212.495	312.685	AABR07058539.1
81	ENSRNOG00000000195	83.4195	80.3992	52.5321	157.276	176.427	137.945	66.5388	45.0266	LOC108348048	von Willebrand factor A domain-containing protein 5A [Source:RGD Symbol;Acc:11476240]
82	ENSRNOG00000000196	1.85377	2.80462	2.81422	3.57446	3.22733	1.9293	0	3.75222	Cyp19a1	cytochrome P450, family 19, subfamily a, polypeptide 1 [Source:RGD Symbol;Acc:2457]
83	ENSRNOG00000000199	0	0	0	0	0	0	0	0	Dppa5	developmental pluripotency associated 5 [Source:RGD Symbol;Acc:1305838]
84	ENSRNOG00000000201	0.926883	8.41387	13.133	4.46808	0	3.85859	1.07321	5.00296	Gsta5	glutathione S-transferase alpha 5 [Source:RGD Symbol;Acc:1593189]
85	ENSRNOG00000000204	2773.24	2973.84	2819.85	2700.51	2684.06	2528.34	1703.18	1793.56	Syncrip	synaptotagmin binding, cytoplasmic RNA interacting protein [Source:RGD Symbol;Acc:1305683]
86	ENSRNOG00000000219	1401.45	1780	1519.68	1115.23	1072.55	1155.65	2903.02	2811.66	Ano10	anoctamin 10 [Source:RGD Symbol;Acc:1308260]
87	ENSRNOG00000000221	1967.77	2340.93	2189.46	1717.53	1806.23	1668.84	2784.97	2611.54	Abhd5	abhydrolase domain containing 5 [Source:RGD Symbol;Acc:1303237]
88	ENSRNOG00000000230	862.929	930.2	958.711	968.679	1030.59	835.385	618.167	619.116	Lmf1	lipase maturation factor 1 [Source:RGD Symbol;Acc:1310180]
89	ENSRNOG00000000231	570.033	658.152	504.684	324.382	359.309	441.809	583.824	515.305	Kctd17	potassium channel tetramerization domain containing 17 [Source:RGD Symbol;Acc:1311154]
90	ENSRNOG00000000233	1.85377	0	0	3.57446	1.07578	0.964648	0	0	Grm6	glutamate metabotropic receptor 6 [Source:RGD Symbol;Acc:2747]
91	ENSRNOG00000000236	5997.86	5711.15	5734.45	6191.86	6306.2	5811.04	4419.46	4213.74	Zfp207	zinc finger protein 207 [Source:RGD Symbol;Acc:1308121]
92	ENSRNOG00000000237	173.327	159.864	193.243	189.446	169.973	216.081	267.228	317.688	RGD1310429	similar to Protein Njmu-R1 [Source:RGD Symbol;Acc:1310429]
93	ENSRNOG00000000239	1231.83	872.238	484.984	6783.43	3424.19	3647.33	312.303	312.685	Ccl7	C-C motif chemokine ligand 7 [Source:RGD Symbol;Acc:1359152]
94	ENSRNOG00000000244	249.332	249.612	208.252	285.063	224.837	224.763	308.01	317.688	Coil	coilin [Source:RGD Symbol;Acc:62031]
95	ENSRNOG00000000245	347.581	249.612	327.388	581.744	765.952	600.011	95.5154	105.062	Slc16a6	solute carrier family 16, member 6 [Source:RGD Symbol;Acc:735117]
96	ENSRNOG00000000246	1162.31	1137.74	1065.65	1117.91	1052.11	1043.75	1298.58	1328.28	Amz2	archaelysin family metallopeptidase 2 [Source:RGD Symbol;Acc:1304846]
97	ENSRNOG00000000247	2662.01	2625.13	3387.38	2251.91	2213.95	2029.62	754.464	669.145	Mfsd11	major facilitator superfamily domain containing 11 [Source:RGD Symbol;Acc:1307394]
98	ENSRNOG00000000248	8134.33	8650.39	8534.6	9701.98	10605	8798.55	6746.18	6725.22	Srsf2	serine and arginine rich splicing factor 2 [Source:RGD Symbol;Acc:1359422]
99	ENSRNOG00000000249	315.14	282.332	347.087	397.659	478.72	382.965	401.379	437.759	Mettl23	methyltransferase like 23 [Source:RGD Symbol;Acc:1306284]
100	ENSRNOG00000000250	674.771	703.026	639.766	813.19	882.136	761.107	409.965	464.024	Jmjd6	jumonji domain containing 6, arginine demethylase and lysine hydroxylase [Source:RGD Symbol;Acc:1305395]
101	ENSRNOG00000000251	6.48818	9.34875	6.56652	24.1276	50.5615	39.5506	0	0	St6galnac1	ST6 N-acetylgalactosaminide alpha-2,6-sialyltransferase 1 [Source:RGD Symbol;Acc:1562048]
102	ENSRNOG00000000252	0	0	0	0	0	0	0	0	AABR07042687.1
103	ENSRNOG00000000257	304.018	186.975	326.45	326.17	358.233	323.157	1929.63	1098.15	Smpd3	sphingomyelin phosphodiesterase 3 [Source:RGD Symbol;Acc:619754]
104	ENSRNOG00000000258	1226.27	1217.21	1190.42	1169.74	1059.64	1060.15	867.151	1019.35	Prmt7	protein arginine methyltransferase 7 [Source:RGD Symbol;Acc:1304869]
105	ENSRNOG00000000262	638.623	755.379	682.918	623.743	876.757	657.89	533.384	507.8	Zfp821	zinc finger protein 821 [Source:RGD Symbol;Acc:1306674]
106	ENSRNOG00000000264	1176.22	1276.1	1223.25	1293.95	1166.14	1193.27	1311.46	1415.84	Def8	differentially expressed in FDCP 8 homolog [Source:RGD Symbol;Acc:1309008]
107	ENSRNOG00000000274	30.5872	17.7626	17.8234	17.8723	17.2124	22.1869	26.8302	51.2803	Phyhipl	phytanoyl-CoA 2-hydroxylase interacting protein-like [Source:RGD Symbol;Acc:1307967]
108	ENSRNOG00000000275	134.398	137.427	182.924	123.319	111.881	134.086	286.546	322.691	Fam13c	family with sequence similarity 13, member C [Source:MGI Symbol;Acc:MGI:1918971]
109	ENSRNOG00000000277	46.3442	46.7437	58.1606	95.6168	51.6372	62.7021	56.8799	121.322	Tet1	tet methylcytosine dioxygenase 1 [Source:RGD Symbol;Acc:1310993]
110	ENSRNOG00000000279	850.879	785.295	708.246	765.828	831.575	859.501	501.187	437.759	Rtn4ip1	reticulon 4 interacting protein 1 [Source:RGD Symbol;Acc:1563384]
111	ENSRNOG00000000281	246.551	272.983	284.236	229.659	257.11	197.753	1350.09	1517.15	Prodh1	proline dehydrogenase 1 [Source:RGD Symbol;Acc:1590932]
112	ENSRNOG00000000282	0.926883	0	0	0	0	0	0	2.50148	Gsc2	goosecoid homeobox 2 [Source:RGD Symbol;Acc:1305333]
113	ENSRNOG00000000283	481.979	537.553	555.34	518.297	672.36	545.991	486.163	519.057	Ess2	ess-2 splicing factor homolog [Source:RGD Symbol;Acc:1308218]
114	ENSRNOG00000000288	1331	1596.77	1489.66	721.147	783.165	841.173	1339.36	864.261	Scarf2	scavenger receptor class F, member 2 [Source:RGD Symbol;Acc:1306013]
115	ENSRNOG00000000299	382.803	395.452	469.975	335.106	333.49	394.541	279.034	337.7	Foxo3	forkhead box O3 [Source:RGD Symbol;Acc:1309196]
116	ENSRNOG00000000302	1166.02	1019.95	1185.73	1191.19	1266.19	1128.64	2367.49	2438.94	Sesn1	sestrin 1 [Source:RGD Symbol;Acc:1307517]
117	ENSRNOG00000000303	728.53	711.44	788.92	728.296	875.681	735.062	344.499	327.694	Cep57l1	centrosomal protein 57-like 1 [Source:RGD Symbol;Acc:1311358]
118	ENSRNOG00000000304	21822.5	21450.7	20390.9	16762.4	16465.8	16016	17449.3	15492.9	Cd164	CD164 molecule [Source:RGD Symbol;Acc:70942]
119	ENSRNOG00000000306	524.616	475.851	548.773	542.424	854.166	620.268	423.917	366.467	Smpd2	sphingomyelin phosphodiesterase 2 [Source:RGD Symbol;Acc:619753]
120	ENSRNOG00000000307	2582.3	2840.15	2981.2	2091.06	3226.25	2349.88	2746.34	3922.32	Mical1	microtubule associated monooxygenase, calponin and LIM domain containing 1 [Source:RGD Symbol;Acc:1309386]
121	ENSRNOG00000000308	427.293	429.107	408.062	418.212	509.918	419.622	399.233	450.266	Zbtb24	zinc finger and BTB domain containing 24 [Source:RGD Symbol;Acc:1306951]
122	ENSRNOG00000000312	1350.47	1380.81	1508.42	997.275	1237.14	1213.53	3186.35	3583.37	Fig4	FIG4 phosphoinositide 5-phosphatase [Source:RGD Symbol;Acc:1311375]
123	ENSRNOG00000000314	3776.12	4243.4	4135.03	3136.59	3535	3336.72	6755.84	7958.45	Sec63	SEC63 homolog, protein translocation regulator [Source:RGD Symbol;Acc:1304984]
124	ENSRNOG00000000316	14.8301	33.6555	41.2752	64.3403	11.8335	46.3031	56.8799	36.2714	Sobp	sine oculis binding protein homolog [Source:RGD Symbol;Acc:1560479]
125	ENSRNOG00000000320	0	0	0	0	0	0	0	0	AABR07045462.1
126	ENSRNOG00000000321	1606.29	1545.35	1973.71	558.51	512.069	559.496	317.669	253.9	Cd24	CD24 molecule [Source:RGD Symbol;Acc:2298]
127	ENSRNOG00000000322	1720.3	1603.31	1623.81	1740.76	1723.39	1656.3	1193.41	1004.34	Atg5	autophagy related 5 [Source:RGD Symbol;Acc:1359580]
128	ENSRNOG00000000323	264.162	173.887	165.101	386.042	763.801	618.339	38.6354	46.2773	Prdm1	PR/SET domain 1 [Source:RGD Symbol;Acc:1311765]
129	ENSRNOG00000000327	950.982	884.391	865.842	650.552	641.162	702.264	1030.28	1143.18	Hace1	HECT domain and ankyrin repeat containing, E3 ubiquitin protein ligase 1 [Source:RGD Symbol;Acc:1306114]
130	ENSRNOG00000000335	37.0753	23.3719	26.2661	49.1488	59.1677	98.3941	1.07321	1.25074	Ermap	erythroblast membrane-associated protein [Source:RGD Symbol;Acc:1309996]
131	ENSRNOG00000000340	6905.28	6451.57	6109.68	6378.63	6026.5	5338.36	6879.25	5565.79	Rtraf	RNA transcription, translation and transport factor [Source:RGD Symbol;Acc:1304704]
132	ENSRNOG00000000341	3047.59	3962	3311.4	2570.93	2040.75	1923.51	3574.85	3280.69	Nid2	nidogen 2 [Source:RGD Symbol;Acc:1311685]
133	ENSRNOG00000000345	0	0	0	0	0	0	0	0	AABR07064998.1
134	ENSRNOG00000000368	636.769	653.477	694.175	776.552	275.399	358.849	751.245	941.807	Grik2	glutamate ionotropic receptor kainate type subunit 2 [Source:RGD Symbol;Acc:2733]
135	ENSRNOG00000000373	21.3183	25.2416	12.195	51.8297	7.53043	17.3637	313.376	551.576	AABR07044900.1
136	ENSRNOG00000000376	1.85377	0	0.938074	0	0	0	0	0	Tmem167b	transmembrane protein 167B [Source:RGD Symbol;Acc:1564454]
137	ENSRNOG00000000378	243.77	226.24	254.218	423.574	370.067	365.601	288.693	411.493	AABR07044914.1	catenin alpha 3 [Source:NCBI gene;Acc:361839]
138	ENSRNOG00000000383	53.7592	19.6324	32.8326	1325.23	31.1975	719.627	109.467	5.00296	Mypn	myopalladin [Source:RGD Symbol;Acc:1308510]
139	ENSRNOG00000000384	0	0	0	0	0	0	0	0	Atoh7	atonal bHLH transcription factor 7 [Source:RGD Symbol;Acc:1304957]
140	ENSRNOG00000000386	53.7592	37.395	68.4794	58.9786	45.1826	76.2072	3048.98	3540.84	Pbld1	phenazine biosynthesis-like protein domain containing 1 [Source:RGD Symbol;Acc:621263]
141	ENSRNOG00000000387	1039.04	1096.61	1004.68	1494.12	1661	1381.38	769.489	805.476	Slc25a16	solute carrier family 25 member 16 [Source:RGD Symbol;Acc:1311311]
142	ENSRNOG00000000390	0	0	0	0	0	1.9293	0	0	LOC100910755	RUN and FYVE domain-containing protein 2-like [Source:RGD Symbol;Acc:6497270]
143	ENSRNOG00000000392	931.518	926.461	965.278	939.19	887.515	920.274	1155.84	1385.82	Supv3l1	Suv3 like RNA helicase [Source:RGD Symbol;Acc:1305565]
144	ENSRNOG00000000394	1749.03	1093.8	1382.72	4579.78	6574.07	4854.11	2732.38	1992.43	Srgn	serglycin [Source:RGD Symbol;Acc:619969]
145	ENSRNOG00000000395	951.909	998.446	927.755	842.679	858.469	694.546	1681.71	1846.09	Kif1bp	KIF1 binding protein [Source:RGD Symbol;Acc:1593126]
146	ENSRNOG00000000396	2050.27	1863.21	1968.08	1958.8	1844.96	1849.23	2743.12	2855.44	Ddx50	DExD-box helicase 50 [Source:RGD Symbol;Acc:1310934]
147	ENSRNOG00000000397	3097.64	3038.34	3273.88	2941.78	3399.45	3214.21	1805.13	2216.31	Ccar1	cell division cycle and apoptosis regulator 1 [Source:RGD Symbol;Acc:1560358]
148	ENSRNOG00000000398	912.98	1004.06	812.372	1416.38	1686.82	1379.45	754.464	815.482	Zup1	zinc finger containing ubiquitin peptidase 1 [Source:RGD Symbol;Acc:1307672]
149	ENSRNOG00000000401	0	0	0	0	0	0	1.07321	0	Gprc6a	G protein-coupled receptor, class C, group 6, member A [Source:RGD Symbol;Acc:735077]
150	ENSRNOG00000000405	0	0.934875	0	97.4041	1.07578	53.0556	4.29283	1.25074	Vgll2	vestigial-like family member 2 [Source:RGD Symbol;Acc:1311903]
151	ENSRNOG00000000406	0.926883	0	0	22.3404	0	5.78789	4.29283	0	Ros1	ROS proto-oncogene 1 , receptor tyrosine kinase [Source:RGD Symbol;Acc:3591]
152	ENSRNOG00000000407	213.183	198.193	178.234	213.574	159.215	208.364	49.3675	45.0266	Dcbld1	discoidin, CUB and LCCL domain containing 1 [Source:RGD Symbol;Acc:1307211]
153	ENSRNOG00000000408	1169.73	1166.72	1225.12	1173.32	1151.08	1247.29	1486.39	1652.23	Gopc	golgi associated PDZ and coiled-coil motif containing [Source:RGD Symbol;Acc:1309512]
154	ENSRNOG00000000410	0	0	0	1.78723	0	1.9293	8.58565	3.75222	Nepn	nephrocan [Source:RGD Symbol;Acc:1307755]
155	ENSRNOG00000000411	2162.42	2394.21	2157.57	2167.02	2120.35	1839.58	2731.31	2520.24	Nus1	NUS1 dehydrodolichyl diphosphate synthase subunit [Source:RGD Symbol;Acc:1307879]
156	ENSRNOG00000000412	240.99	261.765	467.161	540.637	149.533	168.813	1680.64	2156.27	Slc35f1	solute carrier family 35, member F1 [Source:RGD Symbol;Acc:1559576]
157	ENSRNOG00000000413	78.7851	112.185	96.6216	114.383	49.4857	77.1718	1079.65	1118.16	Pln	phospholamban [Source:RGD Symbol;Acc:619894]
158	ENSRNOG00000000414	220.598	237.458	225.138	240.382	187.185	266.243	228.593	317.688	Cep85l	centrosomal protein 85-like [Source:RGD Symbol;Acc:2319745]
159	ENSRNOG00000000415	608.036	677.784	601.305	731.871	622.874	582.647	990.57	976.827	Asf1a	anti-silencing function 1A histone chaperone [Source:RGD Symbol;Acc:1311941]
160	ENSRNOG00000000417	2999.39	3186.05	3457.74	3076.72	4197.68	3755.37	2913.76	3752.22	Numa1	nuclear mitotic apparatus protein 1 [Source:RGD Symbol;Acc:1308777]
161	ENSRNOG00000000418	203.914	171.082	244.837	163.532	181.806	167.849	154.542	163.847	Zbtb12	zinc finger and BTB domain containing 12 [Source:RGD Symbol;Acc:1302958]
162	ENSRNOG00000000419	0	0	0	0	0	0	0	0	Cfb	complement factor B [Source:RGD Symbol;Acc:2204]
163	ENSRNOG00000000420	1044.6	1251.8	1113.49	1017.83	1012.31	917.38	1500.34	1408.33	Nelfe	negative elongation factor complex member E [Source:RGD Symbol;Acc:1303325]
164	ENSRNOG00000000421	766.533	902.154	860.214	923.998	1026.29	864.324	823.149	741.688	Skiv2l	Ski2 like RNA helicase [Source:RGD Symbol;Acc:1303059]
165	ENSRNOG00000000422	310.506	301.03	294.555	286.85	376.522	334.733	284.4	240.142	Dxo	decapping exoribonuclease [Source:RGD Symbol;Acc:1303267]
166	ENSRNOG00000000423	316.994	276.723	300.184	386.935	437.841	308.687	264.009	225.133	AABR07044388.1
167	ENSRNOG00000000428	4.63442	4.67437	8.44266	1.78723	3.22733	6.75253	8.58565	5.00296	Cyp21a1	cytochrome P450, family 21, subfamily a, polypeptide 1 [Source:RGD Symbol;Acc:2461]
168	ENSRNOG00000000431	1721.22	1799.63	1916.48	2061.57	2347.34	2059.52	1440.24	1274.5	Atf6b	activating transcription factor 6 beta [Source:RGD Symbol;Acc:1303317]
169	ENSRNOG00000000432	273.431	271.114	230.766	243.957	253.883	262.384	276.887	241.393	Fkbpl	FK506 binding protein-like [Source:RGD Symbol;Acc:1303227]
170	ENSRNOG00000000433	370.753	281.397	403.372	406.595	240.974	251.773	467.918	599.104	Prrt1	proline-rich transmembrane protein 1 [Source:RGD Symbol;Acc:1359348]
171	ENSRNOG00000000435	1012.16	818.95	957.773	1364.55	2272.04	1959.2	490.455	595.352	Ppt2	palmitoyl-protein thioesterase 2 [Source:RGD Symbol;Acc:620375]
172	ENSRNOG00000000436	1854.69	1705.21	3306.71	5209.78	1821.29	1791.35	19435.8	19791.7	Egfl8	EGF-like-domain, multiple 8 [Source:RGD Symbol;Acc:1549706]
173	ENSRNOG00000000437	2667.57	2633.54	2885.52	2355.57	2347.34	2175.28	3596.32	3334.47	Agpat1	1-acylglycerol-3-phosphate O-acyltransferase 1 [Source:RGD Symbol;Acc:1303287]
174	ENSRNOG00000000438	1693.42	1705.21	1659.45	1688.93	1393.13	1185.55	4296.05	4119.93	Rnf5	ring finger protein 5 [Source:RGD Symbol;Acc:1588458]
175	ENSRNOG00000000439	232.648	167.343	172.606	241.276	259.262	255.632	237.179	203.87	Ager	advanced glycosylation end product-specific receptor [Source:RGD Symbol;Acc:69258]
176	ENSRNOG00000000440	1339.35	1131.2	1222.31	1611.19	1749.21	1632.18	1131.16	1010.6	Pbx2	PBX homeobox 2 [Source:RGD Symbol;Acc:1303084]
177	ENSRNOG00000000441	558.911	390.778	521.569	955.275	1114.5	747.602	353.085	245.145	Gpsm3	G-protein signaling modulator 3 [Source:RGD Symbol;Acc:1303014]
178	ENSRNOG00000000442	1183.63	837.648	924.003	660.382	568.01	764.966	819.93	994.338	Notch4	notch 4 [Source:RGD Symbol;Acc:1303282]
179	ENSRNOG00000000443	811.95	674.045	742.954	1737.19	2062.26	1638.94	752.318	627.871	LOC103689965	complement C4-like [Source:RGD Symbol;Acc:9245878]
180	ENSRNOG00000000446	0	0	0	0	0	0	0	0	LOC100911938	butyrophilin subfamily 3 member A3-like [Source:RGD Symbol;Acc:6489741]
181	ENSRNOG00000000451	35977.9	13215.4	13813.1	125137	83920.2	68647.2	5528.09	2734.12	RT1-Ba	RT1 class II, locus Ba [Source:RGD Symbol;Acc:1595867]
182	ENSRNOG00000000454	547.788	265.504	290.803	1108.98	2394.68	2164.67	110.54	108.814	RT1-DOb	RT1 class II, locus DOb [Source:RGD Symbol;Acc:1595814]
183	ENSRNOG00000000455	4.63442	11.2185	7.50459	21.4468	41.9553	25.0808	4.29283	2.50148	LOC103689996	antigen peptide transporter 2 [Source:RGD Symbol;Acc:9419934]
184	ENSRNOG00000000456	1660.05	1136.81	1116.31	5694.12	6283.61	5011.34	533.384	479.033	Psmb8	proteasome subunit beta 8 [Source:RGD Symbol;Acc:3426]
185	ENSRNOG00000000457	2534.1	2207.24	1800.16	14719.6	14097	11375.1	819.93	676.65	Tap1	transporter 1, ATP binding cassette subfamily B member [Source:RGD Symbol;Acc:3817]
186	ENSRNOG00000000459	2765.82	1635.1	1772.02	15904.6	15586.9	12523.1	929.397	699.163	Psmb9	proteasome subunit beta 9 [Source:RGD Symbol;Acc:3427]
187	ENSRNOG00000000461	222.452	208.477	243.899	217.149	248.504	284.571	185.665	261.404	Brd2	bromodomain containing 2 [Source:RGD Symbol;Acc:1303324]
188	ENSRNOG00000000463	121.422	67.311	120.073	146.553	193.64	127.333	125.565	146.336	Col11a2	collagen type XI alpha 2 chain [Source:RGD Symbol;Acc:2373]
189	ENSRNOG00000000464	958.398	925.526	1052.52	1015.15	1195.19	1168.19	1113.99	969.323	Rxrb	retinoid X receptor beta [Source:RGD Symbol;Acc:3611]
190	ENSRNOG00000000465	5475.1	6933.03	5535.57	4316.16	4624.76	4881.12	5274.81	4874.13	Slc39a7	solute carrier family 39 member 7 [Source:RGD Symbol;Acc:1593280]
191	ENSRNOG00000000466	527.397	487.07	490.613	550.467	534.661	488.112	994.863	715.423	Hsd17b8	hydroxysteroid (17-beta) dehydrogenase 8 [Source:RGD Symbol;Acc:1303158]
192	ENSRNOG00000000467	408.756	419.759	424.009	485.233	632.556	493.9	697.584	566.585	Ring1	ring finger protein 1 [Source:RGD Symbol;Acc:3576]
193	ENSRNOG00000000470	2555.42	2625.13	2583.46	2757.7	3570.5	3576.91	2047.68	2540.25	Vps52	VPS52 GARP complex subunit [Source:RGD Symbol;Acc:3618]
194	ENSRNOG00000000471	135.325	103.771	119.135	264.51	409.871	247.914	130.931	102.561	B3galt4	Beta-1,3-galactosyltransferase 4 [Source:RGD Symbol;Acc:620328]
195	ENSRNOG00000000473	667.356	682.458	642.581	745.275	774.559	621.233	881.103	780.461	Pfdn6	prefoldin subunit 6 [Source:RGD Symbol;Acc:1303006]
196	ENSRNOG00000000474	1849.13	1708.02	1809.54	1870.34	2531.3	2142.48	886.469	898.031	Rgl2	ral guanine nucleotide dissociation stimulator-like 2 [Source:RGD Symbol;Acc:1302985]
197	ENSRNOG00000000476	548.715	673.11	556.278	539.744	556.176	542.132	822.076	707.918	Zbtb22	zinc finger and BTB domain containing 22 [Source:RGD Symbol;Acc:1359627]
198	ENSRNOG00000000477	1027.91	1331.26	975.597	2561.99	1966.52	1989.1	832.808	926.798	Daxx	death-domain associated protein [Source:RGD Symbol;Acc:621227]
199	ENSRNOG00000000478	16.6839	10.2836	11.2569	63.4467	25.8186	33.7627	26.8302	33.77	AA926063	AA926063gene [Source:RGD Symbol;Acc:1303072]
200	ENSRNOG00000000479	683.113	832.038	829.257	748.85	869.227	639.561	55.8067	76.2951	Kifc1	kinesin family member C1 [Source:RGD Symbol;Acc:1359118]
201	ENSRNOG00000000480	1006.6	831.103	925.879	1147.4	1665.3	1301.31	1244.92	1430.85	Phf1	PHD finger protein 1 [Source:RGD Symbol;Acc:1303205]
202	ENSRNOG00000000481	2404.34	2430.67	2590.96	2295.7	1982.65	1902.29	2940.59	2285.1	Cuta	cutA divalent cation tolerance homolog [Source:RGD Symbol;Acc:1303306]
203	ENSRNOG00000000483	503.298	471.177	477.48	255.574	307.672	299.041	188.884	193.865	Syngap1	synaptic Ras GTPase activating protein 1 [Source:RGD Symbol;Acc:621090]
204	ENSRNOG00000000485	2250.47	2362.43	2230.74	4375.14	4171.86	3566.3	991.643	919.293	Bak1	BCL2-antagonist/killer 1 [Source:RGD Symbol;Acc:621635]
205	ENSRNOG00000000486	76.9313	57.9622	57.2225	64.3403	62.395	65.596	50.4407	36.2714	Ggnbp1	gametogenetin binding protein 1 [Source:RGD Symbol;Acc:1359729]
206	ENSRNOG00000000487	0.926883	0	0	0	0	0	2.14641	0	Grm4	glutamate metabotropic receptor 4 [Source:RGD Symbol;Acc:2745]
207	ENSRNOG00000000488	1665.61	1644.44	1813.3	890.934	1236.07	1107.42	225.373	196.366	Hmga1	high mobility group AT-hook 1 [Source:RGD Symbol;Acc:628699]
208	ENSRNOG00000000490	4458.31	3582.44	4307.64	4790.67	5991	4294.61	5298.42	4036.14	Rps10	ribosomal protein S10 [Source:RGD Symbol;Acc:621024]
209	ENSRNOG00000000491	0	0.934875	0.938074	0	6.45465	2.89394	1.07321	0	Spdef	SAM pointed domain containing ets transcription factor [Source:RGD Symbol;Acc:1594842]
210	ENSRNOG00000000493	1416.28	1522.91	1626.62	1875.7	1745.98	1410.31	1298.58	1139.42	Snrpc	small nuclear ribonucleoprotein polypeptide C [Source:RGD Symbol;Acc:1306065]
211	ENSRNOG00000000495	587.644	546.902	517.817	434.297	391.582	499.687	163.127	223.882	Uhrf1bp1	UHRF1 binding protein 1 [Source:RGD Symbol;Acc:1307264]
212	ENSRNOG00000000498	1105.77	1021.82	1358.33	1438.72	1414.65	1310.96	2842.92	3582.12	Anks1a	ankyrin repeat and sterile alpha motif domain containing 1A [Source:RGD Symbol;Acc:1309183]
213	ENSRNOG00000000499	3.70753	1.86975	4.69037	20.5532	9.68198	7.71718	0	0	Tcp11	t-complex 11 [Source:RGD Symbol;Acc:1359387]
214	ENSRNOG00000000500	158.497	155.189	144.463	140.298	207.625	217.046	17.1713	15.0089	Scube3	signal peptide, CUB domain and EGF like domain containing 3 [Source:RGD Symbol;Acc:1304880]
215	ENSRNOG00000000501	595.059	608.603	637.89	513.829	599.207	528.627	449.674	512.803	Zfp523	zinc finger protein 523 [Source:RGD Symbol;Acc:1306239]
216	ENSRNOG00000000502	291.041	233.719	338.645	514.722	929.47	615.445	111.613	101.31	Def6	DEF6 guanine nucleotide exchange factor [Source:RGD Symbol;Acc:1307945]
217	ENSRNOG00000000503	385.584	449.675	452.152	565.658	693.875	669.465	436.795	395.234	Ppard	peroxisome proliferator-activated receptor delta [Source:RGD Symbol;Acc:3370]
218	ENSRNOG00000000504	673.844	663.761	557.216	659.488	805.756	659.819	735.147	651.635	Fance	FA complementation group E [Source:RGD Symbol;Acc:1561045]
219	ENSRNOG00000000505	0	0	0	0	0	0	0	0	Rpl10a	ribosomal protein L10A [Source:RGD Symbol;Acc:620497]
220	ENSRNOG00000000506	597.84	728.267	688.546	483.446	528.206	537.309	897.201	858.007	Tead3	TEA domain transcription factor 3 [Source:RGD Symbol;Acc:1311583]
221	ENSRNOG00000000507	0	3.7395	0.938074	0.893615	0	0	0	0	Tulp1	tubby like protein 1 [Source:RGD Symbol;Acc:1311062]
222	ENSRNOG00000000508	0	0	0	0.893615	0	0.964648	0	0	Armc12	armadillo repeat containing 12 [Source:RGD Symbol;Acc:1306008]
223	ENSRNOG00000000510	0	0	0	0	0	0	0	0	Clps	colipase [Source:RGD Symbol;Acc:2363]
224	ENSRNOG00000000511	1204.02	1255.54	1320.81	1246.59	1365.16	1349.54	690.072	795.47	Srpk1	SRSF protein kinase 1 [Source:RGD Symbol;Acc:1308272]
225	ENSRNOG00000000512	88.9808	120.599	83.4886	90.2551	140.927	122.51	129.858	175.103	Slc26a8	solute carrier family 26 member 8 [Source:RGD Symbol;Acc:1308898]
226	ENSRNOG00000000513	2911.34	2692.44	2947.43	3863.99	3964.23	3688.81	2399.69	2372.65	Mapk14	mitogen activated protein kinase 14 [Source:RGD Symbol;Acc:70496]
227	ENSRNOG00000000515	273.431	270.179	310.502	137.617	160.291	188.106	30.0498	26.2655	Mapk13	mitogen activated protein kinase 13 [Source:RGD Symbol;Acc:3045]
228	ENSRNOG00000000516	37.0753	18.6975	14.0711	41.1063	45.1826	36.6566	1.07321	0	Pxt1	peroxisomal, testis specific 1 [Source:MGI Symbol;Acc:MGI:1916557]
229	ENSRNOG00000000517	391.145	398.257	394.929	350.297	398.037	432.162	247.911	303.93	Kctd20	potassium channel tetramerization domain containing 20 [Source:RGD Symbol;Acc:1309887]
230	ENSRNOG00000000519	977.862	925.526	969.03	1168.85	1565.25	1277.19	539.823	629.122	Stk38	serine/threonine kinase 38 [Source:RGD Symbol;Acc:1309455]
231	ENSRNOG00000000520	8016.62	7489.28	7279.45	8994.24	8470.66	6928.1	8445.06	7345.59	Srsf3	serine and arginine rich splicing factor 3 [Source:RGD Symbol;Acc:1309233]
232	ENSRNOG00000000521	2401.56	2567.17	1813.3	3825.57	2368.86	3438	242.545	155.092	Cdkn1a	cyclin-dependent kinase inhibitor 1A [Source:RGD Symbol;Acc:69328]
233	ENSRNOG00000000522	12.9764	23.3719	24.3899	25.9148	31.1975	26.0455	25.757	11.2567	Cpne5	copine 5 [Source:RGD Symbol;Acc:1308021]
234	ENSRNOG00000000523	668.283	680.589	694.175	897.19	1313.52	962.718	326.255	335.198	Ppil1	peptidylprolyl isomerase like 1 [Source:RGD Symbol;Acc:1309119]
235	ENSRNOG00000000524	2494.24	2553.14	2405.22	2278.72	2345.19	2144.41	3130.54	2809.16	RGD735065	similar to GI:13385412-like protein splice form I [Source:RGD Symbol;Acc:735065]
236	ENSRNOG00000000525	2067.88	2369.91	3118.16	1321.66	1769.65	1910	3714.37	2176.29	Pi16	peptidase inhibitor 16 [Source:RGD Symbol;Acc:1304760]
237	ENSRNOG00000000527	8176.97	8642.92	8988.62	6540.37	6684.87	6572.14	13403.3	11659.4	Mtch1	mitochondrial carrier 1 [Source:RGD Symbol;Acc:1309262]
238	ENSRNOG00000000528	1438.52	1067.63	1242.01	2670.12	2852.96	2582.36	301.571	247.646	Fgd2	FYVE, RhoGEF and PH domain containing 2 [Source:RGD Symbol;Acc:1309840]
239	ENSRNOG00000000529	528.324	486.135	464.347	1256.42	1588.92	1464.34	104.101	96.3069	Pim1	Pim-1 proto-oncogene, serine/threonine kinase [Source:RGD Symbol;Acc:3330]
240	ENSRNOG00000000531	202.061	226.24	219.509	222.51	188.261	199.682	248.984	242.643	Ccdc167	coiled-coil domain containing 167 [Source:RGD Symbol;Acc:1588733]
241	ENSRNOG00000000532	2475.71	3085.09	2419.29	3685.27	3562.97	3402.31	2339.59	2541.5	Cmtr1	cap methyltransferase 1 [Source:RGD Symbol;Acc:1307801]
242	ENSRNOG00000000536	25.9527	31.7857	17.8234	41.9999	10.7578	27.9748	26.8302	25.0148	Mdga1	MAM domain containing glycosylphosphatidylinositol anchor 1 [Source:RGD Symbol;Acc:1307031]
243	ENSRNOG00000000540	260.454	232.784	251.404	260.042	236.671	280.712	218.934	255.151	Btbd9	BTB domain containing 9 [Source:RGD Symbol;Acc:1306975]
244	ENSRNOG00000000541	5132.15	4282.66	4734.46	4898.8	4220.27	4285.93	5837.17	4628.99	Glo1	glyoxalase 1 [Source:RGD Symbol;Acc:2702]
245	ENSRNOG00000000542	3.70753	1.86975	20.6376	1.78723	4.3031	1.9293	2.14641	1.25074	Dnah8	dynein, axonemal, heavy chain 8 [Source:RGD Symbol;Acc:619986]
246	ENSRNOG00000000543	693.309	772.206	673.537	291.319	314.127	380.071	353.085	287.67	Frk	fyn-related Src family tyrosine kinase [Source:RGD Symbol;Acc:621423]
247	ENSRNOG00000000546	659.014	610.473	545.959	816.764	925.167	738.92	863.931	755.446	Nt5dc1	5'-nucleotidase domain containing 1 [Source:RGD Symbol;Acc:1305214]
248	ENSRNOG00000000547	58.3937	73.8551	60.0367	49.1488	54.8646	49.197	199.616	208.873	Tspyl4	TSPY-like 4 [Source:RGD Symbol;Acc:1306653]
249	ENSRNOG00000000549	1616.48	1824.88	1645.38	1654.98	1487.8	1603.24	3070.44	2885.46	Tspyl1	TSPY-like 1 [Source:RGD Symbol;Acc:1307726]
250	ENSRNOG00000000551	300.31	253.351	304.874	337.787	483.023	396.47	840.321	762.951	Fam241b	family with sequence similarity 241 member B [Source:RGD Symbol;Acc:1305587]
251	ENSRNOG00000000552	33.3678	30.8509	43.1514	46.468	51.6372	32.798	36.489	56.2833	Col13a1	collagen type XIII alpha 1 chain [Source:RGD Symbol;Acc:1595704]
252	ENSRNOG00000000556	0	1.86975	0	0	2.15155	0	0	2.50148	Nodal	nodal growth differentiation factor [Source:RGD Symbol;Acc:1305994]
253	ENSRNOG00000000557	12322	13283.6	12107.7	10244.4	9669.07	10073.8	14295.1	12713.8	Ppa1	pyrophosphatase (inorganic) 1 [Source:RGD Symbol;Acc:1589773]
254	ENSRNOG00000000559	0	0	0.938074	0	0	0	0	0	Npffr1	neuropeptide FF receptor 1 [Source:RGD Symbol;Acc:621570]
255	ENSRNOG00000000560	423.586	412.28	432.452	1004.42	441.068	589.4	194.25	53.7818	Lrrc20	leucine rich repeat containing 20 [Source:RGD Symbol;Acc:1566140]
256	ENSRNOG00000000561	665.502	624.496	754.211	386.935	345.324	450.49	817.783	1048.12	Pald1	phosphatase domain containing, paladin 1 [Source:RGD Symbol;Acc:1305933]
257	ENSRNOG00000000562	538.519	132.752	234.518	1839.06	2923.96	3429.32	46.1479	22.5133	Prf1	perforin 1 [Source:RGD Symbol;Acc:708463]
258	ENSRNOG00000000563	952.836	2261.46	906.179	597.829	796.074	757.248	415.331	331.446	Adamts14	ADAM metallopeptidase with thrombospondin type 1 motif, 14 [Source:RGD Symbol;Acc:1308899]
259	ENSRNOG00000000564	36.1485	40.1996	29.0803	20.5532	33.349	17.3637	348.792	253.9	Tbata	thymus, brain and testes associated [Source:RGD Symbol;Acc:1561665]
260	ENSRNOG00000000565	9508.9	9456.26	11231.6	7747.64	11465.6	9986.03	2523.11	2531.5	Sgpl1	sphingosine-1-phosphate lyase 1 [Source:RGD Symbol;Acc:628599]
261	ENSRNOG00000000566	252.112	225.305	254.218	263.616	104.35	140.839	766.27	465.275	Pcbd1	pterin-4 alpha-carbinolamine dehydratase 1 [Source:RGD Symbol;Acc:3263]
262	ENSRNOG00000000567	431.001	466.502	409	293.106	316.278	406.117	536.603	326.443	Unc5b	unc-5 netrin receptor B [Source:RGD Symbol;Acc:621756]
263	ENSRNOG00000000568	3175.5	2819.58	2878.95	3244.72	3131.58	3295.24	1489.61	1853.6	Slc29a3	solute carrier family 29 member 3 [Source:RGD Symbol;Acc:727811]
264	ENSRNOG00000000569	5562.23	5261.47	5619.06	5520.75	7799.37	6440.95	2446.91	2133.76	Vsir	V-set immunoregulatory receptor [Source:RGD Symbol;Acc:1590938]
265	ENSRNOG00000000571	170962	163353	173836	160373	198333	190856	64886.1	67334.8	Psap	prosaposin [Source:RGD Symbol;Acc:3423]
266	ENSRNOG00000000572	583.937	805.862	556.278	329.744	300.141	294.218	621.387	958.066	Chst3	carbohydrate sulfotransferase 3 [Source:RGD Symbol;Acc:620355]
267	ENSRNOG00000000574	0	0.934875	0.938074	0	1.07578	0	0	0	AC096404.1
268	ENSRNOG00000000576	887.954	901.219	826.443	848.934	844.484	768.824	1458.49	1365.81	Anapc16	anaphase promoting complex subunit 16 [Source:RGD Symbol;Acc:2321124]
269	ENSRNOG00000000579	8652.46	8107.23	8051.49	9109.51	7564.86	7367.01	8759.51	6242.44	Marcks	myristoylated alanine rich protein kinase C substrate [Source:RGD Symbol;Acc:3028]
270	ENSRNOG00000000580	21.3183	14.958	19.6996	7.14892	16.1366	13.5051	24.6838	28.767	Calhm4	calcium homeostasis modulator family member 4 [Source:RGD Symbol;Acc:1595701]
271	ENSRNOG00000000581	1072.4	932.07	965.278	1166.17	1257.58	1155.65	1204.14	1320.78	Cdc40	cell division cycle 40 [Source:RGD Symbol;Acc:1307063]
272	ENSRNOG00000000582	0.926883	3.7395	2.81422	14.2978	1.07578	1.9293	123.419	80.0473	Ddo	D-aspartate oxidase [Source:RGD Symbol;Acc:1595123]
273	ENSRNOG00000000583	1983.53	2020.26	1992.47	2129.49	2578.63	2247.63	3024.3	3310.71	Cdk19	cyclin-dependent kinase 19 [Source:RGD Symbol;Acc:1305435]
274	ENSRNOG00000000585	3782.61	3443.14	3711.96	3738.89	3267.13	3163.08	5821.07	6281.21	Amd1	adenosylmethionine decarboxylase 1 [Source:RGD Symbol;Acc:2104]
275	ENSRNOG00000000586	904.638	872.238	847.081	1031.23	1079	1019.63	1233.11	1203.21	Gtf3c6	general transcription factor 3C subunit 6 [Source:RGD Symbol;Acc:1307434]
276	ENSRNOG00000000587	849.025	709.57	676.351	894.509	783.165	697.44	912.226	714.172	Rpf2	ribosome production factor 2 homolog [Source:RGD Symbol;Acc:1306906]
277	ENSRNOG00000000588	52.8324	54.2227	55.3464	83.9998	100.047	118.652	38.6354	10.0059	Slc16a10	solute carrier family 16 member 10 [Source:RGD Symbol;Acc:69197]
278	ENSRNOG00000000589	0	0	0.938074	0.893615	0	0.964648	1.07321	0	RGD1310495	similar to KIAA1919 protein [Source:RGD Symbol;Acc:1310495]
279	ENSRNOG00000000590	67.6625	59.832	51.5941	65.2339	65.6223	58.8435	79.4173	105.062	Naglt1	Na+ dependent glucose transporter 1 [Source:RGD Symbol;Acc:631438]
280	ENSRNOG00000000593	1182.7	1057.34	1179.16	1436.04	1444.77	1531.86	741.586	1124.41	Rev3l	REV3 like, DNA directed polymerase zeta catalytic subunit [Source:RGD Symbol;Acc:1307087]
281	ENSRNOG00000000595	441.197	373.95	451.214	467.361	600.283	569.142	341.28	366.467	Traf3ip2	Traf3 interacting protein 2 [Source:RGD Symbol;Acc:1593240]
282	ENSRNOG00000000596	3292.29	3518.87	3226.04	3197.36	4348.29	3629.97	4105.02	4794.08	Fyn	FYN proto-oncogene, Src family tyrosine kinase [Source:RGD Symbol;Acc:2641]
283	ENSRNOG00000000597	4.63442	1.86975	4.69037	14.2978	21.5155	8.68183	4.29283	3.75222	Wisp3	WNT1 inducible signaling pathway protein 3 [Source:RGD Symbol;Acc:1564120]
284	ENSRNOG00000000598	236.355	285.137	240.147	236.808	274.323	220.904	107.321	145.086	Tube1	tubulin, epsilon 1 [Source:RGD Symbol;Acc:1306048]
285	ENSRNOG00000000599	9979.75	13015.3	10569.3	7594.84	6655.82	7258.01	10253.4	12127.2	Lama4	laminin subunit alpha 4 [Source:RGD Symbol;Acc:1560062]
286	ENSRNOG00000000604	2880.75	3311.33	2721.35	2459.23	2105.29	2094.25	3389.19	3359.49	Hdac2	histone deacetylase 2 [Source:RGD Symbol;Acc:619976]
287	ENSRNOG00000000605	14.8301	28.9811	21.5757	24.1276	5.37888	15.4344	8.58565	5.00296	Hs3st5	heparan sulfate-glucosamine 3-sulfotransferase 5 [Source:RGD Symbol;Acc:1306379]
288	ENSRNOG00000000606	1.85377	2.80462	2.81422	1.78723	1.07578	5.78789	0	0	Pcdh15	protocadherin related 15 [Source:RGD Symbol;Acc:1590969]
289	ENSRNOG00000000607	0	0	0	0	0	0	0	0	RGD1559903	similar to RIKEN cDNA 1700049L16 [Source:RGD Symbol;Acc:1559903]
290	ENSRNOG00000000609	696.089	720.788	794.549	697.02	876.757	873.006	505.48	562.833	Ipmk	inositol polyphosphate multikinase [Source:RGD Symbol;Acc:620954]
291	ENSRNOG00000000610	1297.64	1377.07	1639.75	2200.08	1636.25	1773.02	2012.26	1464.62	Cisd1	CDGSH iron sulfur domain 1 [Source:RGD Symbol;Acc:1309529]
292	ENSRNOG00000000611	360.558	344.034	364.911	1057.15	339.945	654.031	333.767	261.404	Ube2d1	ubiquitin-conjugating enzyme E2D 1 [Source:RGD Symbol;Acc:1307886]
293	ENSRNOG00000000613	975.081	899.349	932.445	1218.89	1040.28	918.345	1328.63	1134.42	Tfam	transcription factor A, mitochondrial [Source:RGD Symbol;Acc:620682]
294	ENSRNOG00000000614	2395.07	2873.8	2734.49	1486.08	1898.74	1682.35	3343.04	3574.61	Bicc1	BicC family RNA binding protein 1 [Source:RGD Symbol;Acc:1307459]
295	ENSRNOG00000000618	7.41507	22.437	10.3188	4.46808	9.68198	6.75253	7.51245	10.0059	Mdga2	MAM domain containing glycosylphosphatidylinositol anchor 2 [Source:RGD Symbol;Acc:735131]
296	ENSRNOG00000000620	0	0.934875	0	0	0	0	0	0	AABR07041078.1
297	ENSRNOG00000000622	4700.23	4220.02	4125.65	4612.84	4591.41	4061.17	7360.05	5558.28	Hint1	histidine triad nucleotide binding protein 1 [Source:RGD Symbol;Acc:1593411]
298	ENSRNOG00000000630	0	0	0	0	0	0	0	0	AABR07044783.1
299	ENSRNOG00000000632	1926.99	2098.79	1984.96	1426.21	1395.28	1335.07	106.247	62.537	Cdk1	cyclin-dependent kinase 1 [Source:RGD Symbol;Acc:2319]
300	ENSRNOG00000000633	607.109	587.101	619.129	635.36	641.162	686.829	428.209	317.688	Rhobtb1	Rho-related BTB domain containing 1 [Source:RGD Symbol;Acc:1306871]
301	ENSRNOG00000000634	130.691	97.227	82.5505	124.213	120.487	89.7122	162.054	76.2951	Cabcoco1	ciliary associated calcium binding coiled-coil 1 [Source:RGD Symbol;Acc:1306739]
302	ENSRNOG00000000635	450.465	418.824	466.223	476.297	533.585	735.062	289.766	516.555	Arid5b	AT-rich interaction domain 5B [Source:RGD Symbol;Acc:1311735]
303	ENSRNOG00000000636	42.6366	56.0925	37.523	41.1063	59.1677	63.6667	1.07321	2.50148	Rtkn2	rhotekin 2 [Source:RGD Symbol;Acc:1304834]
304	ENSRNOG00000000638	118.641	162.668	121.012	257.361	172.124	182.318	434.649	466.526	Zfp365	zinc finger protein 365 [Source:RGD Symbol;Acc:1565986]
305	ENSRNOG00000000639	147.374	164.538	158.534	160.851	133.396	121.546	451.82	529.063	Ado	2-aminoethanethiol dioxygenase [Source:RGD Symbol;Acc:1308233]
306	ENSRNOG00000000640	514.42	696.482	867.718	934.722	941.304	730.238	3271.13	4397.6	Egr2	early growth response 2 [Source:RGD Symbol;Acc:621608]
307	ENSRNOG00000000641	520.909	467.437	485.922	484.339	488.402	458.208	364.89	403.989	Nrbf2	nuclear receptor binding factor 2 [Source:RGD Symbol;Acc:61937]
308	ENSRNOG00000000645	6718.05	7644.47	7269.13	5692.33	5379.95	5255.4	9063.23	9162.92	Reep3	receptor accessory protein 3 [Source:RGD Symbol;Acc:1560401]
309	ENSRNOG00000000648	3325.66	3674.99	3775.75	3454.72	3568.35	3635.76	2192.56	3251.92	Jmjd1c	jumonji domain containing 1C [Source:RGD Symbol;Acc:708458]
310	ENSRNOG00000000650	0	0	0	0	0	0	0	0	AABR07044838.1
311	ENSRNOG00000000653	244.697	111.25	147.278	135.83	90.3652	127.333	157.761	171.351	Nr5a2	nuclear receptor subfamily 5, group A, member 2 [Source:RGD Symbol;Acc:68353]
312	ENSRNOG00000000655	10130.8	7869.77	9421.08	21473.6	32358.3	23643.5	1098.96	856.756	Ptprc	protein tyrosine phosphatase, receptor type, C [Source:RGD Symbol;Acc:3451]
313	ENSRNOG00000000657	634.915	991.902	1289.85	739.02	442.144	996.481	1850.21	2082.48	Nek7	NIMA-related kinase 7 [Source:RGD Symbol;Acc:1311160]
314	ENSRNOG00000000658	144.594	109.38	148.216	567.446	88.2136	420.586	339.133	372.72	Acacb	acetyl-CoA carboxylase beta [Source:RGD Symbol;Acc:620500]
315	ENSRNOG00000000661	1231.83	1389.22	1414.62	1014.25	1413.57	1295.52	1110.77	1678.49	Hps4	HPS4, biogenesis of lysosomal organelles complex 3 subunit 2 [Source:RGD Symbol;Acc:1308070]
316	ENSRNOG00000000662	136.252	162.668	157.596	174.255	154.912	164.955	152.395	126.325	Srrd	SRR1 domain containing [Source:NCBI gene;Acc:288717]
317	ENSRNOG00000000663	887.027	1043.32	1052.52	945.445	1140.32	1025.42	1022.77	1166.94	Tfip11	tuftelin interacting protein 11 [Source:RGD Symbol;Acc:1311449]
318	ENSRNOG00000000664	2362.63	3158.94	2381.77	1785.44	2517.32	2026.72	1314.68	1163.19	Tpst2	tyrosylprotein sulfotransferase 2 [Source:RGD Symbol;Acc:1305331]
319	ENSRNOG00000000665	1724	1966.04	1790.78	1777.4	1947.15	1830.9	2650.82	3008.03	Pitpnb	phosphatidylinositol transfer protein, beta [Source:RGD Symbol;Acc:620143]
320	ENSRNOG00000000691	0	0	0	0	0	0	0	0	Foxn4	forkhead box N4 [Source:RGD Symbol;Acc:1306389]
321	ENSRNOG00000000692	494.956	531.009	574.101	540.637	555.1	436.021	200.69	130.077	Ung	uracil-DNA glycosylase [Source:RGD Symbol;Acc:1307200]
322	ENSRNOG00000000693	6.48818	6.54412	10.3188	1.78723	1.07578	0	30.0498	35.0207	Svop	SV2 related protein [Source:RGD Symbol;Acc:620277]
323	ENSRNOG00000000695	494.956	529.139	523.445	440.552	472.266	581.683	428.209	559.08	Ssh1	slingshot protein phosphatase 1 [Source:RGD Symbol;Acc:1306038]
324	ENSRNOG00000000697	5414.85	6336.58	6396.73	3744.25	4520.41	3853.77	2987.81	2312.62	Coro1c	coronin 1C [Source:RGD Symbol;Acc:1564490]
325	ENSRNOG00000000699	1882.5	1556.57	2371.45	3062.42	5548.85	3658.91	201.763	133.829	Selplg	selectin P ligand [Source:RGD Symbol;Acc:1307971]
326	ENSRNOG00000000700	1420.91	2101.6	1639.75	720.254	982.183	989.729	181.372	111.316	Tmem119	transmembrane protein 119 [Source:RGD Symbol;Acc:1307573]
327	ENSRNOG00000000701	2855.73	2337.19	2597.53	2915.87	2412.97	2473.36	11222.5	9524.38	Iscu	iron-sulfur cluster assembly enzyme [Source:RGD Symbol;Acc:1309562]
328	ENSRNOG00000000702	956.544	971.335	1038.45	1135.78	1325.36	1158.54	914.372	1116.91	Sart3	spliceosome associated factor 3, U4/U6 recycling protein [Source:RGD Symbol;Acc:1311646]
329	ENSRNOG00000000704	1776.84	2412.91	1964.33	1503.06	2113.9	2174.32	635.338	507.8	Cmklr1	chemerin chemokine-like receptor 1 [Source:RGD Symbol;Acc:69359]
330	ENSRNOG00000000708	11.1226	8.41387	13.133	9.82977	7.53043	15.4344	31.123	30.0177	Sgsm1	small G protein signaling modulator 1 [Source:RGD Symbol;Acc:1308178]
331	ENSRNOG00000000713	0	0	0	0	0	0	0	0	AABR07033045.1
332	ENSRNOG00000000715	0	0	0.938074	0	0	0.964648	3.21962	0	Pou1f1	POU class 1 homeobox 1 [Source:RGD Symbol;Acc:3367]
333	ENSRNOG00000000716	0	0	0.938074	0.893615	2.15155	0	0	0	Htr1f	5-hydroxytryptamine receptor 1F [Source:RGD Symbol;Acc:71083]
334	ENSRNOG00000000718	2852.02	3012.17	2908.97	3231.31	3737.25	3307.78	2618.62	2741.62	Cggbp1	CGG triplet repeat binding protein 1 [Source:RGD Symbol;Acc:1308129]
335	ENSRNOG00000000720	383.73	404.801	361.158	722.041	540.039	537.309	376.696	337.7	MGC95208	similar to 4930453N24Rik protein [Source:RGD Symbol;Acc:1359320]
336	ENSRNOG00000000723	3003.1	1711.76	1451.2	7610.92	10252.1	9713.04	658.949	567.836	RT1-CE5	RT1 class I, locus CE5 [Source:RGD Symbol;Acc:1595868]
337	ENSRNOG00000000726	0	0	0	0	0	0	0	0	Olr1671	olfactory receptor 1671 [Source:RGD Symbol;Acc:1333177]
338	ENSRNOG00000000728	1028.84	931.135	979.349	1856.04	1606.13	1382.34	1862.01	1050.62	Clic2	chloride intracellular channel 2 [Source:RGD Symbol;Acc:1306580]
339	ENSRNOG00000000729	638.623	754.444	478.418	436.978	390.507	374.283	508.7	381.475	Tmlhe	trimethyllysine hydroxylase, epsilon [Source:RGD Symbol;Acc:620629]
340	ENSRNOG00000000746	0	0	0	0	0	0	0	0	Olr1695	olfactory receptor 1695 [Source:RGD Symbol;Acc:1333191]
341	ENSRNOG00000000747	0	0	0	0	0	0	0	0	Olr1694	olfactory receptor 1694 [Source:RGD Symbol;Acc:1332782]
342	ENSRNOG00000000748	136.252	105.641	87.2409	88.4679	82.8347	102.253	118.053	128.826	AABR07044273.1
343	ENSRNOG00000000749	0	0	0	0	0	0	0	0	Olr1693	olfactory receptor 1693 [Source:RGD Symbol;Acc:1333127]
344	ENSRNOG00000000759	0.926883	1.86975	1.87615	0	2.15155	1.9293	0	0	Olr1730	olfactory receptor 1730 [Source:RGD Symbol;Acc:1334062]
345	ENSRNOG00000000763	1067.77	769.402	857.4	2497.65	3095.01	2676.9	675.047	659.14	RT1-M3-1	RT1 class Ib, locus M3, gene 1 [Source:RGD Symbol;Acc:3494]
346	ENSRNOG00000000765	0	0.934875	0.938074	3.57446	4.3031	1.9293	1.07321	0	Olr1743	olfactory receptor 1743 [Source:RGD Symbol;Acc:1333000]
347	ENSRNOG00000000767	0.926883	4.67437	0.938074	49.1488	48.4099	49.197	3.21962	3.75222	AC112568.1
348	ENSRNOG00000000768	673.844	107.511	188.553	25057.9	13536.5	12538.5	104.101	30.0177	Ubd	ubiquitin D [Source:RGD Symbol;Acc:69418]
349	ENSRNOG00000000774	2729.67	2887.83	2674.45	2346.63	2695.89	2792.65	14297.3	18547.2	Gabbr1	gamma-aminobutyric acid type B receptor subunit 1 [Source:RGD Symbol;Acc:621537]
350	ENSRNOG00000000775	164.058	188.845	152.906	102.766	83.9105	85.8536	107.321	176.354	Mog	myelin oligodendrocyte glycoprotein [Source:RGD Symbol;Acc:3102]
351	ENSRNOG00000000777	4271.08	5467.15	2471.82	19508.5	17463.1	14326.9	4685.62	4213.74	RT1-S3	RT1 class Ib, locus S3 [Source:RGD Symbol;Acc:735037]
352	ENSRNOG00000000778	137.179	134.622	147.278	167.106	191.488	186.177	433.575	440.26	Znrd1as1	ZNRD1 antisense RNA 1 [Source:RGD Symbol;Acc:1564067]
353	ENSRNOG00000000779	888.881	712.374	820.815	1135.78	1300.61	1061.11	773.782	667.895	Znrd1	zinc ribbon domain containing 1 [Source:RGD Symbol;Acc:1303114]
354	ENSRNOG00000000780	1782.4	1698.67	1735.44	1875.7	1918.11	1802.93	2928.78	2837.93	Ppp1r11	protein phosphatase 1, regulatory (inhibitor) subunit 11 [Source:RGD Symbol;Acc:1303163]
355	ENSRNOG00000000781	24.099	22.437	19.6996	16.0851	17.2124	18.3283	85.8565	117.569	Rnf39	ring finger protein 39 [Source:RGD Symbol;Acc:628854]
356	ENSRNOG00000000782	4.63442	6.54412	5.62844	2.68085	1.07578	2.89394	6.43924	7.50443	Trim10	tripartite motif-containing 10 [Source:RGD Symbol;Acc:1359438]
357	ENSRNOG00000000783	0	0	0	0	4.3031	0.964648	0	0	Trim40	tripartite motif-containing 40 [Source:RGD Symbol;Acc:1359645]
358	ENSRNOG00000000785	844.391	765.662	863.966	856.083	1276.95	1055.32	610.655	836.745	Trim39	tripartite motif-containing 39 [Source:RGD Symbol;Acc:1303115]
359	ENSRNOG00000000786	1559.94	1395.77	1409.93	1484.29	1706.18	1292.63	1311.46	935.553	Rpp21	ribonuclease P/MRP subunit p21 [Source:RGD Symbol;Acc:1303090]
360	ENSRNOG00000000787	235.428	517.921	117.259	276.127	622.874	602.905	107.321	167.599	AABR07044364.1	RT1 class I histocompatibility antigen, AA alpha chain-like [Source:NCBI gene;Acc:100909797]
361	ENSRNOG00000000795	707.212	717.049	466.223	2185.78	2258.05	2033.48	255.423	231.387	RT1-N3	RT1 class Ib, locus N3 [Source:RGD Symbol;Acc:1598370]
362	ENSRNOG00000000796	7063.78	6575.91	7119.04	7585.9	7993.01	8353.85	5897.27	7126.71	Ranbp2	RAN binding protein 2 [Source:RGD Symbol;Acc:1560047]
363	ENSRNOG00000000798	1369.01	1384.55	1363.02	1234.98	1458.75	1250.18	2465.16	2237.57	Gnl1	G protein nucleolar 1 [Source:RGD Symbol;Acc:1303051]
364	ENSRNOG00000000799	3079.11	3256.17	3263.56	3385.01	3752.31	3277.87	3069.37	2770.39	Abcf1	ATP binding cassette subfamily F member 1 [Source:RGD Symbol;Acc:620286]
365	ENSRNOG00000000800	3325.66	3323.48	3583.44	4179.44	5492.91	5050.9	4338.97	3186.88	Man1a1	mannosidase, alpha, class 1A, member 1 [Source:RGD Symbol;Acc:1310891]
366	ENSRNOG00000000801	128.837	181.366	136.021	158.17	150.609	174.601	186.738	110.065	Msl3l2	male-specific lethal 3-like 2 (Drosophila) [Source:RGD Symbol;Acc:1308699]
367	ENSRNOG00000000802	200.207	176.691	199.81	125.106	133.396	174.601	171.713	213.876	Tbc1d32	TBC1 domain family, member 32 [Source:RGD Symbol;Acc:2323599]
368	ENSRNOG00000000804	1082.6	927.396	1058.15	1489.66	884.288	838.279	1195.55	799.222	Mrps18b	mitochondrial ribosomal protein S18B [Source:RGD Symbol;Acc:1302998]
369	ENSRNOG00000000805	9020.43	12481.5	8662.17	5827.26	7615.42	6576	4858.41	3633.4	Gja1	gap junction protein, alpha 1 [Source:RGD Symbol;Acc:2690]
370	ENSRNOG00000000808	1056.65	1175.14	1024.38	947.232	699.254	865.289	1015.25	968.072	Hsf2	heat shock transcription factor 2 [Source:RGD Symbol;Acc:68395]
371	ENSRNOG00000000809	893.516	982.553	789.858	638.935	697.103	694.546	562.36	637.877	Atat1	alpha tubulin acetyltransferase 1 [Source:RGD Symbol;Acc:1303066]
372	ENSRNOG00000000811	155.716	155.189	173.544	352.978	457.205	248.879	30.0498	26.2655	Pkib	cAMP-dependent protein kinase inhibitor beta [Source:RGD Symbol;Acc:3335]
373	ENSRNOG00000000812	207.622	203.803	198.872	257.361	226.989	247.914	151.322	131.328	RGD1302996	hypothetical protein MGC:15854 [Source:RGD Symbol;Acc:1302996]
374	ENSRNOG00000000814	11.1226	5.60925	6.56652	18.7659	22.5913	30.8687	0	0	Fabp7	fatty acid binding protein 7 [Source:RGD Symbol;Acc:69312]
375	ENSRNOG00000000815	23168.4	20051.2	23258.6	14196.9	18031.1	20518.1	5332.76	3030.54	Smpdl3a	sphingomyelin phosphodiesterase, acid-like 3A [Source:RGD Symbol;Acc:1359277]
376	ENSRNOG00000000816	2968.81	2833.6	3168.81	3260.8	3988.98	3166.94	1409.12	998.09	Ppp1r18	protein phosphatase 1, regulatory subunit 18 [Source:RGD Symbol;Acc:1309543]
377	ENSRNOG00000000818	371.68	413.215	365.849	310.978	263.565	237.303	245.764	238.891	Nrm	nurim [Source:RGD Symbol;Acc:1302966]
378	ENSRNOG00000000823	1190.12	1059.21	1199.8	1132.21	1211.32	1171.08	2838.63	3617.14	Gcc2	GRIP and coiled-coil domain containing 2 [Source:RGD Symbol;Acc:1305732]
379	ENSRNOG00000000824	2796.41	2735.44	2908.03	3292.08	3535	3528.68	1668.84	1348.3	Dse	dermatan sulfate epimerase [Source:RGD Symbol;Acc:1305079]
380	ENSRNOG00000000825	353.143	256.156	273.918	255.574	173.2	239.233	313.376	245.145	Calhm5	calcium homeostasis modulator family member 5 [Source:RGD Symbol;Acc:1310405]
381	ENSRNOG00000000826	3395.17	3529.15	3726.03	2641.53	3160.63	3036.71	6889.99	7588.23	Flot1	flotillin 1 [Source:RGD Symbol;Acc:70991]
382	ENSRNOG00000000827	1329.15	1456.53	1051.58	862.339	1275.87	1076.55	1047.45	954.314	Ier3	immediate early response 3 [Source:RGD Symbol;Acc:1303321]
383	ENSRNOG00000000831	427.293	431.912	489.675	474.51	449.674	453.384	275.814	290.171	Gtf2h4	general transcription factor 2H subunit 4 [Source:RGD Symbol;Acc:1303309]
384	ENSRNOG00000000833	405.975	408.54	460.594	427.148	509.918	424.445	290.839	331.446	Vars2	valyl-tRNA synthetase 2, mitochondrial [Source:RGD Symbol;Acc:1303122]
385	ENSRNOG00000000836	0.926883	0	1.87615	17.8723	9.68198	6.75253	0	0	Ltb	lymphotoxin beta [Source:RGD Symbol;Acc:1303162]
386	ENSRNOG00000000837	0	0	0	0.893615	0	0.964648	0	0	LOC103694380	tumor necrosis factor-like [Source:RGD Symbol;Acc:9404643]
387	ENSRNOG00000000838	14.8301	3.7395	7.50459	367.276	342.097	145.662	1.07321	2.50148	Lta	lymphotoxin alpha [Source:RGD Symbol;Acc:3020]
388	ENSRNOG00000000839	269.723	254.286	271.103	255.574	290.459	253.702	318.742	363.965	Nfkbil1	NFKB inhibitor like 1 [Source:RGD Symbol;Acc:1303310]
389	ENSRNOG00000000840	12.0495	21.5021	12.195	8.93615	12.9093	10.6111	119.126	138.832	Atp6v1g2	ATPase H+ transporting V1 subunit G2 [Source:RGD Symbol;Acc:1303186]
390	ENSRNOG00000000841	9173.37	9890.04	9640.59	9463.39	10747	9567.38	6410.26	7702.05	Ddx39b	DExD-box helicase 39B [Source:RGD Symbol;Acc:70923]
391	ENSRNOG00000000842	1665.61	1765.04	1643.51	1376.17	1146.78	1002.27	5045.14	4401.35	Ddah2	dimethylarginine dimethylaminohydrolase 2 [Source:RGD Symbol;Acc:1302955]
392	ENSRNOG00000000843	11.1226	5.60925	22.5138	9.82977	8.60621	5.78789	35.4158	52.531	Ly6g6c	lymphocyte antigen 6 family member G6C [Source:RGD Symbol;Acc:1302999]
393	ENSRNOG00000000844	50.9786	62.6366	63.789	46.468	52.713	27.9748	110.54	90.0532	Ly6g6d	lymphocyte antigen 6 family member G6D [Source:RGD Symbol;Acc:1303064]
394	ENSRNOG00000000846	0	0	0	0	0	0	0	0	Ly6g5c	lymphocyte antigen 6 family member G5C [Source:RGD Symbol;Acc:735180]
395	ENSRNOG00000000847	2646.25	3000.95	2879.89	2872.08	3453.24	2636.38	2988.88	2640.31	Csnk2b	casein kinase 2 beta [Source:RGD Symbol;Acc:619978]
396	ENSRNOG00000000848	432.855	415.084	583.482	537.063	689.572	600.975	418.551	440.26	Gpank1	G patch domain and ankyrin repeats 1 [Source:RGD Symbol;Acc:1303304]
397	ENSRNOG00000000850	54.6861	38.3299	48.7798	51.8297	101.123	81.0304	61.1728	66.2892	Apom	apolipoprotein M [Source:RGD Symbol;Acc:620773]
398	ENSRNOG00000000851	2779.72	2885.02	2901.46	2927.48	3203.66	2963.4	2773.17	2715.35	Bag6	BCL2-associated athanogene 6 [Source:RGD Symbol;Acc:71064]
399	ENSRNOG00000000852	4015.26	3777.83	4170.68	4229.48	4379.48	4324.52	2844	2418.93	Prrc2a	proline-rich coiled-coil 2A [Source:RGD Symbol;Acc:1303025]
400	ENSRNOG00000000853	7122.17	4731.4	5885.48	14058.4	13535.4	11824.7	1643.08	894.279	Aif1	allograft inflammatory factor 1 [Source:RGD Symbol;Acc:61924]
401	ENSRNOG00000000854	397.633	330.946	301.122	461.105	592.752	656.925	49.3675	50.0296	Ncr3	natural cytotoxicity triggering receptor 3 [Source:RGD Symbol;Acc:727881]
402	ENSRNOG00000000855	312.36	221.565	338.645	448.595	555.1	556.602	30.0498	13.7581	Lst1	leukocyte specific transcript 1 [Source:RGD Symbol;Acc:620077]
403	ENSRNOG00000000857	98.2496	128.078	75.0459	78.6381	71.0012	79.1011	57.9532	60.0355	Msh5	mutS homolog 5 [Source:RGD Symbol;Acc:1303008]
404	ENSRNOG00000000858	900.931	1017.14	775.787	500.425	461.508	419.622	724.414	487.788	Sapcd1	suppressor APC domain containing 1 [Source:RGD Symbol;Acc:1359359]
405	ENSRNOG00000000860	24.099	26.1765	49.7179	82.2126	63.4708	90.6769	15.0249	37.5222	Vwa7	von Willebrand factor A domain containing 7 [Source:RGD Symbol;Acc:1303137]
406	ENSRNOG00000000861	2.78065	0	2.81422	0	0	7.71718	0	0	Zic3	Zic family member 3 [Source:RGD Symbol;Acc:1561261]
407	ENSRNOG00000000866	1101.14	1184.49	1091.92	998.168	1038.12	1112.24	1072.13	1209.46	Rbmx	RNA binding motif protein, X-linked [Source:RGD Symbol;Acc:1565256]
408	ENSRNOG00000000867	1743.47	1891.25	1938.06	2465.48	2108.52	2022.87	1164.43	1024.36	Vars	valyl-tRNA synthetase [Source:RGD Symbol;Acc:3950]
409	ENSRNOG00000000869	1083.53	1093.8	1090.98	1849.78	2048.28	2121.26	951.934	909.287	Arhgef6	Rac/Cdc42 guanine nucleotide exchange factor 6 [Source:RGD Symbol;Acc:1359674]
410	ENSRNOG00000000871	47.2711	14.958	68.4794	215.361	473.341	194.859	4.29283	6.2537	Cd40lg	CD40 ligand [Source:RGD Symbol;Acc:708418]
411	ENSRNOG00000000873	0	0.934875	0.938074	0	0	0.964648	0	0	Brs3	bombesin receptor subtype 3 [Source:RGD Symbol;Acc:628645]
412	ENSRNOG00000000875	4595.49	7608.94	4234.47	11201.5	2608.76	10614	7375.08	5518.26	Fhl1	four and a half LIM domains 1 [Source:RGD Symbol;Acc:2615]
413	ENSRNOG00000000878	6.48818	11.2185	6.56652	25.0212	21.5155	9.64648	22.5373	8.75517	Slc44a4	solute carrier family 44, member 4 [Source:RGD Symbol;Acc:1303167]
414	ENSRNOG00000000879	773.948	824.559	734.512	866.807	705.709	706.122	3348.4	3777.23	Slc9a6	solute carrier family 9 member A6 [Source:RGD Symbol;Acc:1563582]
415	ENSRNOG00000000881	1406.08	1462.14	1511.24	1313.61	1039.2	1087.16	2101.34	2502.73	Mmgt1	membrane magnesium transporter 1 [Source:RGD Symbol;Acc:1566339]
416	ENSRNOG00000000885	123.276	100.966	102.25	51.8297	49.4857	59.8082	166.347	265.157	Auts2	autism susceptibility candidate 2-like [Source:NCBI gene;Acc:100362819]
417	ENSRNOG00000000886	0	0	0	0	0	0	2.14641	2.50148	Caln1	calneuron 1 [Source:RGD Symbol;Acc:1305843]
418	ENSRNOG00000000887	0	0	0	1.78723	0	0	0	0	AABR07035098.1
419	ENSRNOG00000000888	2433.07	2587.73	2437.12	2278.72	2236.54	2145.38	8646.83	8052.26	Sbds	SBDS, ribosome maturation factor [Source:RGD Symbol;Acc:1311043]
420	ENSRNOG00000000889	3.70753	5.60925	4.69037	3.57446	5.37888	0.964648	11.8053	15.0089	AABR07011057.1
421	ENSRNOG00000000891	434.708	419.759	411.814	484.339	570.161	512.228	415.331	545.322	Zfp958	zinc finger protein 958 [Source:MGI Symbol;Acc:MGI:2385298]
422	ENSRNOG00000000893	2096.61	2358.69	1855.51	2007.06	2340.89	1945.69	2823.61	2232.57	Tmem248	transmembrane protein 248 [Source:RGD Symbol;Acc:1303319]
423	ENSRNOG00000000894	661.795	638.519	699.803	813.19	520.675	751.461	1263.16	1219.47	Fry	FRY microtubule binding protein [Source:RGD Symbol;Acc:1307034]
424	ENSRNOG00000000895	705.358	782.49	668.847	804.254	801.453	807.41	717.975	873.016	Rabgef1	RAB guanine nucleotide exchange factor 1 [Source:RGD Symbol;Acc:1307295]
425	ENSRNOG00000000896	0	0	0	0	0	0	0	0	AABR07070892.1
426	ENSRNOG00000000897	1.85377	2.80462	0.938074	0.893615	1.07578	0.964648	8.58565	5.00296	Rxfp2	relaxin family peptide receptor 2 [Source:RGD Symbol;Acc:1309449]
427	ENSRNOG00000000900	979.716	1170.46	966.216	889.147	803.605	763.036	1651.66	1379.57	Tpst1	tyrosylprotein sulfotransferase 1 [Source:RGD Symbol;Acc:1308473]
428	ENSRNOG00000000901	1302.27	1113.44	1123.81	1442.29	1597.53	1449.87	1976.85	1602.2	Crcp	CGRP receptor component [Source:RGD Symbol;Acc:620753]
429	ENSRNOG00000000902	2699.08	2373.65	2935.23	3183.06	2304.31	2375.93	3725.1	4441.37	Hsph1	heat shock protein family H (Hsp110) member 1 [Source:RGD Symbol;Acc:1311609]
430	ENSRNOG00000000903	1320.81	1329.39	1294.54	1622.81	1784.71	1656.3	1235.26	1115.66	Asl	argininosuccinate lyase [Source:RGD Symbol;Acc:619974]
431	ENSRNOG00000000904	0	0	0	0	0	1.9293	1.07321	1.25074	Wdr95	WD40 repeat domain 95 [Source:RGD Symbol;Acc:1561029]
432	ENSRNOG00000000905	9.26883	14.958	5.62844	1.78723	11.8335	10.6111	8.58565	13.7581	Tex26	testis expressed 26 [Source:RGD Symbol;Acc:1560846]
433	ENSRNOG00000000906	4436.99	6427.26	4469.92	2023.14	2068.72	2605.51	2280.56	1375.81	Medag	mesenteric estrogen-dependent adipogenesis [Source:RGD Symbol;Acc:1307396]
434	ENSRNOG00000000907	1082.6	1146.16	1079.72	1403.87	1458.75	1237.64	972.325	569.086	Alox5ap	arachidonate 5-lipoxygenase activating protein [Source:RGD Symbol;Acc:2097]
435	ENSRNOG00000000909	1184.56	1060.15	1162.27	1381.53	1341.49	1229.93	1052.82	1114.41	Uspl1	ubiquitin specific peptidase like 1 [Source:RGD Symbol;Acc:1310835]
436	ENSRNOG00000000913	4031.94	4768.8	5226.95	2990.04	3841.6	3446.69	1196.63	946.81	Gusb	glucuronidase, beta [Source:RGD Symbol;Acc:2772]
437	ENSRNOG00000000916	1.85377	1.86975	1.87615	2.68085	0	0	8.58565	1.25074	LOC100910196	katanin p60 ATPase-containing subunit A-like 1-like [Source:RGD Symbol;Acc:6499844]
438	ENSRNOG00000000917	151.082	164.538	165.101	146.553	138.775	132.157	262.936	228.885	Nupr2	nuclear protein 2, transcriptional regulator [Source:RGD Symbol;Acc:1560258]
439	ENSRNOG00000000918	1547.9	1499.54	1527.18	1741.66	1549.12	1439.25	2971.71	2277.6	Zbed5	zinc finger, BED-type containing 5 [Source:RGD Symbol;Acc:1559988]
440	ENSRNOG00000000920	40.7829	41.1345	50.656	657.701	39.8037	264.313	143.81	90.0532	Phkg1	phosphorylase kinase catalytic subunit gamma 1 [Source:RGD Symbol;Acc:3325]
441	ENSRNOG00000000921	2398.77	2628.87	2508.41	3075.82	3281.12	2974.97	4355.07	4101.17	Ubl3	ubiquitin-like 3 [Source:RGD Symbol;Acc:1305431]
442	ENSRNOG00000000922	1290.22	1481.78	1358.33	1330.59	1015.53	1133.46	978.764	746.691	Sumf2	sulfatase modifying factor 2 [Source:RGD Symbol;Acc:1563253]
443	ENSRNOG00000000923	5871.81	5517.63	5508.37	6433.14	5164.8	5006.52	4556.84	4033.63	Cct6a	chaperonin containing TCP1 subunit 6A [Source:RGD Symbol;Acc:1304763]
444	ENSRNOG00000000924	532.958	705.83	644.457	772.084	855.242	619.304	502.261	600.355	Slc7a1	solute carrier family 7 member 1 [Source:RGD Symbol;Acc:3716]
445	ENSRNOG00000000925	546.861	474.916	503.746	501.318	531.433	444.703	836.028	726.679	Psph	phosphoserine phosphatase [Source:RGD Symbol;Acc:1308764]
446	ENSRNOG00000000926	1512.67	1375.2	1502.79	1461.06	1446.92	1310.96	1493.9	1098.15	Mrps17	mitochondrial ribosomal protein S17 [Source:RGD Symbol;Acc:1307650]
447	ENSRNOG00000000931	1193.83	1369.59	1274.84	1079.49	1381.3	1144.07	1000.23	1337.04	Sfswap	splicing factor SWAP [Source:RGD Symbol;Acc:1305004]
448	ENSRNOG00000000934	7.41507	13.0882	4.69037	6.25531	7.53043	14.4697	18.2445	20.0118	Piwil1	piwi-like RNA-mediated gene silencing 1 [Source:RGD Symbol;Acc:1306980]
449	ENSRNOG00000000936	1524.72	1692.12	1542.19	1031.23	957.44	1290.7	1589.42	1665.98	Stx2	syntaxin 2 [Source:RGD Symbol;Acc:2558]
450	ENSRNOG00000000937	563.545	377.689	489.675	384.255	471.19	682.971	104.101	86.301	Slc46a3	solute carrier family 46, member 3 [Source:RGD Symbol;Acc:1307594]
451	ENSRNOG00000000938	9033.41	9009.39	9494.25	8846.79	8076.92	7061.22	5713.75	4961.68	Ran	RAN, member RAS oncogene family [Source:RGD Symbol;Acc:620367]
452	ENSRNOG00000000940	1115.97	906.828	1371.46	911.488	756.27	1058.22	1432.73	1599.7	Flt1	FMS-related tyrosine kinase 1 [Source:RGD Symbol;Acc:2621]
453	ENSRNOG00000000942	798.047	825.494	796.425	892.722	1051.03	1064.97	499.041	616.614	Pan3	poly(A) specific ribonuclease subunit PAN3 [Source:RGD Symbol;Acc:1590880]
454	ENSRNOG00000000943	0	0	0	0	0	0	0	1.25074	AC136867.1
455	ENSRNOG00000000952	0	0	0	0	0	0	0	0	Gsx1	GS homeobox 1 [Source:RGD Symbol;Acc:1310020]
456	ENSRNOG00000000954	1945.53	1771.59	2016.86	1822.08	2334.43	1965.95	1529.32	1372.06	Polr1d	RNA polymerase I and III subunit D [Source:RGD Symbol;Acc:1564358]
457	ENSRNOG00000000955	531.104	502.028	650.085	607.658	764.877	693.582	434.649	490.29	Lnx2	ligand of numb-protein X 2 [Source:RGD Symbol;Acc:1308222]
458	ENSRNOG00000000956	139.033	127.143	155.72	101.872	96.8198	105.147	153.469	170.101	Rasl11a	RAS-like family 11 member A [Source:RGD Symbol;Acc:1303231]
459	ENSRNOG00000000957	18658.2	14743	16430.4	20963.3	23460.5	18386.2	28708.3	22183.1	Rpl21	ribosomal protein L21 [Source:RGD Symbol;Acc:68390]
460	ENSRNOG00000000958	12.9764	20.5672	19.6996	16.9787	29.0459	14.4697	32.1962	21.2626	AABR07055943.1
461	ENSRNOG00000000961	0	2.80462	0	0	4.3031	0.964648	12.8785	2.50148	Glt1d1	glycosyltransferase 1 domain containing 1 [Source:RGD Symbol;Acc:1304896]
462	ENSRNOG00000000962	1344.91	1278.91	1140.7	1489.66	1882.61	1796.17	358.451	515.305	Slc15a4	solute carrier family 15 member 4 [Source:RGD Symbol;Acc:708469]
463	ENSRNOG00000000963	3.70753	3.7395	0.938074	1.78723	1.07578	1.9293	7.51245	8.75517	Tmem132c	transmembrane protein 132C [Source:RGD Symbol;Acc:1583824]
464	ENSRNOG00000000964	14.8301	24.3067	12.195	27.7021	24.7428	19.293	27.9034	26.2655	AABR07036087.1	FSHD region 1-like 1 [Source:NCBI gene;Acc:689484]
465	ENSRNOG00000000967	646.038	697.416	736.388	849.828	955.289	727.344	3535.14	3550.85	Aacs	acetoacetyl-CoA synthetase [Source:RGD Symbol;Acc:708522]
466	ENSRNOG00000000968	905.565	977.879	886.48	1095.57	1047.81	1030.24	1075.35	1141.92	Rnf6	ring finger protein 6 [Source:RGD Symbol;Acc:1306092]
467	ENSRNOG00000000969	0	0	0	0	0	0.964648	0	0	Cyp3a18	cytochrome P450, family 3, subfamily a, polypeptide 18 [Source:RGD Symbol;Acc:628709]
468	ENSRNOG00000000973	0.926883	0	0	0	0	0.964648	0	0	Tex45	testis expressed 45 [Source:RGD Symbol;Acc:1563425]
469	ENSRNOG00000000974	840.683	846.061	872.409	722.935	662.678	701.299	1131.16	1041.87	Zfp358	zinc finger protein 358 [Source:RGD Symbol;Acc:1310416]
470	ENSRNOG00000000975	936.152	1039.58	1097.55	699.701	776.71	783.294	917.592	860.509	Mcoln1	mucolipin 1 [Source:RGD Symbol;Acc:1308953]
471	ENSRNOG00000000977	630.281	555.315	616.315	560.297	742.285	653.066	471.138	615.364	Pnpla6	patatin-like phospholipase domain containing 6 [Source:RGD Symbol;Acc:1564611]
472	ENSRNOG00000000978	0	0	0	0	0	0	0	0	AABR07035374.1
473	ENSRNOG00000000979	267.869	256.156	291.741	374.425	339.945	251.773	123.419	100.059	Bri3bp	Bri3 binding protein [Source:RGD Symbol;Acc:1561711]
474	ENSRNOG00000000981	5803.22	4627.63	6562.76	4497.57	5363.82	5913.29	3745.49	3892.3	Scarb1	scavenger receptor class B, member 1 [Source:RGD Symbol;Acc:2302]
475	ENSRNOG00000000983	352.216	347.773	333.016	380.68	386.204	405.152	435.722	480.284	Zfp394	zinc finger protein 394 [Source:RGD Symbol;Acc:628654]
476	ENSRNOG00000000985	1143.77	1133.07	1140.7	1280.55	1670.68	1400.67	823.149	844.249	Cpsf4	cleavage and polyadenylation specific factor 4 [Source:RGD Symbol;Acc:620440]
477	ENSRNOG00000000986	5.5613	1.86975	1.87615	0	0	1.9293	3.21962	12.5074	Camsap3	calmodulin regulated spectrin-associated protein family, member 3 [Source:RGD Symbol;Acc:1597412]
478	ENSRNOG00000000987	459.734	433.782	482.17	518.297	566.934	510.299	502.261	679.151	Ptcd1	pentatricopeptide repeat domain 1 [Source:RGD Symbol;Acc:1311473]
479	ENSRNOG00000000988	1140.99	1079.78	1237.32	1359.19	1556.65	1411.28	1256.72	1493.38	Xab2	XPA binding protein 2 [Source:RGD Symbol;Acc:621217]
480	ENSRNOG00000000989	1546.04	1319.11	1279.53	1392.25	1566.33	1291.66	1594.78	1299.52	Bud31	BUD31 homolog [Source:RGD Symbol;Acc:621103]
481	ENSRNOG00000000990	3112.47	3547.85	3123.79	2712.12	2702.35	2761.79	4057.79	3881.04	Pdap1	PDGFA associated protein 1 [Source:RGD Symbol;Acc:620442]
482	ENSRNOG00000000991	30365.6	30922.8	30835.4	29507.2	36965.8	30200.2	15633.4	14260.9	Arpc1b	actin related protein 2/3 complex, subunit 1B [Source:RGD Symbol;Acc:2155]
483	ENSRNOG00000000993	0	0	0	2.68085	2.15155	0	0	0	Pcp2	Purkinje cell protein 2 [Source:RGD Symbol;Acc:1306217]
484	ENSRNOG00000000994	1641.51	1693.99	1800.16	2193.83	2982.05	2446.35	325.182	336.449	Stxbp2	syntaxin binding protein 2 [Source:RGD Symbol;Acc:619967]
485	ENSRNOG00000000996	7390.97	7694.02	6635	5291.99	6288.99	4805.87	14602	14389.8	Arpc1a	actin related protein 2/3 complex, subunit 1A [Source:RGD Symbol;Acc:620834]
486	ENSRNOG00000000999	3113.4	3641.34	3379.88	2101.78	2587.24	2454.06	3435.33	4516.42	Smurf1	SMAD specific E3 ubiquitin protein ligase 1 [Source:RGD Symbol;Acc:1594738]
487	ENSRNOG00000001001	4.63442	8.41387	26.2661	272.553	104.35	73.3132	2161.44	1303.27	Retn	resistin [Source:RGD Symbol;Acc:628781]
488	ENSRNOG00000001003	853.66	863.824	770.159	856.083	955.289	859.501	856.419	741.688	Trappc5	trafficking protein particle complex 5 [Source:RGD Symbol;Acc:1563971]
489	ENSRNOG00000001004	2801.97	2613.91	3116.28	2536.08	2415.12	2567.89	1752.55	1378.31	Ncor2	nuclear receptor co-repressor 2 [Source:RGD Symbol;Acc:1310293]
490	ENSRNOG00000001005	4.63442	0	2.81422	5.36169	24.7428	4.82324	5.36603	0	Fcer2	Fc fragment of IgE receptor II [Source:RGD Symbol;Acc:619997]
491	ENSRNOG00000001006	9.26883	14.958	7.50459	13.4042	24.7428	14.4697	1.07321	3.75222	Nptx2	neuronal pentraxin 2 [Source:RGD Symbol;Acc:1309447]
492	ENSRNOG00000001007	184.45	272.983	201.686	180.51	223.761	114.793	252.204	203.87	Baiap2l1	BAI1-associated protein 2-like 1 [Source:RGD Symbol;Acc:1308452]
493	ENSRNOG00000001009	1235.54	1213.47	1325.5	1255.53	1295.23	1201.95	1599.08	1235.73	Bri3	brain protein I3 [Source:RGD Symbol;Acc:1309187]
494	ENSRNOG00000001010	2464.58	2214.72	2958.68	2209.02	2621.67	2565.96	976.618	1191.95	Tecpr1	tectonin beta-propeller repeat containing 1 [Source:RGD Symbol;Acc:1306873]
495	ENSRNOG00000001011	120.495	100.032	166.977	100.979	175.351	97.4294	639.631	515.305	Rflna	refilin A [Source:RGD Symbol;Acc:1588777]
496	ENSRNOG00000001017	38.0022	9.34875	30.9564	21.4468	52.713	19.293	33.2694	13.7581	Cd209	CD209 molecule [Source:RGD Symbol;Acc:1561104]
497	ENSRNOG00000001027	0	0	0.938074	0	0	1.9293	24.6838	10.0059	LOC100363064	rCG58956-like [Source:RGD Symbol;Acc:2324825]
498	ENSRNOG00000001030	9948.24	12150.6	10159.3	11041.5	7431.46	9661.91	11739.8	10068.5	Tsc22d1	TSC22 domain family, member 1 [Source:RGD Symbol;Acc:3850]
499	ENSRNOG00000001031	6.48818	3.7395	6.56652	16.0851	10.7578	7.71718	1.07321	1.25074	Ocm2	oncomodulin 2 [Source:RGD Symbol;Acc:3222]
500	ENSRNOG00000001032	2522.98	2457.79	2238.24	2984.67	3330.6	3009.7	2221.54	1931.14	Ccz1b	CCZ1 homolog B, vacuolar protein trafficking and biogenesis associated [Source:RGD Symbol;Acc:1306410]
501	ENSRNOG00000001033	896.296	910.568	881.789	1135.78	1215.63	1024.46	714.756	627.871	Nufip1	nuclear FMR1 interacting protein 1 [Source:RGD Symbol;Acc:1359440]
502	ENSRNOG00000001034	622.866	627.301	574.101	603.19	679.89	583.612	642.851	621.617	Evi5l	ecotropic viral integration site 5-like [Source:RGD Symbol;Acc:1561962]
503	ENSRNOG00000001035	742.434	637.584	732.636	789.062	849.863	708.051	418.551	412.744	Gtf2h3	general transcription factor IIH subunit 3 [Source:RGD Symbol;Acc:1305494]
504	ENSRNOG00000001036	12.9764	16.8277	24.3899	11.617	15.0609	11.5758	8.58565	13.7581	Rsph10b	radial spoke head 10 homolog B [Source:RGD Symbol;Acc:1311893]
505	ENSRNOG00000001037	846.245	792.774	806.744	835.53	1029.52	897.122	758.757	660.39	Gpalpp1	GPALPP motifs containing 1 [Source:RGD Symbol;Acc:1307254]
506	ENSRNOG00000001039	1395.89	1389.22	1373.34	1318.08	1140.32	1027.35	1200.92	1005.59	Eif2b1	eukaryotic translation initiation factor 2B subunit alpha [Source:RGD Symbol;Acc:620819]
507	ENSRNOG00000001040	1010.3	924.591	855.523	928.466	904.727	971.4	790.953	916.792	Pms2	PMS1 homolog 2, mismatch repair system component [Source:RGD Symbol;Acc:1305483]
508	ENSRNOG00000001043	610.816	597.385	556.278	618.382	701.406	633.774	647.144	749.193	Ddx55	DEAD-box helicase 55 [Source:RGD Symbol;Acc:2324094]
509	ENSRNOG00000001044	1171.58	1143.35	1361.15	1631.74	1303.84	1193.27	1382.29	1199.46	Aimp2	aminoacyl tRNA synthetase complex-interacting multifunctional protein 2 [Source:RGD Symbol;Acc:1560787]
510	ENSRNOG00000001047	550.569	598.32	580.668	549.573	661.602	587.47	552.701	662.892	Map2k7	mitogen activated protein kinase kinase 7 [Source:RGD Symbol;Acc:1560043]
511	ENSRNOG00000001048	50.0517	35.5252	34.7087	63.4467	58.0919	57.8789	20.3909	46.2773	Ankrd61	ankyrin repeat domain 61 [Source:RGD Symbol;Acc:1586393]
512	ENSRNOG00000001049	74207.2	61127.7	65147.4	77435.3	91898.1	72573.3	98220.9	73243.3	Tpt1	tumor protein, translationally-controlled 1 [Source:RGD Symbol;Acc:621623]
513	ENSRNOG00000001050	1410.72	1436.9	1474.65	1854.25	1900.9	1802.93	2357.83	2523.99	Eif2ak1	eukaryotic translation initiation factor 2 alpha kinase 1 [Source:RGD Symbol;Acc:70883]
514	ENSRNOG00000001052	486.614	526.334	507.498	578.169	548.646	612.551	958.373	572.839	Slc25a30	solute carrier family 25, member 30 [Source:RGD Symbol;Acc:1359702]
515	ENSRNOG00000001053	12335.9	13988.5	12543.9	9699.3	10113.4	10291.8	12582.3	10974	Tmed2	transmembrane p24 trafficking protein 2 [Source:RGD Symbol;Acc:69243]
516	ENSRNOG00000001055	696.089	738.551	742.016	655.02	430.31	592.294	1682.79	1477.12	Rilpl1	Rab interacting lysosomal protein-like 1 [Source:RGD Symbol;Acc:1307973]
517	ENSRNOG00000001056	1260.56	1430.36	1484.97	980.296	1030.59	845.996	5079.49	6796.52	Snapc2	small nuclear RNA activating complex, polypeptide 2 [Source:RGD Symbol;Acc:1304589]
518	ENSRNOG00000001057	97.3228	128.078	134.145	39.3191	53.7888	48.2324	125.565	133.829	Ctxn1	cortexin 1 [Source:RGD Symbol;Acc:2449]
519	ENSRNOG00000001058	1336.57	1339.68	1352.7	1525.4	1584.62	1436.36	1302.87	1364.56	Timm44	translocase of inner mitochondrial membrane 44 [Source:RGD Symbol;Acc:3864]
520	ENSRNOG00000001059	542.227	532.879	479.356	633.573	657.299	572.036	432.502	511.552	Usp42	ubiquitin specific peptidase 42 [Source:RGD Symbol;Acc:1305231]
521	ENSRNOG00000001060	786.924	749.769	714.812	933.828	1018.76	929.92	1134.38	1066.88	Snrnp35	small nuclear ribonucleoprotein U11/U12 subunit 35 [Source:RGD Symbol;Acc:1310724]
522	ENSRNOG00000001061	1148.41	1004.99	1374.28	1840.85	3371.48	2480.11	1241.7	1123.16	Rilpl2	Rab interacting lysosomal protein-like 2 [Source:RGD Symbol;Acc:1303140]
523	ENSRNOG00000001062	533.885	574.013	621.005	543.318	711.088	661.748	1225.6	1151.93	Kmt5a	lysine methyltransferase 5A [Source:RGD Symbol;Acc:1587560]
524	ENSRNOG00000001064	1879.72	1933.32	1976.52	2199.19	2624.89	2653.75	1520.73	1832.33	Sbno1	strawberry notch homolog 1 [Source:RGD Symbol;Acc:1310005]
525	ENSRNOG00000001065	1602.58	2144.6	1681.97	1168.85	1425.4	1450.83	2174.32	2207.55	Cyth3	cytohesin 3 [Source:RGD Symbol;Acc:620399]
526	ENSRNOG00000001066	41.7098	64.5063	22.5138	16.0851	11.8335	1.9293	4.29283	8.75517	Itih2	inter-alpha-trypsin inhibitor heavy chain 2 [Source:RGD Symbol;Acc:1565426]
527	ENSRNOG00000001068	4763.25	5382.07	5075.92	4946.16	5257.32	4939	6775.15	6622.66	Rac1	Rac family small GTPase 1 [Source:RGD Symbol;Acc:619755]
528	ENSRNOG00000001069	1676.73	1583.68	1871.46	1990.97	2033.22	1754.69	1207.36	1243.23	Elavl1	ELAV like RNA binding protein 1 [Source:RGD Symbol;Acc:1308649]
529	ENSRNOG00000001070	3136.57	3199.14	3074.07	3287.61	2667.92	2531.24	5447.6	4684.02	Cdk2ap1	cyclin-dependent kinase 2 associated protein 1 [Source:RGD Symbol;Acc:1308664]
530	ENSRNOG00000001071	12.0495	10.2836	13.133	8.93615	7.53043	7.71718	18.2445	15.0089	AABR07035091.1
531	ENSRNOG00000001072	445.831	483.33	502.808	351.191	319.505	396.47	870.371	975.577	Cers4	ceramide synthase 4 [Source:RGD Symbol;Acc:1309303]
532	ENSRNOG00000001073	275.284	308.509	333.954	394.978	339.945	328.945	290.839	383.977	RGD1563482	similar to hypothetical protein FLJ38663 [Source:RGD Symbol;Acc:1563482]
533	ENSRNOG00000001074	501.444	540.358	562.844	626.424	712.164	640.526	245.764	328.944	Mphosph9	M-phase phosphoprotein 9 [Source:RGD Symbol;Acc:1598368]
534	ENSRNOG00000001079	888.881	929.265	1037.51	753.318	886.439	841.173	909.006	780.461	Daglb	diacylglycerol lipase, beta [Source:RGD Symbol;Acc:1310193]
535	ENSRNOG00000001080	999.18	1054.54	914.622	936.509	1104.82	1037.96	1523.95	1249.49	Arl6ip4	ADP-ribosylation factor like GTPase 6 interacting protein 4 [Source:RGD Symbol;Acc:1307657]
536	ENSRNOG00000001081	278.992	331.88	303.936	240.382	348.551	297.111	265.082	302.679	Ogfod2	2-oxoglutarate and iron-dependent oxygenase domain containing 2 [Source:RGD Symbol;Acc:1310594]
537	ENSRNOG00000001082	225.233	225.305	177.296	150.127	100.047	99.3587	216.788	252.649	Abcb9	ATP binding cassette subfamily B member 9 [Source:RGD Symbol;Acc:620254]
538	ENSRNOG00000001083	6562.34	7568.74	6310.42	3995.35	4120.22	4282.07	4238.09	4069.91	Kdelr2	KDEL endoplasmic reticulum protein retention receptor 2 [Source:RGD Symbol;Acc:1304618]
539	ENSRNOG00000001086	835.122	972.27	991.544	687.19	812.211	668.501	437.868	407.741	Vps37b	VPS37B, ESCRT-I subunit [Source:RGD Symbol;Acc:1304576]
540	ENSRNOG00000001088	1044.6	1076.04	1211.05	970.466	974.653	725.415	548.409	480.284	Rfc3	replication factor C subunit 3 [Source:RGD Symbol;Acc:1306832]
541	ENSRNOG00000001090	2499.8	2689.63	2693.21	1685.36	1309.22	1442.15	2978.15	3543.34	Stard13	StAR-related lipid transfer domain containing 13 [Source:RGD Symbol;Acc:1564816]
542	ENSRNOG00000001091	570.96	366.471	533.764	720.254	1109.12	977.188	759.83	795.47	Hip1r	huntingtin interacting protein 1 related [Source:RGD Symbol;Acc:621615]
543	ENSRNOG00000001092	0	0.934875	0	2.68085	3.22733	0	11.8053	6.2537	Kl	Klotho [Source:RGD Symbol;Acc:620396]
544	ENSRNOG00000001094	76.9313	70.1156	66.6032	65.2339	45.1826	60.7728	145.956	87.5517	Zfp316	zinc finger protein 316 [Source:RGD Symbol;Acc:1311647]
545	ENSRNOG00000001098	2203.2	2157.69	2213.85	2261.74	2355.95	2140.55	2084.17	2637.81	Pds5b	PDS5 cohesin associated factor B [Source:RGD Symbol;Acc:1310838]
546	ENSRNOG00000001099	325.336	337.49	351.778	283.276	306.596	294.218	434.649	396.484	Rbak	RB-associated KRAB zinc finger [Source:RGD Symbol;Acc:1562875]
547	ENSRNOG00000001101	995.473	979.749	1160.4	1108.08	1213.48	1158.54	854.272	1025.61	Rnf216	ring finger protein 216 [Source:RGD Symbol;Acc:1565135]
548	ENSRNOG00000001103	192.792	240.263	201.686	142.978	154.912	177.495	246.838	228.885	AABR07035437.1	sidekick cell adhesion molecule 1 [Source:NCBI gene;Acc:304297]
549	ENSRNOG00000001104	362.411	348.708	354.592	419.106	449.674	510.299	215.715	222.632	Foxk1	forkhead box K1 [Source:RGD Symbol;Acc:1309643]
550	ENSRNOG00000001106	1181.78	1270.49	1111.62	1212.64	1273.72	1083.3	1301.8	1108.15	Denr	density regulated reinitiation and release factor [Source:RGD Symbol;Acc:1584200]
551	ENSRNOG00000001107	147.374	149.58	119.135	121.532	176.427	163.99	104.101	105.062	AABR07035428.1
552	ENSRNOG00000001108	1655.41	1483.65	1518.74	1944.51	1931.02	1773.02	1622.69	1503.39	N4bp2l2	NEDD4 binding protein 2-like 2 [Source:RGD Symbol;Acc:1359603]
553	ENSRNOG00000001111	747.995	631.975	734.512	861.445	986.486	934.744	218.934	320.189	Brca2	BRCA2, DNA repair associated [Source:RGD Symbol;Acc:2219]
554	ENSRNOG00000001113	34.2947	21.5021	37.523	27.7021	45.1826	41.4798	671.827	721.676	Mmd2	monocyte to macrophage differentiation-associated 2 [Source:RGD Symbol;Acc:1306506]
555	ENSRNOG00000001114	607.109	593.645	594.739	552.254	557.252	587.47	556.994	660.39	Wipi2	WD repeat domain, phosphoinositide interacting 2 [Source:RGD Symbol;Acc:1359154]
556	ENSRNOG00000001115	1.85377	0	2.81422	3.57446	4.3031	1.9293	6.43924	5.00296	Slc29a4	solute carrier family 29 member 4 [Source:RGD Symbol;Acc:1310545]
557	ENSRNOG00000001117	94.5421	109.38	75.984	72.3828	80.6832	83.9243	48.2943	55.0325	Fbxl18	F-box and leucine-rich repeat protein 18 [Source:RGD Symbol;Acc:1596958]
558	ENSRNOG00000001120	1821.33	1968.85	1891.16	1628.17	1791.17	1893.6	1513.22	1829.83	Med13l	mediator complex subunit 13-like [Source:RGD Symbol;Acc:1305884]
559	ENSRNOG00000001123	494.956	453.414	491.551	320.808	334.566	504.511	284.4	422.75	RGD1562310	similar to hypothetical protein FLJ21415 [Source:RGD Symbol;Acc:1562310]
560	ENSRNOG00000001124	217.818	254.286	211.067	131.361	135.548	125.404	158.835	191.363	Rnft2	ring finger protein, transmembrane 2 [Source:RGD Symbol;Acc:1560195]
561	ENSRNOG00000001126	1394.96	1523.85	1330.19	1153.66	1015.53	1215.46	2464.08	2126.26	Fbxw8	F-box and WD repeat domain containing 8 [Source:RGD Symbol;Acc:1306032]
562	ENSRNOG00000001128	36.1485	49.5484	31.8945	69.702	98.9714	55.9496	100.881	100.059	Tesc	tescalcin [Source:RGD Symbol;Acc:1566317]
563	ENSRNOG00000001129	349.435	386.103	420.257	285.957	244.201	287.465	473.284	574.089	Fbxo21	F-box protein 21 [Source:RGD Symbol;Acc:1307346]
564	ENSRNOG00000001130	3.70753	0	8.44266	29.4893	0	7.71718	72.978	112.567	Nos1	nitric oxide synthase 1 [Source:RGD Symbol;Acc:3184]
565	ENSRNOG00000001134	588.571	720.788	641.643	564.765	720.77	552.743	449.674	332.697	Rfc5	replication factor C subunit 5 [Source:RGD Symbol;Acc:1309280]
566	ENSRNOG00000001135	3007.74	3490.82	3479.32	2127.7	1931.02	2122.22	5797.46	6299.97	Wsb2	WD repeat and SOCS box-containing 2 [Source:RGD Symbol;Acc:1359599]
567	ENSRNOG00000001136	7410.43	8102.56	7490.52	6738.75	6267.47	5415.53	19914.4	22199.4	Pebp1	phosphatidylethanolamine binding protein 1 [Source:RGD Symbol;Acc:62017]
568	ENSRNOG00000001138	431.001	387.038	439.019	507.573	540.039	580.718	352.012	396.484	Taok3	TAO kinase 3 [Source:RGD Symbol;Acc:1562861]
569	ENSRNOG00000001139	1714.73	1707.08	1908.04	1609.4	1695.42	1601.32	1674.2	1583.44	Suds3	SDS3 homolog, SIN3A corepressor complex component [Source:RGD Symbol;Acc:1305986]
570	ENSRNOG00000001141	1.85377	1.86975	1.87615	0	3.22733	1.9293	0	0	Srrm4	serine/arginine repetitive matrix 4 [Source:RGD Symbol;Acc:1560213]
571	ENSRNOG00000001142	1277.25	1174.2	1193.23	1387.78	1883.68	1561.76	922.958	933.051	Prkab1	protein kinase AMP-activated non-catalytic subunit beta 1 [Source:RGD Symbol;Acc:71057]
572	ENSRNOG00000001143	263.235	340.294	293.617	248.425	220.534	320.263	26.8302	31.2685	Cit	citron rho-interacting serine/threonine kinase [Source:RGD Symbol;Acc:70878]
573	ENSRNOG00000001148	78672	71236.5	80680	86212.4	107173	84908.3	61446.4	50120.9	Rplp0	ribosomal protein lateral stalk subunit P0 [Source:RGD Symbol;Acc:621247]
574	ENSRNOG00000001149	5294.36	5524.17	5871.4	4916.67	5720.98	5478.23	4581.52	4451.38	Pxn	paxillin [Source:RGD Symbol;Acc:1305759]
575	ENSRNOG00000001151	127.91	118.729	103.188	118.851	132.32	126.369	106.247	115.068	Sirt4	sirtuin 4 [Source:RGD Symbol;Acc:1310413]
576	ENSRNOG00000001152	0	0	0	0	0	0	0	0	Glp1r	glucagon-like peptide 1 receptor [Source:RGD Symbol;Acc:2703]
577	ENSRNOG00000001153	2.78065	0.934875	3.7523	1.78723	0	2.89394	0	0	Pla2g1b	phospholipase A2 group IB [Source:RGD Symbol;Acc:61949]
578	ENSRNOG00000001156	177.035	178.561	185.739	93.8296	88.2136	85.8536	114.833	73.7936	Msi1	musashi RNA-binding protein 1 [Source:RGD Symbol;Acc:628778]
579	ENSRNOG00000001157	7.41507	13.0882	12.195	11.617	24.7428	8.68183	4.29283	1.25074	Umodl1	uromodulin-like 1 [Source:RGD Symbol;Acc:1566039]
580	ENSRNOG00000001158	5149.76	4749.16	4339.53	5058.76	7213.08	6802.7	1373.7	1155.68	Abcg1	ATP binding cassette subfamily G member 1 [Source:RGD Symbol;Acc:620294]
581	ENSRNOG00000001159	33.3678	46.7437	26.2661	7.14892	12.9093	12.5404	26.8302	2.50148	Tff3	trefoil factor 3 [Source:RGD Symbol;Acc:3847]
582	ENSRNOG00000001160	818.438	803.057	891.17	1090.21	1040.28	845.031	1787.96	1493.38	NEWGENE_1586233	TP53 regulated inhibitor of apoptosis 1 [Source:RGD Symbol;Acc:11471617]
583	ENSRNOG00000001161	703.505	630.105	660.404	715.786	588.449	633.774	1245.99	1058.13	Gatc	glutamyl-tRNA amidotransferase subunit C [Source:RGD Symbol;Acc:1309698]
584	ENSRNOG00000001162	0	0	0	0	0	0	0	0	Tff2	trefoil factor 2 [Source:RGD Symbol;Acc:620709]
585	ENSRNOG00000001163	652.526	709.57	696.051	573.701	654.072	535.379	830.662	720.426	Srsf9	serine and arginine rich splicing factor 9 [Source:RGD Symbol;Acc:1309495]
586	ENSRNOG00000001164	0	0	0	0	5.37888	4.82324	2.14641	0	Tff1	trefoil factor 1 [Source:RGD Symbol;Acc:620707]
587	ENSRNOG00000001165	12.0495	3.7395	8.44266	25.0212	97.8956	41.4798	4.29283	1.25074	Tmprss3	transmembrane serine protease 3 [Source:RGD Symbol;Acc:1310135]
588	ENSRNOG00000001167	50.0517	21.5021	94.7455	217.149	489.478	297.111	40.7819	20.0118	Ubash3a	ubiquitin associated and SH3 domain containing, A [Source:RGD Symbol;Acc:1310305]
589	ENSRNOG00000001169	126.983	112.185	106.94	297.574	302.293	272.995	85.8565	73.7936	Slc37a1	solute carrier family 37 member 1 [Source:RGD Symbol;Acc:1308587]
590	ENSRNOG00000001170	8403.13	8177.35	8214.71	8294.54	8108.12	6798.84	14255.4	10919	Cox6a1	cytochrome c oxidase subunit 6A1 [Source:RGD Symbol;Acc:2384]
591	ENSRNOG00000001171	608.036	636.65	610.686	623.743	526.054	582.647	770.562	675.399	Coq5	coenzyme Q5, methyltransferase [Source:RGD Symbol;Acc:1310857]
592	ENSRNOG00000001172	4175.61	4286.4	4431.46	4535.1	4374.1	4149.91	5014.02	4423.86	Rnf10	ring finger protein 10 [Source:RGD Symbol;Acc:1309282]
593	ENSRNOG00000001173	42.6366	31.7857	50.656	25.9148	39.8037	38.5859	120.199	142.584	Cabp1	calcium binding protein 1 [Source:RGD Symbol;Acc:620385]
594	ENSRNOG00000001174	339.239	272.049	272.979	231.446	225.913	197.753	614.947	501.546	Pde9a	phosphodiesterase 9A [Source:RGD Symbol;Acc:621035]
595	ENSRNOG00000001177	1175.29	1295.74	1160.4	1233.19	1174.75	1031.21	978.764	958.066	Acads	acyl-CoA dehydrogenase short chain [Source:RGD Symbol;Acc:620514]
596	ENSRNOG00000001178	1060.35	1089.13	1187.6	1213.53	1498.56	1248.25	1086.09	928.048	Sppl3	signal peptide peptidase like 3 [Source:RGD Symbol;Acc:1562826]
597	ENSRNOG00000001181	428.22	448.74	466.223	459.318	464.735	382.965	950.861	1033.11	Wdr4	WD repeat domain 4 [Source:RGD Symbol;Acc:1585179]
598	ENSRNOG00000001182	1413.5	1448.12	1514.05	1827.44	1677.13	1517.39	2349.25	1928.64	Ndufv3	NADH:ubiquinone oxidoreductase subunit V3 [Source:RGD Symbol;Acc:621020]
599	ENSRNOG00000001183	22.2452	8.41387	17.8234	92.936	137.699	86.8183	4.29283	1.25074	Hnf1a	HNF1 homeobox A [Source:RGD Symbol;Acc:3828]
600	ENSRNOG00000001184	1062.21	1092.87	1161.34	1220.68	1060.71	1089.09	819.93	939.305	Pknox1	PBX/knotted 1 homeobox 1 [Source:RGD Symbol;Acc:1305003]
601	ENSRNOG00000001185	1541.41	1524.78	1608.8	1464.64	1531.9	1412.24	1996.16	1951.15	RGD1311899	similar to RIKEN cDNA 2210016L21 gene [Source:RGD Symbol;Acc:1311899]
602	ENSRNOG00000001187	534.812	1070.43	254.218	1798.85	571.237	553.708	110.54	78.7966	Oasl	2'-5'-oligoadenylate synthetase-like [Source:RGD Symbol;Acc:1308586]
603	ENSRNOG00000001189	621.939	621.692	638.828	861.445	1111.28	1085.23	447.527	429.004	Sik1	salt-inducible kinase 1 [Source:RGD Symbol;Acc:69407]
604	ENSRNOG00000001190	3505.47	3455.3	3974.62	3782.67	4829.16	4283.04	2361.05	2700.35	Git2	GIT ArfGAP 2 [Source:RGD Symbol;Acc:1359708]
605	ENSRNOG00000001191	1108.55	1191.97	934.322	886.466	1293.08	980.082	575.239	596.603	Tchp	trichoplein, keratin filament binding [Source:RGD Symbol;Acc:1310813]
606	ENSRNOG00000001192	2913.19	3073.87	2682.89	2730.89	2972.37	2442.49	5349.93	4854.12	Gltp	glycolipid transfer protein [Source:RGD Symbol;Acc:1564442]
607	ENSRNOG00000001193	30.5872	40.1996	31.8945	27.7021	22.5913	32.798	15.0249	6.2537	Hsf2bp	heat shock transcription factor 2 binding protein [Source:RGD Symbol;Acc:1565879]
608	ENSRNOG00000001194	1028.84	1103.15	1076.91	974.041	1079	1088.12	567.726	821.736	Rrp1b	ribosomal RNA processing 1B [Source:RGD Symbol;Acc:1305633]
609	ENSRNOG00000001195	244.697	210.347	274.856	227.872	180.73	244.056	148.103	166.348	Trpv4	transient receptor potential cation channel, subfamily V, member 4 [Source:RGD Symbol;Acc:69337]
610	ENSRNOG00000001198	26.8796	26.1765	18.7615	22.3404	12.9093	11.5758	33.2694	61.2862	Fam222a	family with sequence similarity 222, member A [Source:RGD Symbol;Acc:1565883]
611	ENSRNOG00000001199	438.416	390.778	479.356	402.127	421.704	412.869	408.892	266.407	Pop5	POP5 homolog, ribonuclease P/MRP subunit [Source:RGD Symbol;Acc:1311819]
612	ENSRNOG00000001201	9147.41	7506.11	8817.89	7232.03	8968.74	7468.3	5388.57	3598.38	Cstb	cystatin B [Source:RGD Symbol;Acc:2435]
613	ENSRNOG00000001203	1198.46	1199.44	1270.15	1181.36	1226.38	1166.26	1278.19	1279.51	Rrp1	ribosomal RNA processing 1 [Source:RGD Symbol;Acc:1307286]
614	ENSRNOG00000001204	5403.73	5628.88	5532.76	5882.67	7370.14	5767.63	3957.99	3565.86	Ankrd13a	ankyrin repeat domain 13a [Source:RGD Symbol;Acc:1308577]
615	ENSRNOG00000001205	874.978	865.694	1054.4	850.722	919.788	760.142	1992.94	1829.83	Agpat3	1-acylglycerol-3-phosphate O-acyltransferase 3 [Source:RGD Symbol;Acc:1305787]
616	ENSRNOG00000001210	1017.72	976.944	1034.7	1206.38	1211.32	1039.89	758.757	774.208	Pwp2	PWP2, small subunit processome component [Source:RGD Symbol;Acc:1582817]
617	ENSRNOG00000001211	1665.61	1601.44	1714.8	2445.82	2215.02	2157.92	2595.01	2238.82	Gatd3a	glutamine amidotransferase like class 1 domain containing 3A [Source:RGD Symbol;Acc:1303003]
618	ENSRNOG00000001212	0.926883	3.7395	2.81422	5.36169	8.60621	3.85859	1.07321	0	Dnmt3l	DNA methyltransferase 3 like [Source:RGD Symbol;Acc:1303239]
619	ENSRNOG00000001213	0.926883	0	2.81422	4.46808	4.3031	0.964648	0	0	Aire	autoimmune regulator [Source:RGD Symbol;Acc:1311139]
620	ENSRNOG00000001214	1509.89	2006.24	1838.62	2145.57	3556.51	2780.11	1426.29	1318.28	Pfkl	phosphofructokinase, liver type [Source:RGD Symbol;Acc:3311]
621	ENSRNOG00000001215	721.115	818.95	775.787	611.233	676.663	511.263	8137.05	8523.79	Cfap410	cilia and flagella associated protein 410 [Source:RGD Symbol;Acc:1309594]
622	ENSRNOG00000001216	827.707	358.057	462.47	2943.57	4268.68	3753.44	41.8551	57.534	Trpm2	transient receptor potential cation channel, subfamily M, member 2 [Source:RGD Symbol;Acc:1311889]
623	ENSRNOG00000001217	75.0776	43.0042	58.1606	51.8297	49.4857	47.2677	22.5373	17.5103	Lrrc3	leucine rich repeat containing 3 [Source:RGD Symbol;Acc:628861]
624	ENSRNOG00000001218	0	0	0	0	0	0	0	0	AABR07044583.1
625	ENSRNOG00000001219	10.1957	0.934875	9.38074	34.851	74.2285	31.8334	7.51245	3.75222	Tspear	thrombospondin-type laminin G domain and EAR repeats [Source:RGD Symbol;Acc:1563108]
626	ENSRNOG00000001220	0	0	0	0	0	0	0	0	LOC100361664	keratin associated protein 12-1-like [Source:RGD Symbol;Acc:2319709]
627	ENSRNOG00000001222	1272.61	1440.64	1509.36	1527.19	1393.13	1594.56	849.98	764.202	Ube2g2	ubiquitin-conjugating enzyme E2G 2 [Source:RGD Symbol;Acc:1304860]
628	ENSRNOG00000001223	13101.5	15118.8	15800.9	9093.43	11246.2	10866.8	14311.2	14431	Pttg1ip	PTTG1 interacting protein [Source:RGD Symbol;Acc:1305983]
629	ENSRNOG00000001224	8932.38	11713	15708	8746.71	14368.1	12042.7	846.76	496.543	Itgb2	integrin subunit beta 2 [Source:RGD Symbol;Acc:1305581]
630	ENSRNOG00000001225	699.797	662.826	650.085	744.381	838.029	647.279	888.615	868.013	Fam207a	family with sequence similarity 207, member A [Source:RGD Symbol;Acc:1311257]
631	ENSRNOG00000001226	0	0	0	0	0	0	0	0	AABR07044593.1
632	ENSRNOG00000001227	475.491	492.679	545.021	407.489	455.053	538.273	1606.59	1590.94	Adarb1	adenosine deaminase, RNA-specific, B1 [Source:RGD Symbol;Acc:2033]
633	ENSRNOG00000001228	2510	3047.69	2824.54	1949.87	2212.87	2254.38	1923.19	1664.73	Pofut2	protein O-fucosyltransferase 2 [Source:RGD Symbol;Acc:1307334]
634	ENSRNOG00000001229	11726	12031.8	14307.5	9281.98	7838.1	8616.23	5133.15	3041.8	Col18a1	collagen type XVIII alpha 1 chain [Source:RGD Symbol;Acc:70936]
635	ENSRNOG00000001232	438.416	448.74	500.931	1044.64	1176.9	885.547	260.789	291.422	Slc19a1	solute carrier family 19 member 1 [Source:RGD Symbol;Acc:3695]
636	ENSRNOG00000001235	5808.78	5953.28	5724.13	3724.59	4791.51	4511.66	11330.9	10927.7	Gna12	G protein subunit alpha 12 [Source:RGD Symbol;Acc:71018]
637	ENSRNOG00000001236	926.883	816.146	920.25	1011.57	1287.7	1072.69	818.857	939.305	Brat1	BRCA1-associated ATM activator 1 [Source:RGD Symbol;Acc:1565146]
638	ENSRNOG00000001237	1090.94	1178.88	1254.2	1066.08	1416.8	1166.26	773.782	888.025	Cabin1	calcineurin binding protein 1 [Source:RGD Symbol;Acc:620263]
639	ENSRNOG00000001238	3219.07	3204.75	2914.6	2882.8	3197.21	2829.31	3133.76	3166.87	Rsrc2	arginine and serine rich coiled-coil 2 [Source:RGD Symbol;Acc:1564882]
640	ENSRNOG00000001239	1828.74	1615.46	1786.09	1578.12	1894.44	1488.45	5571.02	5325.65	Ddt	D-dopachrome tautomerase [Source:RGD Symbol;Acc:61923]
641	ENSRNOG00000001241	169.62	203.803	153.844	115.276	155.987	128.298	152.395	246.396	Iqce	IQ motif containing E [Source:RGD Symbol;Acc:1311349]
642	ENSRNOG00000001242	463.442	518.855	353.654	320.808	313.051	196.788	4198.38	3276.94	Gstt3	glutathione S-transferase, theta 3 [Source:RGD Symbol;Acc:1562732]
643	ENSRNOG00000001243	1265.2	1257.41	1263.59	1276.08	1650.24	1491.35	1082.87	1188.2	Zcchc8	zinc finger CCHC-type containing 8 [Source:RGD Symbol;Acc:1309774]
644	ENSRNOG00000001245	173.327	196.324	175.42	130.468	115.108	131.192	188.884	166.348	Pcbp3	poly(rC) binding protein 3 [Source:RGD Symbol;Acc:1307430]
645	ENSRNOG00000001247	1980.75	2256.79	2151	2064.25	1852.49	2235.09	1629.13	2232.57	Clip1	CAP-GLY domain containing linker protein 1 [Source:RGD Symbol;Acc:67404]
646	ENSRNOG00000001249	27443.2	50223.3	35543.6	14834	21880.2	20331.9	12752.9	11654.4	Col6a1	collagen type VI alpha 1 chain [Source:RGD Symbol;Acc:1565398]
647	ENSRNOG00000001250	1810.2	1714.56	1678.21	1882.85	2467.83	2061.45	965.886	701.665	Lfng	LFNG O-fucosylpeptide 3-beta-N-acetylglucosaminyltransferase [Source:RGD Symbol;Acc:620587]
648	ENSRNOG00000001251	7.41507	2.80462	14.0711	8.93615	3.22733	6.75253	560.214	246.396	Grifin	galectin-related inter-fiber protein [Source:RGD Symbol;Acc:71055]
649	ENSRNOG00000001252	880.539	1076.98	928.693	581.744	924.091	803.552	705.097	547.824	Chst12	carbohydrate sulfotransferase 12 [Source:RGD Symbol;Acc:1308214]
650	ENSRNOG00000001253	3313.61	3762.87	3664.12	3744.25	3654.41	3509.39	3803.44	3542.09	Eif3b	eukaryotic translation initiation factor 3, subunit B [Source:RGD Symbol;Acc:1309018]
651	ENSRNOG00000001254	21622.3	38896.4	27372.1	11846.7	16764.9	15332.1	13954.9	11739.4	Col6a2	collagen type VI alpha 2 chain [Source:RGD Symbol;Acc:1305585]
652	ENSRNOG00000001255	637.696	681.524	768.282	779.232	643.314	918.345	218.934	261.404	Mlxip	MLX interacting protein [Source:RGD Symbol;Acc:1560774]
653	ENSRNOG00000001256	770.24	845.127	787.982	573.701	649.769	685.864	859.638	835.494	Atxn2	ataxin 2 [Source:RGD Symbol;Acc:1306637]
654	ENSRNOG00000001258	1370.86	1478.97	1729.81	1117.02	1601.83	1416.1	1131.16	1059.38	Snx8	sorting nexin 8 [Source:RGD Symbol;Acc:1305791]
655	ENSRNOG00000001259	15.757	15.8929	25.328	8.04254	12.9093	11.5758	17.1713	16.2596	Cux2	cut-like homeobox 2 [Source:RGD Symbol;Acc:1305967]
656	ENSRNOG00000001260	299.383	241.198	264.537	313.659	319.505	250.808	169.567	145.086	Nudt1	nudix hydrolase 1 [Source:RGD Symbol;Acc:621080]
657	ENSRNOG00000001261	17.6108	16.8277	11.2569	16.9787	12.9093	6.75253	5.36603	13.7581	Ftcd	formimidoyltransferase cyclodeaminase [Source:RGD Symbol;Acc:70915]
658	ENSRNOG00000001262	0	0.934875	0	0	0	0	0	0	Spatc1l	spermatogenesis and centriole associated 1-like [Source:RGD Symbol;Acc:1562578]
659	ENSRNOG00000001265	789.705	861.019	855.523	831.956	840.181	765.93	614.947	560.331	Mad1l1	mitotic arrest deficient 1 like 1 [Source:RGD Symbol;Acc:1596881]
660	ENSRNOG00000001269	6670.78	7028.39	6831.99	7313.35	8636.33	7123.92	5325.25	4881.63	Ppp1cc	protein phosphatase 1 catalytic subunit gamma [Source:RGD Symbol;Acc:3377]
661	ENSRNOG00000001270	830.488	784.36	1240.13	891.828	1266.19	1400.67	302.644	376.472	Hvcn1	hydrogen voltage-gated channel 1 [Source:RGD Symbol;Acc:1310788]
662	ENSRNOG00000001271	1940.89	1913.69	2170.7	2247.44	2699.12	2674	1272.82	1437.1	Card6	caspase recruitment domain family, member 6 [Source:RGD Symbol;Acc:1305805]
663	ENSRNOG00000001272	1654.49	1640.7	1654.76	1694.29	2238.69	2159.85	1207.36	1403.33	Mcm3ap	minichromosome maintenance complex component 3 associated protein [Source:RGD Symbol;Acc:1306834]
664	ENSRNOG00000001273	1029.77	978.814	955.897	910.594	889.667	804.516	799.539	677.901	Psmg3	proteasome assembly chaperone 3 [Source:RGD Symbol;Acc:2319950]
665	ENSRNOG00000001274	3027.2	2656.91	2670.7	2724.63	2623.82	2400.04	3634.95	2837.93	Vps29	VPS29 retromer complex component [Source:RGD Symbol;Acc:1308332]
666	ENSRNOG00000001275	0	0	0	4.46808	1.07578	1.9293	0	0	Tmem184a	transmembrane protein 184A [Source:RGD Symbol;Acc:1306702]
667	ENSRNOG00000001276	672.917	657.217	694.175	1167.96	1021.99	1127.67	702.95	955.565	Pcnt	pericentrin [Source:RGD Symbol;Acc:1595865]
668	ENSRNOG00000001277	760.971	756.314	734.512	893.615	945.607	927.991	1431.66	1379.57	Mafk	MAF bZIP transcription factor K [Source:RGD Symbol;Acc:628633]
669	ENSRNOG00000001278	503.298	575.883	501.87	574.595	605.662	560.46	898.274	817.983	Gpn3	GPN-loop GTPase 3 [Source:RGD Symbol;Acc:1303034]
670	ENSRNOG00000001283	868.49	982.553	838.638	954.381	1150	976.223	830.662	822.986	Anapc7	anaphase promoting complex subunit 7 [Source:RGD Symbol;Acc:1311927]
671	ENSRNOG00000001284	0	0	0	0	0	0	0	0	Uncx	UNC homeobox [Source:RGD Symbol;Acc:69361]
672	ENSRNOG00000001285	8087.06	8739.21	8316.96	9735.04	8246.9	9486.35	5720.19	5665.85	Atp2a2	ATPase sarcoplasmic/endoplasmic reticulum Ca2+ transporting 2 [Source:RGD Symbol;Acc:2174]
673	ENSRNOG00000001287	116.787	195.389	105.064	56.2978	93.5925	56.9142	52.5871	37.5222	Gper1	G protein-coupled estrogen receptor 1 [Source:RGD Symbol;Acc:619845]
674	ENSRNOG00000001288	509.786	506.702	559.092	625.531	621.798	752.425	920.811	896.78	Gpr146	G protein-coupled receptor 146 [Source:RGD Symbol;Acc:1560731]
675	ENSRNOG00000001289	1060.35	1081.65	986.854	1025.87	982.183	920.274	643.924	585.346	LOC498154	hypothetical protein LOC498154 [Source:RGD Symbol;Acc:1566418]
676	ENSRNOG00000001293	1615.56	1932.39	1742.94	1694.29	1394.21	1392.95	2425.45	2387.66	Get4	golgi to ER traffic protein 4 [Source:RGD Symbol;Acc:1311660]
677	ENSRNOG00000001294	554.276	620.757	519.693	428.042	362.536	384.894	878.956	911.789	Ift81	intraflagellar transport 81 [Source:RGD Symbol;Acc:727862]
678	ENSRNOG00000001295	16606	16279.9	16427.5	7649.35	6241.65	4875.33	167369	153431	S100b	S100 calcium binding protein B [Source:RGD Symbol;Acc:3615]
679	ENSRNOG00000001296	814.731	616.082	765.468	1680	699.254	818.021	968.032	1669.74	P2rx7	purinergic receptor P2X 7 [Source:RGD Symbol;Acc:3241]
680	ENSRNOG00000001297	1157.68	1197.57	1208.24	885.573	1122.03	950.178	1590.49	1878.61	Prmt2	protein arginine methyltransferase 2 [Source:RGD Symbol;Acc:1565519]
681	ENSRNOG00000001298	0	0	0	0.893615	0	0	0	0	Slc5a4b	solute carrier family 5 (neutral amino acid transporters, system A), member 4b [Source:RGD Symbol;Acc:1309867]
682	ENSRNOG00000001299	1515.45	1798.7	1592.85	1413.7	1499.63	1524.14	2502.72	2877.95	Sun1	Sad1 and UNC84 domain containing 1 [Source:RGD Symbol;Acc:1359142]
683	ENSRNOG00000001300	4285.91	3324.41	3583.44	4041.82	8015.61	5431.93	1354.39	1244.49	P2rx4	purinergic receptor P2X 4 [Source:RGD Symbol;Acc:62073]
684	ENSRNOG00000001302	338.312	323.467	348.963	785.488	1272.64	882.653	266.155	258.903	Adora2a	adenosine A2a receptor [Source:RGD Symbol;Acc:2049]
685	ENSRNOG00000001303	2076.22	2237.15	2465.26	2041.02	1887.99	1930.26	2128.17	2640.31	Specc1l	sperm antigen with calponin homology and coiled-coil domains 1-like [Source:RGD Symbol;Acc:1309570]
686	ENSRNOG00000001304	542.227	553.446	501.87	663.062	650.844	654.031	552.701	474.03	Bcr	BCR, RhoGEF and GTPase activating protein [Source:RGD Symbol;Acc:1307993]
687	ENSRNOG00000001309	185.377	233.719	186.677	189.446	162.442	201.611	112.687	103.811	Camkk2	calcium/calmodulin-dependent protein kinase kinase 2 [Source:RGD Symbol;Acc:620092]
688	ENSRNOG00000001311	76.0044	90.6828	71.2936	32.1701	50.5615	46.3031	67.612	101.31	Rab36	RAB36, member RAS oncogene family [Source:RGD Symbol;Acc:1596098]
689	ENSRNOG00000001312	1808.35	1765.04	1806.73	1694.29	1384.52	1452.76	1390.88	1304.52	Pdgfa	platelet derived growth factor subunit A [Source:RGD Symbol;Acc:3282]
690	ENSRNOG00000001313	10.1957	22.437	17.8234	12.5106	5.37888	2.89394	52.5871	38.7729	Gnaz	G protein subunit alpha z [Source:RGD Symbol;Acc:2717]
691	ENSRNOG00000001314	6084.99	5857.92	7185.65	4845.18	6084.59	5999.14	1831.96	1457.11	Fam20c	FAM20C, golgi associated secretory pathway kinase [Source:RGD Symbol;Acc:1311980]
692	ENSRNOG00000001315	1.85377	0.934875	0	0	0	0	1.07321	2.50148	Rsph14	radial spoke head 14 homolog [Source:RGD Symbol;Acc:1305601]
693	ENSRNOG00000001316	10395.9	11635.4	10687.5	10234.6	9121.5	9018.49	12004.9	12128.4	Anapc5	anaphase-promoting complex subunit 5 [Source:RGD Symbol;Acc:1306125]
694	ENSRNOG00000001317	1911.23	1729.52	1844.25	1672.85	1823.44	1694.89	1973.63	2470.21	Zfp68	zinc finger protein 68 [Source:RGD Symbol;Acc:1310463]
695	ENSRNOG00000001323	451.392	436.586	509.374	436.978	444.295	479.43	677.193	751.694	Zfp157	zinc finger protein 157 [Source:RGD Symbol;Acc:1359435]
696	ENSRNOG00000001324	3.70753	2.80462	1.87615	7.14892	3.22733	1.9293	6.43924	8.75517	Asmt	acetylserotonin O-methyltransferase [Source:RGD Symbol;Acc:708472]
697	ENSRNOG00000001325	1067.77	977.879	972.783	1110.76	1721.24	1495.2	990.57	831.742	Il3ra	interleukin 3 receptor subunit alpha [Source:RGD Symbol;Acc:628728]
698	ENSRNOG00000001329	155.716	137.427	184.801	338.68	77.4559	72.3486	196.397	248.897	Gjc3	gap junction protein, gamma 3 [Source:RGD Symbol;Acc:727930]
699	ENSRNOG00000001331	1165.09	1228.43	1084.41	979.402	1089.76	878.794	1619.47	1350.8	Rnf34	ring finger protein 34 [Source:RGD Symbol;Acc:628636]
700	ENSRNOG00000001333	0	0	0	0	0	0.964648	3.21962	3.75222	Azgp1	alpha-2-glycoprotein 1, zinc-binding [Source:RGD Symbol;Acc:2187]
701	ENSRNOG00000001335	529.25	565.599	571.287	467.361	359.309	536.344	629.972	764.202	Zkscan1	zinc finger with KRAB and SCAN domains 1 [Source:RGD Symbol;Acc:1560616]
702	ENSRNOG00000001336	999.18	1021.82	1039.39	1686.25	1270.49	1287.8	903.64	779.211	Orai1	ORAI calcium release-activated calcium modulator 1 [Source:RGD Symbol;Acc:1311873]
703	ENSRNOG00000001337	437.489	330.946	344.273	392.297	475.493	538.273	211.422	190.112	Setd1b	SET domain containing 1B [Source:MGI Symbol;Acc:MGI:2652820]
704	ENSRNOG00000001338	2.78065	0.934875	1.87615	2.68085	3.22733	0.964648	86.9297	110.065	Hpd	4-hydroxyphenylpyruvate dioxygenase [Source:RGD Symbol;Acc:61974]
705	ENSRNOG00000001339	1203.09	1290.13	1276.72	1192.98	1212.4	1048.57	1687.08	1629.71	Psmd9	proteasome 26S subunit, non-ATPase 9 [Source:RGD Symbol;Acc:621110]
706	ENSRNOG00000001341	140.886	152.385	151.968	120.638	89.2894	135.051	99.8082	177.605	Zfp113	zinc finger protein 3 [Source:RGD Symbol;Acc:6489147]
707	ENSRNOG00000001342	57.4668	53.2879	28.1422	38.4255	26.8944	32.798	95.5154	92.5547	Wdr66	WD repeat domain 66 [Source:RGD Symbol;Acc:1564948]
708	ENSRNOG00000001344	3722.36	3525.41	3284.2	3831.82	4381.63	3830.62	8990.25	7585.73	Aldh2	aldehyde dehydrogenase 2 family (mitochondrial) [Source:RGD Symbol;Acc:69219]
709	ENSRNOG00000001345	1131.72	1031.17	1075.03	1153.66	1221.01	1069.79	1323.26	1224.47	Mapkapk5	mitogen-activated protein kinase-activated protein kinase 5 [Source:RGD Symbol;Acc:1564113]
710	ENSRNOG00000001346	1832.45	1900.6	1633.19	1772.04	1836.35	1632.18	3250.74	2599.04	Cops6	COP9 signalosome subunit 6 [Source:RGD Symbol;Acc:1309919]
711	ENSRNOG00000001347	153.863	110.315	140.711	110.808	135.548	107.076	119.126	188.862	Adam1a	ADAM metallopeptidase domain 1A [Source:RGD Symbol;Acc:621467]
712	ENSRNOG00000001348	6597.56	6124.36	6970.83	5013.18	4693.61	4502.01	2646.53	2425.18	Erp29	endoplasmic reticulum protein 29 [Source:RGD Symbol;Acc:619781]
713	ENSRNOG00000001349	1924.21	2222.2	2222.3	2436	2320.45	1905.18	1186.97	1194.46	Mcm7	minichromosome maintenance complex component 7 [Source:RGD Symbol;Acc:1303018]
714	ENSRNOG00000001350	711.847	646.933	675.413	1221.57	999.396	1021.56	347.719	439.009	Naa25	N(alpha)-acetyltransferase 25, NatB auxiliary subunit [Source:RGD Symbol;Acc:1305685]
715	ENSRNOG00000001351	4327.62	4904.35	3658.49	9536.66	9495.87	8577.65	2585.35	3412.02	Trafd1	TRAF type zinc finger domain containing 1 [Source:RGD Symbol;Acc:620171]
716	ENSRNOG00000001352	887.027	777.816	1173.53	946.339	991.865	1037.96	514.066	784.213	Hectd4	HECT domain E3 ubiquitin protein ligase 4 [Source:RGD Symbol;Acc:1309762]
717	ENSRNOG00000001353	596.913	629.171	632.262	561.19	551.873	560.46	340.206	437.759	Ap4m1	adaptor related protein complex 4 subunit mu 1 [Source:RGD Symbol;Acc:1310233]
718	ENSRNOG00000001355	1985.38	1982.87	1996.22	1942.72	1932.09	1907.11	1329.7	1400.83	Taf6	TATA-box binding protein associated factor 6 [Source:RGD Symbol;Acc:1311608]
719	ENSRNOG00000001357	336.459	328.141	326.45	307.404	305.52	289.394	376.696	290.171	Mblac1	metallo-beta-lactamase domain containing 1 [Source:RGD Symbol;Acc:1306932]
720	ENSRNOG00000001360	8.34195	9.34875	6.56652	1.78723	5.37888	3.85859	16.0981	21.2626	Stag3	stromal antigen 3 [Source:RGD Symbol;Acc:621333]
721	ENSRNOG00000001367	151.082	164.538	150.092	77.7445	112.956	87.7829	41.8551	92.5547	Gpc2	glypican 2 [Source:RGD Symbol;Acc:621363]
722	ENSRNOG00000001368	0	0.934875	2.81422	0	0	0	36.489	26.2655	Rph3a	rabphilin 3A [Source:RGD Symbol;Acc:620073]
723	ENSRNOG00000001369	556.13	1397.64	253.28	2787.19	721.846	628.95	257.57	170.101	Oas1a	2'-5' oligoadenylate synthetase 1A [Source:RGD Symbol;Acc:621760]
724	ENSRNOG00000001374	77.8582	47.6786	74.1078	78.6381	88.2136	132.157	121.272	121.322	Rasal1	RAS protein activator like 1 [Source:RGD Symbol;Acc:1311820]
725	ENSRNOG00000001375	430.074	526.334	553.464	200.17	258.186	319.298	260.789	198.868	Gal3st4	galactose-3-O-sulfotransferase 4 [Source:RGD Symbol;Acc:1561105]
726	ENSRNOG00000001376	1099.28	1089.13	1215.74	978.509	1111.28	1143.11	4497.81	4089.92	Mettl7a	methyltransferase like 7A [Source:RGD Symbol;Acc:1308407]
727	ENSRNOG00000001377	1409.79	1264.89	1339.57	1299.32	1752.44	1324.46	1089.3	971.824	Ddx54	DEAD-box helicase 54 [Source:RGD Symbol;Acc:1562539]
728	ENSRNOG00000001378	116.787	164.538	116.321	62.5531	59.1677	36.6566	83.7101	93.8054	Iqcd	IQ motif containing D [Source:RGD Symbol;Acc:1560757]
729	ENSRNOG00000001379	12.0495	23.3719	10.3188	8.93615	15.0609	22.1869	28.9766	36.2714	Cyp3a62	cytochrome P450, family 3, subfamily a, polypeptide 62 [Source:RGD Symbol;Acc:1595919]
730	ENSRNOG00000001383	2928.95	2808.36	2744.8	3156.25	4366.57	3784.31	1683.86	1717.26	Slc8b1	solute carrier family 8 member B1 [Source:RGD Symbol;Acc:1565818]
731	ENSRNOG00000001385	5241.53	5357.77	5650.02	3841.65	4444.03	4267.6	5036.56	4178.72	Plbd2	phospholipase B domain containing 2 [Source:RGD Symbol;Acc:708461]
732	ENSRNOG00000001387	264.162	246.807	301.122	281.489	358.233	261.42	320.889	347.705	LOC100910540	7SK snRNA methylphosphate capping enzyme-like [Source:RGD Symbol;Acc:6497906]
733	ENSRNOG00000001388	38.0022	57.0273	45.0275	44.6808	49.4857	50.1617	42.9283	40.0237	Sds	serine dehydratase [Source:RGD Symbol;Acc:67376]
734	ENSRNOG00000001389	191.865	207.542	193.243	149.234	153.836	106.111	1248.14	1015.6	Irs3	insulin receptor substrate 3 [Source:RGD Symbol;Acc:69317]
735	ENSRNOG00000001391	126.983	143.971	129.454	98.2977	97.8956	88.7476	56.8799	31.2685	Sdsl	serine dehydratase-like [Source:RGD Symbol;Acc:1309192]
736	ENSRNOG00000001392	0	0	0	0	0	0	0	0	Lhx5	LIM homeobox 5 [Source:RGD Symbol;Acc:71079]
737	ENSRNOG00000001396	1499.7	1550.02	1426.81	1243.02	1442.62	1310.96	1171.94	986.833	Mospd3	motile sperm domain containing 3 [Source:RGD Symbol;Acc:1304973]
738	ENSRNOG00000001397	519.982	660.021	649.147	512.935	524.979	491.006	350.939	395.234	Rbm19	RNA binding motif protein 19 [Source:RGD Symbol;Acc:1308928]
739	ENSRNOG00000001399	0.926883	0	0	0	0	0.964648	0	0	Tbx5	T-box 5 [Source:RGD Symbol;Acc:1305702]
740	ENSRNOG00000001402	1694.34	1582.74	1817.99	2229.57	3162.78	2746.35	1316.82	1288.26	Lrch4	leucine rich repeats and calponin homology domain containing 4 [Source:RGD Symbol;Acc:1306145]
741	ENSRNOG00000001404	370.753	384.233	388.363	475.403	604.586	502.581	1289.99	1139.42	Agfg2	ArfGAP with FG repeats 2 [Source:RGD Symbol;Acc:1306590]
742	ENSRNOG00000001407	13.9033	26.1765	13.133	16.9787	11.8335	25.0808	64.3924	57.534	Tfr2	transferrin receptor 2 [Source:RGD Symbol;Acc:1310152]
743	ENSRNOG00000001408	0	0.934875	0	0	3.22733	0	9.65886	8.75517	Actl6b	actin-like 6B [Source:RGD Symbol;Acc:1307763]
744	ENSRNOG00000001409	6806.11	7202.27	7204.41	7093.52	7739.13	6486.29	6141.96	4899.15	Gnb2	G protein subunit beta 2 [Source:RGD Symbol;Acc:69319]
745	ENSRNOG00000001410	757.264	738.551	733.574	705.956	1017.68	952.107	422.843	640.378	Gigyf1	GRB10 interacting GYF protein 1 [Source:RGD Symbol;Acc:1309933]
746	ENSRNOG00000001412	3.70753	1.86975	2.81422	0	10.7578	4.82324	2.14641	5.00296	Epo	erythropoietin [Source:RGD Symbol;Acc:2559]
747	ENSRNOG00000001414	2752.84	13061.1	3425.85	1752.38	3206.89	5096.23	370.256	325.192	Serpine1	serpin family E member 1 [Source:RGD Symbol;Acc:3249]
748	ENSRNOG00000001415	2488.68	2944.85	2501.84	1909.66	2111.75	1997.79	1601.22	1327.03	Ap1s1	adaptor related protein complex 1 subunit sigma 1 [Source:RGD Symbol;Acc:1305911]
749	ENSRNOG00000001416	9.26883	7.479	9.38074	4.46808	6.45465	3.85859	1.07321	1.25074	Vgf	VGF nerve growth factor inducible [Source:RGD Symbol;Acc:69399]
750	ENSRNOG00000001417	3042.03	4074.18	3215.72	2232.25	2601.23	2469.5	2235.49	2163.78	Plod3	procollagen-lysine, 2-oxoglutarate 5-dioxygenase 3 [Source:RGD Symbol;Acc:631339]
751	ENSRNOG00000001418	523.689	571.208	521.569	511.148	542.191	493.9	805.978	835.494	Znhit1	zinc finger, HIT-type containing 1 [Source:RGD Symbol;Acc:2322870]
752	ENSRNOG00000001419	150.155	313.183	191.367	105.447	103.274	112.864	44.0015	58.7847	Cldn15	claudin 15 [Source:RGD Symbol;Acc:1310678]
753	ENSRNOG00000001420	3820.61	3370.22	3434.29	4722.76	4779.67	4152.81	9897.11	8658.87	Fis1	fission, mitochondrial 1 [Source:RGD Symbol;Acc:1306668]
754	ENSRNOG00000001422	65.8087	91.6177	54.4083	157.276	46.2584	22.1869	180.299	156.342	Col26a1	collagen type XXVI alpha 1 chain [Source:RGD Symbol;Acc:1591401]
755	ENSRNOG00000001424	2974.37	3400.14	3591.88	2058	1964.37	2427.05	2520.96	3144.36	Cux1	cut-like homeobox 1 [Source:RGD Symbol;Acc:620618]
756	ENSRNOG00000001425	518.128	470.242	653.837	419.999	421.704	650.173	147.029	108.814	Sh2b2	SH2B adaptor protein 2 [Source:RGD Symbol;Acc:69284]
757	ENSRNOG00000001426	948.202	887.196	991.544	931.147	975.729	945.355	927.25	1168.19	Prkrip1	PRKR interacting protein 1 [Source:RGD Symbol;Acc:1595708]
758	ENSRNOG00000001427	1044.6	1033.97	1250.45	1394.93	2069.79	1700.67	611.728	700.414	Orai2	ORAI calcium release-activated calcium modulator 2 [Source:RGD Symbol;Acc:1310213]
759	ENSRNOG00000001428	179.815	199.128	212.005	240.382	297.99	257.561	185.665	193.865	Alkbh4	alkB homolog 4, lysine demethylase [Source:RGD Symbol;Acc:1308608]
760	ENSRNOG00000001429	968.593	1034.91	950.269	1051.79	1571.71	1084.26	488.309	564.083	Lrwd1	leucine-rich repeats and WD repeat domain containing 1 [Source:RGD Symbol;Acc:1359442]
761	ENSRNOG00000001430	1351.4	1136.81	1205.42	1450.34	1414.65	1282.98	1643.08	1244.49	Polr2j	RNA polymerase II subunit J [Source:RGD Symbol;Acc:1310198]
762	ENSRNOG00000001431	2459.95	2474.61	2243.87	4512.76	5103.48	5219.71	2106.7	2376.4	Rasa4	RAS p21 protein activator 4 [Source:RGD Symbol;Acc:1565457]
763	ENSRNOG00000001432	533.885	514.181	620.067	691.658	1008	828.632	421.77	457.771	Dtx2	deltex E3 ubiquitin ligase 2 [Source:RGD Symbol;Acc:1561790]
764	ENSRNOG00000001434	0	0.934875	0	7.14892	3.22733	3.85859	0	0	Zp3	zona pellucida glycoprotein 3 [Source:RGD Symbol;Acc:620606]
765	ENSRNOG00000001435	193.719	213.151	104.126	201.957	115.108	139.874	495.821	501.546	Ssc4d	scavenger receptor cysteine rich family member with 4 domains [Source:RGD Symbol;Acc:1306970]
766	ENSRNOG00000001436	7375.21	8899.07	8502.7	8457.17	6438.52	7141.29	6265.38	5306.89	Ywhag	tyrosine 3-monooxygenase/tryptophan 5-monooxygenase activation protein, gamma [Source:RGD Symbol;Acc:62002]
767	ENSRNOG00000001439	0	2.80462	2.81422	0	1.07578	5.78789	11.8053	5.00296	Srrm3	serine/arginine repetitive matrix 3 [Source:RGD Symbol;Acc:1587868]
768	ENSRNOG00000001440	6098.89	6445.96	6798.22	10054.1	6177.1	6504.62	7363.27	6465.07	Mdh2	malate dehydrogenase 2 [Source:RGD Symbol;Acc:619719]
769	ENSRNOG00000001441	1772.2	1794.02	1943.69	1475.36	1453.37	1306.13	1867.38	1458.36	Tmem120a	transmembrane protein 120A [Source:RGD Symbol;Acc:1311474]
770	ENSRNOG00000001442	2129.05	2267.07	2257.94	1307.36	1906.27	1565.62	3273.28	3093.08	Por	cytochrome p450 oxidoreductase [Source:RGD Symbol;Acc:68335]
771	ENSRNOG00000001443	388.364	447.805	422.133	378.893	348.551	365.601	722.268	714.172	Rhbdd2	rhomboid domain containing 2 [Source:RGD Symbol;Acc:1308231]
772	ENSRNOG00000001444	0	0	1.87615	0	0	1.9293	2.14641	0	Ccl26	C-C motif chemokine ligand 26 [Source:RGD Symbol;Acc:1587817]
773	ENSRNOG00000001448	3253.36	3246.82	3655.67	2556.63	2138.64	2606.48	1529.32	1630.96	Hip1	huntingtin interacting protein 1 [Source:RGD Symbol;Acc:620305]
774	ENSRNOG00000001449	796.193	738.551	871.471	1011.57	1189.81	943.425	558.067	554.077	Pom121	POM121 transmembrane nucleoporin [Source:RGD Symbol;Acc:620680]
775	ENSRNOG00000001450	487.541	431.912	469.037	450.382	500.236	422.516	427.136	445.263	Nsun5	NOP2/Sun RNA methyltransferase family member 5 [Source:RGD Symbol;Acc:1309268]
776	ENSRNOG00000001451	0	0	0.938074	0	2.15155	0.964648	0	0	Fkbp6	FK506 binding protein 6 [Source:RGD Symbol;Acc:1308926]
777	ENSRNOG00000001452	13.9033	11.2185	10.3188	19.6595	5.37888	9.64648	53.6603	42.5251	Fzd9	frizzled class receptor 9 [Source:RGD Symbol;Acc:628817]
778	ENSRNOG00000001453	3989.31	3583.37	4169.74	3849.69	4669.94	4356.35	2319.2	2782.89	Baz1b	bromodomain adjacent to zinc finger domain, 1B [Source:RGD Symbol;Acc:1597089]
779	ENSRNOG00000001454	5826.39	6751.66	6261.64	6354.5	7621.87	6631.95	8594.24	8666.37	Eif4h	eukaryotic translation initiation factor 4H [Source:RGD Symbol;Acc:1359222]
780	ENSRNOG00000001455	1298.56	1607.98	1482.16	1293.95	989.714	1182.66	2019.77	2328.88	Kif13a	kinesin family member 13A [Source:RGD Symbol;Acc:1307825]
781	ENSRNOG00000001456	2507.22	2496.12	2560.94	2893.53	3079.95	2855.36	1856.65	2370.15	Nup153	nucleoporin 153 [Source:RGD Symbol;Acc:3216]
782	ENSRNOG00000001457	1094.65	1044.25	1109.74	1243.02	1357.63	1143.11	597.776	557.83	Rfc2	replication factor C subunit 2 [Source:RGD Symbol;Acc:621198]
783	ENSRNOG00000001465	2382.09	2788.73	2633.17	1950.76	1781.48	2118.37	3209.96	3934.83	Ids	iduronate 2-sulfatase [Source:MGI Symbol;Acc:MGI:96417]
784	ENSRNOG00000001466	0	0	0	0	0	0	0	0	LOC100361492	cytochrome P450, family 2, subfamily c, polypeptide 55-like [Source:RGD Symbol;Acc:2320073]
785	ENSRNOG00000001469	4085.7	3560.94	5828.25	1974	1878.3	1404.53	4174.77	2659.07	Eln	elastin [Source:RGD Symbol;Acc:67394]
786	ENSRNOG00000001470	871.27	879.717	924.003	1162.59	1219.93	1075.58	499.041	439.009	Limk1	LIM domain kinase 1 [Source:RGD Symbol;Acc:62055]
787	ENSRNOG00000001474	14.8301	10.2836	4.69037	5.36169	3.22733	15.4344	4.29283	18.7611	Tmem270	transmembrane protein 270 [Source:RGD Symbol;Acc:1561903]
788	ENSRNOG00000001476	167.766	275.788	356.468	48.2552	76.3801	47.2677	13.9517	12.5074	Cldn4	claudin 4 [Source:RGD Symbol;Acc:1307932]
789	ENSRNOG00000001478	79.712	87.8782	71.2936	71.4892	71.0012	60.7728	69.7584	77.5458	Gtf2ird1	GTF2I repeat domain containing 1 [Source:RGD Symbol;Acc:620856]
790	ENSRNOG00000001479	3176.43	3052.37	3007.46	2472.63	3298.33	2711.62	3593.1	3728.45	Gtf2i	general transcription factor II I [Source:RGD Symbol;Acc:727961]
791	ENSRNOG00000001480	19016.9	16026.6	13718.4	21424.4	31171.7	33717.3	719.048	555.328	Ncf1	neutrophil cytosolic factor 1 [Source:RGD Symbol;Acc:61307]
792	ENSRNOG00000001482	307.725	315.988	299.246	289.531	347.476	325.086	389.574	434.006	Gtf2ird2	GTF2I repeat domain containing 2 [Source:RGD Symbol;Acc:1307435]
793	ENSRNOG00000001483	761.898	790.904	771.097	813.19	802.529	707.087	891.835	819.234	Rcc1l	RCC1 like [Source:RGD Symbol;Acc:1307558]
794	ENSRNOG00000001484	50.0517	48.6135	49.7179	50.0425	29.0459	54.9849	23.6105	27.5163	Castor2	cytosolic arginine sensor for mTORC1 subunit 2 [Source:RGD Symbol;Acc:1304672]
795	ENSRNOG00000001488	7647.72	6946.12	6756.95	9732.36	8970.89	8152.24	8804.59	6851.55	Psmb1	proteasome subunit beta 1 [Source:RGD Symbol;Acc:621092]
796	ENSRNOG00000001489	597.84	602.059	587.234	651.446	661.602	581.683	518.359	486.538	Tbp	TATA box binding protein [Source:RGD Symbol;Acc:67398]
797	ENSRNOG00000001490	824.926	693.677	738.264	982.977	1120.96	942.461	1080.72	777.96	Pdcd2	programmed cell death 2 [Source:RGD Symbol;Acc:61887]
798	ENSRNOG00000001492	6.48818	8.41387	5.62844	3.57446	4.3031	2.89394	26.8302	18.7611	Slc8a2	solute carrier family 8 member A2 [Source:RGD Symbol;Acc:620194]
799	ENSRNOG00000001493	560.765	558.12	520.631	497.744	627.177	539.238	859.638	963.069	Kptn	kaptin [Source:MGI Symbol;Acc:MGI:1890380]
800	ENSRNOG00000001494	4540.8	4421.96	4541.22	4945.27	4518.26	4325.48	5270.52	4747.81	Napa	NSF attachment protein alpha [Source:RGD Symbol;Acc:620855]
801	ENSRNOG00000001499	18.5377	22.437	26.2661	31.2765	26.8944	19.293	251.13	371.47	Mia	MIA SH3 domain containing [Source:RGD Symbol;Acc:620883]
802	ENSRNOG00000001500	1288.37	1312.56	1370.53	1449.44	1995.56	1554.05	1609.81	1610.95	Rab4b	RAB4B, member RAS oncogene family [Source:RGD Symbol;Acc:620931]
803	ENSRNOG00000001501	1058.5	1290.13	1164.15	1243.91	1101.59	925.097	589.19	569.086	Snrpa	small nuclear ribonucleoprotein polypeptide A [Source:RGD Symbol;Acc:1307416]
804	ENSRNOG00000001506	301.237	662.826	321.759	111.702	76.3801	88.7476	2216.17	2650.32	Tmem35a	transmembrane protein 35A [Source:RGD Symbol;Acc:1303093]
805	ENSRNOG00000001510	0	0	0	0	0	0	0	0	AC120066.1
806	ENSRNOG00000001512	0	0	0	0	0	0	0	0	AABR07029675.1
807	ENSRNOG00000001514	553.349	349.643	484.046	900.764	861.696	482.324	108.394	137.581	Cdca7	cell division cycle associated 7 [Source:RGD Symbol;Acc:1309363]
808	ENSRNOG00000001515	689.601	707.7	644.457	1059.83	362.536	815.127	559.141	601.606	Map3k20	mitogen-activated protein kinase kinase kinase 20 [Source:RGD Symbol;Acc:1561394]
809	ENSRNOG00000001516	94.5421	104.706	89.117	68.8084	41.9553	55.9496	346.646	162.596	Rapgef4	Rap guanine nucleotide exchange factor 4 [Source:RGD Symbol;Acc:621886]
810	ENSRNOG00000001517	507.005	696.482	561.906	640.722	876.757	768.824	529.091	457.771	Pdk1	pyruvate dehydrogenase kinase 1 [Source:RGD Symbol;Acc:69427]
811	ENSRNOG00000001518	7431.75	7972.61	6930.49	4728.12	3394.07	3225.78	24204	29463.7	Itga6	integrin subunit alpha 6 [Source:RGD Symbol;Acc:621633]
812	ENSRNOG00000001519	0.926883	7.479	3.7523	0.893615	0	0	8.58565	6.2537	Dlx2	distal-less homeobox 2 [Source:RGD Symbol;Acc:1304853]
813	ENSRNOG00000001520	25.9527	46.7437	40.3372	11.617	5.37888	12.5404	64.3924	67.5399	Dlx1	distal-less homeobox 1 [Source:RGD Symbol;Acc:1309593]
814	ENSRNOG00000001524	1565.51	1514.5	1474.65	1898.04	1833.12	1541.51	1831.96	1578.43	Hat1	histone acetyltransferase 1 [Source:RGD Symbol;Acc:1305716]
815	ENSRNOG00000001525	886.101	1096.61	969.03	780.126	538.964	492.935	2859.02	3366.99	Igsf11	immunoglobulin superfamily, member 11 [Source:RGD Symbol;Acc:1308758]
816	ENSRNOG00000001527	234.502	231.849	196.057	534.382	694.951	567.213	12.8785	22.5133	Cd80	Cd80 molecule [Source:RGD Symbol;Acc:2314]
817	ENSRNOG00000001528	2120.71	2396.08	1078.78	1194.76	1567.41	782.329	945.495	840.497	Gap43	growth associated protein 43 [Source:RGD Symbol;Acc:62071]
818	ENSRNOG00000001531	177.035	177.626	174.482	130.468	161.366	126.369	276.887	262.655	Chac2	ChaC cation transport regulator 2 [Source:RGD Symbol;Acc:1309120]
819	ENSRNOG00000001544	1128.94	813.341	990.606	933.828	648.693	1037	2020.85	2801.66	Cyyr1	cysteine and tyrosine rich 1 [Source:RGD Symbol;Acc:1359578]
820	ENSRNOG00000001547	946.348	902.154	1013.12	946.339	905.803	981.047	1504.64	2312.62	Agps	alkylglycerone phosphate synthase [Source:RGD Symbol;Acc:620364]
821	ENSRNOG00000001548	6368.62	5707.41	6180.97	8434.83	10186.5	9931.05	6866.38	6188.66	Nfe2l2	nuclear factor, erythroid 2-like 2 [Source:RGD Symbol;Acc:620360]
822	ENSRNOG00000001551	4340.6	3831.12	3861.11	5125.78	4119.15	3981.1	6311.53	4669.01	Atp5pf	ATP synthase peripheral stalk subunit F6 [Source:RGD Symbol;Acc:621376]
823	ENSRNOG00000001554	237.282	186.975	232.642	451.276	562.631	403.223	224.3	282.667	RGD1563888	similar to DNA segment, Chr 16, ERATO Doi 472, expressed [Source:RGD Symbol;Acc:1563888]
824	ENSRNOG00000001555	813.804	965.725	774.849	566.552	464.735	550.814	939.056	735.435	Btg3	BTG anti-proliferation factor 3 [Source:RGD Symbol;Acc:2226]
825	ENSRNOG00000001557	456.027	684.328	648.209	221.617	262.489	205.47	535.53	535.316	Cxadr	CXADR, Ig-like cell adhesion molecule [Source:RGD Symbol;Acc:619794]
826	ENSRNOG00000001559	1419.99	1390.16	1257.96	1471.78	1323.2	1314.81	1152.62	826.739	Mtx2	metaxin 2 [Source:RGD Symbol;Acc:1306473]
827	ENSRNOG00000001566	0	0	0	0	0	0	0	0	AABR07033579.1
828	ENSRNOG00000001567	0	0	0	0	0	0	0	0	Krtap14	keratin associated protein 14 [Source:RGD Symbol;Acc:1564302]
829	ENSRNOG00000001570	0	0	0	0	0	0	0	2.50148	LOC100363136	hypothetical protein LOC100363136 [Source:RGD Symbol;Acc:2324754]
830	ENSRNOG00000001571	0	0	0	0	0	0	0	0	Cldn8	claudin 8 [Source:RGD Symbol;Acc:1308575]
831	ENSRNOG00000001572	0	0.934875	0	0	0	0	0	0	Hoxd1	homeo box D1 [Source:RGD Symbol;Acc:1309179]
832	ENSRNOG00000001573	1699.9	2040.83	1620.05	3358.21	2944.4	2853.43	2164.66	2208.81	Usp25	ubiquitin specific peptidase 25 [Source:RGD Symbol;Acc:1309003]
833	ENSRNOG00000001575	0.926883	0	0	0.893615	2.15155	1.9293	1.07321	0	Grik1	glutamate ionotropic receptor kainate type subunit 1 [Source:RGD Symbol;Acc:2732]
834	ENSRNOG00000001577	46.3442	32.7206	36.5849	25.0212	12.9093	29.9041	20.3909	17.5103	Hoxd3	homeo box D3 [Source:RGD Symbol;Acc:1588601]
835	ENSRNOG00000001578	139.959	112.185	113.507	166.212	52.713	107.076	159.908	136.331	Hoxd4	homeo box D4 [Source:RGD Symbol;Acc:1309690]
836	ENSRNOG00000001580	76.0044	103.771	77.8601	123.319	49.4857	81.0304	281.18	131.328	Hoxd9	homeo box D9 [Source:RGD Symbol;Acc:1582908]
837	ENSRNOG00000001581	11.1226	8.41387	9.38074	17.8723	7.53043	10.6111	33.2694	17.5103	Hoxd10	homeo box D10 [Source:RGD Symbol;Acc:1306511]
838	ENSRNOG00000001582	566.326	659.087	661.342	610.339	648.693	682.971	277.961	444.012	Bach1	BTB domain and CNC homolog 1 [Source:RGD Symbol;Acc:1306693]
839	ENSRNOG00000001584	82.4926	72.9202	129.454	760.467	67.7739	395.506	639.631	529.063	Map3k7cl	MAP3K7 C-terminal like [Source:RGD Symbol;Acc:1359474]
840	ENSRNOG00000001585	1258.71	1366.79	1217.62	1588.85	1469.51	1687.17	1139.75	1028.11	Nrip1	nuclear receptor interacting protein 1 [Source:RGD Symbol;Acc:1311850]
841	ENSRNOG00000001587	0	0	0	0	0	0	0	0	Hoxd12	homeo box D12 [Source:RGD Symbol;Acc:1309797]
842	ENSRNOG00000001588	0	0	0	0	0	0	0	0	Hoxd13	homeo box D13 [Source:RGD Symbol;Acc:1308417]
843	ENSRNOG00000001589	0	0	0	0	0	0	0	0	Evx2	even-skipped homeobox 2 [Source:RGD Symbol;Acc:1305594]
844	ENSRNOG00000001592	8459.67	7946.43	8078.69	8819.98	7963.97	6798.84	7867.68	6787.76	Cct8	chaperonin containing TCP1 subunit 8 [Source:RGD Symbol;Acc:1305452]
845	ENSRNOG00000001593	689.601	713.309	685.732	680.041	621.798	664.642	639.631	659.14	Lnpk	lunapark, ER junction formation factor [Source:RGD Symbol;Acc:1312042]
846	ENSRNOG00000001596	4540.8	4737.01	5102.18	6680.67	4931.36	5195.59	7984.66	6448.81	Atp5mc3	ATP synthase membrane subunit c locus 3 [Source:RGD Symbol;Acc:620052]
847	ENSRNOG00000001597	1210.51	1134	1127.56	1090.21	1077.93	1122.85	1144.04	1358.3	Atf2	activating transcription factor 2 [Source:RGD Symbol;Acc:621862]
848	ENSRNOG00000001598	1829.67	1694.93	1815.17	1984.72	2209.64	1945.69	992.716	1069.38	Usp16	ubiquitin specific peptidase 16 [Source:RGD Symbol;Acc:1307192]
849	ENSRNOG00000001599	351.289	437.521	406.186	450.382	491.63	411.905	328.401	320.189	Rwdd2b	RWD domain containing 2B [Source:RGD Symbol;Acc:1305062]
850	ENSRNOG00000001601	0	0	0	0	0	0	0	0	AABR07034008.1
851	ENSRNOG00000001602	2063.24	1941.73	2171.64	2452.97	2137.57	2251.49	1659.18	2120	Ltn1	listerin E3 ubiquitin protein ligase 1 [Source:RGD Symbol;Acc:1311238]
852	ENSRNOG00000001603	617.304	553.446	515.003	664.85	614.268	603.869	691.145	594.101	N6amt1	N-6 adenine-specific DNA methyltransferase 1 [Source:RGD Symbol;Acc:1311843]
853	ENSRNOG00000001607	2804.75	3461.84	2744.8	1991.87	1891.21	2247.63	2014.41	1801.06	Adamts1	ADAM metallopeptidase with thrombospondin type 1 motif, 1 [Source:RGD Symbol;Acc:621241]
854	ENSRNOG00000001608	459.734	497.353	416.505	513.829	571.237	501.617	506.554	589.098	Nxpe3	neurexophilin and PC-esterase domain family, member 3 [Source:RGD Symbol;Acc:1584648]
855	ENSRNOG00000001609	353.143	401.061	371.477	445.02	368.991	386.824	475.431	620.367	Cep97	centrosomal protein 97 [Source:RGD Symbol;Acc:1307400]
856	ENSRNOG00000001611	16552.3	12643.2	14305.6	19516.6	23468	18165.3	20436	15145.2	Rpl24	ribosomal protein L24 [Source:RGD Symbol;Acc:621191]
857	ENSRNOG00000001613	1219.78	1134	1244.82	1227.83	1325.36	1337.97	926.177	1189.45	Zbtb11	zinc finger and BTB domain containing 11 [Source:RGD Symbol;Acc:1308275]
858	ENSRNOG00000001616	839.756	816.146	778.601	955.275	937.001	984.905	1073.21	1274.5	Senp7	SUMO specific peptidase 7 [Source:RGD Symbol;Acc:1305510]
859	ENSRNOG00000001618	1.85377	0	0	1.78723	1.07578	0.964648	15.0249	0	Ripk4	receptor-interacting serine-threonine kinase 4 [Source:RGD Symbol;Acc:1311691]
860	ENSRNOG00000001620	537.592	515.116	550.649	621.063	639.011	681.041	225.373	253.9	Prdm15	PR/SET domain 15 [Source:RGD Symbol;Acc:1310055]
861	ENSRNOG00000001621	359.631	319.727	469.037	414.637	294.763	424.445	282.253	313.936	C2cd2	C2 calcium-dependent domain containing 2 [Source:RGD Symbol;Acc:735112]
862	ENSRNOG00000001622	11.1226	11.2185	6.56652	8.04254	9.68198	15.4344	5.36603	1.25074	Impg2	interphotoreceptor matrix proteoglycan 2 [Source:RGD Symbol;Acc:708358]
863	ENSRNOG00000001623	845.318	1046.12	986.854	731.871	826.196	761.107	671.827	856.756	Zbtb21	zinc finger and BTB domain containing 21 [Source:RGD Symbol;Acc:1310841]
864	ENSRNOG00000001627	3948.52	3879.73	3581.57	3960.5	4175.09	4956.36	10908.1	11475.5	Abi3bp	ABI family member 3 binding protein [Source:RGD Symbol;Acc:1562717]
865	ENSRNOG00000001628	40.7829	5.60925	25.328	46.468	76.3801	40.5152	620.313	589.098	Pcp4	Purkinje cell protein 4 [Source:RGD Symbol;Acc:3271]
866	ENSRNOG00000001629	1917.72	2102.53	1863.95	1187.61	1264.04	1057.25	2488.77	2671.58	Wrb	tryptophan rich basic protein [Source:RGD Symbol;Acc:735104]
867	ENSRNOG00000001632	931.518	917.112	1001.86	1019.61	1137.1	1102.59	675.047	1026.86	Brwd1	bromodomain and WD repeat domain containing 1 [Source:RGD Symbol;Acc:1309030]
868	ENSRNOG00000001633	1825.96	2417.59	2199.78	1520.93	1580.31	1554.05	1731.08	1732.27	Tfg	Trk-fused gene [Source:RGD Symbol;Acc:1309751]
869	ENSRNOG00000001634	4.63442	6.54412	1.87615	1.78723	2.15155	1.9293	2.14641	2.50148	Adgrg7	adhesion G protein-coupled receptor G7 [Source:RGD Symbol;Acc:1307217]
870	ENSRNOG00000001640	941.714	933.94	926.817	1074.13	852.014	873.006	775.928	745.441	Tomm70	translocase of outer mitochondrial membrane 70 [Source:RGD Symbol;Acc:1303049]
871	ENSRNOG00000001642	2930.81	2917.74	2802.96	2468.17	2743.23	2746.35	4361.51	5333.15	Tbc1d23	TBC1 domain family, member 23 [Source:RGD Symbol;Acc:1307925]
872	ENSRNOG00000001643	1077.04	1244.32	1142.57	1136.68	1088.69	990.693	1914.6	1594.69	Psmg1	proteasome assembly chaperone 1 [Source:RGD Symbol;Acc:1305454]
873	ENSRNOG00000001644	2.78065	4.67437	5.62844	6.25531	3.22733	2.89394	1.07321	1.25074	Tmem30c	transmembrane protein 30C [Source:RGD Symbol;Acc:1306090]
874	ENSRNOG00000001645	2768.6	3086.96	2413.66	2349.31	2184.9	3109.06	2441.54	2131.26	Filip1l	filamin A interacting protein 1-like [Source:RGD Symbol;Acc:1565927]
875	ENSRNOG00000001647	1303.2	1158.31	1224.19	1458.38	1055.34	1227.03	1660.25	1493.38	Ets2	ETS proto-oncogene 2, transcription factor [Source:RGD Symbol;Acc:1584977]
876	ENSRNOG00000001652	626.573	475.851	509.374	443.233	422.78	548.885	690.072	736.685	Erg	ETS transcription factor ERG [Source:RGD Symbol;Acc:621108]
877	ENSRNOG00000001653	415.244	249.612	387.425	661.275	811.135	661.748	671.827	626.62	St3gal6	ST3 beta-galactoside alpha-2,3-sialyltransferase 6 [Source:RGD Symbol;Acc:1303279]
878	ENSRNOG00000001654	773.948	742.29	770.159	1271.61	1358.7	1204.84	736.22	611.611	Cpox	coproporphyrinogen oxidase [Source:RGD Symbol;Acc:1311817]
879	ENSRNOG00000001656	87.127	147.71	115.383	95.6168	60.2434	55.9496	27.9034	20.0118	Kcnj15	potassium voltage-gated channel subfamily J member 15 [Source:RGD Symbol;Acc:621662]
880	ENSRNOG00000001657	3588.89	3339.37	3491.51	4678.08	3843.75	3763.09	6734.37	6648.93	Cldnd1	claudin domain containing 1 [Source:RGD Symbol;Acc:1359273]
881	ENSRNOG00000001658	0	0	0	0	0	0	4.29283	3.75222	Kcnj6	potassium voltage-gated channel subfamily J member 6 [Source:RGD Symbol;Acc:2959]
882	ENSRNOG00000001662	1065.92	1068.56	1178.22	1141.15	1169.37	1361.12	759.83	740.438	Dyrk1a	dual specificity tyrosine phosphorylation regulated kinase 1A [Source:RGD Symbol;Acc:2528]
883	ENSRNOG00000001675	0	0	0	0	0	0	0	0	AABR07033943.1
884	ENSRNOG00000001679	4.63442	1.86975	6.56652	6.25531	4.3031	9.64648	5.36603	10.0059	Gabrr3	gamma-aminobutyric acid type A receptor rho3 subunit [Source:RGD Symbol;Acc:621564]
885	ENSRNOG00000001680	295.676	265.504	260.785	302.042	246.353	229.586	174.933	158.844	Riox2	ribosomal oxygenase 2 [Source:NCBI gene;Acc:266670]
886	ENSRNOG00000001681	2718.55	2355.88	2635.05	2494.97	2586.16	2510.98	1848.06	1818.57	Vps26c	VPS26 endosomal protein sorting factor C [Source:RGD Symbol;Acc:1306879]
887	ENSRNOG00000001682	6043.28	6189.8	5904.24	4420.71	4227.8	5130.96	6302.94	8950.29	Ttc3	tetratricopeptide repeat domain 3 [Source:RGD Symbol;Acc:1308654]
888	ENSRNOG00000001684	11.1226	21.5021	12.195	2.68085	1.07578	9.64648	17.1713	15.0089	Ripply3	ripply transcriptional repressor 3 [Source:RGD Symbol;Acc:1308788]
889	ENSRNOG00000001686	108.445	127.143	118.197	103.659	93.5925	122.51	118.053	93.8054	Hlcs	holocarboxylase synthetase [Source:RGD Symbol;Acc:1565360]
890	ENSRNOG00000001687	920.395	867.564	894.922	744.381	747.664	847.925	1325.41	2052.46	Crybg3	crystallin beta-gamma domain containing 3 [Source:RGD Symbol;Acc:1305628]
891	ENSRNOG00000001689	448.612	505.767	402.434	282.382	308.748	276.854	733	691.659	Arl6	ADP-ribosylation factor like GTPase 6 [Source:RGD Symbol;Acc:1305535]
892	ENSRNOG00000001691	3.70753	7.479	10.3188	7.14892	4.3031	2.89394	129.858	128.826	Cldn14	claudin 14 [Source:RGD Symbol;Acc:1309165]
893	ENSRNOG00000001692	162.205	223.435	221.385	151.915	166.745	149.52	35.4158	32.5192	Chaf1b	chromatin assembly factor 1 subunit B [Source:RGD Symbol;Acc:1307634]
894	ENSRNOG00000001699	865.709	873.173	878.037	702.382	803.605	748.567	625.679	780.461	Setd4	SET domain containing 4 [Source:RGD Symbol;Acc:619899]
895	ENSRNOG00000001700	240.99	190.714	257.032	170.681	247.428	212.222	332.694	353.959	Whrn	whirlin [Source:RGD Symbol;Acc:631330]
896	ENSRNOG00000001701	606.182	530.074	574.101	609.446	546.494	461.102	763.05	462.773	Cbr3	carbonyl reductase 3 [Source:RGD Symbol;Acc:1309728]
897	ENSRNOG00000001704	314.213	388.908	343.335	353.872	303.369	411.905	110.54	70.0414	Runx1	runt-related transcription factor 1 [Source:RGD Symbol;Acc:2283]
898	ENSRNOG00000001706	497.736	673.11	446.523	412.85	291.535	380.071	502.261	402.738	Kalrn	kalirin, RhoGEF kinase [Source:RGD Symbol;Acc:621865]
899	ENSRNOG00000001707	85.2733	79.4643	153.844	124.213	145.23	116.722	221.081	133.829	Vwa5b2	von Willebrand factor A domain containing 5B2 [Source:RGD Symbol;Acc:1564491]
900	ENSRNOG00000001708	1617.41	1722.97	1496.23	1398.51	1522.22	1560.8	1160.14	1158.18	Dvl3	dishevelled segment polarity protein 3 [Source:RGD Symbol;Acc:1308834]
901	ENSRNOG00000001709	13407.4	14837.4	14046.7	12562.4	13792.5	12692.8	14205	14223.4	Ap2m1	adaptor related protein complex 2 subunit mu 1 [Source:RGD Symbol;Acc:620135]
902	ENSRNOG00000001710	2038.22	1866.01	1984.03	2291.23	2348.42	2172.39	2159.29	2376.4	Abcf3	ATP binding cassette subfamily F member 3 [Source:RGD Symbol;Acc:1310468]
903	ENSRNOG00000001711	20.3914	27.1114	30.0184	350.297	20.4397	180.389	63.3192	33.77	Hrasls	HRAS-like suppressor [Source:RGD Symbol;Acc:1309485]
904	ENSRNOG00000001712	657.16	862.889	797.363	659.488	630.405	600.975	783.441	780.461	Alg3	ALG3, alpha-1,3- mannosyltransferase [Source:RGD Symbol;Acc:1306004]
905	ENSRNOG00000001713	2587.86	2153.02	2299.22	3630.76	3748	3629	1277.12	951.813	LOC100360218	interleukin 13 receptor, alpha 1-like [Source:RGD Symbol;Acc:2322532]
906	ENSRNOG00000001714	2.78065	1.86975	0.938074	0.893615	0	7.71718	0	1.25074	Atp13a4	ATPase 13A4 [Source:RGD Symbol;Acc:1306927]
907	ENSRNOG00000001715	471.784	571.208	454.028	186.766	242.05	252.738	758.757	1041.87	Ece2	endothelin-converting enzyme 2 [Source:RGD Symbol;Acc:1303039]
908	ENSRNOG00000001717	1845.43	1963.24	1968.08	2182.21	1936.4	1966.92	2105.63	2502.73	Opa1	OPA1, mitochondrial dynamin like GTPase [Source:RGD Symbol;Acc:708423]
909	ENSRNOG00000001719	8911.98	10178	9657.47	9423.17	8636.33	8890.19	7513.52	7419.38	Psmd2	proteasome 26S subunit, non-ATPase 2 [Source:RGD Symbol;Acc:1305752]
910	ENSRNOG00000001720	537.592	583.362	571.287	352.978	338.869	264.313	739.439	665.393	Hes1	hes family bHLH transcription factor 1 [Source:RGD Symbol;Acc:62081]
911	ENSRNOG00000001724	62.1012	59.832	54.4083	65.2339	26.8944	68.49	62.246	90.0532	Atp13a3	ATPase 13A3 [Source:RGD Symbol;Acc:1590881]
912	ENSRNOG00000001726	221.525	313.183	229.828	111.702	123.714	178.46	388.501	397.735	Tmem44	transmembrane protein 44 [Source:RGD Symbol;Acc:1563737]
913	ENSRNOG00000001727	738.726	760.988	806.744	833.743	829.423	670.43	628.899	740.438	Lsg1	large 60S subunit nuclear export GTPase 1 [Source:RGD Symbol;Acc:1309089]
914	ENSRNOG00000001728	866.636	688.068	875.223	784.594	890.742	1043.75	939.056	652.886	Fam43a	family with sequence similarity 43, member A [Source:RGD Symbol;Acc:1304790]
915	ENSRNOG00000001729	437.489	503.897	389.301	272.553	251.732	318.334	359.524	286.419	Xxylt1	xyloside xylosyltransferase 1 [Source:RGD Symbol;Acc:1308154]
916	ENSRNOG00000001730	1856.55	2124.04	1852.7	1493.23	1770.73	2154.06	1309.31	1605.95	Acap2	ArfGAP with coiled-coil, ankyrin repeat and PH domains 2 [Source:RGD Symbol;Acc:1562939]
917	ENSRNOG00000001733	3459.13	3978.83	3114.41	3201.82	3298.33	3349.26	5665.46	4895.39	Ppp1r2	protein phosphatase 1, regulatory (inhibitor) subunit 2 [Source:RGD Symbol;Acc:621099]
918	ENSRNOG00000001736	429.147	490.809	549.711	663.956	870.303	744.708	297.278	188.862	Bdh1	3-hydroxybutyrate dehydrogenase 1 [Source:RGD Symbol;Acc:620131]
919	ENSRNOG00000001738	2357.06	2540.05	2437.12	2308.21	1938.55	2267.89	1999.38	2145.02	Eif4g1	eukaryotic translation initiation factor 4 gamma, 1 [Source:RGD Symbol;Acc:1306144]
920	ENSRNOG00000001739	22.2452	15.8929	22.5138	19.6595	20.4397	15.4344	36.489	27.5163	Meltf	melanotransferrin [Source:RGD Symbol;Acc:1308155]
921	ENSRNOG00000001742	0	0.934875	2.81422	1.78723	1.07578	0.964648	17.1713	15.0089	LOC108348101	chloride channel protein 2 [Source:RGD Symbol;Acc:11384925]
922	ENSRNOG00000001746	2498.88	2321.29	2502.78	2520.89	2985.28	2682.69	3349.48	2914.22	Ncbp2	nuclear cap binding protein subunit 2 [Source:RGD Symbol;Acc:1596188]
923	ENSRNOG00000001747	4303.52	4256.48	4513.07	4943.48	5791.98	4923.56	4088.92	4400.1	Pak2	p21 (RAC1) activated kinase 2 [Source:RGD Symbol;Acc:61953]
924	ENSRNOG00000001748	351.289	317.857	338.645	419.106	409.871	334.733	273.668	232.637	LOC100912534	DNA-directed RNA polymerases I, II, and III subunit RPABC3-like [Source:RGD Symbol;Acc:6486461]
925	ENSRNOG00000001750	352.216	383.299	406.186	277.914	259.262	304.829	368.11	455.269	Chrd	chordin [Source:RGD Symbol;Acc:620181]
926	ENSRNOG00000001752	2311.65	2041.77	2417.42	3613.78	3773.82	3373.37	972.325	940.556	Nrros	negative regulator of reactive oxygen species [Source:RGD Symbol;Acc:1310771]
927	ENSRNOG00000001754	281.773	259.895	273.918	335.999	381.9	297.111	341.28	342.703	Wdr53	WD repeat domain 53 [Source:RGD Symbol;Acc:1559546]
928	ENSRNOG00000001756	0	0	0	0	0	0.964648	0	0	LOC100911374	UBX domain-containing protein 7-like [Source:RGD Symbol;Acc:6493076]
929	ENSRNOG00000001757	411.536	516.051	1548.76	629.999	642.238	703.228	46.1479	41.2744	Tm4sf19	transmembrane 4 L six family member 19 [Source:RGD Symbol;Acc:1560486]
930	ENSRNOG00000001758	250.259	253.351	196.996	185.872	205.473	185.212	431.429	410.242	Tctex1d2	Tctex1 domain containing 2 [Source:RGD Symbol;Acc:1563597]
931	ENSRNOG00000001762	3390.54	3711.45	4272.93	2944.46	2733.55	3471.77	3255.04	3949.83	Pcyt1a	phosphate cytidylyltransferase 1, choline, alpha [Source:RGD Symbol;Acc:70515]
932	ENSRNOG00000001764	1522.87	1504.21	1576.9	1338.64	1370.54	1337.97	1728.94	2293.86	Vps8	VPS8 CORVET complex subunit [Source:RGD Symbol;Acc:1309443]
933	ENSRNOG00000001765	24.099	20.5672	26.2661	224.297	19.364	136.98	18.2445	10.0059	Slc51a	solute carrier family 51, alpha subunit [Source:RGD Symbol;Acc:1311100]
934	ENSRNOG00000001766	3118.96	2753.21	3692.26	2673.7	2253.75	2398.11	5325.25	6347.5	Tfrc	transferrin receptor [Source:RGD Symbol;Acc:70488]
935	ENSRNOG00000001767	191.865	293.551	255.156	135.83	213.004	230.551	112.687	87.5517	RGD1562339	RGD1562339 [Source:RGD Symbol;Acc:1562339]
936	ENSRNOG00000001769	1290.22	1363.05	1218.56	988.338	1082.23	931.85	997.009	955.565	Tnk2	tyrosine kinase, non-receptor, 2 [Source:RGD Symbol;Acc:1305957]
937	ENSRNOG00000001770	69.5163	75.7248	52.5321	77.7445	69.9254	65.596	413.185	398.986	Ehhadh	enoyl-CoA hydratase and 3-hydroxyacyl CoA dehydrogenase [Source:RGD Symbol;Acc:621441]
938	ENSRNOG00000001773	473.637	556.25	475.603	500.425	540.039	515.122	656.802	760.449	Senp2	SUMO specific peptidase 2 [Source:RGD Symbol;Acc:708378]
939	ENSRNOG00000001774	595.059	737.616	713.874	656.807	726.149	818.021	852.126	1120.66	Lrch3	leucine rich repeats and calponin homology domain containing 3 [Source:RGD Symbol;Acc:1306200]
940	ENSRNOG00000001776	0.926883	4.67437	0.938074	0.893615	0	1.9293	19.3177	15.0089	Muc20	mucin 20, cell surface associated [Source:RGD Symbol;Acc:1304865]
941	ENSRNOG00000001777	12.9764	0.934875	8.44266	11.617	54.8646	17.3637	0	0	AABR07034428.1	mucin 4, cell surface associated [Source:NCBI gene;Acc:303887]
942	ENSRNOG00000001781	236.355	329.076	305.812	156.383	125.866	170.743	153.469	261.404	Lmln	leishmanolysin like peptidase [Source:RGD Symbol;Acc:1311465]
943	ENSRNOG00000001782	2357.99	2419.46	2475.58	1885.53	2110.67	2237.02	1220.24	1335.79	Osbpl11	oxysterol binding protein-like 11 [Source:RGD Symbol;Acc:1307294]
944	ENSRNOG00000001783	6199.92	5682.17	5650.96	7052.41	7341.09	6166.99	5198.61	4777.82	Tra2b	transformer 2 beta homolog [Source:RGD Symbol;Acc:619886]
945	ENSRNOG00000001785	1054.79	1133.07	1080.66	990.126	875.681	1067.86	1294.29	1314.53	Etv5	ets variant 5 [Source:RGD Symbol;Acc:1309590]
946	ENSRNOG00000001786	2839.97	3176.7	2916.47	2585.23	2577.56	2432.84	2496.28	2532.75	Snx4	sorting nexin 4 [Source:RGD Symbol;Acc:1309763]
947	ENSRNOG00000001789	1355.1	1370.53	1413.68	1204.59	1285.55	1315.78	1265.31	1423.34	Zfp148	zinc finger protein 148 [Source:RGD Symbol;Acc:62063]
948	ENSRNOG00000001792	50.9786	55.1576	58.1606	40.2127	34.4248	40.5152	90.1494	73.7936	Slc12a8	solute carrier family 12, member 8 [Source:RGD Symbol;Acc:628730]
949	ENSRNOG00000001793	2501.66	2894.37	2675.39	1564.72	1453.37	2048.91	1633.42	1608.45	Heg1	heart development protein with EGF-like domains 1 [Source:RGD Symbol;Acc:1564641]
950	ENSRNOG00000001794	1.85377	0.934875	3.7523	0.893615	3.22733	5.78789	1.07321	2.50148	Muc13	mucin 13, cell surface associated [Source:RGD Symbol;Acc:708547]
951	ENSRNOG00000001795	2267.16	2313.81	2251.38	1191.19	1174.75	1647.62	2326.71	2541.5	Itgb5	integrin subunit beta 5 [Source:RGD Symbol;Acc:628869]
952	ENSRNOG00000001796	51.9055	48.6135	47.8418	70.5956	63.4708	52.091	44.0015	56.2833	Dgkg	diacylglycerol kinase, gamma [Source:RGD Symbol;Acc:2499]
953	ENSRNOG00000001797	1849.13	1738.87	1932.43	1884.63	1742.76	1557.91	1483.17	1196.96	Umps	uridine monophosphate synthetase [Source:RGD Symbol;Acc:1311908]
954	ENSRNOG00000001803	2471.07	2632.61	2728.86	2712.12	2561.42	2182.03	1818.01	1567.18	Dnajb11	DnaJ heat shock protein family (Hsp40) member B11 [Source:RGD Symbol;Acc:1307373]
955	ENSRNOG00000001804	490.321	454.349	569.411	560.297	614.268	698.405	429.283	479.033	Itpr2	inositol 1,4,5-trisphosphate receptor, type 2 [Source:RGD Symbol;Acc:69649]
956	ENSRNOG00000001806	5.5613	0	0	3.57446	1.07578	24.1162	0	0	Fetub	fetuin B [Source:RGD Symbol;Acc:69293]
957	ENSRNOG00000001807	588.571	733.877	617.253	681.828	353.93	608.693	1868.45	2004.93	Sspn	sarcospan [Source:RGD Symbol;Acc:1559723]
958	ENSRNOG00000001808	1480.23	1356.5	1484.97	1516.47	1385.6	1327.36	984.13	1166.94	Ints13	integrator complex subunit 13 [Source:RGD Symbol;Acc:1592236]
959	ENSRNOG00000001809	0	0	0	0	0	0	0	0	LOC681544	similar to histidine-rich glycoprotein [Source:RGD Symbol;Acc:1594092]
960	ENSRNOG00000001811	2732.45	2653.17	2490.59	3035.61	3532.85	3301.99	2557.45	2646.56	Fgfr1op2	FGFR1 oncogene partner 2 [Source:RGD Symbol;Acc:1303233]
961	ENSRNOG00000001813	1610.92	1654.73	1700.73	1621.91	1416.8	1532.83	1354.39	1465.87	Dnm1l	dynamin 1-like [Source:RGD Symbol;Acc:620416]
962	ENSRNOG00000001815	9632.17	8745.75	8928.59	11443.6	9433.48	9659.02	18044.9	17949.4	Eif4a2	eukaryotic translation initiation factor 4A2 [Source:RGD Symbol;Acc:1309225]
963	ENSRNOG00000001816	949.129	963.856	899.613	912.381	1059.64	820.915	737.293	540.319	Rfc4	replication factor C subunit 4 [Source:RGD Symbol;Acc:1310142]
964	ENSRNOG00000001817	2058.61	2168.91	2334.87	1369.02	1402.81	1438.29	2495.21	2410.17	Tm7sf3	transmembrane 7 superfamily member 3 [Source:RGD Symbol;Acc:1306752]
965	ENSRNOG00000001820	735.019	703.961	693.237	861.445	721.846	607.728	825.296	586.597	Med21	mediator complex subunit 21 [Source:RGD Symbol;Acc:1309836]
966	ENSRNOG00000001821	238.209	263.635	287.989	966.892	407.719	434.091	35084.2	18101.9	Adipoq	adiponectin, C1Q and collagen domain containing [Source:RGD Symbol;Acc:628748]
967	ENSRNOG00000001823	2955.83	3177.64	2730.73	2156.29	2694.82	2716.45	3249.67	3305.7	St6gal1	ST6 beta-galactoside alpha-2,6-sialyltransferase 1 [Source:RGD Symbol;Acc:3676]
968	ENSRNOG00000001825	12.0495	9.34875	25.328	13.4042	5.37888	3.85859	85.8565	50.0296	AABR07034767.1
969	ENSRNOG00000001827	359.631	464.633	461.532	848.934	447.523	855.642	254.35	252.649	Masp1	mannan-binding lectin serine peptidase 1 [Source:RGD Symbol;Acc:620213]
970	ENSRNOG00000001828	2782.5	3777.83	2817.04	1963.27	1807.3	2285.25	1364.05	1315.78	Stk38l	serine/threonine kinase 38 like [Source:RGD Symbol;Acc:1564793]
971	ENSRNOG00000001829	1648	1480.84	1378.97	1841.74	1512.54	1415.14	3112.3	2366.4	Ube2v2	ubiquitin conjugating enzyme E2 V2 [Source:RGD Symbol;Acc:727838]
972	ENSRNOG00000001830	141.813	122.469	176.358	73.2764	95.744	126.369	15.0249	11.2567	Arntl2	aryl hydrocarbon receptor nuclear translocator-like 2 [Source:RGD Symbol;Acc:620230]
973	ENSRNOG00000001833	2125.34	2284.83	2399.59	2220.63	2197.81	2071.1	657.876	724.178	Mcm4	minichromosome maintenance complex component 4 [Source:RGD Symbol;Acc:3060]
974	ENSRNOG00000001834	483.833	477.721	537.516	560.297	566.934	525.733	781.294	771.706	Mzt2b	mitotic spindle organizing protein 2B [Source:RGD Symbol;Acc:1308126]
975	ENSRNOG00000001837	0	0	0.938074	0	0	1.9293	3.21962	5.00296	Sst	somatostatin [Source:RGD Symbol;Acc:3761]
976	ENSRNOG00000001839	0.926883	0	0	4.46808	3.22733	0	0	0	Vpreb2	pre-B lymphocyte gene 2 [Source:RGD Symbol;Acc:1564601]
977	ENSRNOG00000001840	11.1226	11.2185	9.38074	1.78723	0	4.82324	11.8053	3.75222	Rep15	RAB15 effector protein [Source:RGD Symbol;Acc:1562899]
978	ENSRNOG00000001842	761.898	768.467	744.831	838.211	767.028	693.582	1806.21	1686	Mrps35	mitochondrial ribosomal protein S35 [Source:RGD Symbol;Acc:1306720]
979	ENSRNOG00000001843	631.208	589.906	681.042	1007.1	1180.13	1123.81	860.712	1089.39	Bcl6	B-cell CLL/lymphoma 6 [Source:RGD Symbol;Acc:1309345]
980	ENSRNOG00000001844	330.897	340.294	382.734	292.212	252.807	319.298	335.914	436.508	Klhl42	kelch-like family, member 42 [Source:RGD Symbol;Acc:1560924]
981	ENSRNOG00000001845	873.124	874.108	1037.51	849.828	949.91	925.097	788.807	964.32	Top3b	DNA topoisomerase III beta [Source:RGD Symbol;Acc:1309468]
982	ENSRNOG00000001847	990.838	970.4	1050.64	1160.81	920.864	903.875	1520.73	1379.57	Ccdc91	coiled-coil domain containing 91 [Source:RGD Symbol;Acc:1359502]
983	ENSRNOG00000001849	1830.59	1923.97	1978.4	1863.19	1917.03	1944.73	1793.33	1976.17	Mapk1	mitogen activated protein kinase 1 [Source:RGD Symbol;Acc:70500]
984	ENSRNOG00000001851	26.8796	27.1114	25.328	20.5532	12.9093	32.798	17.1713	25.0148	Far2	fatty acyl CoA reductase 2 [Source:RGD Symbol;Acc:1565966]
985	ENSRNOG00000001852	2674.06	2556.88	2456.82	2416.34	2130.04	2310.33	2463.01	2398.92	Ergic2	ERGIC and golgi 2 [Source:RGD Symbol;Acc:1310606]
986	ENSRNOG00000001854	83.4195	63.5715	91.9312	98.2977	68.8497	121.546	417.477	471.529	Tmtc1	transmembrane and tetratricopeptide repeat containing 1 [Source:RGD Symbol;Acc:1564868]
987	ENSRNOG00000001858	45.4173	62.6366	39.3991	28.5957	19.364	25.0808	22.5373	22.5133	Ypel1	yippee-like 1 [Source:RGD Symbol;Acc:2321291]
988	ENSRNOG00000001859	3039.25	2507.33	2817.97	3752.29	3258.52	3000.05	1238.48	1038.11	Sdf2l1	stromal cell-derived factor 2-like 1 [Source:RGD Symbol;Acc:1585844]
989	ENSRNOG00000001860	5.5613	1.86975	3.7523	5.36169	19.364	11.5758	3.21962	5.00296	Ccdc116	coiled-coil domain containing 116 [Source:RGD Symbol;Acc:1310080]
990	ENSRNOG00000001861	276.211	236.523	237.333	196.595	191.488	155.308	961.593	717.924	Ydjc	YdjC chitooligosaccharide deacetylase homolog [Source:RGD Symbol;Acc:1359227]
991	ENSRNOG00000001862	7943.39	7607.07	7962.37	8592.11	8243.67	7540.65	9094.35	8610.09	Ube2l3	ubiquitin-conjugating enzyme E2L 3 [Source:RGD Symbol;Acc:1308361]
992	ENSRNOG00000001864	36.1485	42.0694	47.8418	48.2552	66.6981	64.6314	9.65886	30.0177	Tmem191c	transmembrane protein 191C [Source:RGD Symbol;Acc:1587016]
993	ENSRNOG00000001865	7.41507	2.80462	0.938074	0.893615	0	6.75253	3.21962	0	Serpind1	serpin family D member 1 [Source:RGD Symbol;Acc:619854]
994	ENSRNOG00000001867	3976.33	3448.75	3674.44	4065.95	4253.62	4113.26	2997.47	2906.72	Snap29	synaptosome associated protein 29 [Source:RGD Symbol;Acc:620225]
995	ENSRNOG00000001868	317.921	355.252	336.769	295.787	262.489	332.803	179.225	273.912	LOC100911248	crk-like protein-like [Source:RGD Symbol;Acc:6493647]
996	ENSRNOG00000001869	96.3959	65.4412	47.8418	100.085	159.215	193.894	40.7819	28.767	Rab44	RAB44, member RAS oncogene family [Source:RGD Symbol;Acc:1560150]
997	ENSRNOG00000001870	2158.71	2493.31	2434.3	1701.44	1882.61	1962.09	2378.23	2300.11	Lztr1	leucine-zipper-like transcription regulator 1 [Source:RGD Symbol;Acc:1309100]
998	ENSRNOG00000001872	0	0	0	8.04254	1.07578	0.964648	10.7321	2.50148	Lrrc74b	leucine rich repeat containing 74B [Source:RGD Symbol;Acc:2319134]
999	ENSRNOG00000001873	10.1957	12.1534	13.133	122.425	8.60621	74.2779	509.773	580.343	P2rx6	purinergic receptor P2X 6 [Source:RGD Symbol;Acc:3243]
1000	ENSRNOG00000001874	29.6603	34.5904	48.7798	25.0212	15.0609	32.798	172.786	175.103	Slc7a4	solute carrier family 7, member 4 [Source:RGD Symbol;Acc:1305905]
1001	ENSRNOG00000001875	1452.43	1614.53	1581.59	1388.68	1253.28	1228.96	1327.56	1350.8	Smpd4	sphingomyelin phosphodiesterase 4 [Source:RGD Symbol;Acc:1310674]
1002	ENSRNOG00000001876	68.5894	66.3761	67.5413	33.9574	33.349	36.6566	140.59	127.575	Ccdc74a	coiled-coil domain containing 74A [Source:RGD Symbol;Acc:1588214]
1003	ENSRNOG00000001877	2354.28	2315.68	2495.28	2876.55	3736.17	3323.21	1154.77	1191.95	Med15	mediator complex subunit 15 [Source:RGD Symbol;Acc:1307560]
1004	ENSRNOG00000001878	1543.26	1780.94	1615.36	1159.02	1201.64	1153.72	1320.04	1392.07	Klhl22	kelch-like family member 22 [Source:RGD Symbol;Acc:1306288]
1005	ENSRNOG00000001880	804.535	911.503	809.558	736.339	609.965	633.774	1966.11	1799.81	Dgcr6	DiGeorge syndrome critical region gene 6 [Source:RGD Symbol;Acc:1309390]
1006	ENSRNOG00000001884	3541.62	3395.46	3264.5	2778.25	2722.79	2431.88	3346.26	2692.84	Ranbp1	RAN binding protein 1 [Source:RGD Symbol;Acc:1310521]
1007	ENSRNOG00000001885	1269.83	1199.44	1287.98	1321.66	1455.52	1282.02	920.811	1098.15	Trmt2a	tRNA methyltransferase 2 homolog A [Source:RGD Symbol;Acc:1310418]
1008	ENSRNOG00000001886	1627.61	1764.11	1609.73	1616.55	1672.83	1682.35	1170.87	1288.26	Dgcr8	DGCR8 microprocessor complex subunit [Source:RGD Symbol;Acc:1306365]
1009	ENSRNOG00000001888	593.205	664.696	537.516	416.425	317.354	327.98	4391.56	5223.09	Arvcf	ARVCF, delta catenin family member [Source:RGD Symbol;Acc:1306655]
1010	ENSRNOG00000001889	6262.95	5319.44	7201.59	5322.37	7402.41	6632.92	3090.83	2887.96	Comt	catechol-O-methyltransferase [Source:RGD Symbol;Acc:2379]
1011	ENSRNOG00000001890	362.411	391.712	378.982	437.871	574.464	456.278	364.89	408.992	Txnrd2	thioredoxin reductase 2 [Source:RGD Symbol;Acc:61960]
1012	ENSRNOG00000001891	202.987	177.626	203.562	136.723	145.23	148.556	125.565	165.098	Gnb1l	G protein subunit beta 1 like [Source:RGD Symbol;Acc:1594165]
1013	ENSRNOG00000001892	33.3678	42.0694	22.5138	32.1701	19.364	30.8687	149.176	156.342	Tbx1	T-box 1 [Source:RGD Symbol;Acc:1307734]
1014	ENSRNOG00000001893	2773.24	2918.68	2770.13	3090.12	3100.39	2650.85	3589.88	3078.07	LOC100362453	serine/threonine-protein phosphatase 2A catalytic subunit alpha-like [Source:RGD Symbol;Acc:2318135]
1015	ENSRNOG00000001908	1823.18	1238.71	1785.15	2103.57	2982.05	2605.51	157.761	120.071	Klhl6	kelch-like family member 6 [Source:RGD Symbol;Acc:1307521]
1016	ENSRNOG00000001911	36.1485	37.395	30.9564	52.7233	11.8335	47.2677	40.7819	45.0266	Map6d1	MAP6 domain containing 1 [Source:RGD Symbol;Acc:1560102]
1017	ENSRNOG00000001912	0	0	0	0.893615	0	0.964648	0	0	Tecrl	trans-2,3-enoyl-CoA reductase-like [Source:RGD Symbol;Acc:1304608]
1018	ENSRNOG00000001915	13.9033	13.0882	5.62844	150.127	13.9851	109.97	2084.17	1973.67	Chodl	chondrolectin [Source:RGD Symbol;Acc:1309885]
1019	ENSRNOG00000001916	0	0	0	0	0	0	1.07321	0	Tmprss15	transmembrane serine protease 15 [Source:RGD Symbol;Acc:1311046]
1020	ENSRNOG00000001923	0	4.67437	2.81422	0.893615	2.15155	1.9293	0	1.25074	Tprg1	tumor protein p63 regulated 1 [Source:RGD Symbol;Acc:1306226]
1021	ENSRNOG00000001924	11.1226	4.67437	2.81422	116.17	2.15155	80.0658	10.7321	6.2537	Tp63	tumor protein p63 [Source:RGD Symbol;Acc:620863]
1022	ENSRNOG00000001926	1318.03	1494.86	1587.22	1764	749.816	182.318	18783.3	14248.4	Cldn1	claudin 1 [Source:RGD Symbol;Acc:68422]
1023	ENSRNOG00000001928	638.623	868.498	832.072	714.892	634.708	909.663	449.674	430.254	Il1rap	interleukin 1 receptor accessory protein [Source:RGD Symbol;Acc:2893]
1024	ENSRNOG00000001930	1161.38	1133.07	1192.29	1059.83	1081.15	1106.45	814.564	1048.12	Ccdc50	coiled-coil domain containing 50 [Source:RGD Symbol;Acc:727841]
1025	ENSRNOG00000001931	35.2216	36.4601	28.1422	16.9787	21.5155	17.3637	168.493	153.841	Fgf12	fibroblast growth factor 12 [Source:RGD Symbol;Acc:620163]
1026	ENSRNOG00000001942	0.926883	0	0	0	0	0	0	0	Smr3b	submaxillary gland androgen regulated protein 3B [Source:RGD Symbol;Acc:3953]
1027	ENSRNOG00000001943	106.592	68.2458	113.507	213.574	123.714	99.3587	84.7833	21.2626	Retnlg	resistin-like gamma [Source:RGD Symbol;Acc:727934]
1028	ENSRNOG00000001945	0	0	0	0	0	0	0	0	Vcsa2	variable coding sequence A2 [Source:RGD Symbol;Acc:3954]
1029	ENSRNOG00000001949	0	0	0	0	0	0	0	0	Smr3a	submaxillary gland androgen regulated protein 3A [Source:RGD Symbol;Acc:1563299]
1030	ENSRNOG00000001950	0	0	0	0	0	0	0	0	Cabs1	calcium binding protein, spermatid associated 1 [Source:RGD Symbol;Acc:620592]
1031	ENSRNOG00000001951	0	0	0	0	0	0	0	0	Csn3	casein kappa [Source:RGD Symbol;Acc:61990]
1032	ENSRNOG00000001953	2258.82	2699.92	2323.61	1400.3	1113.43	1163.37	3735.83	3261.93	Bace2	beta-secretase 2 [Source:RGD Symbol;Acc:1303241]
1033	ENSRNOG00000001955	0	0	0	1.78723	0	0	1.07321	2.50148	Retnla	resistin like alpha [Source:RGD Symbol;Acc:68349]
1034	ENSRNOG00000001956	469.003	480.526	530.012	423.574	361.461	475.571	406.745	574.089	Dzip3	DAZ interacting zinc finger protein 3 [Source:RGD Symbol;Acc:1563278]
1035	ENSRNOG00000001957	0	0	0	0	0	0	11.8053	2.50148	Sult1e1	sulfotransferase family 1E member 1 [Source:RGD Symbol;Acc:3776]
1036	ENSRNOG00000001958	632.135	655.347	579.73	446.808	457.205	443.738	920.811	797.972	Ift57	intraflagellar transport 57 [Source:RGD Symbol;Acc:1305947]
1037	ENSRNOG00000001959	2404.34	6731.1	952.145	24277.7	4952.87	4462.46	626.753	451.517	Mx1	myxovirus (influenza virus) resistance 1 [Source:RGD Symbol;Acc:3127]
1038	ENSRNOG00000001960	0	0	4.69037	0	2.15155	0	101.955	60.0355	Sult1d1	sulfotransferase family 1D, member 1 [Source:RGD Symbol;Acc:620491]
1039	ENSRNOG00000001962	64.8818	54.2227	45.0275	47.3616	20.4397	23.1515	90.1494	35.0207	Fam3b	family with sequence similarity 3, member B [Source:RGD Symbol;Acc:1311662]
1040	ENSRNOG00000001963	1692.49	12819.9	683.856	10171.1	6176.03	3238.32	1051.74	1151.93	Mx2	MX dynamin like GTPase 2 [Source:RGD Symbol;Acc:628821]
1041	ENSRNOG00000001964	1964.07	2323.16	2100.35	2252.8	2426.95	2277.53	1679.57	1280.76	Cd47	Cd47 molecule [Source:RGD Symbol;Acc:2308]
1042	ENSRNOG00000001967	0	0	0.938074	0.893615	0	0	16.0981	11.2567	Sult1b1	sulfotransferase family 1B member 1 [Source:RGD Symbol;Acc:708534]
1043	ENSRNOG00000001971	341.093	333.75	335.83	363.701	275.399	384.894	191.031	325.192	Bbx	BBX, HMG-box containing [Source:RGD Symbol;Acc:1309769]
1044	ENSRNOG00000001973	0.926883	0	0	0	0	0	0	0	Ugt2a3	UDP glucuronosyltransferase family 2 member A3 [Source:RGD Symbol;Acc:1308444]
1045	ENSRNOG00000001976	29.6603	31.7857	16.8853	215.361	35.5006	27.0101	11.8053	7.50443	Tmprss2	transmembrane serine protease 2 [Source:RGD Symbol;Acc:620766]
1046	ENSRNOG00000001979	2218.03	2313.81	2100.35	2715.7	2016	2267.89	2167.88	2226.32	Rcan1	regulator of calcineurin 1 [Source:RGD Symbol;Acc:631338]
1047	ENSRNOG00000001980	0	0	0	0	0	0	0	0	Ugt2b35	UDP glucuronosyltransferase 2 family, polypeptide B35 [Source:RGD Symbol;Acc:620895]
1048	ENSRNOG00000001982	1093.72	1072.3	1298.29	1550.42	2619.51	2123.19	553.775	592.85	Cblb	Cbl proto-oncogene B [Source:RGD Symbol;Acc:620535]
1049	ENSRNOG00000001984	0	1.86975	0	0	0	0	0	0	Kcne1	potassium voltage-gated channel subfamily E regulatory subunit 1 [Source:RGD Symbol;Acc:2956]
1050	ENSRNOG00000001986	0	1.86975	0	0	0	0	0	0	Fam243a	family with sequence similarity 243 member A [Source:RGD Symbol;Acc:1560327]
1051	ENSRNOG00000001989	1557.16	1669.69	2269.2	2130.38	1686.82	1989.1	1586.2	1929.89	Alcam	activated leukocyte cell adhesion molecule [Source:RGD Symbol;Acc:619972]
1052	ENSRNOG00000001990	3.70753	0	0.938074	0.893615	1.07578	0	0	3.75222	Ugt2b17	UDP glucuronosyltransferase family 2 member B17 [Source:RGD Symbol;Acc:708541]
1053	ENSRNOG00000001991	6257.39	5647.58	6180.97	7884.37	5828.55	5872.78	8723.02	6278.71	Atp5po	ATP synthase peripheral stalk subunit OSCP [Source:RGD Symbol;Acc:621379]
1054	ENSRNOG00000001992	6310.22	6578.71	7774.76	6011.35	6809.66	6866.36	3931.16	3698.44	Atp6v1a	ATPase H+ transporting V1 subunit A [Source:RGD Symbol;Acc:1596464]
1055	ENSRNOG00000001996	1747.18	1777.2	1712.92	1876.59	2166.61	2032.51	2247.29	2774.14	Ythdc1	YTH domain containing 1 [Source:RGD Symbol;Acc:621706]
1056	ENSRNOG00000002001	1290.22	1550.96	1565.65	952.594	802.529	1038.93	1106.48	1482.13	Itsn1	intersectin 1 [Source:RGD Symbol;Acc:2935]
1057	ENSRNOG00000002002	0.926883	2.80462	0	0	1.07578	0.964648	0	0	Tmprss11b	transmembrane serine protease 11B [Source:RGD Symbol;Acc:1303278]
1058	ENSRNOG00000002004	189.084	189.78	184.801	124.213	115.108	145.662	369.183	248.897	Prdm8	PR/SET domain 8 [Source:RGD Symbol;Acc:1311628]
1059	ENSRNOG00000002005	805.462	812.406	671.661	282.382	309.823	258.526	223.227	208.873	Tmprss11f	transmembrane serine protease 11F [Source:RGD Symbol;Acc:1560675]
1060	ENSRNOG00000002011	1.85377	0	0.938074	0.893615	1.07578	0	1.07321	0	Gnrhr	gonadotropin releasing hormone receptor [Source:RGD Symbol;Acc:70513]
1061	ENSRNOG00000002012	446.758	374.885	423.071	556.722	846.636	662.713	153.469	157.593	Donson	downstream neighbor of SON [Source:RGD Symbol;Acc:1306823]
1062	ENSRNOG00000002013	43.5635	12.1534	30.9564	237.702	311.975	126.369	2.14641	1.25074	Sidt1	SID1 transmembrane family, member 1 [Source:RGD Symbol;Acc:1559616]
1063	ENSRNOG00000002014	636.769	469.307	710.122	583.531	787.468	638.597	93.369	52.531	Stap1	signal transducing adaptor family member 1 [Source:RGD Symbol;Acc:1311584]
1064	ENSRNOG00000002021	12081	11810.3	12734.4	13188.9	13560.2	13913.1	11641.1	15859.4	Son	Son DNA binding protein [Source:RGD Symbol;Acc:1309013]
1065	ENSRNOG00000002024	6.48818	7.479	6.56652	7.14892	16.1366	10.6111	31.123	17.5103	Epha5	EPH receptor A5 [Source:RGD Symbol;Acc:620831]
1066	ENSRNOG00000002026	108.445	66.3761	100.374	104.553	63.4708	89.7122	107.321	122.572	Dnajc28	DnaJ heat shock protein family (Hsp40) member C28 [Source:RGD Symbol;Acc:1359589]
1067	ENSRNOG00000002028	2072.51	1591.16	1984.03	2808.63	2174.14	2196.5	3341.97	3582.12	Tmem50b	transmembrane protein 50B [Source:RGD Symbol;Acc:1307561]
1068	ENSRNOG00000002031	25.9527	28.9811	71.2936	35.7446	45.1826	49.197	39.7086	83.7995	Naa11	N(alpha)-acetyltransferase 11, NatA catalytic subunit [Source:RGD Symbol;Acc:1564723]
1069	ENSRNOG00000002032	2759.33	2607.37	2616.29	3625.4	4676.4	3534.47	1133.31	1131.92	Ifngr2	interferon gamma receptor 2 [Source:RGD Symbol;Acc:1307532]
1070	ENSRNOG00000002035	325.336	387.973	258.908	241.276	204.397	164.955	608.508	606.608	Paqr3	progestin and adipoQ receptor family member 3 [Source:RGD Symbol;Acc:1310426]
1071	ENSRNOG00000002036	1107.63	1108.76	1076.91	1024.08	1139.25	1050.5	995.936	1475.87	Paxbp1	PAX3 and PAX7 binding protein 1 [Source:RGD Symbol;Acc:1584739]
1072	ENSRNOG00000002039	2535.03	2728.9	2385.52	1720.21	1483.49	1777.85	11672.2	15524.2	Evi5	ecotropic viral integration site 5 [Source:RGD Symbol;Acc:2322879]
1073	ENSRNOG00000002040	1264.27	1452.8	1292.67	1193.87	1414.65	1463.37	876.81	1033.11	Bmp2k	BMP-2 inducible kinase [Source:NCBI gene;Acc:498333]
1074	ENSRNOG00000002041	1148.41	1208.79	1491.54	730.084	675.587	910.627	1076.43	1025.61	Boc	BOC cell adhesion associated, oncogene regulated [Source:RGD Symbol;Acc:1304550]
1075	ENSRNOG00000002042	44.4904	16.8277	36.5849	192.127	341.021	221.869	23.6105	13.7581	Gfi1	growth factor independent 1 transcriptional repressor [Source:RGD Symbol;Acc:2680]
1076	ENSRNOG00000002044	208.549	175.756	202.624	355.659	261.414	226.692	350.939	286.419	Gtpbp8	GTP-binding protein 8 (putative) [Source:RGD Symbol;Acc:1310025]
1077	ENSRNOG00000002045	2845.53	2082.9	2192.28	6040.84	8280.25	7162.51	10221.2	7259.29	Anxa3	annexin A3 [Source:RGD Symbol;Acc:2119]
1078	ENSRNOG00000002046	8.34195	5.60925	4.69037	7.14892	35.5006	13.5051	0	0	Cd200r1l	CD200 receptor 1-like [Source:RGD Symbol;Acc:1563387]
1079	ENSRNOG00000002050	24010	23806.6	22597.3	14496.2	14776.9	13575.5	36188.5	22544.6	Igfbp7	insulin-like growth factor binding protein 7 [Source:RGD Symbol;Acc:1306201]
1080	ENSRNOG00000002051	2687.96	2782.19	2793.58	2731.78	3339.21	3570.16	2392.18	3529.59	Synj1	synaptojanin 1 [Source:RGD Symbol;Acc:69434]
1081	ENSRNOG00000002052	11432.2	15256.2	13924.8	6682.45	6752.64	10536.8	9341.19	4417.61	Ccdc80	coiled-coil domain containing 80 [Source:RGD Symbol;Acc:69421]
1082	ENSRNOG00000002053	31.514	34.5904	32.8326	83.9998	10.7578	82.9597	114.833	157.593	Fras1	Fraser extracellular matrix complex subunit 1 [Source:RGD Symbol;Acc:1306516]
1083	ENSRNOG00000002054	631.208	660.956	599.429	636.254	744.437	619.304	751.245	824.237	Glmn	glomulin, FKBP associated protein [Source:RGD Symbol;Acc:1588600]
1084	ENSRNOG00000002055	375.388	333.75	376.168	409.276	337.794	327.016	267.228	276.413	Noa1	nitric oxide associated 1 [Source:RGD Symbol;Acc:1359460]
1085	ENSRNOG00000002057	572.814	466.502	724.193	352.978	574.464	793.905	160.981	216.378	Slc10a6	solute carrier family 10 member 6 [Source:RGD Symbol;Acc:727800]
1086	ENSRNOG00000002061	1170.65	1703.34	1458.7	903.445	750.891	694.546	2227.98	3341.98	Ptpn13	protein tyrosine phosphatase, non-receptor type 13 [Source:RGD Symbol;Acc:1563360]
1087	ENSRNOG00000002069	962.105	852.606	805.805	1136.68	1179.05	1382.34	1662.4	2087.48	Slc35a5	solute carrier family 35, member A5 [Source:RGD Symbol;Acc:1564361]
1088	ENSRNOG00000002070	0.926883	3.7395	6.56652	0.893615	4.3031	3.85859	5.36603	10.0059	Mrpl1	mitochondrial ribosomal protein L1 [Source:RGD Symbol;Acc:1306850]
1089	ENSRNOG00000002072	121.422	86.0085	89.117	85.7871	83.9105	60.7728	323.035	402.738	Eva1c	eva-1 homolog C [Source:RGD Symbol;Acc:1307569]
1090	ENSRNOG00000002073	21.3183	38.3299	33.7707	23.234	16.1366	26.0455	207.129	285.169	Brdt	bromodomain, testis-specific [Source:MGI Symbol;Acc:MGI:1891374]
1091	ENSRNOG00000002074	734.092	758.183	782.354	691.658	808.983	916.415	445.381	651.635	Rest	RE1-silencing transcription factor [Source:RGD Symbol;Acc:621069]
1092	ENSRNOG00000002075	894.443	917.112	966.216	1057.15	1287.7	1255.01	647.144	731.682	Cnot6l	CCR4-NOT transcription complex, subunit 6-like [Source:RGD Symbol;Acc:1309128]
1093	ENSRNOG00000002079	29.6603	32.7206	34.7087	21.4468	16.1366	37.6213	69.7584	87.5517	Mapk10	mitogen activated protein kinase 10 [Source:RGD Symbol;Acc:3663]
1094	ENSRNOG00000002080	1025.13	1035.84	1063.78	1298.42	1469.51	1255.01	593.483	854.255	Urb1	URB1 ribosome biogenesis homolog [Source:RGD Symbol;Acc:1304621]
1095	ENSRNOG00000002085	16.6839	15.8929	26.2661	85.7871	22.5913	84.889	9.65886	35.0207	Thegl	theg spermatid protein-like [Source:RGD Symbol;Acc:1562571]
1096	ENSRNOG00000002089	1429.25	1564.05	1437.13	2052.63	2503.33	2131.87	3253.96	3780.98	Ccng2	cyclin G2 [Source:RGD Symbol;Acc:1305002]
1097	ENSRNOG00000002091	817.511	918.047	780.477	710.424	768.104	710.945	745.879	880.52	Gtf3c3	general transcription factor IIIC subunit 3 [Source:RGD Symbol;Acc:1309185]
1098	ENSRNOG00000002092	7.41507	7.479	14.0711	4.46808	1.07578	3.85859	1.07321	2.50148	Hunk	hormonally upregulated Neu-associated kinase [Source:RGD Symbol;Acc:1565091]
1099	ENSRNOG00000002093	1995.58	1984.74	2590.02	2647.78	2137.57	2346.99	10881.2	10437.4	Tgfbr3	transforming growth factor beta receptor 3 [Source:RGD Symbol;Acc:61821]
1100	ENSRNOG00000002094	1973.33	1909.01	1782.34	2519.99	2770.12	2773.36	2678.72	2447.7	Atg3	autophagy related 3 [Source:RGD Symbol;Acc:708464]
1101	ENSRNOG00000002097	208.549	312.248	263.599	136.723	210.852	274.925	461.479	652.886	Rasl11b	RAS-like family 11 member B [Source:RGD Symbol;Acc:1303099]
1102	ENSRNOG00000002100	3544.4	3728.28	3639.73	3368.93	3751.23	3717.75	3089.76	3617.14	LOC108348180	signal recognition particle subunit SRP72-like [Source:RGD Symbol;Acc:11405956]
1103	ENSRNOG00000002101	2378.38	2290.44	2414.6	2144.68	2130.04	1884.92	2880.49	2293.86	Paics	phosphoribosylaminoimidazole carboxylase and phosphoribosylaminoimidazolesuccinocarboxamide synthase [Source:RGD Symbol;Acc:620066]
1104	ENSRNOG00000002104	928.737	835.778	969.968	898.977	963.895	977.188	654.656	744.19	Scaf4	SR-related CTD-associated factor 4 [Source:RGD Symbol;Acc:727896]
1105	ENSRNOG00000002105	393.925	473.047	381.796	315.446	319.505	292.288	150.249	128.826	Cdc7	cell division cycle 7 [Source:RGD Symbol;Acc:1308351]
1106	ENSRNOG00000002106	1485.79	1650.05	1448.39	1191.19	1275.87	1259.83	3467.53	3660.91	Usp46	ubiquitin specific peptidase 46 [Source:RGD Symbol;Acc:1564808]
1107	ENSRNOG00000002110	41.7098	59.832	38.461	19.6595	17.2124	18.3283	50.4407	30.0177	Fam114a1l1	family with sequence similarity 114, member A1-like 1 [Source:RGD Symbol;Acc:1309701]
1108	ENSRNOG00000002112	1402.37	1408.86	1481.22	1301.1	1318.9	1293.59	1534.69	1799.81	Zfp644	zinc finger protein 644 [Source:RGD Symbol;Acc:1306805]
1109	ENSRNOG00000002115	5243.38	4844.52	5067.47	6131.09	6089.97	5175.33	10042	8076.02	Sod1	superoxide dismutase 1 [Source:RGD Symbol;Acc:3731]
1110	ENSRNOG00000002116	0	0	0	0	0	0	0	0	Rplp2	ribosomal protein lateral stalk subunit P2 [Source:RGD Symbol;Acc:621775]
1111	ENSRNOG00000002117	0	0	0	0	0	0	0	0	Barhl2	BarH-like homeobox 2 [Source:RGD Symbol;Acc:620726]
1112	ENSRNOG00000002120	3.70753	5.60925	7.50459	0	1.07578	2.89394	1.07321	5.00296	Spata18	spermatogenesis associated 18 [Source:RGD Symbol;Acc:735208]
1113	ENSRNOG00000002121	1432.03	1511.69	1571.27	1417.27	1664.23	1376.55	1922.11	1841.09	Lrrc8d	leucine rich repeat containing 8 VRAC subunit D [Source:RGD Symbol;Acc:1309601]
1114	ENSRNOG00000002122	1743.47	1753.82	1827.37	2877.44	4093.33	3264.37	975.545	918.043	Lrrc8c	leucine rich repeat containing 8 VRAC subunit C [Source:RGD Symbol;Acc:1306585]
1115	ENSRNOG00000002125	4375.82	4248.07	4110.64	4798.71	5343.38	5083.69	10344.6	9419.32	Ccni	cyclin I [Source:RGD Symbol;Acc:1309209]
1116	ENSRNOG00000002126	12.9764	12.1534	8.44266	26.8085	12.9093	8.68183	227.52	302.679	Ncam2	neural cell adhesion molecule 2 [Source:RGD Symbol;Acc:1303131]
1117	ENSRNOG00000002127	7.41507	4.67437	8.44266	2.68085	2.15155	1.9293	5.36603	5.00296	AABR07014836.1
1118	ENSRNOG00000002128	1120.6	1221.88	1082.54	1474.47	1268.34	1129.6	877.883	771.706	Ppat	phosphoribosyl pyrophosphate amidotransferase [Source:RGD Symbol;Acc:620237]
1119	ENSRNOG00000002129	685.894	774.076	867.718	603.19	593.828	603.869	492.602	712.921	Lrrc8b	leucine rich repeat containing 8 VRAC subunit B [Source:RGD Symbol;Acc:1563429]
1120	ENSRNOG00000002130	0	0	0.938074	0	1.07578	0	0	0	AABR07014241.1
1121	ENSRNOG00000002134	1969.63	1214.4	710.122	23086.5	10662	11894.1	227.52	155.092	Gbp6	guanylate binding protein family member 6 [Source:RGD Symbol;Acc:1561523]
1122	ENSRNOG00000002135	2029.87	2529.77	1989.65	2114.29	1287.7	1853.09	6414.56	7635.76	Sgcb	sarcoglycan, beta [Source:RGD Symbol;Acc:1594202]
1123	ENSRNOG00000002137	456.954	447.805	460.594	526.339	473.341	530.556	376.696	661.641	Aasdh	aminoadipate-semialdehyde dehydrogenase [Source:RGD Symbol;Acc:1311135]
1124	ENSRNOG00000002139	394.852	461.828	559.092	273.446	169.973	221.869	942.275	1520.9	RGD1311575	hypothetical LOC289568 [Source:RGD Symbol;Acc:1311575]
1125	ENSRNOG00000002141	2868.7	3281.41	2607.85	3445.78	4459.09	3639.62	7215.17	7747.08	Cd200	Cd200 molecule [Source:RGD Symbol;Acc:3104]
1126	ENSRNOG00000002142	103.811	114.99	114.445	123.319	140.927	137.945	34.3426	21.2626	Cds1	CDP-diacylglycerol synthase 1 [Source:RGD Symbol;Acc:621185]
1127	ENSRNOG00000002144	2065.1	2195.09	2014.04	1855.15	2034.29	2032.51	1741.81	1896.12	Exoc1	exocyst complex component 1 [Source:RGD Symbol;Acc:1304939]
1128	ENSRNOG00000002145	3.70753	13.0882	6.56652	3.57446	1.07578	12.5404	18.2445	23.764	Tmprss7	transmembrane serine protease 7 [Source:RGD Symbol;Acc:1304655]
1129	ENSRNOG00000002146	1776.84	2357.75	2044.06	1168.85	1017.68	1147.93	3295.82	3238.16	Pkd2	polycystin 2, transient receptor potential cation channel [Source:RGD Symbol;Acc:1559992]
1130	ENSRNOG00000002149	0	0	3.7523	0	1.07578	0.964648	0	1.25074	Nkx6-1	NK6 homeobox 1 [Source:RGD Symbol;Acc:69318]
1131	ENSRNOG00000002151	0	0	0	0	0	0	0	0	LOC103693564	transgelin-3 [Source:RGD Symbol;Acc:9117793]
1132	ENSRNOG00000002152	1372.71	1220.01	1300.17	1253.74	1607.21	1352.44	1430.58	1598.44	Dcun1d4	defective in cullin neddylation 1 domain containing 4 [Source:RGD Symbol;Acc:1310422]
1133	ENSRNOG00000002153	356.85	360.862	399.619	290.425	359.309	329.91	199.616	283.918	Cep135	centrosomal protein 135 [Source:RGD Symbol;Acc:1310726]
1134	ENSRNOG00000002154	5.5613	11.2185	15.0092	13.4042	9.68198	6.75253	5.36603	3.75222	Mepe	matrix extracellular phosphoglycoprotein [Source:RGD Symbol;Acc:71036]
1135	ENSRNOG00000002158	13.9033	22.437	38.461	78.6381	9.68198	5.78789	23.6105	15.0089	Ibsp	integrin-binding sialoprotein [Source:RGD Symbol;Acc:2855]
1136	ENSRNOG00000002159	323.482	337.49	382.734	319.021	223.761	274.925	1762.21	1731.02	Gpat3	glycerol-3-phosphate acyltransferase 3 [Source:RGD Symbol;Acc:1565703]
1137	ENSRNOG00000002161	468.076	387.973	462.47	679.148	628.253	578.789	119.126	127.575	Tlr6	toll-like receptor 6 [Source:RGD Symbol;Acc:1303030]
1138	ENSRNOG00000002163	2011.34	2131.51	1922.11	2059.78	2302.16	2228.34	1918.89	1759.79	Klf3	Kruppel like factor 3 [Source:RGD Symbol;Acc:1593290]
1139	ENSRNOG00000002164	5.5613	26.1765	6.56652	4.46808	5.37888	5.78789	4.29283	10.0059	Nmu	neuromedin U [Source:RGD Symbol;Acc:68388]
1140	ENSRNOG00000002165	384.657	407.605	377.106	365.489	376.522	352.096	365.963	323.941	Abraxas1	abraxas 1, BRCA1 A complex subunit [Source:RGD Symbol;Acc:1305287]
1141	ENSRNOG00000002167	21.3183	70.1156	32.8326	9.82977	4.3031	7.71718	16.0981	21.2626	Dmp1	dentin matrix acidic phosphoprotein 1 [Source:RGD Symbol;Acc:2508]
1142	ENSRNOG00000002168	0	0.934875	0	0	0	0	0	0	Dspp	dentin sialophosphoprotein [Source:RGD Symbol;Acc:2525]
1143	ENSRNOG00000002169	0	0.934875	0.938074	0	0	0.964648	5.36603	7.50443	Pdcl2	phosducin-like 2 [Source:RGD Symbol;Acc:1559712]
1144	ENSRNOG00000002171	557.984	650.673	570.349	318.127	222.686	327.98	672.901	848.001	Phldb2	pleckstrin homology-like domain, family B, member 2 [Source:NCBI gene;Acc:685611]
1145	ENSRNOG00000002174	6.48818	0.934875	1.87615	1.78723	3.22733	0.964648	0	2.50148	Cwh43	cell wall biogenesis 43 C-terminal homolog [Source:RGD Symbol;Acc:1310958]
1146	ENSRNOG00000002175	2054.9	2248.37	2158.51	2003.49	1723.39	2101.97	2955.61	4079.91	Clock	clock circadian regulator [Source:RGD Symbol;Acc:620271]
1147	ENSRNOG00000002176	671.991	737.616	570.349	380.68	410.946	486.182	399.233	367.717	Nectin3	nectin cell adhesion molecule 3 [Source:RGD Symbol;Acc:1309516]
1148	ENSRNOG00000002177	704.431	535.683	550.649	578.169	776.71	661.748	817.783	711.671	Gnpda2	glucosamine-6-phosphate deaminase 2 [Source:RGD Symbol;Acc:1305521]
1149	ENSRNOG00000002178	780.436	582.427	617.253	881.105	751.967	751.461	1620.54	1254.49	Mrps18c	mitochondrial ribosomal protein S18C [Source:RGD Symbol;Acc:1307997]
1150	ENSRNOG00000002180	3449.86	3589.92	3703.52	2759.48	2934.72	2744.42	657.876	682.904	Tbc1d1	TBC1 domain family member 1 [Source:RGD Symbol;Acc:1304562]
1151	ENSRNOG00000002181	248.405	262.7	216.695	213.574	250.656	261.42	302.644	315.186	Helq	helicase, POLQ-like [Source:RGD Symbol;Acc:1560216]
1152	ENSRNOG00000002182	4475.92	5501.74	4711.94	3695.99	3368.25	3659.87	3759.44	4870.38	2019-09-11	septin 11 [Source:RGD Symbol;Acc:1307405]
1153	ENSRNOG00000002185	1709.17	1839.83	1732.62	1529.87	1692.2	1694.89	1252.43	1069.38	Pgm2	phosphoglucomutase 2 [Source:RGD Symbol;Acc:1306061]
1154	ENSRNOG00000002186	1604.44	1564.98	1656.64	1795.27	1935.32	1822.22	3890.37	4253.76	Nudt9	nudix hydrolase 9 [Source:RGD Symbol;Acc:1359522]
1155	ENSRNOG00000002187	0	0	0	0	0	0	0	0	Ropn1	rhophilin associated tail protein 1 [Source:RGD Symbol;Acc:1310675]
1156	ENSRNOG00000002188	1997.43	2287.64	1283.29	2558.42	3354.27	3347.33	341.28	176.354	Hpse	heparanase [Source:RGD Symbol;Acc:61969]
1157	ENSRNOG00000002191	415.244	390.778	377.106	271.659	225.913	259.49	404.599	410.242	LOC498368	similar to RIKEN cDNA 0610040J01 [Source:RGD Symbol;Acc:1561612]
1158	ENSRNOG00000002192	1652.63	1844.51	1969.02	1255.53	1464.13	1445.04	3431.04	3370.74	Rell1	RELT-like 1 [Source:RGD Symbol;Acc:1307468]
1159	ENSRNOG00000002194	779.509	688.068	677.289	1137.57	701.406	796.799	817.783	684.154	Coq2	coenzyme Q2, polyprenyltransferase [Source:RGD Symbol;Acc:1306722]
1160	ENSRNOG00000002196	361.485	448.74	339.583	169.787	187.185	215.116	74.0513	28.767	Ociad2	OCIA domain containing 2 [Source:RGD Symbol;Acc:2319541]
1161	ENSRNOG00000002199	1879.72	1809.92	1594.73	1815.83	2113.9	1992.96	1645.23	1352.05	Tmem165	transmembrane protein 165 [Source:RGD Symbol;Acc:1306983]
1162	ENSRNOG00000002200	4.63442	0.934875	1.87615	3.57446	6.45465	0.964648	0	2.50148	AABR07072371.1
1163	ENSRNOG00000002202	2.78065	0.934875	0	0	0	0	48.2943	68.7907	Sowahb	sosondowah ankyrin repeat domain family member B [Source:RGD Symbol;Acc:1311994]
1164	ENSRNOG00000002203	630.281	715.179	651.023	636.254	775.634	756.284	688.999	785.464	Lin54	lin-54 DREAM MuvB core complex component [Source:RGD Symbol;Acc:1311361]
1165	ENSRNOG00000002204	12.0495	12.1534	12.195	27.7021	19.364	13.5051	28.9766	32.5192	Ccdc158	coiled-coil domain containing 158 [Source:RGD Symbol;Acc:1308523]
1166	ENSRNOG00000002205	4396.21	4079.79	4362.04	4391.23	4477.38	4145.09	8530.92	8546.3	Ociad1	OCIA domain containing 1 [Source:RGD Symbol;Acc:1359549]
1167	ENSRNOG00000002207	789.705	841.387	807.682	953.487	893.97	777.506	1082.87	971.824	Guf1	GUF1 homolog, GTPase [Source:RGD Symbol;Acc:1310774]
1168	ENSRNOG00000002208	69.5163	49.5484	115.383	128.681	52.713	103.217	155.615	132.578	Shroom3	shroom family member 3 [Source:RGD Symbol;Acc:1310470]
1169	ENSRNOG00000002210	4154.29	3858.23	4253.23	3966.76	4033.08	3672.41	11198.9	12080.9	Hsd17b11	hydroxysteroid (17-beta) dehydrogenase 11 [Source:RGD Symbol;Acc:1303235]
1170	ENSRNOG00000002212	84.3464	73.8551	88.1789	83.1062	80.6832	68.49	75.1245	83.7995	Hsd17b13	hydroxysteroid (17-beta) dehydrogenase 13 [Source:RGD Symbol;Acc:1359553]
1171	ENSRNOG00000002214	861.075	909.633	793.61	1300.21	1253.28	1329.28	1093.6	1268.25	Klhl8	kelch-like family member 8 [Source:RGD Symbol;Acc:1304685]
1172	ENSRNOG00000002215	1359.74	1126.52	1390.23	2291.23	1613.66	1958.23	3477.19	3369.49	Mylk	myosin light chain kinase [Source:RGD Symbol;Acc:1310915]
1173	ENSRNOG00000002216	1361.59	1481.78	1375.22	1307.36	1599.68	1359.19	1431.66	1388.32	Srd5a3	steroid 5 alpha-reductase 3 [Source:RGD Symbol;Acc:1308828]
1174	ENSRNOG00000002217	6070.16	3134.63	3711.96	28916.5	28393	18966.9	1680.64	880.52	LOC100910270	uncharacterized LOC100910270 [Source:RGD Symbol;Acc:6499131]
1175	ENSRNOG00000002218	310.506	238.393	251.404	1554.89	178.579	993.587	412.111	252.649	Stbd1	starch binding domain 1 [Source:RGD Symbol;Acc:1311800]
1176	ENSRNOG00000002223	0	0	0	0.893615	0	0	0	0	AABR07012587.1
1177	ENSRNOG00000002224	4.63442	1.86975	2.81422	334.212	18.2882	177.495	5.36603	5.00296	Yipf7	Yip1 domain family, member 7 [Source:RGD Symbol;Acc:1310766]
1178	ENSRNOG00000002225	3171.8	3154.27	3426.78	3151.78	2639.95	2942.18	4079.26	4313.8	Scarb2	scavenger receptor class B, member 2 [Source:RGD Symbol;Acc:621882]
1179	ENSRNOG00000002227	809.169	573.078	812.372	584.424	1029.52	882.653	507.627	447.765	Kit	KIT proto-oncogene receptor tyrosine kinase [Source:RGD Symbol;Acc:620568]
1180	ENSRNOG00000002229	565.399	467.437	513.126	512.935	613.192	485.218	854.272	584.095	Adcy5	adenylate cyclase 5 [Source:RGD Symbol;Acc:71014]
1181	ENSRNOG00000002232	475.491	552.511	523.445	553.148	663.754	739.885	295.132	410.242	Aff1	AF4/FMR2 family, member 1 [Source:RGD Symbol;Acc:1307940]
1182	ENSRNOG00000002238	36.1485	24.3067	20.6376	12.5106	9.68198	18.3283	86.9297	65.0384	Sema5b	semaphorin 5B [Source:RGD Symbol;Acc:1308914]
1183	ENSRNOG00000002240	1043.67	1207.86	1136.01	1058.04	966.047	916.415	1813.72	1694.75	Dirc2	disrupted in renal carcinoma 2 [Source:RGD Symbol;Acc:1310939]
1184	ENSRNOG00000002241	380.022	342.164	367.725	365.489	469.038	372.354	267.228	313.936	Hspbap1	HSPB1 associated protein 1 [Source:RGD Symbol;Acc:620870]
1185	ENSRNOG00000002244	10407	9702.13	10289.7	7860.24	8678.28	7989.21	6306.16	6396.28	Pdgfra	platelet derived growth factor receptor alpha [Source:RGD Symbol;Acc:3284]
1186	ENSRNOG00000002246	1899.18	2224.07	1935.25	1888.21	1719.09	1815.47	4274.58	4640.24	Slc30a9	solute carrier family 30 member 9 [Source:RGD Symbol;Acc:1593180]
1187	ENSRNOG00000002247	1095.58	1124.65	950.269	1083.96	1028.44	1058.22	919.738	888.025	Nup54	nucleoporin 54 [Source:RGD Symbol;Acc:619926]
1188	ENSRNOG00000002248	1539.55	1228.43	1400.54	1629.95	1754.59	1863.7	2402.91	4350.07	Fryl	FRY like transcription coactivator [Source:RGD Symbol;Acc:1311309]
1189	ENSRNOG00000002251	2685.18	3198.21	2909.91	2134.85	2574.33	2447.31	2120.66	2051.21	Sec31a	SEC31 homolog A, COPII coat complex component [Source:RGD Symbol;Acc:620233]
1190	ENSRNOG00000002253	284.553	242.133	237.333	290.425	294.763	275.889	314.45	231.387	Wdr5b	WD repeat domain 5B [Source:RGD Symbol;Acc:1308567]
1191	ENSRNOG00000002254	1690.64	1689.32	1704.48	1994.55	1677.13	1779.77	2608.97	2844.18	Tmem33	transmembrane protein 33 [Source:RGD Symbol;Acc:708371]
1192	ENSRNOG00000002255	1475.6	1742.61	1465.27	1634.42	1785.79	1569.48	1961.82	1854.85	Fam162a	family with sequence similarity 162, member A [Source:RGD Symbol;Acc:1590883]
1193	ENSRNOG00000002256	4206.2	3810.55	3064.69	7836.11	2820.68	3675.31	14957.3	15387.8	Art3	ADP-ribosyltransferase 3 [Source:RGD Symbol;Acc:628833]
1194	ENSRNOG00000002258	196.499	63.5715	106.002	754.211	1172.6	985.87	519.432	681.653	Tmem150c	transmembrane protein 150C [Source:RGD Symbol;Acc:1306105]
1195	ENSRNOG00000002262	1295.78	1324.72	1425.87	1237.66	1142.47	1047.61	4357.22	5075.5	Enoph1	enolase-phosphatase 1 [Source:RGD Symbol;Acc:1309016]
1196	ENSRNOG00000002265	10.1957	3.7395	6.56652	3.57446	7.53043	2.89394	0	1.25074	Casr	calcium-sensing receptor [Source:RGD Symbol;Acc:2277]
1197	ENSRNOG00000002266	0	0	0	0	3.22733	0.964648	0	1.25074	Gsx2	GS homeobox 2 [Source:RGD Symbol;Acc:1308047]
1198	ENSRNOG00000002267	525.543	522.595	484.984	554.041	573.388	567.213	411.038	330.195	Chic2	cysteine-rich hydrophobic domain 2 [Source:RGD Symbol;Acc:1309278]
1199	ENSRNOG00000002270	2895.58	3549.72	2752.31	3075.82	3373.63	3170.8	4239.17	4400.1	Hnrnpdl	heterogeneous nuclear ribonucleoprotein D-like [Source:RGD Symbol;Acc:1309950]
1200	ENSRNOG00000002271	2294.04	2559.69	2185.71	2158.97	1862.17	2093.29	4683.47	5118.02	Slain2	SLAIN motif family, member 2 [Source:RGD Symbol;Acc:1311593]
1201	ENSRNOG00000002272	257.674	223.435	200.748	203.744	253.883	269.137	446.454	515.305	Lnx1	ligand of numb-protein X 1 [Source:RGD Symbol;Acc:1308159]
1202	ENSRNOG00000002273	4187.66	2991.6	3421.16	3989.1	5824.25	4379.5	1651.66	1081.89	Naaa	N-acylethanolamine acid amidase [Source:RGD Symbol;Acc:1307267]
1203	ENSRNOG00000002275	1284.66	1470.56	1331.13	1266.25	1501.78	1268.51	1137.6	1373.31	Fip1l1	factor interacting with PAPOLA and CPSF1 [Source:RGD Symbol;Acc:1309336]
1204	ENSRNOG00000002276	1179	1117.18	1081.6	1441.4	1563.1	1330.25	1276.04	1304.52	Phf6	PHD finger protein 6 [Source:RGD Symbol;Acc:2323526]
1205	ENSRNOG00000002278	1507.11	1765.98	1853.63	1232.3	1278.02	1363.05	1769.72	1859.85	Tec	tec protein tyrosine kinase [Source:RGD Symbol;Acc:620973]
1206	ENSRNOG00000002280	1537.7	1550.02	1504.67	1368.12	1241.45	1388.13	3956.91	3906.06	Sh3bgrl	SH3 domain binding glutamate-rich protein like [Source:RGD Symbol;Acc:1560520]
1207	ENSRNOG00000002285	3.70753	5.60925	4.69037	0.893615	1.07578	7.71718	0	5.00296	LOC100909732	protein FAM122B-like [Source:RGD Symbol;Acc:6501955]
1208	ENSRNOG00000002289	1.85377	2.80462	5.62844	12.5106	17.2124	27.9748	0	0	Ildr1	immunoglobulin-like domain containing receptor 1 [Source:RGD Symbol;Acc:1307792]
1209	ENSRNOG00000002291	319.775	332.815	296.431	350.297	361.461	404.187	123.419	175.103	Brwd3	bromodomain and WD repeat domain containing 3 [Source:RGD Symbol;Acc:1559445]
1210	ENSRNOG00000002292	1664.68	1683.71	1496.23	2124.12	2799.17	2110.65	2176.46	1713.51	Hnrnpd	heterogeneous nuclear ribonucleoprotein D [Source:RGD Symbol;Acc:620365]
1211	ENSRNOG00000002294	551.496	569.339	540.331	368.169	591.677	668.501	226.447	322.691	Snx29	sorting nexin 29 [Source:RGD Symbol;Acc:1596162]
1212	ENSRNOG00000002301	4762.33	5508.28	4742.9	4322.42	4073.96	4441.24	4546.1	5021.72	Uso1	USO1 vesicle transport factor [Source:RGD Symbol;Acc:621604]
1213	ENSRNOG00000002302	0	0	0.938074	0.893615	4.3031	0.964648	7.51245	2.50148	Corin	corin, serine peptidase [Source:RGD Symbol;Acc:727887]
1214	ENSRNOG00000002303	50.9786	67.311	40.3372	275.233	16.1366	128.298	59.0264	47.5281	Kcnj12	potassium voltage-gated channel subfamily J member 12 [Source:RGD Symbol;Acc:621660]
1215	ENSRNOG00000002304	5.5613	0.934875	0.938074	20.5532	20.4397	27.0101	1.07321	0	Tnfrsf13b	TNF receptor superfamily member 13B [Source:RGD Symbol;Acc:1595998]
1216	ENSRNOG00000002305	97.3228	104.706	155.72	27.7021	31.1975	58.8435	517.286	494.042	Slc15a2	solute carrier family 15 member 2 [Source:RGD Symbol;Acc:61972]
1217	ENSRNOG00000002309	439.343	409.475	445.585	515.616	617.495	655.96	267.228	208.873	Hlx	H2.0-like homeobox [Source:RGD Symbol;Acc:1311961]
1218	ENSRNOG00000002312	1507.11	1480.84	1455.89	2122.34	2074.1	2292.97	628.899	737.936	Atp10d	ATPase phospholipid transporting 10D (putative) [Source:RGD Symbol;Acc:1588541]
1219	ENSRNOG00000002314	14.8301	16.8277	15.0092	17.8723	27.9702	21.2222	6.43924	13.7581	LOC103689943	meiosis arrest female protein 1-like [Source:RGD Symbol;Acc:9219913]
1220	ENSRNOG00000002318	503.298	587.101	558.154	835.53	278.626	574.93	8703.71	13988.3	Limch1	LIM and calponin homology domains 1 [Source:RGD Symbol;Acc:1305269]
1221	ENSRNOG00000002319	953.763	1070.43	982.163	1010.68	960.668	974.294	958.373	959.317	Tsn	translin [Source:RGD Symbol;Acc:621107]
1222	ENSRNOG00000002320	1214.22	1362.11	1213.87	1279.66	1325.36	1275.26	1294.29	1224.47	Commd8	COMM domain containing 8 [Source:RGD Symbol;Acc:1305402]
1223	ENSRNOG00000002321	0.926883	0.934875	0.938074	3.57446	0	0.964648	15.0249	15.0089	AABR07039541.1
1224	ENSRNOG00000002322	3591.67	2743.86	2842.36	2192.93	1558.8	1738.3	7074.58	5590.8	RGD1310587	similar to hypothetical protein FLJ14146 [Source:RGD Symbol;Acc:1310587]
1225	ENSRNOG00000002323	428.22	427.238	433.39	530.807	514.221	481.359	319.816	272.661	RGD1566265	similar to RIKEN cDNA 2610002M06 [Source:RGD Symbol;Acc:1566265]
1226	ENSRNOG00000002327	0	0	0	0.893615	0	0.964648	4.29283	2.50148	Gabrb1	gamma-aminobutyric acid type A receptor beta 1 subunit [Source:RGD Symbol;Acc:2649]
1227	ENSRNOG00000002331	63.955	29.916	55.3464	50.0425	98.9714	149.52	493.675	505.299	Aldh3a1	aldehyde dehydrogenase 3 family, member A1 [Source:RGD Symbol;Acc:2088]
1228	ENSRNOG00000002332	87.127	96.2921	91.9312	92.936	62.395	75.2425	78.3441	81.298	LOC686087	similar to motile sperm domain containing 1 [Source:RGD Symbol;Acc:1586609]
1229	ENSRNOG00000002333	0	0	0	0	0	0	0	0	Olr982	olfactory receptor 982 [Source:RGD Symbol;Acc:1332643]
1230	ENSRNOG00000002336	0.926883	0	2.81422	3.57446	0	0	0	3.75222	Gabra4	gamma-aminobutyric acid type A receptor alpha4 subunit [Source:RGD Symbol;Acc:621670]
1231	ENSRNOG00000002338	367.046	267.374	275.794	243.957	210.852	233.445	305.864	413.995	Dgke	diacylglycerol kinase epsilon [Source:RGD Symbol;Acc:1560914]
1232	ENSRNOG00000002339	221.525	223.435	218.571	209.106	327.036	270.101	259.716	271.41	Mark1	microtubule affinity regulating kinase 1 [Source:RGD Symbol;Acc:619882]
1233	ENSRNOG00000002340	0	0	0	0	0	0	1.07321	0	LOC100361079	ribosomal protein L36-like [Source:RGD Symbol;Acc:2320881]
1234	ENSRNOG00000002341	889.808	1097.54	954.959	1258.21	924.091	1057.25	260.789	345.204	Trim25	tripartite motif-containing 25 [Source:RGD Symbol;Acc:1594396]
1235	ENSRNOG00000002342	1899.18	1964.17	2005.6	2048.17	2374.24	2180.1	4919.58	4979.19	Aldh3a2	aldehyde dehydrogenase 3 family, member A2 [Source:RGD Symbol;Acc:61866]
1236	ENSRNOG00000002343	2470.14	3180.44	2880.82	710.424	907.955	855.642	6343.72	6154.89	Uchl1	ubiquitin C-terminal hydrolase L1 [Source:RGD Symbol;Acc:3928]
1237	ENSRNOG00000002345	166.839	243.067	272.041	503.999	652.996	602.905	121.272	75.0443	Rasgef1b	RasGEF domain family, member 1B [Source:RGD Symbol;Acc:1562220]
1238	ENSRNOG00000002346	1.85377	0	0	0	0	0	0	1.25074	Tbx22	T-box 22 [Source:RGD Symbol;Acc:1589764]
1239	ENSRNOG00000002347	4358.21	3877.86	4368.61	3579.82	3572.65	4410.37	4050.28	3942.33	Rgl1	ral guanine nucleotide dissociation stimulator,-like 1 [Source:RGD Symbol;Acc:1308947]
1240	ENSRNOG00000002349	27.8065	52.353	19.6996	8.93615	9.68198	18.3283	5.36603	3.75222	Gabra2	gamma-aminobutyric acid type A receptor alpha2 subunit [Source:RGD Symbol;Acc:61856]
1241	ENSRNOG00000002350	5.5613	2.80462	5.62844	5.36169	19.364	17.3637	0	0	Eaf2	ELL associated factor 2 [Source:RGD Symbol;Acc:628879]
1242	ENSRNOG00000002352	754.483	717.049	768.282	605.871	470.114	502.581	893.981	705.417	Tsen15	tRNA splicing endonuclease subunit 15 [Source:RGD Symbol;Acc:1308584]
1243	ENSRNOG00000002353	2092.9	2308.21	2245.75	1806	1868.62	2116.44	975.545	1413.34	Rab3gap2	RAB3 GTPase activating non-catalytic protein subunit 2 [Source:RGD Symbol;Acc:1311518]
1244	ENSRNOG00000002358	18863.9	20298.9	25593.5	13215.7	15368.5	16285.2	8461.16	7110.45	Scpep1	serine carboxypeptidase 1 [Source:RGD Symbol;Acc:620067]
1245	ENSRNOG00000002360	0	0	0	0	0	0.964648	1.07321	8.75517	Gabrg1	gamma-aminobutyric acid type A receptor gamma 1 subunit [Source:RGD Symbol;Acc:621732]
1246	ENSRNOG00000002361	18.5377	16.8277	13.133	4.46808	6.45465	23.1515	20.3909	13.7581	Prkg2	protein kinase cGMP-dependent 2 [Source:RGD Symbol;Acc:3401]
1247	ENSRNOG00000002364	2.78065	7.479	6.56652	5.36169	1.07578	7.71718	5.36603	6.2537	Rnf112	ring finger protein 112 [Source:RGD Symbol;Acc:3986]
1248	ENSRNOG00000002365	17370.7	12363.7	13906.9	13641.9	8335.11	12276.1	16639	18264.5	Itm2a	integral membrane protein 2A [Source:RGD Symbol;Acc:1559423]
1249	ENSRNOG00000002368	1720.3	2038.03	1827.37	1622.81	1688.97	1812.57	2207.59	2433.94	Iars2	isoleucyl-tRNA synthetase 2, mitochondrial [Source:RGD Symbol;Acc:1311857]
1250	ENSRNOG00000002369	674.771	961.051	322.697	246.638	725.073	616.41	9.65886	2.50148	Rgs8	regulator of G-protein signaling 8 [Source:RGD Symbol;Acc:3571]
1251	ENSRNOG00000002372	161.278	221.565	148.216	255.574	73.1528	167.849	712.609	794.219	Sgcd	sarcoglycan, delta [Source:RGD Symbol;Acc:1306638]
1252	ENSRNOG00000002373	1384.76	1523.85	1487.79	1373.49	1209.17	1392.95	1123.65	1106.9	Akap1	A-kinase anchoring protein 1 [Source:RGD Symbol;Acc:620826]
1253	ENSRNOG00000002376	1350.47	1466.82	1397.73	1511.1	1244.67	1474.95	680.413	814.231	Clasp1	cytoplasmic linker associated protein 1 [Source:RGD Symbol;Acc:1310970]
1254	ENSRNOG00000002378	1322.66	1248.06	1258.9	1391.36	1142.47	1217.39	1415.56	1340.79	Bpnt1	3'(2'), 5'-bisphosphate nucleotidase 1 [Source:RGD Symbol;Acc:621833]
1255	ENSRNOG00000002379	11.1226	20.5672	9.38074	7.14892	3.22733	1.9293	2.14641	0	Plac1	placenta-specific 1 [Source:RGD Symbol;Acc:1563777]
1256	ENSRNOG00000002381	133.471	173.887	101.312	65.2339	80.6832	40.5152	2160.36	1518.4	Bmp3	bone morphogenetic protein 3 [Source:RGD Symbol;Acc:2212]
1257	ENSRNOG00000002382	2.78065	10.2836	5.62844	2.68085	4.3031	3.85859	2.14641	0	Mfap4	microfibril associated protein 4 [Source:RGD Symbol;Acc:1307841]
1258	ENSRNOG00000002385	700.724	782.49	818.938	820.339	657.299	942.461	522.652	353.959	Prg4	proteoglycan 4 [Source:RGD Symbol;Acc:1308976]
1259	ENSRNOG00000002387	502.371	508.572	399.619	343.148	266.792	239.233	743.732	699.163	Tceal1	transcription elongation factor A like 1 [Source:RGD Symbol;Acc:1549724]
1260	ENSRNOG00000002388	1366.23	1378.01	1429.62	1169.74	1467.36	1334.11	2262.32	2375.15	Trim41	tripartite motif-containing 41 [Source:RGD Symbol;Acc:1308885]
1261	ENSRNOG00000002389	16055.5	17139.1	14611.4	12473.1	10566.3	11178.3	11164.6	9737	Morf4l2	mortality factor 4 like 2 [Source:RGD Symbol;Acc:1359471]
1262	ENSRNOG00000002391	0	1.86975	2.81422	0.893615	0	0	3.21962	2.50148	Glra4	glycine receptor, alpha 4 [Source:RGD Symbol;Acc:1564103]
1263	ENSRNOG00000002393	9506.12	10352.8	9215.64	7818.24	6679.49	7590.81	5932.69	6277.46	Eprs	glutamyl-prolyl-tRNA synthetase [Source:RGD Symbol;Acc:1310952]
1264	ENSRNOG00000002394	5400.95	5416.66	5484.92	6056.03	6648.29	6539.35	4177.99	5315.64	Tpr	translocated promoter region, nuclear basket protein [Source:RGD Symbol;Acc:1310664]
1265	ENSRNOG00000002396	988.985	1495.8	1435.25	587.105	459.356	425.41	67.612	52.531	Serpinb8	serpin family B member 8 [Source:RGD Symbol;Acc:1309833]
1266	ENSRNOG00000002397	11.1226	19.6324	19.6996	16.9787	10.7578	0	11.8053	3.75222	Slc30a10	solute carrier family 30, member 10 [Source:RGD Symbol;Acc:1305098]
1267	ENSRNOG00000002403	1757.37	1783.74	1597.54	2291.23	2197.81	2285.25	1449.9	1513.39	Fam129a	family with sequence similarity 129, member A [Source:RGD Symbol;Acc:71088]
1268	ENSRNOG00000002407	912.053	988.162	947.455	875.743	870.303	988.764	663.242	848.001	Pdxdc1	pyridoxal-dependent decarboxylase domain containing 1 [Source:RGD Symbol;Acc:1562597]
1269	ENSRNOG00000002408	169.62	162.668	222.324	162.638	201.17	273.96	69.7584	46.2773	Rbm47	RNA binding motif protein 47 [Source:RGD Symbol;Acc:1359713]
1270	ENSRNOG00000002412	15.757	27.1114	15.0092	11.617	21.5155	12.5404	16.0981	7.50443	Mapk7	mitogen-activated protein kinase 7 [Source:RGD Symbol;Acc:621505]
1271	ENSRNOG00000002413	700.724	779.685	732.636	819.445	575.54	762.072	2615.4	2266.34	Gpc4	glypican 4 [Source:RGD Symbol;Acc:1359399]
1272	ENSRNOG00000002414	24.099	27.1114	17.8234	23.234	48.4099	43.4091	130.931	136.331	Tfcp2l1	transcription factor CP2-like 1 [Source:RGD Symbol;Acc:1305456]
1273	ENSRNOG00000002417	10.1957	42.0694	16.8853	30.3829	9.68198	6.75253	0	1.25074	Serpinb10	serpin family B member 10 [Source:RGD Symbol;Acc:628853]
1274	ENSRNOG00000002418	534.812	904.959	531.888	486.127	350.703	420.586	528.018	316.437	Tgfb2	transforming growth factor, beta 2 [Source:RGD Symbol;Acc:70491]
1275	ENSRNOG00000002419	9526.51	9201.04	9853.53	9499.13	3728.64	3866.31	56872.4	68066.5	Plp1	proteolipid protein 1 [Source:RGD Symbol;Acc:3354]
1276	ENSRNOG00000002420	3683.43	3762.87	3665.05	5037.31	6025.42	5208.13	2577.84	2777.89	Zc3h7a	zinc finger CCCH type containing 7 A [Source:RGD Symbol;Acc:1311225]
1277	ENSRNOG00000002423	1281.88	1337.81	1358.33	1192.08	1059.64	1130.57	1432.73	1560.92	AABR07029651.1
1278	ENSRNOG00000002425	567.253	546.902	502.808	1177.78	1484.57	1225.1	166.347	111.316	Pctp	phosphatidylcholine transfer protein [Source:RGD Symbol;Acc:3276]
1279	ENSRNOG00000002428	328.117	238.393	271.103	214.468	132.32	199.682	259.716	233.888	Lpar4	lysophosphatidic acid receptor 4 [Source:RGD Symbol;Acc:1563686]
1280	ENSRNOG00000002429	79.712	43.0042	92.8693	81.319	34.4248	65.596	81.5637	90.0532	Rtl3	retrotransposon Gag like 3 [Source:RGD Symbol;Acc:1564805]
1281	ENSRNOG00000002433	2152.22	2294.18	2125.68	2636.16	2317.22	2396.18	1951.09	2097.49	G3bp2	G3BP stress granule assembly factor 2 [Source:RGD Symbol;Acc:1309571]
1282	ENSRNOG00000002434	1376.42	1926.78	1395.85	2068.72	1243.6	1277.19	1432.73	794.219	Tmem100	transmembrane protein 100 [Source:RGD Symbol;Acc:1560541]
1283	ENSRNOG00000002436	602.474	717.049	680.104	482.552	696.027	550.814	1614.1	945.559	Mmd	monocyte to macrophage differentiation-associated [Source:RGD Symbol;Acc:1592079]
1284	ENSRNOG00000002440	1617.41	1714.56	1558.14	1490.55	1548.04	1478.8	1368.34	929.299	Ralb	RAS like proto-oncogene B [Source:RGD Symbol;Acc:619852]
1285	ENSRNOG00000002443	706.285	628.236	718.565	717.573	535.736	747.602	329.474	383.977	Mfap3	microfibril associated protein 3 [Source:RGD Symbol;Acc:1359463]
1286	ENSRNOG00000002449	5604.86	6429.13	4662.23	3438.63	2607.68	3345.4	6793.4	7436.9	Maged2	MAGE family member D2 [Source:RGD Symbol;Acc:70899]
1287	ENSRNOG00000002450	831.414	711.44	725.131	904.339	760.573	718.663	713.682	644.131	Rrp15	ribosomal RNA processing 15 homolog [Source:RGD Symbol;Acc:1306106]
1288	ENSRNOG00000002451	15.757	9.34875	7.50459	199.276	8.60621	191	2.14641	1.25074	Fndc3c1	fibronectin type III domain containing 3C1 [Source:RGD Symbol;Acc:1563846]
1289	ENSRNOG00000002452	1011.23	954.507	1035.63	1174.21	1376.99	1225.1	663.242	625.37	Txndc11	thioredoxin domain containing 11 [Source:RGD Symbol;Acc:1307538]
1290	ENSRNOG00000002454	1836.16	1898.73	1637.88	1706.81	1877.23	1884.92	1886.7	1776.05	Rnf2	ring finger protein 2 [Source:RGD Symbol;Acc:1305491]
1291	ENSRNOG00000002456	8.34195	13.0882	9.38074	8.04254	9.68198	16.399	75.1245	87.5517	Hlf	HLF, PAR bZIP transcription factor [Source:RGD Symbol;Acc:1582828]
1292	ENSRNOG00000002459	12.9764	0.934875	2.81422	681.828	8.60621	221.869	47.2211	13.7581	Fbxo40	F-box protein 40 [Source:RGD Symbol;Acc:1309781]
1293	ENSRNOG00000002460	10.1957	32.7206	6.56652	3.57446	1.07578	5.78789	6.43924	0	Serpinb2	serpin family B member 2 [Source:RGD Symbol;Acc:621823]
1294	ENSRNOG00000002461	30469.4	46975.6	33443.3	16316.5	14915.6	17778.5	37950.7	42067.4	Nid1	nidogen 1 [Source:RGD Symbol;Acc:3178]
1295	ENSRNOG00000002462	20.3914	7.479	10.3188	17.8723	16.1366	10.6111	19.3177	21.2626	LOC108348055	B9 domain-containing protein 1 [Source:RGD Symbol;Acc:11475921]
1296	ENSRNOG00000002468	2.78065	0	3.7523	4.46808	2.15155	3.85859	2.14641	30.0177	Tnr	tenascin R [Source:RGD Symbol;Acc:3886]
1297	ENSRNOG00000002469	18.5377	30.8509	26.2661	104.553	10.7578	70.4193	32.1962	33.77	Trim7	tripartite motif-containing 7 [Source:RGD Symbol;Acc:1307328]
1298	ENSRNOG00000002470	4565.83	3407.62	2759.81	35911.7	23123.8	22250.6	1513.22	1119.41	Ifi47	interferon gamma inducible protein 47 [Source:RGD Symbol;Acc:708470]
1299	ENSRNOG00000002471	134.398	187.91	188.553	178.723	171.048	175.566	12.8785	12.5074	Polq	DNA polymerase theta [Source:RGD Symbol;Acc:1309795]
1300	ENSRNOG00000002473	471.784	463.698	424.947	425.361	418.477	430.233	546.262	674.148	Odr4	odr-4 GPCR localization factor homolog [Source:RGD Symbol;Acc:1307830]
1301	ENSRNOG00000002474	229.867	225.305	265.475	253.787	179.655	192.93	150.249	161.345	Tom1l1	target of myb1 like 1 membrane trafficking protein [Source:RGD Symbol;Acc:1562626]
1302	ENSRNOG00000002475	8.34195	3.7395	0.938074	8.93615	3.22733	2.89394	5.36603	5.00296	AABR07058831.1
1303	ENSRNOG00000002478	359.631	425.368	351.778	536.169	588.449	706.122	690.072	516.555	Insig2	insulin induced gene 2 [Source:RGD Symbol;Acc:631417]
1304	ENSRNOG00000002480	1300.42	1273.3	1777.65	879.317	932.698	1022.53	1330.78	1801.06	Gpr137b	G protein-coupled receptor 137B [Source:RGD Symbol;Acc:1307342]
1305	ENSRNOG00000002484	0	0.934875	0	0	0	0	0	0	Chrna9	cholinergic receptor nicotinic alpha 9 subunit [Source:RGD Symbol;Acc:621534]
1306	ENSRNOG00000002486	0	0	0	0	1.07578	0	0	0	AC133273.1
1307	ENSRNOG00000002487	25.0259	15.8929	35.6468	106.34	96.8198	103.217	6.43924	7.50443	Mbnl3	muscleblind-like splicing regulator 3 [Source:RGD Symbol;Acc:1565834]
1308	ENSRNOG00000002488	1111.33	1157.37	1218.56	632.68	857.393	927.026	807.051	1048.12	Galnt10	polypeptide N-acetylgalactosaminyltransferase 10 [Source:RGD Symbol;Acc:69409]
1309	ENSRNOG00000002495	0	0	0	0	0	0	1.07321	2.50148	AABR07063126.1
1310	ENSRNOG00000002496	1.85377	0.934875	0	1.78723	0	2.89394	0	1.25074	Stxbp5l	syntaxin binding protein 5-like [Source:RGD Symbol;Acc:1311561]
1311	ENSRNOG00000002497	0	0	0	2.68085	3.22733	10.6111	0	0	Anos1	anosmin 1 [Source:RGD Symbol;Acc:2318138]
1312	ENSRNOG00000002501	14.8301	16.8277	15.0092	7.14892	4.3031	6.75253	10.7321	10.0059	Ddx3y	DEAD-box helicase 3, Y-linked [Source:RGD Symbol;Acc:1309586]
1313	ENSRNOG00000002504	11.1226	21.5021	15.9473	15.1915	8.60621	12.5404	24.6838	20.0118	Spata17	spermatogenesis associated 17 [Source:RGD Symbol;Acc:1565282]
1314	ENSRNOG00000002506	478.272	502.963	494.365	410.169	292.611	336.662	1013.11	1258.24	Cdkl2	cyclin dependent kinase like 2 [Source:RGD Symbol;Acc:1309625]
1315	ENSRNOG00000002509	2990.13	3149.59	2980.26	3294.76	3014.32	3337.68	3646.76	3727.2	Gnl3l	G protein nucleolar 3 like [Source:RGD Symbol;Acc:1600217]
1316	ENSRNOG00000002511	190.011	161.733	212.943	137.617	104.35	173.637	363.817	247.646	Flt4	fms-related tyrosine kinase 4 [Source:RGD Symbol;Acc:621737]
1317	ENSRNOG00000002512	303.091	267.374	254.218	274.34	237.746	275.889	239.325	338.95	Gpatch2	G patch domain containing 2 [Source:RGD Symbol;Acc:1308865]
1318	ENSRNOG00000002514	1123.38	1030.23	1257.02	1055.36	930.546	1127.67	415.331	415.245	Ccdc93	coiled-coil domain containing 93 [Source:RGD Symbol;Acc:1560504]
1319	ENSRNOG00000002516	375.388	400.126	473.727	479.871	423.856	442.773	875.737	928.048	Mtm1	myotubularin 1 [Source:RGD Symbol;Acc:1304582]
1320	ENSRNOG00000002517	0	0	0	0	0	0	0	1.25074	Pdc	phosducin [Source:RGD Symbol;Acc:3277]
1321	ENSRNOG00000002520	7697.77	8051.14	8921.08	6800.41	10967.5	8736.81	4140.43	3837.27	Litaf	lipopolysaccharide-induced TNF factor [Source:RGD Symbol;Acc:69294]
1322	ENSRNOG00000002524	126.056	180.431	212.943	94.7232	98.9714	102.253	494.748	674.148	Gpr37	G protein-coupled receptor 37 [Source:RGD Symbol;Acc:619848]
1323	ENSRNOG00000002525	232.648	410.41	144.463	354.765	417.401	434.091	136.297	108.814	Ptgs2	prostaglandin-endoperoxide synthase 2 [Source:RGD Symbol;Acc:620349]
1324	ENSRNOG00000002529	2378.38	2522.29	2166.01	2501.23	2748.61	2392.33	1921.04	1736.03	Rap2c	RAP2C, member of RAS oncogene family [Source:RGD Symbol;Acc:1588562]
1325	ENSRNOG00000002532	0	0	0	1.78723	0	0	0	0	Prm1	protamine 1 [Source:RGD Symbol;Acc:1583873]
1326	ENSRNOG00000002535	1.85377	0	0.938074	0	0	0	0	0	Kif2b	kinesin family member 2B [Source:RGD Symbol;Acc:1359248]
1327	ENSRNOG00000002536	954.69	980.683	927.755	905.232	871.378	778.471	2803.22	2523.99	C1galt1c1	C1GALT1-specific chaperone 1 [Source:RGD Symbol;Acc:1311230]
1328	ENSRNOG00000002537	51.9055	53.2879	39.3991	32.1701	8.60621	17.3637	68.6852	117.569	Wnk3	WNK lysine deficient protein kinase 3 [Source:RGD Symbol;Acc:1563131]
1329	ENSRNOG00000002538	88.0539	87.8782	90.9932	155.489	77.4559	70.4193	218.934	328.944	Epb41l5	erythrocyte membrane protein band 4.1 like 5 [Source:RGD Symbol;Acc:1311366]
1330	ENSRNOG00000002539	0.926883	1.86975	4.69037	6.25531	4.3031	1.9293	0	0	Prm2	protamine 2 [Source:RGD Symbol;Acc:3409]
1331	ENSRNOG00000002540	312.36	203.803	275.794	1305.57	1718.01	1218.35	75.1245	57.534	Rhoh	ras homolog family member H [Source:RGD Symbol;Acc:1307623]
1332	ENSRNOG00000002541	1835.23	1864.14	1853.63	2010.63	2024.61	2176.25	1066.77	1320.78	Pds5a	PDS5 cohesin associated factor A [Source:RGD Symbol;Acc:1307094]
1333	ENSRNOG00000002542	607.109	652.542	634.138	671.105	710.012	679.112	424.99	534.066	Heatr6	HEAT repeat containing 6 [Source:RGD Symbol;Acc:1566204]
1334	ENSRNOG00000002544	2292.18	2433.48	2145.37	1625.49	1619.04	1690.06	3171.33	3278.19	Kifap3	kinesin-associated protein 3 [Source:RGD Symbol;Acc:1305191]
1335	ENSRNOG00000002545	1603.51	1727.65	1665.08	1629.06	1543.74	1729.61	2281.64	2038.7	RGD1309748	similar to CG4768-PA [Source:RGD Symbol;Acc:1309748]
1336	ENSRNOG00000002546	1361.59	1386.42	1389.29	1239.44	1179.05	1064.01	1848.06	1712.26	Rchy1	ring finger and CHY zinc finger domain containing 1 [Source:RGD Symbol;Acc:1359180]
1337	ENSRNOG00000002548	1834.3	2211.91	2755.12	891.828	983.259	3001.02	107.321	16.2596	Tnn	tenascin N [Source:RGD Symbol;Acc:1306002]
1338	ENSRNOG00000002549	0.926883	5.60925	4.69037	2.68085	3.22733	0.964648	0	5.00296	Htr5b	5-hydroxytryptamine (serotonin) receptor 5B [Source:RGD Symbol;Acc:62388]
1339	ENSRNOG00000002553	5077.47	5712.08	5185.67	3622.72	3738.32	3616.46	5105.24	4247.51	Smim14	small integral membrane protein 14 [Source:RGD Symbol;Acc:1311122]
1340	ENSRNOG00000002555	1.85377	0	3.7523	2.68085	0	0	0	3.75222	Serpinb7	serpin family B member 7 [Source:RGD Symbol;Acc:71063]
1341	ENSRNOG00000002556	869.417	804.927	836.762	831.062	890.742	736.991	1444.54	1350.8	NEWGENE_1562416	TSR2, ribosome maturation factor [Source:RGD Symbol;Acc:11417743]
1342	ENSRNOG00000002563	1221.63	1172.33	1067.53	1308.25	1300.61	1231.86	1167.65	915.541	Mcts1	MCTS1, re-initiation and release factor [Source:RGD Symbol;Acc:1566390]
1343	ENSRNOG00000002564	0.926883	1.86975	0	3.57446	2.15155	3.85859	1.07321	1.25074	Prm3	protamine 3 [Source:RGD Symbol;Acc:1587265]
1344	ENSRNOG00000002565	1229.05	1313.5	1322.68	1399.4	1387.75	1507.74	1118.28	1539.66	Taf1	TATA-box binding protein associated factor 1 [Source:RGD Symbol;Acc:1562050]
1345	ENSRNOG00000002566	1.85377	4.67437	0.938074	4.46808	4.3031	2.89394	0	0	Tnp2	transition protein 2 [Source:RGD Symbol;Acc:3885]
1346	ENSRNOG00000002568	159.424	90.6828	84.4266	1560.25	1025.21	1126.71	38.6354	33.77	Socs1	suppressor of cytokine signaling 1 [Source:RGD Symbol;Acc:69272]
1347	ENSRNOG00000002569	1117.82	1025.56	1094.73	1366.34	986.486	1124.78	2036.95	1655.98	Mrps14	mitochondrial ribosomal protein S14 [Source:RGD Symbol;Acc:1309432]
1348	ENSRNOG00000002571	0.926883	0	0.938074	0.893615	1.07578	0	10.7321	7.50443	Tekt5	tektin 5 [Source:RGD Symbol;Acc:1307081]
1349	ENSRNOG00000002572	2782.5	2709.27	2741.05	2952.5	2358.1	2497.47	3407.43	2907.97	Cacybp	calcyclin binding protein [Source:RGD Symbol;Acc:1303146]
1350	ENSRNOG00000002574	1077.04	1050.8	1127.56	1451.23	1565.25	1320.6	797.392	615.364	Nubp1	nucleotide binding protein 1 [Source:RGD Symbol;Acc:1310514]
1351	ENSRNOG00000002575	480.126	460.893	470.913	458.425	418.477	455.314	883.249	590.349	Sap30l	SAP30-like [Source:RGD Symbol;Acc:1309585]
1352	ENSRNOG00000002578	0	0	0	0	0	0	0	0	Serpinb3a	serine (or cysteine) peptidase inhibitor, clade B (ovalbumin), member 3A [Source:RGD Symbol;Acc:1562868]
1353	ENSRNOG00000002579	1341.2	1047.06	1135.07	948.126	1018.76	924.132	716.902	521.558	Parm1	prostate androgen-regulated mucin-like protein 1 [Source:RGD Symbol;Acc:708342]
1354	ENSRNOG00000002580	721.115	738.551	782.354	871.275	931.622	963.683	647.144	701.665	Trmt1l	tRNA methyltransferase 1-like [Source:RGD Symbol;Acc:1307890]
1355	ENSRNOG00000002582	0	0	0	0	0	0.964648	1.07321	0	Hand1	heart and neural crest derivatives expressed 1 [Source:RGD Symbol;Acc:621206]
1356	ENSRNOG00000002583	0.926883	0.934875	0	2.68085	4.3031	1.9293	2.14641	0	Serpinb11	serpin family B member 11 [Source:RGD Symbol;Acc:1306497]
1357	ENSRNOG00000002585	1859.33	2041.77	1880.84	1574.55	1900.9	1897.46	1889.92	1993.68	Cul4b	cullin 4B [Source:RGD Symbol;Acc:1564494]
1358	ENSRNOG00000002592	16.6839	13.0882	10.3188	5.36169	3.22733	0	7.51245	5.00296	Rps6ka6	ribosomal protein S6 kinase A6 [Source:RGD Symbol;Acc:1560817]
1359	ENSRNOG00000002593	14.8301	5.60925	3.7523	10.7234	5.37888	5.78789	25.757	17.5103	Esrrg	estrogen-related receptor gamma [Source:RGD Symbol;Acc:1303236]
1360	ENSRNOG00000002595	0.926883	0	0	0.893615	0	1.9293	17.1713	16.2596	Dpp10	dipeptidylpeptidase 10 [Source:RGD Symbol;Acc:1306427]
1361	ENSRNOG00000002597	0	0	0	0	0	0	0	0	Hsd17b6	hydroxysteroid (17-beta) dehydrogenase 6 [Source:RGD Symbol;Acc:708343]
1362	ENSRNOG00000002598	0.926883	0	0.938074	0	0	0	0	0	Hnf1b	HNF1 homeobox B [Source:RGD Symbol;Acc:3830]
1363	ENSRNOG00000002599	335.532	169.212	336.769	903.445	1571.71	1000.34	91.2226	68.7907	Grap	GRB2-related adaptor protein [Source:RGD Symbol;Acc:1306884]
1364	ENSRNOG00000002602	0	0	0	0	0	0	0	0	Serpinb12	serpin family B member 12 [Source:RGD Symbol;Acc:1566382]
1365	ENSRNOG00000002607	115.86	188.845	139.773	84.8934	60.2434	44.3738	444.308	410.242	Sox9	SRY box 9 [Source:RGD Symbol;Acc:620474]
1366	ENSRNOG00000002609	398.56	373.95	452.152	947.232	746.588	600.975	452.893	604.107	Ero1b	endoplasmic reticulum oxidoreductase 1 beta [Source:RGD Symbol;Acc:1563548]
1367	ENSRNOG00000002610	4618.66	4873.5	4206.32	2825.61	3299.4	2893.94	4044.92	3170.62	Carhsp1	calcium regulated heat stable protein 1 [Source:RGD Symbol;Acc:708415]
1368	ENSRNOG00000002612	947.275	771.272	771.097	1105.4	1187.66	995.516	881.103	894.279	Ddx52	DExD-box helicase 52 [Source:RGD Symbol;Acc:621743]
1369	ENSRNOG00000002615	3050.37	2952.33	3329.22	2844.38	2776.58	2974.97	1658.1	1573.43	Pmm2	phosphomannomutase 2 [Source:RGD Symbol;Acc:1309366]
1370	ENSRNOG00000002616	10.1957	5.60925	5.62844	0	5.37888	6.75253	13.9517	32.5192	Slc5a10	solute carrier family 5 member 10 [Source:RGD Symbol;Acc:1305232]
1371	ENSRNOG00000002618	9094.58	8651.33	8647.16	8268.62	7580.99	8035.52	27475.2	32819.4	Ivns1abp	influenza virus NS1A binding protein [Source:RGD Symbol;Acc:1306290]
1372	ENSRNOG00000002624	51.9055	64.5063	73.1698	93.8296	106.502	101.288	40.7819	38.7729	Edaradd	EDAR-associated death domain [Source:RGD Symbol;Acc:1564010]
1373	ENSRNOG00000002625	829.561	683.393	869.594	1208.17	1037.05	1114.17	1093.6	990.585	Ptpn4	protein tyrosine phosphatase, non-receptor type 4 [Source:RGD Symbol;Acc:620712]
1374	ENSRNOG00000002626	0	0	0	0	0	0	0	7.50443	Car10	carbonic anhydrase 10 [Source:RGD Symbol;Acc:2322930]
1375	ENSRNOG00000002627	875.905	1018.08	938.074	637.148	765.952	826.703	1272.82	1468.37	Kctd3	potassium channel tetramerization domain containing 3 [Source:RGD Symbol;Acc:1310658]
1376	ENSRNOG00000002628	0	0	0	0	0	0	0	0	LOC108348133	vomeronasal type-2 receptor 116-like [Source:RGD Symbol;Acc:11435644]
1377	ENSRNOG00000002630	3707.53	3784.37	3595.64	3672.76	4062.13	3863.41	3860.32	4038.64	Cnot8	CCR4-NOT transcription complex, subunit 8 [Source:RGD Symbol;Acc:1306401]
1378	ENSRNOG00000002632	14972.9	12765.7	14222.1	16928.6	18968.1	15815.4	19557	15878.1	Naca	nascent polypeptide associated complex subunit alpha [Source:RGD Symbol;Acc:1308642]
1379	ENSRNOG00000002635	345.728	334.685	425.886	442.34	408.795	374.283	415.331	351.458	Dexi	Dexi homolog [Source:RGD Symbol;Acc:1564938]
1380	ENSRNOG00000002636	63.955	90.6828	76.9221	49.1488	46.2584	19.293	1850.21	1802.32	Abat	4-aminobutyrate aminotransferase [Source:RGD Symbol;Acc:620948]
1381	ENSRNOG00000002640	0.926883	0.934875	0.938074	2.68085	1.07578	0	0	1.25074	Serpinb5	serpin family B member 5 [Source:RGD Symbol;Acc:69342]
1382	ENSRNOG00000002641	0	0	0	0	0	0	0	0	Vom2r28	vomeronasal 2 receptor, 28 [Source:RGD Symbol;Acc:1565786]
1383	ENSRNOG00000002642	5424.12	5676.56	5844.2	5647.65	5576.82	4899.45	8695.12	7969.71	Ptges3	prostaglandin E synthase 3 [Source:RGD Symbol;Acc:1561913]
1384	ENSRNOG00000002643	5031.12	5143.68	4763.54	4262.54	3983.6	4101.68	2517.74	2117.5	Ugdh	UDP-glucose 6-dehydrogenase [Source:RGD Symbol;Acc:621879]
1385	ENSRNOG00000002644	692.382	756.314	666.971	728.296	693.875	639.561	692.218	691.659	Utp18	UTP18 small subunit processome component [Source:RGD Symbol;Acc:1309957]
1386	ENSRNOG00000002645	758.191	819.885	808.62	757.786	828.347	739.885	476.504	531.564	Gemin5	gem (nuclear organelle) associated protein 5 [Source:RGD Symbol;Acc:1586275]
1387	ENSRNOG00000002652	476.418	316.922	430.576	1230.51	1457.68	1286.84	90.1494	93.8054	Rap1gap2	RAP1 GTPase activating protein 2 [Source:RGD Symbol;Acc:1304590]
1388	ENSRNOG00000002653	126.056	121.534	151.968	66.1275	67.7739	54.0203	666.461	630.373	Kcnk2	potassium two pore domain channel subfamily K member 2 [Source:RGD Symbol;Acc:621448]
1389	ENSRNOG00000002657	1329.15	1371.46	1306.74	1622.81	1347.95	1545.37	628.899	396.484	Pla2g4a	phospholipase A2 group IVA [Source:RGD Symbol;Acc:67366]
1390	ENSRNOG00000002659	1929.77	666.566	1141.64	7620.75	9754.06	9808.54	222.154	210.124	Ciita	class II, major histocompatibility complex, transactivator [Source:RGD Symbol;Acc:619813]
1391	ENSRNOG00000002660	59.3205	91.6177	79.7363	56.2978	72.077	54.0203	145.956	115.068	Magee1	MAGE family member E1 [Source:RGD Symbol;Acc:1560259]
1392	ENSRNOG00000002662	2232.86	2083.84	2113.48	1908.76	1834.2	1676.56	1570.1	1185.7	Pbdc1	polysaccharide biosynthesis domain containing 1 [Source:RGD Symbol;Acc:1562502]
1393	ENSRNOG00000002664	1130.8	1324.72	1301.11	1734.51	931.622	1063.04	9256.41	10646.3	Emp2	epithelial membrane protein 2 [Source:RGD Symbol;Acc:1359629]
1394	ENSRNOG00000002667	83.4195	100.032	96.6216	130.468	125.866	106.111	129.858	110.065	Lamc2	laminin subunit gamma 2 [Source:RGD Symbol;Acc:621053]
1395	ENSRNOG00000002669	1226.27	1214.4	1196.98	1428	1257.58	1340.86	868.224	924.296	Cluh	clustered mitochondria homolog [Source:RGD Symbol;Acc:1307222]
1396	ENSRNOG00000002671	13271.1	13609	12794.4	12075.4	10755.6	10459.7	13393.6	9909.61	Nme2	NME/NM23 nucleoside diphosphate kinase 2 [Source:RGD Symbol;Acc:619877]
1397	ENSRNOG00000002680	12522.2	15652.6	14690.2	10777.9	8477.11	9468.02	17590.9	19505.3	Lamc1	laminin subunit gamma 1 [Source:RGD Symbol;Acc:621052]
1398	ENSRNOG00000002682	944.494	1075.11	1009.37	877.53	1151.08	972.365	575.239	786.715	Zfp692	zinc finger protein 692 [Source:RGD Symbol;Acc:1306740]
1399	ENSRNOG00000002691	1.85377	0.934875	3.7523	1.78723	0	2.89394	4.29283	3.75222	Shcbp1l	SHC binding and spindle associated 1 like [Source:RGD Symbol;Acc:1305609]
1400	ENSRNOG00000002693	2814.02	3158.94	2768.26	2197.4	2197.81	1882.99	3123.03	2443.94	Nme1	NME/NM23 nucleoside diphosphate kinase 1 [Source:RGD Symbol;Acc:70497]
1401	ENSRNOG00000002695	558.911	566.534	538.454	706.85	608.889	568.177	648.217	629.122	Tfb2m	transcription factor B2, mitochondrial [Source:RGD Symbol;Acc:1307091]
1402	ENSRNOG00000002697	817.511	697.416	816.124	836.424	1137.1	952.107	649.29	725.429	Mtmr1	myotubularin related protein 1 [Source:RGD Symbol;Acc:1306569]
1403	ENSRNOG00000002701	38.0022	22.437	30.0184	6.25531	8.60621	6.75253	9.65886	7.50443	Hgd	homogentisate 1, 2-dioxygenase [Source:RGD Symbol;Acc:1308757]
1404	ENSRNOG00000002705	2573.96	2989.73	2713.85	2875.65	3159.55	2997.16	3184.2	2975.51	Vps4b	vacuolar protein sorting 4 homolog B [Source:RGD Symbol;Acc:1305969]
1405	ENSRNOG00000002708	1145.63	1140.55	1246.7	1421.74	1682.51	1633.15	1325.41	1882.36	Phf8	PHD finger protein 8 [Source:RGD Symbol;Acc:1561065]
1406	ENSRNOG00000002710	623.793	615.147	634.138	1006.21	650.844	829.597	508.7	661.641	Cnst	consortin, connexin sorting protein [Source:RGD Symbol;Acc:1564833]
1407	ENSRNOG00000002711	784.143	836.713	755.149	608.552	748.74	555.637	95.5154	68.7907	Nuf2	NDC80 kinetochore complex component NUF2 [Source:RGD Symbol;Acc:1307952]
1408	ENSRNOG00000002713	717.408	674.045	613.5	631.786	534.661	598.082	710.463	839.246	Zfp672	zinc finger protein 672 [Source:RGD Symbol;Acc:1359094]
1409	ENSRNOG00000002714	439.343	416.954	475.603	912.381	577.692	617.375	754.464	666.644	Mettl22	methyltransferase like 22 [Source:RGD Symbol;Acc:1311433]
1410	ENSRNOG00000002718	1.85377	1.86975	6.56652	1.78723	3.22733	0.964648	0	0	Scgb3a1	secretoglobin, family 3A, member 1 [Source:RGD Symbol;Acc:727901]
1411	ENSRNOG00000002721	2171.69	2024	2082.52	2286.76	1862.17	1855.98	4584.74	3254.42	Ndufb4	NADH:ubiquinone oxidoreductase subunit B4 [Source:RGD Symbol;Acc:1307072]
1412	ENSRNOG00000002722	2769.53	2799.01	3192.27	2206.34	2509.78	2602.62	3217.47	3363.24	Sec14l1	SEC14-like lipid binding 1 [Source:RGD Symbol;Acc:1563123]
1413	ENSRNOG00000002723	291.968	133.687	269.227	552.254	453.977	518.016	547.335	427.753	Sele	selectin E [Source:RGD Symbol;Acc:3654]
1414	ENSRNOG00000002724	1093.72	1061.08	1081.6	1237.66	1264.04	1015.77	3052.2	3160.62	Prpsap2	phosphoribosyl pyrophosphate synthetase-associated protein 2 [Source:RGD Symbol;Acc:620207]
1415	ENSRNOG00000002728	2585.08	3159.88	2108.79	917.743	1016.61	959.824	152.395	92.5547	Btc	betacellulin [Source:RGD Symbol;Acc:620275]
1416	ENSRNOG00000002730	4698.37	3711.45	4590.93	2244.76	1418.95	3108.09	2325.64	2541.5	Rgs5	regulator of G-protein signaling 5 [Source:RGD Symbol;Acc:3568]
1417	ENSRNOG00000002734	4.63442	2.80462	1.87615	141.191	6.45465	123.475	1.07321	1.25074	AABR07042077.1
1418	ENSRNOG00000002735	3516.6	3847.94	3478.38	3284.04	3186.45	3291.38	2941.66	3170.62	Dhx9	DExH-box helicase 9 [Source:RGD Symbol;Acc:1308548]
1419	ENSRNOG00000002736	588.571	540.358	713.874	1220.68	1425.4	1485.56	603.142	585.346	Rabgap1l	RAB GTPase activating protein 1-like [Source:RGD Symbol;Acc:1304620]
1420	ENSRNOG00000002746	24515.1	38106.4	26358	14204.9	14535.9	17812.2	14209.3	12459.9	Fstl1	follistatin-like 1 [Source:RGD Symbol;Acc:68955]
1421	ENSRNOG00000002748	1046.45	1084.45	1050.64	1186.72	1046.73	972.365	1302.87	1295.77	Ccdc43	coiled-coil domain containing 43 [Source:RGD Symbol;Acc:1311929]
1422	ENSRNOG00000002749	6792.2	7775.35	7301.97	5944.33	5372.42	6248.99	12014.5	17248.9	Spag9	sperm associated antigen 9 [Source:RGD Symbol;Acc:1311289]
1423	ENSRNOG00000002750	929.664	907.763	1109.74	908.807	792.847	1014.81	472.211	797.972	Rc3h1	ring finger and CCCH-type domains 1 [Source:RGD Symbol;Acc:1563512]
1424	ENSRNOG00000002751	261.381	261.765	290.803	153.702	132.32	163.99	120.199	157.593	Zdhhc15	zinc finger, DHHC-type containing 15 [Source:RGD Symbol;Acc:1562075]
1425	ENSRNOG00000002753	68.5894	31.7857	48.7798	218.042	37.6522	94.5355	49.3675	31.2685	Adam11	ADAM metallopeptidase domain 11 [Source:RGD Symbol;Acc:1307515]
1426	ENSRNOG00000002754	12.9764	24.3067	5.62844	1.78723	8.60621	3.85859	1.07321	0	Areg	amphiregulin [Source:RGD Symbol;Acc:2149]
1427	ENSRNOG00000002755	6450.18	7238.73	6568.39	6106.97	6133	6118.76	10095.7	11464.3	Pafah1b1	platelet-activating factor acetylhydrolase 1b, regulatory subunit 1 [Source:RGD Symbol;Acc:620331]
1428	ENSRNOG00000002757	622.866	709.57	623.819	477.191	530.357	491.006	946.568	1085.64	Tada2a	transcriptional adaptor 2A [Source:RGD Symbol;Acc:1309959]
1429	ENSRNOG00000002759	304.018	318.792	351.778	441.446	367.915	347.273	744.805	596.603	Lias	lipoic acid synthetase [Source:RGD Symbol;Acc:1307270]
1430	ENSRNOG00000002763	2191.15	2453.11	2111.6	2050.85	1905.2	2086.53	4446.29	4967.94	Ulk2	unc-51 like autophagy activating kinase 2 [Source:RGD Symbol;Acc:1310181]
1431	ENSRNOG00000002764	633.061	564.664	672.599	686.296	605.662	574.93	891.835	873.016	Mettl16	methyltransferase like 16 [Source:NCBI gene;Acc:360568]
1432	ENSRNOG00000002767	712.773	806.797	702.617	560.297	616.42	536.344	715.829	761.7	Dlg3	discs large MAGUK scaffold protein 3 [Source:RGD Symbol;Acc:68423]
1433	ENSRNOG00000002768	0	0	0.938074	2.68085	0	0	2.14641	11.2567	Tmem114	transmembrane protein 114 [Source:RGD Symbol;Acc:1560593]
1434	ENSRNOG00000002771	1.85377	0	0.938074	1.78723	1.07578	0.964648	0	0	Ereg	epiregulin [Source:RGD Symbol;Acc:620299]
1435	ENSRNOG00000002773	1187.34	946.093	904.303	861.445	586.298	989.729	1498.2	1404.58	Rgs4	regulator of G-protein signaling 4 [Source:RGD Symbol;Acc:3567]
1436	ENSRNOG00000002775	3494.35	3205.68	3226.04	1550.42	2149.4	2185.89	1134.38	1244.49	Npl	N-acetylneuraminate pyruvate lyase [Source:RGD Symbol;Acc:1549702]
1437	ENSRNOG00000002776	443.977	182.301	306.75	3160.72	3580.18	2419.34	57.9532	33.77	Sell	selectin L [Source:RGD Symbol;Acc:3655]
1438	ENSRNOG00000002778	624.719	614.213	658.528	653.233	615.344	543.097	694.365	596.603	Aatf	apoptosis antagonizing transcription factor [Source:RGD Symbol;Acc:620685]
1439	ENSRNOG00000002781	889.808	1129.33	1020.62	709.53	762.725	723.486	1532.54	1597.19	Kdsr	3-ketodihydrosphingosine reductase [Source:RGD Symbol;Acc:1307775]
1440	ENSRNOG00000002782	4.63442	14.0231	1.87615	8.93615	8.60621	2.89394	9.65886	0	AC108576.1	epithelial mitogen [Source:NCBI gene;Acc:289515]
1441	ENSRNOG00000002783	123.276	94.4223	118.197	88.4679	117.26	116.722	88.0029	185.109	Serpinc1	serpin family C member 1 [Source:RGD Symbol;Acc:1307404]
1442	ENSRNOG00000002784	0	0.934875	0	0	0	0	0	0	Pou3f4	POU class 3 homeobox 4 [Source:RGD Symbol;Acc:61947]
1443	ENSRNOG00000002789	0	0	0	0	0	0	0	0	AABR07039648.1
1444	ENSRNOG00000002790	534.812	462.763	522.507	617.488	538.964	613.516	499.041	482.785	Abcb7	ATP binding cassette subfamily B member 7 [Source:RGD Symbol;Acc:1303086]
1445	ENSRNOG00000002791	41.7098	59.832	53.4702	72.3828	62.395	54.9849	80.4905	91.304	Bcl2	BCL2, apoptosis regulator [Source:RGD Symbol;Acc:2199]
1446	ENSRNOG00000002792	8.34195	43.0042	30.0184	4.46808	9.68198	9.64648	4.29283	1.25074	Cxcl2	C-X-C motif chemokine ligand 2 [Source:RGD Symbol;Acc:70069]
1447	ENSRNOG00000002793	0	0.934875	0.938074	0	0	0.964648	0	1.25074	Sstr2	somatostatin receptor 2 [Source:RGD Symbol;Acc:3763]
1448	ENSRNOG00000002794	1001.96	416.019	1192.29	1747.91	1229.61	1484.59	749.098	437.759	Selp	selectin P [Source:RGD Symbol;Acc:3656]
1449	ENSRNOG00000002795	1610	1592.09	1677.28	1598.68	1579.24	1598.42	1174.09	1283.26	Cog1	component of oligomeric golgi complex 1 [Source:RGD Symbol;Acc:1304594]
1450	ENSRNOG00000002797	10.1957	12.1534	17.8234	4.46808	6.45465	8.68183	8.58565	3.75222	Gpr156	G protein-coupled receptor 156 [Source:RGD Symbol;Acc:708438]
1451	ENSRNOG00000002800	38.9291	35.5252	16.8853	10.7234	15.0609	6.75253	5.36603	0	Gdpd2	glycerophosphodiester phosphodiesterase domain containing 2 [Source:RGD Symbol;Acc:1560780]
1452	ENSRNOG00000002802	51.9055	57.0273	49.7179	117.957	101.123	84.889	45.0747	35.0207	Cxcl1	C-X-C motif chemokine ligand 1 [Source:RGD Symbol;Acc:619869]
1453	ENSRNOG00000002807	2922.46	3149.59	2940.86	2643.31	3026.16	2695.23	2750.63	3068.06	2019-09-09	septin 9 [Source:MGI Symbol;Acc:MGI:1858222]
1454	ENSRNOG00000002810	1707.32	1969.78	2096.6	1586.17	1470.59	1473.02	2446.91	1966.16	Gfpt2	glutamine-fructose-6-phosphate transaminase 2 [Source:RGD Symbol;Acc:1303097]
1455	ENSRNOG00000002811	0.926883	0	0.938074	0.893615	1.07578	0	0	2.50148	Brinp3	BMP/retinoic acid inducible neural specific 3 [Source:RGD Symbol;Acc:708421]
1456	ENSRNOG00000002812	0	0	0	0	0	0	0	0	Lhx1	LIM homeobox 1 [Source:RGD Symbol;Acc:71074]
1457	ENSRNOG00000002813	532.958	542.227	559.092	615.701	676.663	594.223	594.556	596.603	Dars2	aspartyl-tRNA synthetase 2 (mitochondrial) [Source:RGD Symbol;Acc:1308286]
1458	ENSRNOG00000002814	226.16	264.57	227.952	97.4041	110.805	166.884	220.007	151.339	Higd1b	HIG1 hypoxia inducible domain family, member 1B [Source:RGD Symbol;Acc:1306907]
1459	ENSRNOG00000002818	3033.69	3067.32	3139.73	3481.52	3200.43	2618.05	3349.48	3987.36	Eftud2	elongation factor Tu GTP binding domain containing 2 [Source:RGD Symbol;Acc:1560116]
1460	ENSRNOG00000002820	777.655	604.864	1242.01	2180.42	2448.47	1536.68	132.004	62.537	LOC24906	RoBo-1 [Source:RGD Symbol;Acc:3683]
1461	ENSRNOG00000002821	519.982	513.246	484.046	492.382	589.525	603.869	783.441	802.975	Phlpp1	PH domain and leucine rich repeat protein phosphatase 1 [Source:RGD Symbol;Acc:621308]
1462	ENSRNOG00000002823	2444.19	2734.51	2250.44	2486.04	2408.66	2341.2	2020.85	2088.73	Mapk9	mitogen-activated protein kinase 9 [Source:RGD Symbol;Acc:628847]
1463	ENSRNOG00000002824	43.5635	39.2647	25.328	26.8085	24.7428	47.2677	21.4641	38.7729	NEWGENE_1559832	ring finger protein, LIM domain interacting [Source:RGD Symbol;Acc:11393862]
1464	ENSRNOG00000002826	128.837	123.403	152.906	137.617	114.032	131.192	830.662	919.293	Hsd17b7	hydroxysteroid (17-beta) dehydrogenase 7 [Source:RGD Symbol;Acc:2837]
1465	ENSRNOG00000002827	56.5399	34.5904	24.3899	1276.98	45.1826	760.142	83.7101	17.5103	Rbfox1	RNA binding fox-1 homolog 1 [Source:RGD Symbol;Acc:1311210]
1466	ENSRNOG00000002828	482.906	567.469	424.947	615.701	376.522	513.193	1586.2	1379.57	Tob1	transducer of ErbB-2.1 [Source:RGD Symbol;Acc:621126]
1467	ENSRNOG00000002829	0	0	0	0.893615	2.15155	0.964648	3.21962	0	Ppbp	pro-platelet basic protein [Source:RGD Symbol;Acc:70548]
1468	ENSRNOG00000002831	26.8796	37.395	29.0803	16.9787	11.8335	8.68183	37.5622	27.5163	Wfikkn2	WAP, follistatin/kazal, immunoglobulin, kunitz and netrin domain containing 2 [Source:RGD Symbol;Acc:1305361]
1469	ENSRNOG00000002832	92.6883	131.817	75.0459	74.1701	139.851	145.662	119.126	86.301	Slc16a2	solute carrier family 16 member 2 [Source:RGD Symbol;Acc:628608]
1470	ENSRNOG00000002833	569.106	645.063	600.367	503.105	495.933	547.92	556.994	604.107	Gsk3b	glycogen synthase kinase 3 beta [Source:RGD Symbol;Acc:70982]
1471	ENSRNOG00000002834	0	0	2.81422	3.57446	2.15155	0	25.757	17.5103	AABR07015003.1
1472	ENSRNOG00000002835	5108.98	4698.68	4862.97	5063.22	5902.78	5648.01	4546.1	5813.44	Luc7l3	LUC7-like 3 pre-mRNA splicing factor [Source:RGD Symbol;Acc:1307981]
1473	ENSRNOG00000002838	1189.19	1162.98	1103.17	865.913	907.955	889.405	987.35	784.213	Pdzd11	PDZ domain containing 11 [Source:RGD Symbol;Acc:1560007]
1474	ENSRNOG00000002839	331.824	319.727	350.84	294.893	323.809	259.49	309.083	283.918	Slc19a2	solute carrier family 19 member 2 [Source:RGD Symbol;Acc:1308611]
1475	ENSRNOG00000002840	26026.9	28366	28346.7	40936.5	30340.1	29245.2	35171.1	29946.4	Atp5f1b	ATP synthase F1 subunit beta [Source:RGD Symbol;Acc:621368]
1476	ENSRNOG00000002841	1275.39	1329.39	1343.32	804.254	887.515	984.905	2111	3249.42	Cdc42bpa	CDC42 binding protein kinase alpha [Source:RGD Symbol;Acc:621406]
1477	ENSRNOG00000002843	76.0044	99.0967	35.6468	29.4893	252.807	118.652	9.65886	7.50443	Cxcl6	C-X-C motif chemokine ligand 6 [Source:RGD Symbol;Acc:708540]
1478	ENSRNOG00000002844	62.1012	71.9853	75.0459	85.7871	82.8347	77.1718	82.6369	75.0443	Usp27x	ubiquitin specific peptidase 27, X-linked [Source:RGD Symbol;Acc:1564628]
1479	ENSRNOG00000002845	0	0	0	0	0	0	0	0	LOC691286	similar to RIKEN cDNA 4930504O13 [Source:RGD Symbol;Acc:1586225]
1480	ENSRNOG00000002848	2127.2	2080.1	1851.76	1491.44	1238.22	1371.73	8467.6	9105.38	Maoa	monoamine oxidase A [Source:RGD Symbol;Acc:61898]
1481	ENSRNOG00000002851	1785.18	1777.2	1696.98	1612.08	1649.16	1513.53	1966.11	1964.91	Fam104a	family with sequence similarity 104, member A [Source:RGD Symbol;Acc:1563409]
1482	ENSRNOG00000002852	388.364	341.229	505.622	411.957	385.128	386.824	133.078	165.098	Myo19	myosin XIX [Source:RGD Symbol;Acc:1559961]
1483	ENSRNOG00000002855	2079.93	1995.96	2031.87	2162.55	2175.22	2048.91	2993.17	3443.28	Rfc1	replication factor C subunit 1 [Source:RGD Symbol;Acc:620619]
1484	ENSRNOG00000002858	0	0	0	0	0	0	0	0	Olr1432	olfactory receptor 1432 [Source:RGD Symbol;Acc:1334164]
1485	ENSRNOG00000002860	363.338	326.271	296.431	436.084	415.249	311.581	521.578	569.086	Ccdc181	coiled-coil domain containing 181 [Source:RGD Symbol;Acc:1309708]
1486	ENSRNOG00000002862	245.624	280.462	306.75	260.042	152.76	297.111	75.1245	78.7966	Clcn5	chloride voltage-gated channel 5 [Source:RGD Symbol;Acc:2362]
1487	ENSRNOG00000002863	11.1226	0.934875	11.2569	7.14892	9.68198	9.64648	3.21962	5.00296	Cacna1e	calcium voltage-gated channel subunit alpha1 E [Source:RGD Symbol;Acc:2246]
1488	ENSRNOG00000002864	1892.7	1938.93	2053.44	1929.32	2167.69	2000.68	1424.15	1164.44	Nacc1	nucleus accumbens associated 1 [Source:RGD Symbol;Acc:621003]
1489	ENSRNOG00000002866	12.9764	6.54412	10.3188	0.893615	2.15155	8.68183	6.43924	3.75222	Rassf6	Ras association domain family member 6 [Source:RGD Symbol;Acc:1566082]
1490	ENSRNOG00000002871	1887.13	2031.48	1942.75	2161.66	2868.02	2369.17	1343.65	1907.38	Rbm25l1	RNA binding motif protein 25-like 1 [Source:RGD Symbol;Acc:1565486]
1491	ENSRNOG00000002873	0.926883	0	0	0	0	0	5.36603	1.25074	Fam183a	family with sequence similarity 183 member A [Source:RGD Symbol;Acc:1561932]
1492	ENSRNOG00000002874	599.694	634.78	551.587	705.062	842.332	697.44	394.94	556.579	AABR07065078.1
1493	ENSRNOG00000002875	1442.23	1479.91	1388.35	1296.64	1385.6	1365.94	1050.67	1078.14	Klhl20	kelch-like family member 20 [Source:RGD Symbol;Acc:1309490]
1494	ENSRNOG00000002876	119.568	137.427	135.083	121.532	146.306	132.157	107.321	138.832	Eef2kmt	eukaryotic elongation factor 2 lysine methyltransferase [Source:RGD Symbol;Acc:1304969]
1495	ENSRNOG00000002878	0	0	0.938074	0.893615	0	0	1.07321	2.50148	Afm	afamin [Source:RGD Symbol;Acc:628614]
1496	ENSRNOG00000002879	1088.16	863.824	988.73	2259.06	3199.36	2773.36	1621.62	1527.15	Psen2	presenilin 2 [Source:RGD Symbol;Acc:621060]
1497	ENSRNOG00000002881	1458.91	1593.96	1371.46	1041.96	911.182	1369.8	1668.84	1869.86	Ddr2	discoidin domain receptor tyrosine kinase 2 [Source:RGD Symbol;Acc:619855]
1498	ENSRNOG00000002882	815.657	816.146	789.858	1094.68	1187.66	1212.56	427.136	567.836	Zcchc2	zinc finger CCHC-type containing 2 [Source:RGD Symbol;Acc:1310626]
1499	ENSRNOG00000002883	452.319	413.215	430.576	330.638	395.885	379.107	303.717	403.989	Alg1	ALG1, chitobiosyldiphosphodolichol beta-mannosyltransferase [Source:RGD Symbol;Acc:1310700]
1500	ENSRNOG00000002884	754.483	683.393	670.723	818.552	818.665	835.385	995.936	914.29	Blzf1	basic leucine zipper nuclear factor 1 [Source:RGD Symbol;Acc:1562452]
1501	ENSRNOG00000002886	2582.3	3625.44	2774.82	1079.49	1244.67	1306.13	2436.18	2585.28	Myh10	myosin heavy chain 10 [Source:RGD Symbol;Acc:71000]
1502	ENSRNOG00000002889	0	0.934875	0	0	0	0	7.51245	6.2537	Afp	alpha-fetoprotein [Source:RGD Symbol;Acc:2065]
1503	ENSRNOG00000002890	0	0.934875	0	0	0	0	0	0	AC127084.1	ankyrin repeat domain 45 [Source:NCBI gene;Acc:289152]
1504	ENSRNOG00000002894	201.134	131.817	177.296	142.978	163.518	160.132	107.321	83.7995	Mnt	MAX network transcriptional repressor [Source:RGD Symbol;Acc:1308683]
1505	ENSRNOG00000002895	504.225	468.372	546.897	502.212	544.343	497.758	349.865	361.464	Nagpa	N-acetylglucosamine-1-phosphodiester alpha-N-acetylglucosaminidase [Source:RGD Symbol;Acc:1308972]
1506	ENSRNOG00000002896	5185.91	4899.68	5119.07	4662.88	3978.22	3842.19	10071	8917.77	Prdx6	peroxiredoxin 6 [Source:RGD Symbol;Acc:71005]
1507	ENSRNOG00000002898	523.689	452.479	466.223	447.701	522.827	496.794	693.291	502.797	Nme7	NME/NM23 family member 7 [Source:RGD Symbol;Acc:619880]
1508	ENSRNOG00000002899	1230.9	1230.29	1272.97	1135.78	1158.61	1310.96	1007.74	1108.15	Akap10	A-kinase anchoring protein 10 [Source:RGD Symbol;Acc:1308869]
1509	ENSRNOG00000002903	2915.05	3391.72	3361.12	1704.12	1453.37	1714.18	1875.97	1924.89	Specc1	sperm antigen with calponin homology and coiled-coil domains 1 [Source:RGD Symbol;Acc:1309718]
1510	ENSRNOG00000002904	23.1721	43.0042	16.8853	16.9787	23.6671	22.1869	16.0981	26.2655	Arr3	arrestin 3 [Source:RGD Symbol;Acc:621385]
1511	ENSRNOG00000002905	8.34195	6.54412	8.44266	0.893615	1.07578	2.89394	20.3909	12.5074	Ccdc103	coiled-coil domain containing 103 [Source:RGD Symbol;Acc:1562370]
1512	ENSRNOG00000002906	2.78065	0	0.938074	0.893615	1.07578	4.82324	2.14641	1.25074	Nr1i2	nuclear receptor subfamily 1, group I, member 2 [Source:RGD Symbol;Acc:69057]
1513	ENSRNOG00000002907	1108.55	1100.35	946.517	949.019	660.526	529.592	2323.49	2666.58	Plekha6	pleckstrin homology domain containing A6 [Source:RGD Symbol;Acc:1564395]
1514	ENSRNOG00000002908	3346.98	3513.26	3948.35	4020.37	3716.81	3671.45	2960.98	2627.8	Slc35a4	solute carrier family 35, member A4 [Source:RGD Symbol;Acc:628792]
1515	ENSRNOG00000002911	0	0.934875	0.938074	1.78723	1.07578	1.9293	488.309	190.112	Alb	albumin [Source:RGD Symbol;Acc:2085]
1516	ENSRNOG00000002912	1227.19	1396.7	1312.37	1090.21	1106.97	1036.03	831.735	955.565	Parn	poly(A)-specific ribonuclease [Source:RGD Symbol;Acc:1565449]
1517	ENSRNOG00000002914	1657.27	1699.6	1658.51	1620.12	1608.28	1474.95	1142.97	1258.24	Trmt1	tRNA methyltransferase 1 [Source:RGD Symbol;Acc:1305992]
1518	ENSRNOG00000002915	537.592	506.702	557.216	546.893	748.74	592.294	461.479	497.794	Trim11	tripartite motif-containing 11 [Source:RGD Symbol;Acc:1305448]
1519	ENSRNOG00000002916	12.9764	7.479	9.38074	3.57446	2.15155	5.78789	397.086	378.974	Car4	carbonic anhydrase 4 [Source:RGD Symbol;Acc:2242]
1520	ENSRNOG00000002917	0	0.934875	0.938074	58.9786	0	10.6111	201.763	318.938	Sec14l5	SEC14-like lipid binding 5 [Source:RGD Symbol;Acc:1564638]
1521	ENSRNOG00000002918	0	3.7395	0.938074	1.78723	0	0	3.21962	1.25074	FAM187A	family with sequence similarity 187, member A [Source:RGD Symbol;Acc:1307851]
1522	ENSRNOG00000002919	760.044	595.515	911.808	737.233	373.294	366.566	3154.15	2575.27	Gfap	glial fibrillary acidic protein [Source:RGD Symbol;Acc:2679]
1523	ENSRNOG00000002921	0	0	0	0	0	0	0	0	Akap4	A-kinase anchoring protein 4 [Source:RGD Symbol;Acc:620828]
1524	ENSRNOG00000002922	253.039	265.504	190.429	218.042	217.307	218.975	105.174	66.2892	Adora2b	adenosine A2B receptor [Source:RGD Symbol;Acc:2050]
1525	ENSRNOG00000002923	0	0	0	0	0	0	0	0	Zcchc13	zinc finger CCHC-type containing 13 [Source:RGD Symbol;Acc:1589760]
1526	ENSRNOG00000002925	5.5613	2.80462	4.69037	0.893615	12.9093	3.85859	6.43924	11.2567	Tsx	testis specific X-linked gene [Source:RGD Symbol;Acc:3914]
1527	ENSRNOG00000002926	2801.97	5036.17	2668.82	2023.14	1896.59	2745.39	2619.7	1904.88	Uap1	UDP-N-acetylglucosamine pyrophosphorylase 1 [Source:RGD Symbol;Acc:1561967]
1528	ENSRNOG00000002928	2706.5	3061.71	3051.55	2214.38	2154.78	2113.54	4254.19	3544.59	Guk1	guanylate kinase 1 [Source:RGD Symbol;Acc:1309638]
1529	ENSRNOG00000002930	194.646	39.2647	145.401	118.851	144.154	363.672	986.277	866.762	Ppl	periplakin [Source:RGD Symbol;Acc:1305511]
1530	ENSRNOG00000002932	489.394	487.07	525.321	361.021	355.006	435.056	501.187	731.682	Wdr19	WD repeat domain 19 [Source:RGD Symbol;Acc:1306997]
1531	ENSRNOG00000002934	3941.11	4818.34	4878.92	4640.54	4043.84	4735.46	424.99	253.9	Atp1b1	ATPase Na+/K+ transporting subunit beta 1 [Source:RGD Symbol;Acc:2170]
1532	ENSRNOG00000002935	2354.28	2682.16	2547.81	2384.17	1925.64	2055.66	7540.35	7588.23	Ankrd40	ankyrin repeat domain 40 [Source:RGD Symbol;Acc:1594678]
1533	ENSRNOG00000002936	3.70753	4.67437	0.938074	7.14892	10.7578	11.5758	3.21962	1.25074	Golt1a	golgi transport 1A [Source:RGD Symbol;Acc:1566310]
1534	ENSRNOG00000002937	21.3183	58.8971	169.791	2.68085	1.07578	0	6.43924	3.75222	Ren	renin [Source:RGD Symbol;Acc:3554]
1535	ENSRNOG00000002940	3765	4075.12	3726.03	3727.27	3871.72	3895.25	2937.37	3336.97	Ankrd17	ankyrin repeat domain 17 [Source:RGD Symbol;Acc:1562348]
1536	ENSRNOG00000002941	917.615	882.522	1035.63	842.679	790.695	951.143	895.054	1070.63	Uhmk1	U2AF homology motif kinase 1 [Source:RGD Symbol;Acc:2968]
1537	ENSRNOG00000002943	841.61	660.956	876.161	835.53	745.513	679.112	1035.64	868.013	Mrpl55	mitochondrial ribosomal protein L55 [Source:RGD Symbol;Acc:1308161]
1538	ENSRNOG00000002944	583.01	546.902	642.581	536.169	657.299	517.051	1140.82	1213.22	RGD1304587	similar to RIKEN cDNA 2310033P09 [Source:RGD Symbol;Acc:1304587]
1539	ENSRNOG00000002946	580.229	468.372	620.067	875.743	1326.43	1095.84	153.469	116.319	Socs3	suppressor of cytokine signaling 3 [Source:RGD Symbol;Acc:621087]
1540	ENSRNOG00000002947	13819.8	14397.1	17290.6	8027.35	7641.24	13641.1	12330.1	5041.73	Dpt	dermatopontin [Source:RGD Symbol;Acc:1307176]
1541	ENSRNOG00000002948	951.909	866.629	928.693	515.616	581.995	729.274	384.208	436.508	Abcc3	ATP binding cassette subfamily C member 3 [Source:RGD Symbol;Acc:71101]
1542	ENSRNOG00000002949	2003.92	1974.46	2095.66	2055.32	2022.46	2004.54	885.395	901.783	Pgs1	phosphatidylglycerophosphate synthase 1 [Source:RGD Symbol;Acc:1305052]
1543	ENSRNOG00000002950	815.657	778.751	871.471	737.233	932.698	816.092	357.378	227.635	Lyl1	LYL1, basic helix-loop-helix family member [Source:RGD Symbol;Acc:1359244]
1544	ENSRNOG00000002951	2.78065	2.80462	0	1.78723	2.15155	0.964648	1.07321	0	Ccnb3	cyclin B3 [Source:RGD Symbol;Acc:1564367]
1545	ENSRNOG00000002953	53.7592	38.3299	43.1514	34.851	61.3192	54.9849	21.4641	37.5222	P2ry4	pyrimidinergic receptor P2Y4 [Source:RGD Symbol;Acc:61798]
1546	ENSRNOG00000002956	1256.85	1459.34	1263.59	1410.12	1402.81	1282.02	1686.01	1470.87	Stim2	stromal interaction molecule 2 [Source:RGD Symbol;Acc:1304641]
1547	ENSRNOG00000002959	925.957	685.263	733.574	652.339	394.81	635.703	1366.19	1517.15	Shroom4	shroom family member 4 [Source:RGD Symbol;Acc:1563434]
1548	ENSRNOG00000002960	328.117	311.313	335.83	72.3828	91.4409	58.8435	861.785	963.069	LOC100909913	norrin-like [Source:RGD Symbol;Acc:6500886]
1549	ENSRNOG00000002963	1.85377	2.80462	1.87615	0	3.22733	3.85859	0	3.75222	C1ql1	complement C1q like 1 [Source:RGD Symbol;Acc:1306039]
1550	ENSRNOG00000002964	116.787	43.9391	59.0987	781.02	641.162	356.92	2.14641	2.50148	Xcl1	X-C motif chemokine ligand 1 [Source:RGD Symbol;Acc:620452]
1551	ENSRNOG00000002968	28.7334	12.1534	14.0711	25.0212	32.2733	40.5152	6.43924	7.50443	Tnfsf4	TNF superfamily member 4 [Source:RGD Symbol;Acc:619816]
1552	ENSRNOG00000002969	1021.43	859.15	1085.35	1054.47	1394.21	1254.04	1604.44	1913.63	Itpkb	inositol-trisphosphate 3-kinase B [Source:RGD Symbol;Acc:2932]
1553	ENSRNOG00000002970	132.544	101.901	112.569	127.787	108.653	111.899	192.104	117.569	Zswim7	zinc finger, SWIM-type containing 7 [Source:RGD Symbol;Acc:1310324]
1554	ENSRNOG00000002972	10.1957	2.80462	8.44266	7.14892	7.53043	16.399	3.21962	2.50148	Spata46	spermatogenesis associated 46 [Source:RGD Symbol;Acc:1565283]
1555	ENSRNOG00000002974	0	0	0	0	0	0	0	0	Cdx4	caudal type homeo box 4 [Source:RGD Symbol;Acc:1561529]
1556	ENSRNOG00000002975	0	1.86975	0	0	0	0	0	1.25074	AABR07037243.1
1557	ENSRNOG00000002976	6.48818	4.67437	5.62844	4.46808	0	7.71718	0	3.75222	Maats1	MYCBP associated and testis expressed 1 [Source:NCBI gene;Acc:303920]
1558	ENSRNOG00000002977	431.928	446.87	408.062	368.169	325.96	349.202	286.546	296.425	Ttc19	tetratricopeptide repeat domain 19 [Source:RGD Symbol;Acc:1582808]
1559	ENSRNOG00000002978	42.6366	14.958	25.328	225.191	282.929	439.879	6.43924	10.0059	Faslg	Fas ligand [Source:RGD Symbol;Acc:3880]
1560	ENSRNOG00000002979	23.1721	30.8509	33.7707	38.4255	41.9553	40.5152	67.612	115.068	Tbx19	T-box 19 [Source:RGD Symbol;Acc:1310145]
1561	ENSRNOG00000002980	1358.81	1286.39	1187.6	1537.91	1342.57	1284.91	899.347	1060.63	Tsr1	TSR1, ribosome maturation factor [Source:RGD Symbol;Acc:2322150]
1562	ENSRNOG00000002983	221.525	275.788	233.58	334.212	193.64	331.839	294.059	180.106	Nf1x	nuclear factor 1 X [Source:RGD Symbol;Acc:69080]
1563	ENSRNOG00000002984	86.2002	64.5063	54.4083	37.5318	24.7428	37.6213	251.13	223.882	Bmp15	bone morphogenetic protein 15 [Source:RGD Symbol;Acc:70990]
1564	ENSRNOG00000002986	4.63442	4.67437	5.62844	3.57446	3.22733	2.89394	23.6105	13.7581	Efhc2	EF-hand domain containing 2 [Source:RGD Symbol;Acc:1563388]
1565	ENSRNOG00000002989	3289.51	3399.2	3260.74	4017.69	3840.52	3629.97	2587.5	2405.17	Nmt1	N-myristoyltransferase 1 [Source:RGD Symbol;Acc:628642]
1566	ENSRNOG00000002991	1064.99	991.902	1015.93	1201.91	1182.28	1040.85	910.079	834.243	Srr	serine racemase [Source:RGD Symbol;Acc:735094]
1567	ENSRNOG00000002997	1935.33	2105.34	2063.76	1143.83	926.243	1102.59	9242.46	9149.16	Slc9a3r2	SLC9A3 regulator 2 [Source:RGD Symbol;Acc:620380]
1568	ENSRNOG00000002999	1047.38	1062.02	1089.1	993.7	829.423	874.935	1834.11	1708.51	Timmdc1	translocase of inner mitochondrial membrane domain containing 1 [Source:RGD Symbol;Acc:1359380]
1569	ENSRNOG00000003003	570.96	588.971	522.507	386.935	347.476	347.273	980.911	1006.85	Tbc1d19	TBC1 domain family, member 19 [Source:RGD Symbol;Acc:1304958]
1570	ENSRNOG00000003005	217.818	249.612	171.668	164.425	101.123	77.1718	2355.69	3149.36	Rasgef1c	RasGEF domain family, member 1C [Source:RGD Symbol;Acc:1311549]
1571	ENSRNOG00000003008	0	0	0	0	0	0	0	0	AABR07039338.1
1572	ENSRNOG00000003009	1.85377	0	0	0	0	0	0	0	AABR07039336.1
1573	ENSRNOG00000003011	996.4	863.824	996.234	1335.06	1169.37	920.274	1385.51	1019.35	Gadd45gip1	GADD45G interacting protein 1 [Source:RGD Symbol;Acc:1309249]
1574	ENSRNOG00000003013	201.134	211.282	166.039	166.212	161.366	209.329	290.839	383.977	Rpgr	retinitis pigmentosa GTPase regulator [Source:RGD Symbol;Acc:1560136]
1575	ENSRNOG00000003014	2411.75	2300.73	2221.36	2095.53	2049.35	2120.3	1367.27	1256.99	Poglut1	protein O-glucosyltransferase 1 [Source:RGD Symbol;Acc:1306248]
1576	ENSRNOG00000003018	4513.92	5439.1	5243.83	3466.33	3487.67	4232.87	1974.7	2048.71	Olfml2b	olfactomedin-like 2B [Source:RGD Symbol;Acc:1309257]
1577	ENSRNOG00000003019	1736.05	1886.58	1835.81	1718.42	2120.35	2117.4	1178.38	1277	Ubn1	ubinuclein 1 [Source:RGD Symbol;Acc:1311582]
1578	ENSRNOG00000003020	3.70753	8.41387	0.938074	9.82977	4.3031	6.75253	9.65886	2.50148	Slc25a47	solute carrier family 25, member 47 [Source:RGD Symbol;Acc:1303247]
1579	ENSRNOG00000003025	63.955	96.2921	90.0551	50.9361	52.713	40.5152	145.956	128.826	AABR07039336.2
1580	ENSRNOG00000003026	1072.4	1246.19	1228.88	1122.38	1174.75	1050.5	1907.09	1913.63	Rad23a	RAD23 homolog A, nucleotide excision repair protein [Source:RGD Symbol;Acc:1309899]
1581	ENSRNOG00000003027	0	0	0	0	0	0	0	0	AABR07039229.1
1582	ENSRNOG00000003028	64.8818	48.6135	82.5505	88.4679	233.443	195.823	9.65886	8.75517	Dnah17	dynein, axonemal, heavy chain 17 [Source:RGD Symbol;Acc:1563805]
1583	ENSRNOG00000003029	44986.3	40759.6	48977.8	48689.5	37946.9	37146.7	30527.4	27760.2	Calr	calreticulin [Source:RGD Symbol;Acc:620288]
1584	ENSRNOG00000003030	0.926883	1.86975	1.87615	3.57446	2.15155	0	6.43924	1.25074	Awat2	acyl-CoA wax alcohol acyltransferase 2 [Source:RGD Symbol;Acc:1565111]
1585	ENSRNOG00000003031	2042.85	3172.96	2425.86	1828.34	3674.85	2893.94	1768.64	1931.14	Atp2b4	ATPase plasma membrane Ca2+ transporting 4 [Source:RGD Symbol;Acc:621305]
1586	ENSRNOG00000003033	342.947	361.796	316.131	214.468	186.109	200.647	1942.5	1933.64	Plcd3	phospholipase C, delta 3 [Source:RGD Symbol;Acc:1310903]
1587	ENSRNOG00000003035	0	1.86975	0.938074	0	0	0	0	0	AABR07039146.1
1588	ENSRNOG00000003038	1954.8	1781.87	1956.82	1848	2113.9	2031.55	3897.89	3919.82	Sft2d2	SFT2 domain containing 2 [Source:RGD Symbol;Acc:1310623]
1589	ENSRNOG00000003039	0	0	0	0	0	0	0	0	Wnt3a	Wnt family member 3A [Source:RGD Symbol;Acc:1308057]
1590	ENSRNOG00000003041	1117.82	1217.21	1129.44	973.147	1207.02	1090.05	941.202	1136.92	Smg6	SMG6 nonsense mediated mRNA decay factor [Source:RGD Symbol;Acc:1595918]
1591	ENSRNOG00000003042	550.569	509.507	581.606	564.765	528.206	548.885	626.753	546.573	Mettl13	methyltransferase like 13 [Source:RGD Symbol;Acc:1311526]
1592	ENSRNOG00000003048	935.225	971.335	908.055	933.828	889.667	855.642	1243.85	1191.95	Tiprl	TOR signaling pathway regulator [Source:RGD Symbol;Acc:1310442]
1593	ENSRNOG00000003049	238.209	177.626	181.986	230.553	249.58	212.222	507.627	418.998	Hsd17b10	hydroxysteroid (17-beta) dehydrogenase 10 [Source:RGD Symbol;Acc:69231]
1594	ENSRNOG00000003050	3382.2	3581.5	3758.86	2840.8	2999.26	3087.84	4833.72	5099.26	Tbc1d9b	TBC1 domain family member 9B [Source:RGD Symbol;Acc:1310147]
1595	ENSRNOG00000003052	428.22	451.544	361.158	481.659	546.494	422.516	350.939	377.723	Cox18	cytochrome c oxidase assembly factor COX18 [Source:RGD Symbol;Acc:1559547]
1596	ENSRNOG00000003054	0	0	0	0	0	0	0	0	AABR07037009.1	peripheral plasma membrane protein CASK-like [Source:NCBI gene;Acc:100910506]
1597	ENSRNOG00000003059	24.099	31.7857	22.5138	14.2978	25.8186	28.9394	32.1962	43.7759	Optc	opticin [Source:RGD Symbol;Acc:1304916]
1598	ENSRNOG00000003062	282.699	265.504	212.943	201.957	155.987	192.93	259.716	216.378	AABR07039218.1
1599	ENSRNOG00000003063	663.649	779.685	700.741	3880.08	599.207	1387.16	856.419	692.909	Phka1	phosphorylase kinase regulatory subunit alpha 1 [Source:RGD Symbol;Acc:621522]
1600	ENSRNOG00000003064	527.397	495.484	597.553	1123.27	2024.61	1877.2	124.492	115.068	Bst1	bone marrow stromal cell antigen 1 [Source:RGD Symbol;Acc:620344]
1601	ENSRNOG00000003065	3054.08	3275.8	3276.69	3155.36	3481.21	3201.67	3668.22	3892.3	Glyr1	glyoxylate reductase 1 homolog [Source:RGD Symbol;Acc:1309459]
1602	ENSRNOG00000003066	58.3937	71.0505	64.7271	28.5957	18.2882	24.1162	32.1962	21.2626	Wnt9a	Wnt family member 9A [Source:RGD Symbol;Acc:1305018]
1603	ENSRNOG00000003067	0	0	0	0	0	0	0	0	Npffr2	neuropeptide FF receptor 2 [Source:RGD Symbol;Acc:620168]
1604	ENSRNOG00000003068	274.358	268.309	245.775	226.085	205.473	211.258	194.25	186.36	Mrnip	MRN complex interacting protein [Source:RGD Symbol;Acc:1564036]
1605	ENSRNOG00000003069	2691.67	2288.57	2373.33	5766.5	9303.31	8701.12	595.63	566.585	Cd38	CD38 molecule [Source:RGD Symbol;Acc:2303]
1606	ENSRNOG00000003070	404.121	430.042	424.947	391.403	478.72	420.586	206.056	275.163	Pigl	phosphatidylinositol glycan anchor biosynthesis, class L [Source:RGD Symbol;Acc:620437]
1607	ENSRNOG00000003071	1140.99	1124.65	1069.4	908.807	1158.61	1048.57	1985.43	1952.4	Vamp4	vesicle-associated membrane protein 4 [Source:RGD Symbol;Acc:1309753]
1608	ENSRNOG00000003073	52.8324	83.2038	72.2317	60.7658	48.4099	48.2324	106.247	121.322	Gpr161	G protein-coupled receptor 161 [Source:RGD Symbol;Acc:1563245]
1609	ENSRNOG00000003075	1338.42	1485.52	1342.38	1226.93	1156.46	1119.96	796.319	814.231	Tmem39a	transmembrane protein 39a [Source:RGD Symbol;Acc:1306421]
1610	ENSRNOG00000003076	2599.91	2819.58	2549.68	2246.55	2279.57	2541.85	3227.13	2999.27	Rbms2	RNA binding motif, single stranded interacting protein 2 [Source:RGD Symbol;Acc:1304813]
1611	ENSRNOG00000003078	882.393	1012.47	846.143	1643.36	975.729	1386.2	1287.85	1375.81	Dcaf6	DDB1 and CUL4 associated factor 6 [Source:RGD Symbol;Acc:1561961]
1612	ENSRNOG00000003080	0	0	0	0	0	0	0	0	AABR07021945.1
1613	ENSRNOG00000003081	228.013	200.998	200.748	146.553	151.684	151.45	424.99	421.499	Ribc1	RIB43A domain with coiled-coils 1 [Source:RGD Symbol;Acc:1359621]
1614	ENSRNOG00000003084	4232.15	4102.23	4434.28	5558.29	5817.8	5404.92	1829.82	2282.6	Parp1	poly (ADP-ribose) polymerase 1 [Source:RGD Symbol;Acc:2053]
1615	ENSRNOG00000003085	0	0	0	0	0	0	0	0	Mycs	myc-like oncogene, s-myc protein [Source:RGD Symbol;Acc:3133]
1616	ENSRNOG00000003086	307.725	280.462	289.865	170.681	145.23	183.283	313.376	296.425	Cenpv	centromere protein V [Source:RGD Symbol;Acc:1565681]
1617	ENSRNOG00000003088	966.739	1050.8	1047.83	777.445	767.028	824.774	2962.05	3818.51	Arhgap31	Rho GTPase activating protein 31 [Source:RGD Symbol;Acc:1306093]
1618	ENSRNOG00000003094	99.1765	52.353	92.8693	418.212	652.996	386.824	300.498	235.139	Cmahp	cytidine monophospho-N-acetylneuraminic acid hydroxylase, pseudogene [Source:RGD Symbol;Acc:1311930]
1619	ENSRNOG00000003095	0	0	0	0	0	0.964648	2.14641	0	Fgfbp1	fibroblast growth factor binding protein 1 [Source:RGD Symbol;Acc:621211]
1620	ENSRNOG00000003098	260.454	242.133	178.234	220.723	308.748	118.652	1048.52	1267	Prom1	prominin 1 [Source:RGD Symbol;Acc:69367]
1621	ENSRNOG00000003099	545.007	562.794	533.764	459.318	536.812	481.359	802.759	661.641	Ubqln2	ubiquilin 2 [Source:RGD Symbol;Acc:1563566]
1622	ENSRNOG00000003100	268.796	389.843	301.122	317.233	332.415	342.45	302.644	365.216	Dusp12	dual specificity phosphatase 12 [Source:RGD Symbol;Acc:68375]
1623	ENSRNOG00000003104	2725.04	2794.34	4011.2	2385.06	3587.71	3019.35	211.422	130.077	Trpv2	transient receptor potential cation channel, subfamily V, member 2 [Source:RGD Symbol;Acc:3965]
1624	ENSRNOG00000003105	75.0776	83.2038	151.03	515.616	116.184	96.4648	3622.07	4990.45	Kif19	kinesin family member 19 [Source:RGD Symbol;Acc:1559936]
1625	ENSRNOG00000003108	386.51	457.154	447.461	313.659	460.432	473.642	1937.14	1583.44	Acbd4	acyl-CoA binding domain containing 4 [Source:RGD Symbol;Acc:1308404]
1626	ENSRNOG00000003109	0.926883	0	0.938074	1.78723	1.07578	0	2.14641	3.75222	Btbd17	BTB domain containing 17 [Source:RGD Symbol;Acc:1563331]
1627	ENSRNOG00000003110	0	0	0	0	0	0	0	0	Mageb5	MAGE family member B5 [Source:RGD Symbol;Acc:1563078]
1628	ENSRNOG00000003111	73.2238	77.5946	58.1606	79.5318	77.4559	69.4546	119.126	72.5429	NA	NA
1629	ENSRNOG00000003114	853.66	760.053	755.149	588.892	568.01	551.778	1582.98	1383.32	B4galt4	beta-1,4-galactosyltransferase 4 [Source:RGD Symbol;Acc:1307880]
1630	ENSRNOG00000003115	0	0	0	0	0	0	0	0	AABR07038761.1
1631	ENSRNOG00000003116	423.586	443.131	482.17	453.957	404.492	405.152	277.961	252.649	Dph1	diphthamide biosynthesis 1 [Source:RGD Symbol;Acc:1562694]
1632	ENSRNOG00000003117	3158.82	3089.76	2838.61	3280.46	2816.38	2810.02	5215.78	3962.34	Psmd12	proteasome 26S subunit, non-ATPase 12 [Source:RGD Symbol;Acc:1359305]
1633	ENSRNOG00000003119	0.926883	0	0.938074	6.25531	10.7578	2.89394	8.58565	0	Gc	GC, vitamin D binding protein [Source:RGD Symbol;Acc:2667]
1634	ENSRNOG00000003120	3785.39	4084.47	4874.23	2648.68	3190.75	4247.34	12863.5	12030.9	Prelp	proline and arginine rich end leucine rich repeat protein [Source:RGD Symbol;Acc:620226]
1635	ENSRNOG00000003121	277.138	181.366	279.546	272.553	264.641	260.455	390.647	265.157	Rtn4rl1	reticulon 4 receptor-like 1 [Source:RGD Symbol;Acc:727812]
1636	ENSRNOG00000003122	338.312	387.973	342.397	288.638	310.899	272.031	316.596	297.676	Hdac8	histone deacetylase 8 [Source:RGD Symbol;Acc:1562895]
1637	ENSRNOG00000003123	2085.49	1939.86	2123.8	2284.08	2688.36	2230.27	2178.61	2243.83	Rpa1	replication protein A1 [Source:RGD Symbol;Acc:1307376]
1638	ENSRNOG00000003125	676.625	648.803	724.193	906.126	1015.53	717.698	1991.87	1948.65	Rogdi	rogdi homolog [Source:RGD Symbol;Acc:1560021]
1639	ENSRNOG00000003127	610.816	523.53	503.746	734.552	501.312	548.885	502.261	368.968	Spryd4	SPRY domain containing 4 [Source:RGD Symbol;Acc:1306649]
1640	ENSRNOG00000003129	1100.21	1341.55	1174.47	1149.19	1404.96	1302.27	1354.39	1387.07	Zfp496	zinc finger protein 496 [Source:RGD Symbol;Acc:1304611]
1641	ENSRNOG00000003131	3146.77	3241.21	2987.77	2725.53	3255.3	3084.94	2082.02	2155.02	Traf7	TNF receptor associated factor 7 [Source:RGD Symbol;Acc:1559653]
1642	ENSRNOG00000003132	133.471	135.557	121.95	139.404	125.866	156.273	428.209	425.251	Mip	major intrinsic protein of lens fiber [Source:RGD Symbol;Acc:3090]
1643	ENSRNOG00000003134	143.667	193.519	149.154	91.1488	100.047	91.6415	270.448	296.425	Slc4a4	solute carrier family 4 member 4 [Source:RGD Symbol;Acc:68936]
1644	ENSRNOG00000003135	34.2947	29.916	29.0803	45.5744	57.0161	41.4798	1.07321	3.75222	Fcrlb	Fc receptor-like B [Source:RGD Symbol;Acc:1563018]
1645	ENSRNOG00000003136	337.386	139.296	327.388	360.127	504.539	272.995	27.9034	17.5103	Fcrla	Fc receptor-like A [Source:RGD Symbol;Acc:1306176]
1646	ENSRNOG00000003137	1.85377	0.934875	0.938074	1.78723	1.07578	1.9293	0	0	2019-09-12	septin 12 [Source:RGD Symbol;Acc:1565511]
1647	ENSRNOG00000003139	4476.85	4036.79	4397.69	4725.44	4665.64	4638.99	4408.73	4730.3	Smc1a	structural maintenance of chromosomes 1A [Source:RGD Symbol;Acc:61991]
1648	ENSRNOG00000003143	2.78065	4.67437	13.133	0.893615	1.07578	1.9293	3.21962	5.00296	RGD1310166	similar to Chromodomain-helicase-DNA-binding protein 1 (CHD-1) [Source:RGD Symbol;Acc:1310166]
1649	ENSRNOG00000003144	478.272	484.265	448.399	806.041	264.641	626.056	422.843	425.251	Gprc5c	G protein-coupled receptor, class C, group 5, member C [Source:RGD Symbol;Acc:1311408]
1650	ENSRNOG00000003147	10664.7	12105.7	10210	7776.24	10167.2	9726.54	12410.6	12183.5	Sqstm1	sequestosome 1 [Source:RGD Symbol;Acc:69287]
1651	ENSRNOG00000003148	14952.5	18114.1	17063.6	9174.75	10361.9	9351.29	23038.5	20878.6	Timp2	TIMP metallopeptidase inhibitor 2 [Source:RGD Symbol;Acc:61312]
1652	ENSRNOG00000003149	1692.49	1776.26	1841.44	1940.93	1977.28	1857.91	1144.04	1195.71	Farsa	phenylalanyl-tRNA synthetase subunit alpha [Source:RGD Symbol;Acc:1310314]
1653	ENSRNOG00000003150	1642.44	1553.76	1522.49	1885.53	1626.57	1539.58	5799.61	5005.46	Mpc2	mitochondrial pyruvate carrier 2 [Source:RGD Symbol;Acc:1563422]
1654	ENSRNOG00000003151	1680.44	1972.59	1662.27	1915.02	1728.77	1911.93	1403.75	1485.88	Bfar	bifunctional apoptosis regulator [Source:RGD Symbol;Acc:1304791]
1655	ENSRNOG00000003158	1.85377	1.86975	0	0	0	0.964648	3.21962	0	AABR07037343.1
1656	ENSRNOG00000003160	0	0	0	0	0	1.9293	0	0	LOC108348096	ras-related GTP-binding protein B [Source:RGD Symbol;Acc:11422614]
1657	ENSRNOG00000003163	5413.93	5454.99	5293.55	6355.39	4731.26	4922.6	7883.78	6388.78	Sdhc	succinate dehydrogenase complex subunit C [Source:RGD Symbol;Acc:1359454]
1658	ENSRNOG00000003164	0.926883	1.86975	0	0	0	2.89394	0	0	Pla2g10	phospholipase A2, group X [Source:RGD Symbol;Acc:61935]
1659	ENSRNOG00000003170	1260.56	976.944	924.003	2432.42	2477.51	1914.83	220.007	171.351	Nlrp3	NLR family, pyrin domain containing 3 [Source:RGD Symbol;Acc:1308314]
1660	ENSRNOG00000003171	20078.1	20898.2	27020.3	31549.1	7357.23	5757.02	1.09481e+06	1.3314e+06	Mpz	myelin protein zero [Source:RGD Symbol;Acc:3109]
1661	ENSRNOG00000003172	14394.5	19695.9	16453.8	7991.6	10780.3	10152.9	13629.7	9401.81	Serpinf1	serpin family F member 1 [Source:RGD Symbol;Acc:631369]
1662	ENSRNOG00000003174	1245.73	1320.04	1246.7	1494.12	1441.54	1438.29	1738.59	1964.91	Tapt1	transmembrane anterior posterior transformation 1 [Source:RGD Symbol;Acc:1309656]
1663	ENSRNOG00000003176	0.926883	3.7395	3.7523	1.78723	2.15155	8.68183	3.21962	1.25074	NEWGENE_1310011	Mix paired-like homeobox [Source:RGD Symbol;Acc:11496769]
1664	ENSRNOG00000003177	2544.3	2318.49	2500.9	2246.55	2556.04	2410.65	2763.51	2386.41	Mat2b	methionine adenosyltransferase 2B [Source:RGD Symbol;Acc:1593534]
1665	ENSRNOG00000003178	662.722	804.927	607.872	528.127	415.249	409.975	1170.87	969.323	Mageh1	MAGE family member H1 [Source:RGD Symbol;Acc:1359316]
1666	ENSRNOG00000003183	549.642	582.427	761.716	368.169	420.628	558.531	5820	6960.36	Fmod	fibromodulin [Source:RGD Symbol;Acc:619769]
1667	ENSRNOG00000003185	1540.48	1651.92	1328.31	1318.98	1354.4	1345.68	1326.48	1378.31	Acbd3	acyl-CoA binding domain containing 3 [Source:RGD Symbol;Acc:727851]
1668	ENSRNOG00000003186	810.096	768.467	887.418	738.126	911.182	830.562	1085.01	1186.95	Anks3	ankyrin repeat and sterile alpha motif domain containing 3 [Source:RGD Symbol;Acc:1305833]
1669	ENSRNOG00000003187	153.863	195.389	139.773	155.489	173.2	166.884	472.211	486.538	Armcx5	armadillo repeat containing, X-linked 5 [Source:RGD Symbol;Acc:7586448]
1670	ENSRNOG00000003189	24.099	33.6555	17.8234	28.5957	8.60621	20.2576	142.736	135.08	Cited1	Cbp/p300-interacting transactivator with Glu/Asp-rich carboxy-terminal domain 1 [Source:RGD Symbol;Acc:620781]
1671	ENSRNOG00000003191	754.483	864.759	720.441	485.233	478.72	563.354	1213.8	1314.53	Bhlhb9	basic helix-loop-helix family member B9 [Source:RGD Symbol;Acc:1303224]
1672	ENSRNOG00000003194	15.757	24.3067	28.1422	10.7234	19.364	9.64648	24.6838	28.767	AABR07040622.1
1673	ENSRNOG00000003195	192.792	192.584	191.367	125.106	134.472	154.344	229.666	250.148	Caskin1	CASK interacting protein 1 [Source:RGD Symbol;Acc:620191]
1674	ENSRNOG00000003198	1.85377	0	0.938074	0	0	2.89394	56.8799	75.0443	RGD1305733	similar to RIKEN cDNA 2900011O08 [Source:RGD Symbol;Acc:1305733]
1675	ENSRNOG00000003201	34478.2	26109.2	28842	38079.6	43213.9	33236	43649.5	33028.3	Rps4x	ribosomal protein S4, X-linked [Source:RGD Symbol;Acc:2324318]
1676	ENSRNOG00000003203	999.18	1091.93	1092.86	1004.42	1312.45	1122.85	2134.61	1799.81	Hexim1	hexamethylene bis-acetamide inducible 1 [Source:RGD Symbol;Acc:1559851]
1677	ENSRNOG00000003205	809.169	610.473	740.14	532.595	381.9	832.491	2576.77	2138.76	Ldb2	LIM domain binding 2 [Source:RGD Symbol;Acc:1307921]
1678	ENSRNOG00000003206	13093.2	14545.7	13523.3	19910.6	24522.3	18348.6	7986.8	7109.2	Actr3	ARP3 actin related protein 3 homolog [Source:RGD Symbol;Acc:71024]
1679	ENSRNOG00000003207	1402.37	966.66	1518.74	2806.85	4219.19	3231.57	371.329	316.437	Fmnl1	formin-like 1 [Source:RGD Symbol;Acc:1311042]
1680	ENSRNOG00000003208	329.971	330.011	314.255	337.787	317.354	270.101	31.123	32.5192	Ercc6l	ERCC excision repair 6 like, spindle assembly checkpoint helicase [Source:RGD Symbol;Acc:1565734]
1681	ENSRNOG00000003209	63.0281	110.315	100.374	64.3403	27.9702	43.4091	1068.91	1129.42	Pcp4l1	Purkinje cell protein 4-like 1 [Source:RGD Symbol;Acc:1593809]
1682	ENSRNOG00000003210	0	0	0	0.893615	0	0	0	0	Olr1463	olfactory receptor 1463 [Source:RGD Symbol;Acc:1333969]
1683	ENSRNOG00000003211	1381.06	1269.56	1168.84	1625.49	1496.4	1325.43	2289.15	1663.48	Srp9	signal recognition particle 9 [Source:RGD Symbol;Acc:1597343]
1684	ENSRNOG00000003213	618.231	621.692	691.36	646.977	755.195	780.4	356.305	492.791	Helz	helicase with zinc finger [Source:RGD Symbol;Acc:1307049]
1685	ENSRNOG00000003214	434.708	372.08	435.266	354.765	252.807	260.455	1522.88	1999.93	AABR07029742.1
1686	ENSRNOG00000003215	219.671	251.481	257.97	156.383	182.882	200.647	308.01	429.004	Zfp287	zinc finger protein 287 [Source:RGD Symbol;Acc:1308617]
1687	ENSRNOG00000003217	16269.6	17056.8	13291.6	23133	23575.6	23387.9	2046.6	1413.34	Lgals3bp	galectin 3 binding protein [Source:RGD Symbol;Acc:620837]
1688	ENSRNOG00000003218	116.787	132.752	103.188	83.9998	81.759	72.3486	324.108	537.818	Zfp286a	zinc finger protein 286A [Source:RGD Symbol;Acc:1561950]
1689	ENSRNOG00000003219	364.265	403.866	377.106	494.169	186.109	348.238	323.035	330.195	Trim16	tripartite motif-containing 16 [Source:RGD Symbol;Acc:1309749]
1690	ENSRNOG00000003220	5358.31	5110.02	5097.49	6133.77	6254.56	4973.72	6007.81	5209.33	H3f3b	H3 histone family member 3B [Source:RGD Symbol;Acc:621095]
1691	ENSRNOG00000003221	3953.16	2744.79	3641.6	1180.47	508.842	364.637	43694.5	42143.7	Myoc	myocilin [Source:RGD Symbol;Acc:620430]
1692	ENSRNOG00000003223	4568.61	4939.88	5666.9	4165.14	4899.08	4228.05	9492.51	9947.13	Degs1	delta(4)-desaturase, sphingolipid 1 [Source:RGD Symbol;Acc:70917]
1693	ENSRNOG00000003224	63.0281	70.1156	67.5413	67.9148	76.3801	68.49	121.272	127.575	Nudt16l1	nudix hydrolase 16 like 1 [Source:RGD Symbol;Acc:1561451]
1694	ENSRNOG00000003226	7128.66	8282.99	7924.85	5628.88	5175.56	5648.01	19880.1	24436.9	Mprip	myosin phosphatase Rho interacting protein [Source:RGD Symbol;Acc:619947]
1695	ENSRNOG00000003227	0	0	0	0	0	0	0	0	AABR07037073.1
1696	ENSRNOG00000003228	1312.47	1162.98	1387.41	1405.66	1133.87	1108.38	4624.45	4286.28	Mid1ip1	MID1 interacting protein 1 [Source:RGD Symbol;Acc:1303258]
1697	ENSRNOG00000003229	2418.24	2455.92	2436.18	2336.8	1871.85	2513.87	2744.19	2118.75	Tspan7	tetraspanin 7 [Source:RGD Symbol;Acc:1589725]
1698	ENSRNOG00000003232	1679.51	1722.04	1995.28	1986.51	2717.41	1987.17	2209.73	2347.64	Slc9a3r1	SLC9A3 regulator 1 [Source:RGD Symbol;Acc:708538]
1699	ENSRNOG00000003233	51.9055	63.5715	75.0459	81.319	79.6074	102.253	10.7321	25.0148	Serpinf2	serpin family F member 2 [Source:RGD Symbol;Acc:1306692]
1700	ENSRNOG00000003234	2177.25	2661.59	2641.62	2058	2022.46	2290.07	1586.2	1781.05	Mgrn1	mahogunin ring finger 1 [Source:RGD Symbol;Acc:1311862]
1701	ENSRNOG00000003235	1559.94	1591.16	1549.7	1293.06	1404.96	1189.41	1139.75	1068.13	Mgat4b	alpha-1,3-mannosyl-glycoprotein 4-beta-N-acetylglucosaminyltransferase B [Source:RGD Symbol;Acc:1562836]
1702	ENSRNOG00000003237	372.607	391.712	372.415	272.553	300.141	298.076	694.365	879.27	Tp53bp2	tumor protein p53 binding protein, 2 [Source:RGD Symbol;Acc:1305461]
1703	ENSRNOG00000003239	1883.43	1793.09	1926.8	1664.81	2118.2	1882.99	1427.36	1317.03	Cant1	calcium activated nucleotidase 1 [Source:RGD Symbol;Acc:628743]
1704	ENSRNOG00000003241	0	0	0	0	0	0	3.21962	0	Gabrg2	gamma-aminobutyric acid type A receptor gamma 2 subunit [Source:RGD Symbol;Acc:61966]
1705	ENSRNOG00000003242	1525.65	2344.67	1406.17	1149.19	740.134	1009.99	4952.85	5535.77	Gulp1	GULP PTB domain containing engulfment adaptor 1 [Source:RGD Symbol;Acc:1306380]
1706	ENSRNOG00000003243	1807.42	1904.34	1972.77	1816.72	2207.49	2272.71	582.751	587.847	Wdr81	WD repeat domain 81 [Source:RGD Symbol;Acc:1311334]
1707	ENSRNOG00000003244	147.374	143.971	101.312	89.3615	86.0621	64.6314	198.543	103.811	Ltc4s	leukotriene C4 synthase [Source:RGD Symbol;Acc:620677]
1708	ENSRNOG00000003245	88.9808	11.2185	34.7087	3034.72	65.6223	1372.69	186.738	36.2714	Cacng1	calcium voltage-gated channel auxiliary subunit gamma 1 [Source:RGD Symbol;Acc:2249]
1709	ENSRNOG00000003247	1441.3	1424.75	1423.06	1505.74	1548.04	1520.28	1096.82	1239.48	Sde2	SDE2 telomere maintenance homolog [Source:RGD Symbol;Acc:1305572]
1710	ENSRNOG00000003248	1885.28	2298.86	1798.29	1262.68	1086.53	1177.83	2920.2	2984.26	Mpzl1	myelin protein zero-like 1 [Source:RGD Symbol;Acc:1359140]
1711	ENSRNOG00000003251	4.63442	5.60925	3.7523	57.1914	6.45465	7.71718	1309.31	1505.89	B3galt2	Beta-1,3-galactosyltransferase 2 [Source:RGD Symbol;Acc:1586615]
1712	ENSRNOG00000003253	1314.32	1580.87	1403.36	1529.87	1311.37	1242.47	3487.92	3284.44	Qdpr	quinoid dihydropteridine reductase [Source:RGD Symbol;Acc:619915]
1713	ENSRNOG00000003254	19.4646	20.5672	26.2661	35.7446	37.6522	29.9041	50.4407	40.0237	Il23a	interleukin 23 subunit alpha [Source:RGD Symbol;Acc:620873]
1714	ENSRNOG00000003256	9830.53	10147.1	9272.86	15291.5	5926.45	9282.8	7555.37	6927.84	Ccng1	cyclin G1 [Source:RGD Symbol;Acc:2295]
1715	ENSRNOG00000003258	292.895	274.853	264.537	255.574	253.883	250.808	315.523	410.242	Cdc73	cell division cycle 73 [Source:RGD Symbol;Acc:1311766]
1716	ENSRNOG00000003259	1603.51	1769.72	1923.05	1908.76	1978.35	1962.09	3627.44	2337.63	C1qtnf1	C1q and TNF related 1 [Source:RGD Symbol;Acc:1359204]
1717	ENSRNOG00000003260	185.377	178.561	169.791	184.085	162.442	182.318	188.884	152.59	Nr1i3	nuclear receptor subfamily 1, group I, member 3 [Source:RGD Symbol;Acc:621400]
1718	ENSRNOG00000003261	6963.68	7398.6	7097.47	7553.73	7331.41	7740.33	8097.34	10371.1	Usp9x	ubiquitin specific peptidase 9, X-linked [Source:RGD Symbol;Acc:1560056]
1719	ENSRNOG00000003262	206.695	267.374	199.81	116.17	118.335	124.44	657.876	415.245	Cacng4	calcium voltage-gated channel auxiliary subunit gamma 4 [Source:RGD Symbol;Acc:628804]
1720	ENSRNOG00000003263	7.41507	2.80462	3.7523	1.78723	6.45465	5.78789	3.21962	6.2537	Lefty1	left right determination factor 1 [Source:RGD Symbol;Acc:1561867]
1721	ENSRNOG00000003264	1139.14	1048.93	1151.02	994.594	1000.47	958.86	1385.51	1234.48	Nat9	N-acetyltransferase 9 [Source:RGD Symbol;Acc:1307096]
1722	ENSRNOG00000003266	0	0	1.87615	0.893615	0	0	5.36603	3.75222	LOC100361655	rCG33642-like [Source:RGD Symbol;Acc:2319718]
1723	ENSRNOG00000003267	517.201	670.305	676.351	491.488	548.646	427.339	748.025	757.948	Pycr2	pyrroline-5-carboxylate reductase 2 [Source:RGD Symbol;Acc:1310074]
1724	ENSRNOG00000003268	769.313	793.709	833.01	805.147	947.758	887.476	585.971	632.874	Maml1	mastermind-like transcriptional coactivator 1 [Source:RGD Symbol;Acc:1308631]
1725	ENSRNOG00000003269	5307.33	4845.45	5332.95	5493.05	5381.03	4811.66	6130.16	4267.52	Atp6v0e1	ATPase H+ transporting V0 subunit e1 [Source:RGD Symbol;Acc:621393]
1726	ENSRNOG00000003273	0.926883	1.86975	1.87615	4.46808	1.07578	1.9293	6.43924	10.0059	Spata20	spermatogenesis associated 20 [Source:RGD Symbol;Acc:735087]
1727	ENSRNOG00000003275	1.85377	0	0	3.57446	1.07578	0	0	0	Spata32	spermatogenesis associated 32 [Source:RGD Symbol;Acc:1359156]
1728	ENSRNOG00000003276	695.163	937.679	1375.22	540.637	576.616	653.066	1153.7	970.574	Myo1d	myosin ID [Source:RGD Symbol;Acc:621321]
1729	ENSRNOG00000003278	537.592	411.345	531.888	896.296	1073.62	862.395	250.057	276.413	Map3k14	mitogen-activated protein kinase kinase kinase 14 [Source:RGD Symbol;Acc:1310487]
1730	ENSRNOG00000003279	79.712	87.8782	88.1789	81.319	112.956	102.253	166.347	190.112	Syce2	synaptonemal complex central element protein 2 [Source:RGD Symbol;Acc:1311867]
1731	ENSRNOG00000003280	2.78065	8.41387	2.81422	0.893615	4.3031	2.89394	1.07321	0	Grin2c	glutamate ionotropic receptor NMDA type subunit 2C [Source:RGD Symbol;Acc:2739]
1732	ENSRNOG00000003281	473.637	454.349	445.585	445.914	574.464	557.566	416.404	525.31	Mcm9	minichromosome maintenance 9 homologous recombination repair factor [Source:RGD Symbol;Acc:1560557]
1733	ENSRNOG00000003283	1192.9	935.809	1077.85	2305.53	2395.75	2026.72	577.385	544.072	Rcsd1	RCSD domain containing 1 [Source:RGD Symbol;Acc:1304715]
1734	ENSRNOG00000003284	4.63442	2.80462	0.938074	7.14892	2.15155	8.68183	32.1962	25.0148	Epn3	epsin 3 [Source:RGD Symbol;Acc:1306416]
1735	ENSRNOG00000003285	8.34195	7.479	7.50459	7.14892	1.07578	6.75253	51.5139	56.2833	Mpv17l	MPV17 mitochondrial inner membrane protein like [Source:RGD Symbol;Acc:2324483]
1736	ENSRNOG00000003287	0.926883	6.54412	1.87615	2.68085	7.53043	6.75253	5.36603	2.50148	Fbxw10	F-box and WD-40 domain protein 10 [Source:MGI Symbol;Acc:MGI:3052463]
1737	ENSRNOG00000003288	0	0	0.938074	0	0	0	0	0	Cacng5	calcium voltage-gated channel auxiliary subunit gamma 5 [Source:RGD Symbol;Acc:628805]
1738	ENSRNOG00000003289	6087.77	5575.59	5668.78	10208.7	6894.65	7383.41	5092.37	4756.56	Lap3	leucine aminopeptidase 3 [Source:RGD Symbol;Acc:1307985]
1739	ENSRNOG00000003291	2839.97	2289.51	2693.21	2709.44	4591.41	4979.51	1003.45	1322.03	Creg1	cellular repressor of E1A-stimulated genes 1 [Source:RGD Symbol;Acc:1306804]
1740	ENSRNOG00000003294	0	0	0	0.893615	0	0	6.43924	5.00296	Cdrt4	CMT1A duplicated region transcript 4 [Source:RGD Symbol;Acc:2323961]
1741	ENSRNOG00000003296	190.938	247.742	211.067	260.936	303.369	310.617	123.419	116.319	Dck	deoxycytidine kinase [Source:RGD Symbol;Acc:620667]
1742	ENSRNOG00000003298	279.919	75.7248	301.122	1284.13	2575.41	1323.5	20.3909	7.50443	Cd247	Cd247 molecule [Source:RGD Symbol;Acc:2305]
1743	ENSRNOG00000003300	1041.82	885.326	1066.59	1713.95	2577.56	2101	1077.5	910.538	Btg2	BTG anti-proliferation factor 2 [Source:RGD Symbol;Acc:2225]
1744	ENSRNOG00000003302	1698.98	1813.66	1975.58	1593.32	2309.69	2138.62	1016.33	1170.69	Flcn	folliculin [Source:RGD Symbol;Acc:735088]
1745	ENSRNOG00000003304	21.3183	25.2416	45.0275	14.2978	35.5006	45.3384	2.14641	870.514	Chad	chondroadherin [Source:RGD Symbol;Acc:2336]
1746	ENSRNOG00000003305	626.573	200.998	599.429	2956.97	5584.35	3261.47	36.489	13.7581	Cxcr3	C-X-C motif chemokine receptor 3 [Source:RGD Symbol;Acc:621528]
1747	ENSRNOG00000003307	1677.66	1451.86	1369.59	1717.53	1380.22	1386.2	2737.75	2820.42	Gcdh	glutaryl-CoA dehydrogenase [Source:RGD Symbol;Acc:1308829]
1748	ENSRNOG00000003310	1284.66	1341.55	1570.34	1448.55	1526.53	1444.08	688.999	655.387	Tmem63a	transmembrane protein 63a [Source:RGD Symbol;Acc:1306829]
1749	ENSRNOG00000003313	0	0	0	0	0	0	0	0	Glra2	glycine receptor, alpha 2 [Source:RGD Symbol;Acc:2705]
1750	ENSRNOG00000003326	2639.76	2661.59	2551.56	2566.46	2264.51	2267.89	3037.17	2830.42	Rrn3	RRN3 homolog, RNA polymerase I transcription factor [Source:RGD Symbol;Acc:1305001]
1751	ENSRNOG00000003328	796.193	721.723	847.081	898.977	729.376	731.203	2297.74	2442.69	Cdip1	cell death-inducing p53 target 1 [Source:RGD Symbol;Acc:1310686]
1752	ENSRNOG00000003329	415.244	457.154	393.991	417.318	516.372	439.879	737.293	790.467	Ppm1d	protein phosphatase, Mg2+/Mn2+ dependent, 1D [Source:RGD Symbol;Acc:1305460]
1753	ENSRNOG00000003330	945.421	909.633	890.232	650.552	931.622	857.572	717.975	747.942	Acsf2	acyl-CoA synthetase family member 2 [Source:RGD Symbol;Acc:1562656]
1754	ENSRNOG00000003332	191.865	206.607	206.376	159.064	194.715	142.768	275.814	248.897	Nt5m	5',3'-nucleotidase, mitochondrial [Source:RGD Symbol;Acc:1309622]
1755	ENSRNOG00000003334	585.79	661.891	608.81	659.488	484.099	504.511	973.398	896.78	Klhl21	kelch-like family member 21 [Source:RGD Symbol;Acc:1305863]
1756	ENSRNOG00000003336	289.188	65.4412	89.117	9757.38	353.93	3523.86	1408.05	581.594	Mybph	myosin binding protein H [Source:RGD Symbol;Acc:620287]
1757	ENSRNOG00000003338	8055.54	8883.18	10963.3	17162.8	5559.61	5035.46	739619	843732	Pmp22	peripheral myelin protein 22 [Source:RGD Symbol;Acc:3359]
1758	ENSRNOG00000003342	0	0	0	0	0	0	0	0	AABR07037798.1
1759	ENSRNOG00000003343	27614.6	26541.1	28323.3	30183.6	25915.4	26101.4	38840.4	44881.5	Canx	calnexin [Source:RGD Symbol;Acc:2266]
1760	ENSRNOG00000003345	0	0	0	0	0	0	0	0	AABR07038690.1
1761	ENSRNOG00000003346	229.867	299.16	275.794	235.021	322.733	265.278	157.761	203.87	Fancb	FA complementation group B [Source:RGD Symbol;Acc:1561555]
1762	ENSRNOG00000003347	0	0	0	0	0	0	0	0	Olr1016	olfactory receptor 1016 [Source:RGD Symbol;Acc:1332909]
1763	ENSRNOG00000003348	180.742	180.431	218.571	127.787	197.943	239.233	1662.4	709.169	Rasd1	ras related dexamethasone induced 1 [Source:RGD Symbol;Acc:619727]
1764	ENSRNOG00000003349	13.9033	6.54412	9.38074	28.5957	4.3031	16.399	1005.59	1293.26	LOC103693323	collagen alpha-1(XXIII) chain [Source:RGD Symbol;Acc:9310824]
1765	ENSRNOG00000003350	1950.16	1749.15	1897.72	2657.61	3178.92	2795.55	1909.23	1983.67	Mospd2	motile sperm domain containing 2 [Source:RGD Symbol;Acc:1563952]
1766	ENSRNOG00000003354	0.926883	0.934875	5.62844	0	1.07578	0.964648	0	5.00296	Pabpc5	poly A binding protein, cytoplasmic 5 [Source:RGD Symbol;Acc:1587661]
1767	ENSRNOG00000003357	333577	501780	366705	193225	223598	303060	162510	126373	Col3a1	collagen type III alpha 1 chain [Source:RGD Symbol;Acc:71029]
1768	ENSRNOG00000003359	6830.2	6209.44	7068.39	7555.52	8954.76	8853.54	4585.81	7269.3	Ogt	O-linked N-acetylglucosamine (GlcNAc) transferase [Source:RGD Symbol;Acc:62060]
1769	ENSRNOG00000003365	353.143	226.24	437.142	551.361	376.522	511.263	15799.7	15938.2	Cadm3	cell adhesion molecule 3 [Source:RGD Symbol;Acc:1307035]
1770	ENSRNOG00000003367	71.37	89.748	85.3647	81.319	120.487	98.3941	148.103	120.071	Tmem220	transmembrane protein 220 [Source:RGD Symbol;Acc:1309576]
1771	ENSRNOG00000003370	11.1226	20.5672	22.5138	8.93615	7.53043	14.4697	12.8785	13.7581	Otc	ornithine carbamoyltransferase [Source:RGD Symbol;Acc:3236]
1772	ENSRNOG00000003374	51.9055	28.9811	51.5941	35.7446	11.8335	44.3738	50.4407	101.31	LOC103690141	coiled-coil domain-containing protein 85A-like [Source:RGD Symbol;Acc:9432491]
1773	ENSRNOG00000003377	0	0	0	0	0	0	0	0	Rbm31y	RNA binding motif 31, Y-linked [Source:RGD Symbol;Acc:1562219]
1774	ENSRNOG00000003384	74.1507	57.9622	97.5597	259.148	140.927	143.733	103.028	75.0443	Hs3st3b1	heparan sulfate-glucosamine 3-sulfotransferase 3B1 [Source:RGD Symbol;Acc:1307326]
1775	ENSRNOG00000003385	645.111	598.32	558.154	576.382	556.176	513.193	809.198	605.358	Glrx2	glutaredoxin 2 [Source:RGD Symbol;Acc:1307950]
1776	ENSRNOG00000003386	1.85377	0	4.69037	3.57446	0	3.85859	5.36603	2.50148	Rbfox3	RNA binding fox-1 homolog 3 [Source:RGD Symbol;Acc:1560070]
1777	ENSRNOG00000003388	1856.55	2233.42	2219.48	1411.91	1567.41	1418.03	37.5622	27.5163	Cenpf	centromere protein F [Source:RGD Symbol;Acc:628667]
1778	ENSRNOG00000003392	2330.19	2562.49	2346.12	2371.65	2377.46	2468.53	2998.54	2498.98	Grsf1	G-rich RNA sequence binding factor 1 [Source:RGD Symbol;Acc:1310858]
1779	ENSRNOG00000003395	7.41507	4.67437	4.69037	9.82977	3.22733	7.71718	20.3909	37.5222	Cby3	chibby family member 3 [Source:NCBI gene;Acc:690544]
1780	ENSRNOG00000003397	865.709	763.793	741.078	1418.17	1594.3	1452.76	824.223	670.396	Adprm	ADP-ribose/CDP-alcohol diphosphatase, manganese-dependent [Source:RGD Symbol;Acc:1309906]
1781	ENSRNOG00000003398	357.777	368.341	339.583	378.893	318.43	341.485	350.939	328.944	Tomm40l	translocase of outer mitochondrial membrane 40 like [Source:RGD Symbol;Acc:1562006]
1782	ENSRNOG00000003399	10020.5	9845.16	9477.36	9043.39	9731.47	9107.24	10879.1	11635.6	Hnrnph1	heterogeneous nuclear ribonucleoprotein H1 [Source:RGD Symbol;Acc:620840]
1783	ENSRNOG00000003400	234.502	298.225	258.908	186.766	196.867	193.894	385.281	434.006	Fmo4	flavin containing monooxygenase 4 [Source:RGD Symbol;Acc:628601]
1784	ENSRNOG00000003401	9.26883	9.34875	4.69037	5.36169	5.37888	15.4344	13.9517	17.5103	AABR07029195.1
1785	ENSRNOG00000003402	4663.15	5027.76	4493.37	3697.78	4166.48	3817.11	4718.89	5223.09	Stx6	syntaxin 6 [Source:RGD Symbol;Acc:61915]
1786	ENSRNOG00000003403	1420.91	1567.78	1611.61	1451.23	1429.71	1613.86	920.811	849.252	Slc35f5	solute carrier family 35, member F5 [Source:RGD Symbol;Acc:1308125]
1787	ENSRNOG00000003407	215.037	198.193	237.333	218.042	120.487	253.702	472.211	600.355	Ptpn14	protein tyrosine phosphatase, non-receptor type 14 [Source:RGD Symbol;Acc:1307885]
1788	ENSRNOG00000003409	8.34195	18.6975	15.9473	8.04254	15.0609	14.4697	8.58565	5.00296	NEWGENE_1565644	leucine zipper down-regulated in cancer 1 [Source:RGD Symbol;Acc:11505382]
1789	ENSRNOG00000003424	889.808	936.744	973.721	983.87	950.986	924.132	683.633	760.449	Elac2	elaC ribonuclease Z 2 [Source:RGD Symbol;Acc:628882]
1790	ENSRNOG00000003428	1906.6	2057.66	1911.79	1741.66	2265.58	2095.21	1288.92	1837.34	Rufy3	RUN and FYVE domain containing 3 [Source:RGD Symbol;Acc:1565242]
1791	ENSRNOG00000003430	0	0	0	0	0	0	0	0	F9	coagulation factor IX [Source:RGD Symbol;Acc:2589]
1792	ENSRNOG00000003434	864.782	885.326	841.452	654.126	542.191	712.875	506.554	799.222	Trove2	TROVE domain family, member 2 [Source:RGD Symbol;Acc:1305083]
1793	ENSRNOG00000003435	0	3.7395	2.81422	6.25531	0	0	21.4641	11.2567	Mcf2	MCF.2 cell line derived transforming sequence [Source:RGD Symbol;Acc:1566098]
1794	ENSRNOG00000003439	171.473	202.868	142.587	438.765	313.051	306.758	223.227	232.637	Il15	interleukin 15 [Source:RGD Symbol;Acc:2887]
1795	ENSRNOG00000003442	21.3183	26.1765	6.56652	100.979	32.2733	50.1617	890.761	600.355	Adora1	adenosine A1 receptor [Source:RGD Symbol;Acc:2048]
1796	ENSRNOG00000003443	21.3183	22.437	21.5757	8.04254	16.1366	12.5404	42.9283	38.7729	Klf1	Kruppel like factor 1 [Source:RGD Symbol;Acc:1309398]
1797	ENSRNOG00000003452	37.0753	41.1345	21.5757	365.489	34.4248	141.803	178.152	107.564	Asb11	ankyrin repeat and SOCS box containing 11 [Source:RGD Symbol;Acc:1566298]
1798	ENSRNOG00000003453	68.5894	83.2038	63.789	78.6381	64.5465	79.1011	49.3675	67.5399	Lypd1	Ly6/Plaur domain containing 1 [Source:RGD Symbol;Acc:1549754]
1799	ENSRNOG00000003455	112.153	111.25	133.206	75.9573	72.077	53.0556	121.272	157.593	Zfp13	zinc finger protein 13 [Source:RGD Symbol;Acc:1304577]
1800	ENSRNOG00000003456	0	0	0	0	0	0	0	0	Actrt1	actin-related protein T1 [Source:RGD Symbol;Acc:1359559]
1801	ENSRNOG00000003457	68.5894	66.3761	45.0275	61.6595	80.6832	48.2324	15.0249	12.5074	Bicdl2	BICD family like cargo adaptor 2 [Source:RGD Symbol;Acc:1306729]
1802	ENSRNOG00000003461	1471.89	1553.76	1330.19	1451.23	1464.13	1463.37	1894.21	1670.99	Zfp330	zinc finger protein 330 [Source:RGD Symbol;Acc:1307510]
1803	ENSRNOG00000003463	2590.64	2572.77	2461.51	3126.76	2876.62	2318.05	3830.27	3273.18	Srebf1	sterol regulatory element binding transcription factor 1 [Source:RGD Symbol;Acc:69423]
1804	ENSRNOG00000003464	1067.77	1128.39	1075.97	500.425	399.113	578.789	3358.06	3854.78	Hid1	HID1 domain containing [Source:RGD Symbol;Acc:1311422]
1805	ENSRNOG00000003468	3.70753	1.86975	5.62844	15.1915	3.22733	1.9293	34.3426	76.2951	Capn8	calpain 8 [Source:RGD Symbol;Acc:620085]
1806	ENSRNOG00000003469	18.5377	13.0882	14.0711	14.2978	15.0609	7.71718	9.65886	7.50443	MAST1	microtubule associated serine/threonine kinase 1 [Source:RGD Symbol;Acc:631372]
1807	ENSRNOG00000003470	1374.57	1262.08	1188.54	1257.32	1200.57	1066.9	2057.34	1706.01	Fundc1	FUN14 domain containing 1 [Source:RGD Symbol;Acc:1563372]
1808	ENSRNOG00000003472	468.076	356.187	397.743	406.595	424.931	475.571	593.483	579.092	Atp11c	ATPase phospholipid transporting 11C [Source:RGD Symbol;Acc:1564481]
1809	ENSRNOG00000003476	5.5613	15.8929	4.69037	3.57446	12.9093	26.0455	95.5154	91.304	Slc6a4	solute carrier family 6 member 4 [Source:RGD Symbol;Acc:3714]
1810	ENSRNOG00000003479	286.407	315.988	302.06	220.723	278.626	269.137	139.517	163.847	Rnf150	ring finger protein 150 [Source:RGD Symbol;Acc:1304572]
1811	ENSRNOG00000003480	301.237	295.42	152.906	1055.36	923.016	696.476	41.8551	30.0177	Aim2	absent in melanoma 2 [Source:RGD Symbol;Acc:1307283]
1812	ENSRNOG00000003486	3206.09	2531.64	2279.52	7196.28	5757.55	5877.6	1237.41	542.821	Mnda	myeloid cell nuclear differentiation antigen [Source:RGD Symbol;Acc:1306089]
1813	ENSRNOG00000003491	750.776	843.257	730.76	532.595	422.78	407.081	2361.05	3843.52	Prkca	protein kinase C, alpha [Source:RGD Symbol;Acc:3395]
1814	ENSRNOG00000003494	204.841	341.229	153.844	207.319	192.564	213.187	229.666	261.404	Ppfia4	PTPRF interacting protein alpha 4 [Source:RGD Symbol;Acc:620055]
1815	ENSRNOG00000003495	7289.94	7623.9	7891.08	8426.79	9175.29	8792.76	7364.34	9029.09	Prpf8	pre-mRNA processing factor 8 [Source:RGD Symbol;Acc:1305467]
1816	ENSRNOG00000003496	1273.54	1216.27	1328.31	941.87	1472.74	1229.93	291.912	255.151	Tbc1d9	TBC1 domain family member 9 [Source:RGD Symbol;Acc:1308221]
1817	ENSRNOG00000003497	79.712	109.38	97.5597	109.021	126.942	108.041	62.246	76.2951	Thoc6	THO complex 6 [Source:RGD Symbol;Acc:708553]
1818	ENSRNOG00000003498	105.665	85.0736	98.4978	287.744	220.534	206.435	18.2445	11.2567	Olr1585	olfactory receptor 1585 [Source:RGD Symbol;Acc:1333297]
1819	ENSRNOG00000003500	2.78065	3.7395	5.62844	1.78723	5.37888	5.78789	2.14641	1.25074	Apoa2	apolipoprotein A2 [Source:RGD Symbol;Acc:2131]
1820	ENSRNOG00000003501	0	0.934875	0	0	0	0	0	0	Lyzl6	lysozyme-like 6 [Source:RGD Symbol;Acc:1306968]
1821	ENSRNOG00000003504	1658.19	1704.28	1918.36	2040.12	2134.34	1945.69	3188.5	3428.28	Rnaseh2a	ribonuclease H2, subunit A [Source:RGD Symbol;Acc:1307248]
1822	ENSRNOG00000003506	3374.78	3417.9	3283.26	3181.27	3338.13	3051.18	3698.27	3457.04	Gosr2	golgi SNAP receptor complex member 2 [Source:RGD Symbol;Acc:62079]
1823	ENSRNOG00000003508	1618.34	1996.89	1865.83	1182.25	1284.48	1249.22	1501.42	1410.83	Ergic1	endoplasmic reticulum-golgi intermediate compartment 1 [Source:RGD Symbol;Acc:1585015]
1824	ENSRNOG00000003509	0	0	1.87615	5.36169	1.07578	1.9293	0	0	Olr1588	olfactory receptor 1588 [Source:RGD Symbol;Acc:1333597]
1825	ENSRNOG00000003510	76.9313	88.8131	121.012	58.085	60.2434	81.0304	3117.67	3448.29	Fmo2	flavin containing monooxygenase 2 [Source:RGD Symbol;Acc:628600]
1826	ENSRNOG00000003512	4.63442	1.86975	5.62844	10.7234	2.15155	2.89394	0	0	Gabra1	gamma-aminobutyric acid type A receptor alpha1 subunit [Source:RGD Symbol;Acc:61855]
1827	ENSRNOG00000003515	835.122	902.154	993.42	682.722	743.361	765.93	5315.59	4656.5	Ephx1	epoxide hydrolase 1 [Source:RGD Symbol;Acc:2557]
1828	ENSRNOG00000003517	67.6625	66.3761	113.507	69.702	25.8186	54.0203	83.7101	71.2921	Tbx2	T-box 2 [Source:RGD Symbol;Acc:1311014]
1829	ENSRNOG00000003518	7.41507	0	0	2.68085	5.37888	3.85859	1.07321	0	Olr1592	olfactory receptor 1592 [Source:RGD Symbol;Acc:1333957]
1830	ENSRNOG00000003520	8557.92	8895.33	8813.2	8343.69	8859.01	7340	8518.04	7393.12	Prdx2	peroxiredoxin 2 [Source:RGD Symbol;Acc:3838]
1831	ENSRNOG00000003521	1.85377	0	1.87615	0	1.07578	0	1.07321	1.25074	Olr1593	olfactory receptor 1593 [Source:RGD Symbol;Acc:1332672]
1832	ENSRNOG00000003522	758.191	905.893	737.326	474.51	474.417	450.49	619.24	655.387	Mr1	major histocompatibility complex, class I-related [Source:RGD Symbol;Acc:1593291]
1833	ENSRNOG00000003524	5169.23	6679.68	5015.88	5083.78	4789.35	4914.88	2339.59	1977.42	Lrrc59	leucine rich repeat containing 59 [Source:RGD Symbol;Acc:1305092]
1834	ENSRNOG00000003526	295.676	406.67	268.289	189.446	176.427	183.283	138.444	155.092	Sytl4	synaptotagmin-like 4 [Source:RGD Symbol;Acc:620204]
1835	ENSRNOG00000003531	0	0	0	0	0	0	0	0	LOC685789	hypothetical protein LOC685789 [Source:RGD Symbol;Acc:1590179]
1836	ENSRNOG00000003532	3.70753	3.7395	6.56652	0	1.07578	5.78789	0	0	Magea11	melanoma antigen family A, 11 [Source:RGD Symbol;Acc:1359246]
1837	ENSRNOG00000003533	1145.63	1385.48	1227.94	646.977	371.143	403.223	1244.92	1623.46	Clcn4	chloride voltage-gated channel 4 [Source:RGD Symbol;Acc:708381]
1838	ENSRNOG00000003536	2329.26	2385.8	2639.74	1738.98	1921.34	1885.89	1808.35	1866.1	Rufy1	RUN and FYVE domain containing 1 [Source:RGD Symbol;Acc:1305099]
1839	ENSRNOG00000003537	5.5613	2.80462	3.7523	5.36169	2.15155	1.9293	22.5373	33.77	Spta1	spectrin, alpha, erythrocytic 1 [Source:RGD Symbol;Acc:1305194]
1840	ENSRNOG00000003538	2034.51	2726.09	2187.59	1012.47	909.031	816.092	225.373	320.189	Adamts4	ADAM metallopeptidase with thrombospondin type 1 motif, 4 [Source:RGD Symbol;Acc:621242]
1841	ENSRNOG00000003541	910.2	779.685	820.815	916.849	855.242	862.395	939.056	1033.11	Pggt1b	protein geranylgeranyltransferase type 1 subunit beta [Source:RGD Symbol;Acc:621754]
1842	ENSRNOG00000003542	2839.97	2854.17	2893.02	2349.31	2291.4	2107.76	4100.72	3432.03	AABR07029198.1	host cell factor C1 regulator 1 [Source:NCBI gene;Acc:287097]
1843	ENSRNOG00000003543	29.6603	27.1114	89.117	75.0637	44.1068	64.6314	17.1713	15.0089	Gpr143	G protein-coupled receptor 143 [Source:RGD Symbol;Acc:1565799]
1844	ENSRNOG00000003544	17.6108	28.9811	9.38074	2.68085	27.9702	41.4798	0	1.25074	Tbx4	T-box 4 [Source:RGD Symbol;Acc:1309057]
1845	ENSRNOG00000003545	667.356	621.692	603.181	713.105	680.966	612.551	933.69	850.503	Uchl5	ubiquitin C-terminal hydrolase L5 [Source:RGD Symbol;Acc:1305414]
1846	ENSRNOG00000003546	2079.93	2861.65	2107.85	1145.61	1037.05	1141.18	494.748	328.944	Tnfrsf12a	TNF receptor superfamily member 12A [Source:RGD Symbol;Acc:631329]
1847	ENSRNOG00000003548	0	0	0	0	0	0	0	0	AABR07059162.1
1848	ENSRNOG00000003549	2804.75	2840.15	3104.09	2354.68	2638.88	2653.75	3814.18	3210.65	Cnpy2	canopy FGF signaling regulator 2 [Source:RGD Symbol;Acc:1589072]
1849	ENSRNOG00000003550	851.806	773.141	888.356	809.615	733.679	779.435	809.198	826.739	Acbd6	acyl-CoA binding domain containing 6 [Source:RGD Symbol;Acc:1305030]
1850	ENSRNOG00000003551	905.565	793.709	1001.86	911.488	1151.08	1001.3	521.578	534.066	B4galt3	beta-1,4-galactosyltransferase 3 [Source:RGD Symbol;Acc:1359221]
1851	ENSRNOG00000003553	4004.14	4534.14	3728.84	2330.55	2521.62	2772.4	9000.98	7016.65	Efemp1	EGF containing fibulin extracellular matrix protein 1 [Source:RGD Symbol;Acc:1308528]
1852	ENSRNOG00000003554	329.971	384.233	325.512	335.999	254.959	326.051	135.224	203.87	Piga	phosphatidylinositol glycan anchor biosynthesis, class A [Source:RGD Symbol;Acc:1589723]
1853	ENSRNOG00000003555	0	0	0	0	0	0	0	0	Olr1597	olfactory receptor 1597 [Source:RGD Symbol;Acc:1333906]
1854	ENSRNOG00000003559	266.016	306.639	222.324	191.234	221.61	196.788	426.063	472.779	Ccdc112	coiled-coil domain containing 112 [Source:RGD Symbol;Acc:1561942]
1855	ENSRNOG00000003560	0	0	0	0	0	0	0	0	Olr1601	olfactory receptor 1601 [Source:RGD Symbol;Acc:1332986]
1856	ENSRNOG00000003562	131.617	104.706	114.445	120.638	81.759	74.2779	577.385	605.358	Susd4	sushi domain containing 4 [Source:RGD Symbol;Acc:1564043]
1857	ENSRNOG00000003563	2506.29	2473.68	2538.43	2872.08	2669	2530.27	1962.89	1797.31	Blmh	bleomycin hydrolase [Source:RGD Symbol;Acc:1304668]
1858	ENSRNOG00000003566	29.6603	23.3719	25.328	15.1915	5.37888	4.82324	41.8551	57.534	Apoh	apolipoprotein H [Source:RGD Symbol;Acc:1310625]
1859	ENSRNOG00000003567	690.528	710.505	731.698	638.041	810.059	762.072	503.334	629.122	Ppox	protoporphyrinogen oxidase [Source:RGD Symbol;Acc:1310543]
1860	ENSRNOG00000003569	0	0	0	0	0	0	0	0	Gabra6	gamma-aminobutyric acid type A receptor alpha 6 subunit [Source:RGD Symbol;Acc:61861]
1861	ENSRNOG00000003575	0	0	0	0.893615	0	0	0	2.50148	Mospd4	motile sperm domain containing 4 [Source:RGD Symbol;Acc:1304785]
1862	ENSRNOG00000003576	531.104	586.166	616.315	478.978	535.736	586.506	201.763	262.655	Ints2	integrator complex subunit 2 [Source:RGD Symbol;Acc:1305547]
1863	ENSRNOG00000003578	1417.2	1478.97	1563.77	1531.66	1272.64	1427.68	1027.06	1028.11	Fem1c	fem-1 homolog C [Source:RGD Symbol;Acc:1309322]
1864	ENSRNOG00000003580	0	0.934875	0	0	0	0	0	1.25074	Ucp1	uncoupling protein 1 [Source:RGD Symbol;Acc:3931]
1865	ENSRNOG00000003581	47.2711	38.3299	50.656	41.9999	40.8795	49.197	25.757	32.5192	Pou2f1	POU class 2 homeobox 1 [Source:RGD Symbol;Acc:621689]
1866	ENSRNOG00000003583	2124.42	2119.36	2196.03	2964.12	2300.01	2489.76	1932.85	1584.69	Smyd2	SET and MYND domain containing 2 [Source:RGD Symbol;Acc:727785]
1867	ENSRNOG00000003585	4.63442	0.934875	2.81422	0.893615	1.07578	3.85859	33.2694	25.0148	Sytl5	synaptotagmin-like 5 [Source:RGD Symbol;Acc:631342]
1868	ENSRNOG00000003587	397.633	507.637	455.904	226.085	424.931	520.91	352.012	190.112	Vegfd	vascular endothelial growth factor D [Source:RGD Symbol;Acc:620695]
1869	ENSRNOG00000003588	0	0	0	0	0	0	0	0	AABR07037960.1
1870	ENSRNOG00000003590	811.95	852.606	840.514	617.488	505.615	739.885	1123.65	1625.96	Tom1l2	target of myb1 like 2 membrane trafficking protein [Source:RGD Symbol;Acc:1306728]
1871	ENSRNOG00000003592	2104.95	1885.64	1848.94	2242.97	2022.46	1855.98	2295.59	1891.12	Med28	mediator complex subunit 28 [Source:RGD Symbol;Acc:1305875]
1872	ENSRNOG00000003594	1824.11	2100.66	1817.05	1575.44	1796.55	1594.56	1672.06	1619.71	Tmem183a	transmembrane protein 183A [Source:RGD Symbol;Acc:1309892]
1873	ENSRNOG00000003595	2.78065	1.86975	1.87615	1.78723	3.22733	1.9293	0	0	Lhx4	LIM homeobox 4 [Source:RGD Symbol;Acc:1308044]
1874	ENSRNOG00000003596	93.6152	70.1156	88.1789	658.594	86.0621	350.167	55.8067	25.0148	Itgb1bp2	integrin subunit beta 1 binding protein 2 [Source:RGD Symbol;Acc:1565015]
1875	ENSRNOG00000003597	1220.71	1003.12	1126.63	3042.76	2485.04	2374	789.88	497.794	Tuba4a	tubulin, alpha 4A [Source:RGD Symbol;Acc:1359623]
1876	ENSRNOG00000003599	1122.46	1136.81	1120.06	1439.61	1389.9	1228	1230.97	1095.65	Utp3	UTP3, small subunit processome component [Source:RGD Symbol;Acc:1308540]
1877	ENSRNOG00000003600	1424.62	1449.06	1225.12	1964.17	1530.83	1511.6	2608.97	2690.34	Pnpt1	polyribonucleotide nucleotidyltransferase 1 [Source:RGD Symbol;Acc:1307987]
1878	ENSRNOG00000003601	0	0.934875	0	0	2.15155	0	0	0	RGD1564463	similar to Mdes protein [Source:RGD Symbol;Acc:1564463]
1879	ENSRNOG00000003603	34.2947	49.5484	47.8418	26.8085	19.364	29.9041	44.0015	42.5251	Arhgap44	Rho GTPase activating protein 44 [Source:RGD Symbol;Acc:1305664]
1880	ENSRNOG00000003606	14.8301	14.958	13.133	16.0851	4.3031	4.82324	18.2445	43.7759	AABR07014550.1
1881	ENSRNOG00000003611	2541.51	2376.45	2208.23	2124.12	2017.08	1858.88	8376.38	7509.44	Dynlt3	dynein light chain Tctex-type 3 [Source:RGD Symbol;Acc:1549755]
1882	ENSRNOG00000003613	469.003	623.561	602.243	582.637	370.067	482.324	580.605	566.585	Mid1	midline 1 [Source:RGD Symbol;Acc:2640]
1883	ENSRNOG00000003614	143.667	147.71	178.234	111.702	125.866	134.086	72.978	85.0503	Mgat5	alpha-1,6-mannosylglycoprotein 6-beta-N-acetylglucosaminyltransferase [Source:RGD Symbol;Acc:620100]
1884	ENSRNOG00000003616	45.4173	86.9433	45.9656	43.7871	38.7279	66.5607	224.3	127.575	Grem2	gremlin 2, DAN family BMP antagonist [Source:RGD Symbol;Acc:1560008]
1885	ENSRNOG00000003620	42.6366	32.7206	150.092	57.1914	39.8037	63.6667	2868.68	2233.82	Fmo3	flavin containing monooxygenase 3 [Source:RGD Symbol;Acc:619761]
1886	ENSRNOG00000003622	21075.5	23760.8	30515.5	30681.4	44102.5	43831.7	2771.02	1911.13	Cybb	cytochrome b-245 beta chain [Source:RGD Symbol;Acc:620574]
1887	ENSRNOG00000003625	3197.75	3337.5	3454.93	3075.82	3227.33	3063.72	4658.79	5429.46	Ubxn4	UBX domain protein 4 [Source:RGD Symbol;Acc:1307451]
1888	ENSRNOG00000003626	5738.34	5091.33	5313.25	6765.56	5910.31	5346.08	7977.14	6328.74	Atp5pd	ATP synthase peripheral stalk subunit d [Source:RGD Symbol;Acc:620083]
1889	ENSRNOG00000003629	661.795	720.788	640.704	823.02	861.696	815.127	532.31	641.629	Nvl	nuclear VCP-like [Source:RGD Symbol;Acc:1311270]
1890	ENSRNOG00000003633	0	8.41387	4.69037	0	4.3031	0	2.14641	1.25074	Rcvrn	recoverin [Source:RGD Symbol;Acc:620258]
1891	ENSRNOG00000003634	248.405	267.374	248.59	261.829	218.382	234.409	535.53	391.481	Zfp354a	zinc finger protein 354A [Source:RGD Symbol;Acc:2967]
1892	ENSRNOG00000003635	451.392	492.679	522.507	328.85	343.172	354.99	2266.61	3452.04	Disp1	dispatched RND transporter family member 1 [Source:RGD Symbol;Acc:1307675]
1893	ENSRNOG00000003643	138.106	112.185	142.587	121.532	106.502	122.51	189.958	256.402	Tab3	TGF-beta activated kinase 1 (MAP3K7) binding protein 3 [Source:RGD Symbol;Acc:1594527]
1894	ENSRNOG00000003645	595.059	612.343	567.535	575.488	543.267	479.43	551.628	400.237	LOC103689931	heterogeneous nuclear ribonucleoprotein A/B [Source:RGD Symbol;Acc:9343685]
1895	ENSRNOG00000003648	2.78065	8.41387	3.7523	3.57446	13.9851	3.85859	7.51245	0	Cldn6	claudin 6 [Source:RGD Symbol;Acc:1308837]
1896	ENSRNOG00000003649	2274.57	2534.44	2137.87	1218.89	2217.17	1843.44	1111.84	1100.65	Qsox1	quiescin sulfhydryl oxidase 1 [Source:RGD Symbol;Acc:68957]
1897	ENSRNOG00000003650	620.085	526.334	572.225	1079.49	1644.86	845.996	176.006	120.071	Nt5c	5', 3'-nucleotidase, cytosolic [Source:RGD Symbol;Acc:2321875]
1898	ENSRNOG00000003653	2861.29	2764.42	2744.8	4444.84	3668.4	3408.1	2533.84	1901.12	Fh	fumarate hydratase [Source:RGD Symbol;Acc:2614]
1899	ENSRNOG00000003654	12.0495	12.1534	7.50459	13.4042	32.2733	15.4344	0	0	Cldn9	claudin 9 [Source:RGD Symbol;Acc:1308999]
1900	ENSRNOG00000003657	149.228	181.366	171.668	154.595	180.73	131.192	25.757	22.5133	Pkmyt1	protein kinase, membrane associated tyrosine/threonine 1 [Source:RGD Symbol;Acc:1305434]
1901	ENSRNOG00000003661	4783.65	5268.95	5129.39	5632.46	5495.06	4630.31	3325.87	3033.04	Jpt1	Jupiter microtubule associated homolog 1 [Source:RGD Symbol;Acc:1359325]
1902	ENSRNOG00000003666	138.106	80.3992	133.206	724.722	309.823	308.687	23.6105	40.0237	Jchain	immunoglobulin joining chain [Source:MGI Symbol;Acc:MGI:96493]
1903	ENSRNOG00000003668	0.926883	0	0.938074	0	0	0	1.07321	1.25074	Olr1404	olfactory receptor 1404 [Source:RGD Symbol;Acc:1334321]
1904	ENSRNOG00000003669	11.1226	9.34875	2.81422	8.93615	6.45465	7.71718	22.5373	21.2626	Myocd	myocardin [Source:RGD Symbol;Acc:631347]
1905	ENSRNOG00000003670	1895.48	1732.32	1660.39	2018.68	2127.88	1647.62	2929.85	2288.85	Sumo2	small ubiquitin-like modifier 2 [Source:RGD Symbol;Acc:621761]
1906	ENSRNOG00000003671	0	0	0	0	0	0	0	1.25074	Prop1	PROP paired-like homeobox 1 [Source:RGD Symbol;Acc:628759]
1907	ENSRNOG00000003672	2.78065	0	5.62844	2.68085	1.07578	0.964648	0	1.25074	Enam	enamelin [Source:RGD Symbol;Acc:1306796]
1908	ENSRNOG00000003673	1056.65	1160.18	1104.11	1135.78	1331.81	1001.3	765.196	756.697	Nup85	nucleoporin 85 [Source:RGD Symbol;Acc:1311942]
1909	ENSRNOG00000003674	261.381	367.406	279.546	158.17	185.033	198.717	986.277	1024.36	Pir	pirin [Source:RGD Symbol;Acc:1359212]
1910	ENSRNOG00000003675	23.1721	40.1996	30.0184	40.2127	13.9851	18.3283	48.2943	53.7818	Ptchd1	patched domain containing 1 [Source:RGD Symbol;Acc:1564527]
1911	ENSRNOG00000003679	1325.44	1393.9	1349.89	1388.68	1563.1	1804.86	872.517	1195.71	Med13	mediator complex subunit 13 [Source:RGD Symbol;Acc:1304829]
1912	ENSRNOG00000003680	5.5613	6.54412	4.69037	8.93615	4.3031	1.9293	0	2.50148	Gabrb2	gamma-aminobutyric acid type A receptor beta 2 subunit [Source:RGD Symbol;Acc:2650]
1913	ENSRNOG00000003681	19.4646	10.2836	2.81422	0.893615	1.07578	0	2.14641	1.25074	Lct	lactase [Source:RGD Symbol;Acc:620823]
1914	ENSRNOG00000003682	512.567	488.005	438.08	414.637	588.449	507.405	192.104	232.637	Hook2	hook microtubule-tethering protein 2 [Source:RGD Symbol;Acc:1310171]
1915	ENSRNOG00000003683	0.926883	3.7395	2.81422	2.68085	3.22733	1.9293	3.21962	0	Glp2r	glucagon-like peptide 2 receptor [Source:RGD Symbol;Acc:620270]
1916	ENSRNOG00000003686	2038.22	2267.07	1989.65	2110.72	2250.52	2228.34	3385.97	5225.59	Tbl1x	transducin (beta)-like 1 X-linked [Source:RGD Symbol;Acc:1563868]
1917	ENSRNOG00000003687	999.18	516.051	776.725	943.658	1830.97	1352.44	767.343	466.526	Rgs2	regulator of G-protein signaling 2 [Source:RGD Symbol;Acc:621665]
1918	ENSRNOG00000003688	0	0	0	0	0	0	0	0	4933400A11Rik	RIKEN cDNA 4933400A11 gene [Source:MGI Symbol;Acc:MGI:1913997]
1919	ENSRNOG00000003689	11456.3	12130.9	11998	11676	12516.7	11123.4	8141.35	8351.19	Nono	non-POU domain containing, octamer-binding [Source:RGD Symbol;Acc:1549738]
1920	ENSRNOG00000003691	5805.07	6023.4	5656.59	4948.84	4398.85	4959.25	8355.99	8417.47	Tmed7	transmembrane p24 trafficking protein 7 [Source:RGD Symbol;Acc:727954]
1921	ENSRNOG00000003694	3.70753	14.0231	16.8853	25.0212	5.37888	18.3283	92.2958	63.7877	Prox1	prospero homeobox 1 [Source:RGD Symbol;Acc:1306890]
1922	ENSRNOG00000003695	0	0	0	0	0	0	1.07321	6.2537	Mgat4d	MGAT4 family, member D [Source:RGD Symbol;Acc:1310572]
1923	ENSRNOG00000003698	0	0.934875	0.938074	1.78723	0	0.964648	0	3.75222	Mroh9	maestro heat-like repeat family member 9 [Source:RGD Symbol;Acc:1564745]
1924	ENSRNOG00000003699	342.947	399.191	350.84	382.467	350.703	355.955	514.066	464.024	Endov	endonuclease V [Source:RGD Symbol;Acc:1562414]
1925	ENSRNOG00000003703	2299.6	2536.31	2733.55	2307.31	2231.16	1824.15	466.845	395.234	Mcm6	minichromosome maintenance complex component 6 [Source:RGD Symbol;Acc:61967]
1926	ENSRNOG00000003704	6.48818	12.1534	2.81422	41.1063	2.15155	26.0455	3.21962	3.75222	Fam184b	family with sequence similarity 184, member B [Source:RGD Symbol;Acc:1564950]
1927	ENSRNOG00000003705	114.007	131.817	124.764	62.5531	49.4857	116.722	368.11	385.228	Bmx	BMX non-receptor tyrosine kinase [Source:RGD Symbol;Acc:1565643]
1928	ENSRNOG00000003706	2839.97	2778.45	2657.56	3023.1	3173.54	2738.63	4465.61	3894.8	Ufc1	ubiquitin-fold modifier conjugating enzyme 1 [Source:RGD Symbol;Acc:1303313]
1929	ENSRNOG00000003707	1264.27	1140.55	1137.88	1515.57	1799.77	1644.72	1780.45	2322.62	Zmym3	zinc finger MYM-type containing 3 [Source:RGD Symbol;Acc:1564967]
1930	ENSRNOG00000003709	356.85	229.044	299.246	457.531	713.239	423.48	57.9532	23.764	Kmo	kynurenine 3-monooxygenase [Source:RGD Symbol;Acc:620610]
1931	ENSRNOG00000003712	3156.97	3095.37	3068.44	3596.8	3958.85	3615.5	3432.11	3685.93	Ppp4r3b	protein phosphatase 4, regulatory subunit 3B [Source:RGD Symbol;Acc:1309450]
1932	ENSRNOG00000003713	0	0	0	0	0	0	0	0	Pbsn	probasin [Source:RGD Symbol;Acc:708571]
1933	ENSRNOG00000003714	1495.99	1435.03	1374.28	1438.72	1674.98	1716.11	1475.66	1802.32	Clk4	CDC-like kinase 4 [Source:RGD Symbol;Acc:1310274]
1934	ENSRNOG00000003715	2604.54	3518.87	2582.52	1239.44	1281.25	1666.91	817.783	735.435	Srpx2	sushi-repeat-containing protein, X-linked 2 [Source:RGD Symbol;Acc:1562444]
1935	ENSRNOG00000003716	303.091	155.189	228.89	481.659	628.253	468.819	48.2943	35.0207	Batf3	basic leucine zipper ATF-like transcription factor 3 [Source:RGD Symbol;Acc:620501]
1936	ENSRNOG00000003717	1982.6	1956.69	1836.75	1813.15	1709.41	1561.76	2438.33	2751.63	Cnih4	cornichon family AMPA receptor auxiliary protein 4 [Source:RGD Symbol;Acc:1559740]
1937	ENSRNOG00000003718	7.41507	2.80462	0	0.893615	0	4.82324	0	0	Ambn	ameloblastin [Source:RGD Symbol;Acc:2101]
1938	ENSRNOG00000003719	747.995	769.402	772.973	856.977	916.561	698.405	743.732	755.446	Atpaf2	ATP synthase mitochondrial F1 complex assembly factor 2 [Source:RGD Symbol;Acc:1305161]
1939	ENSRNOG00000003720	864.782	1050.8	883.666	519.19	508.842	832.491	579.532	520.307	Prrx1	paired related homeobox 1 [Source:RGD Symbol;Acc:628884]
1940	ENSRNOG00000003721	392.072	433.782	431.514	442.34	330.263	333.768	441.088	475.281	Paqr4	progestin and adipoQ receptor family member 4 [Source:RGD Symbol;Acc:1309533]
1941	ENSRNOG00000003722	38.0022	29.916	9.38074	658.594	11.8335	440.844	31.123	18.7611	Dusp27	dual specificity phosphatase 27, atypical [Source:RGD Symbol;Acc:1560598]
1942	ENSRNOG00000003723	4430.5	5122.18	4706.32	4838.03	5596.19	5426.14	4201.6	3713.44	Wdr26	WD repeat domain 26 [Source:RGD Symbol;Acc:1565589]
1943	ENSRNOG00000003724	1573.85	1519.17	1642.57	1890.89	1629.8	1541.51	2384.67	1882.36	Mrpl27	mitochondrial ribosomal protein L27 [Source:RGD Symbol;Acc:1309090]
1944	ENSRNOG00000003726	126.983	136.492	90.9932	67.9148	75.3043	85.8536	91.2226	85.0503	Scml2	Scm polycomb group protein like 2 [Source:RGD Symbol;Acc:1564289]
1945	ENSRNOG00000003728	1133.58	1176.07	1116.31	1050	1450.15	1234.75	846.76	785.464	Xylt2	xylosyltransferase 2 [Source:RGD Symbol;Acc:619765]
1946	ENSRNOG00000003732	291.968	548.771	297.369	127.787	192.564	213.187	445.381	442.762	Flrt2	fibronectin leucine rich transmembrane protein 2 [Source:RGD Symbol;Acc:1308574]
1947	ENSRNOG00000003734	0	0	0	0	0	0	0	0	AABR07041600.1
1948	ENSRNOG00000003736	25861.9	43600.7	30086.8	13994	14454.1	19461.8	16111	14712.4	Col5a2	collagen type V alpha 2 chain [Source:RGD Symbol;Acc:70921]
1949	ENSRNOG00000003737	0	1.86975	2.81422	5.36169	0	0	4.29283	0	Best2	bestrophin 2 [Source:RGD Symbol;Acc:1305377]
1950	ENSRNOG00000003738	2.78065	12.1534	2.81422	4.46808	4.3031	4.82324	0	1.25074	Ush2a	usherin [Source:RGD Symbol;Acc:628777]
1951	ENSRNOG00000003740	0	0	0	0	0	0	0	0	Gpa33	glycoprotein A33 [Source:RGD Symbol;Acc:1306711]
1952	ENSRNOG00000003741	8.34195	3.7395	6.56652	26.8085	13.9851	13.5051	12.8785	6.2537	Nptx1	neuronal pentraxin 1 [Source:RGD Symbol;Acc:628894]
1953	ENSRNOG00000003742	49.1248	50.4832	74.1078	67.9148	43.031	69.4546	82.6369	155.092	Cdkl5	cyclin-dependent kinase-like 5 [Source:RGD Symbol;Acc:2324133]
1954	ENSRNOG00000003743	3220.92	3130.89	2919.29	3158.93	2847.58	2784.94	4444.15	4022.38	Dars	aspartyl-tRNA synthetase [Source:RGD Symbol;Acc:621167]
1955	ENSRNOG00000003745	5886.64	9030.89	4332.96	2017.78	2976.67	2010.33	855.346	795.47	Atf3	activating transcription factor 3 [Source:RGD Symbol;Acc:2165]
1956	ENSRNOG00000003746	141.813	117.794	133.206	71.4892	20.4397	11.5758	3083.32	3853.53	Gjb1	gap junction protein, beta 1 [Source:RGD Symbol;Acc:61926]
1957	ENSRNOG00000003747	2540.59	2360.56	2546.87	2863.14	2864.79	2688.47	2128.17	1781.05	Asna1	arsA arsenite transporter, ATP-binding, homolog 1 (bacterial) [Source:RGD Symbol;Acc:1307906]
1958	ENSRNOG00000003748	348.508	298.225	275.794	693.445	660.526	665.607	41.8551	52.531	RGD1565785	similar to chromosome X open reading frame 21 [Source:RGD Symbol;Acc:1565785]
1959	ENSRNOG00000003749	37.0753	34.5904	33.7707	61.6595	33.349	39.5506	30.0498	32.5192	Xk	X-linked Kx blood group [Source:RGD Symbol;Acc:1359650]
1960	ENSRNOG00000003755	8.34195	15.8929	8.44266	8.93615	15.0609	5.78789	6.43924	8.75517	Clgn	calmegin [Source:RGD Symbol;Acc:1592643]
1961	ENSRNOG00000003756	5.5613	7.479	11.2569	3.57446	5.37888	9.64648	0	0	Lancl3	LanC like 3 [Source:RGD Symbol;Acc:1563642]
1962	ENSRNOG00000003759	1060.35	1242.45	1111.62	519.19	565.858	689.723	755.537	954.314	Galc	galactosylceramidase [Source:RGD Symbol;Acc:1359384]
1963	ENSRNOG00000003762	247.478	229.979	213.881	66.1275	116.184	175.566	91.2226	102.561	Smarca1	SWI/SNF related, matrix associated, actin dependent regulator of chromatin, subfamily a, member 1 [Source:RGD Symbol;Acc:1561046]
1964	ENSRNOG00000003763	4198.78	4480.85	3672.56	2859.57	2789.49	2809.05	4843.38	3304.45	Prdx4	peroxiredoxin 4 [Source:RGD Symbol;Acc:620043]
1965	ENSRNOG00000003765	0	0	0.938074	0	0	0	0	0	Nr0b1	nuclear receptor subfamily 0, group B, member 1 [Source:RGD Symbol;Acc:62028]
1966	ENSRNOG00000003767	1200.31	1298.54	1227.94	1035.7	1148.93	1201.95	843.54	1009.35	Rps6kc1	ribosomal protein S6 kinase C1 [Source:RGD Symbol;Acc:1306578]
1967	ENSRNOG00000003769	25.0259	2.80462	18.7615	26.8085	51.6372	35.692	1.07321	0	Tmem163	transmembrane protein 163 [Source:RGD Symbol;Acc:1306212]
1968	ENSRNOG00000003772	1771.27	2364.3	1871.46	1310.04	706.785	788.117	2119.58	1278.26	Csrp2	cysteine and glycine-rich protein 2 [Source:RGD Symbol;Acc:61950]
1969	ENSRNOG00000003773	1840.79	1870.68	1718.55	2745.19	2235.46	2097.14	1731.08	1653.48	Hmox2	heme oxygenase 2 [Source:RGD Symbol;Acc:67402]
1970	ENSRNOG00000003776	26.8796	48.6135	15.0092	3.57446	2.15155	12.5404	4.29283	2.50148	Amtn	amelotin [Source:RGD Symbol;Acc:1592356]
1971	ENSRNOG00000003777	80.6389	46.7437	59.0987	482.552	188.261	400.329	38.6354	68.7907	Chrne	cholinergic receptor nicotinic epsilon subunit [Source:RGD Symbol;Acc:2353]
1972	ENSRNOG00000003778	272.504	297.29	281.422	294.893	288.308	229.586	406.745	481.535	Opn3	opsin 3 [Source:RGD Symbol;Acc:1594385]
1973	ENSRNOG00000003779	684.967	873.173	767.344	781.913	808.983	862.395	670.754	747.942	Dedd	death effector domain-containing [Source:RGD Symbol;Acc:620050]
1974	ENSRNOG00000003781	874.051	886.261	1012.18	657.701	357.158	353.061	358.451	529.063	Atp10b	ATPase phospholipid transporting 10B (putative) [Source:RGD Symbol;Acc:1565126]
1975	ENSRNOG00000003782	2215.25	2190.41	2102.22	2214.38	2006.32	2096.18	2955.61	2378.91	Acot9	acyl-CoA thioesterase 9 [Source:RGD Symbol;Acc:1359188]
1976	ENSRNOG00000003783	0	0	0.938074	0	0	0	0	0	Fthl17e	ferritin, heavy polypeptide-like 17, member E [Source:RGD Symbol;Acc:1584678]
1977	ENSRNOG00000003784	144.594	157.994	162.287	317.233	176.427	248.879	305.864	302.679	Rilp	Rab interacting lysosomal protein [Source:RGD Symbol;Acc:1307691]
1978	ENSRNOG00000003785	22.2452	28.9811	32.8326	15.1915	16.1366	20.2576	97.6618	98.8084	Usp43	ubiquitin specific peptidase 43 [Source:RGD Symbol;Acc:2303824]
1979	ENSRNOG00000003786	3200.53	3174.83	2692.27	1801.53	1564.18	1587.81	4111.45	3533.34	Tspan6	tetraspanin 6 [Source:RGD Symbol;Acc:1560160]
1980	ENSRNOG00000003787	156.643	174.822	182.924	140.298	129.093	150.485	64.3924	83.7995	Lcorl	ligand dependent nuclear receptor corepressor-like [Source:RGD Symbol;Acc:1561241]
1981	ENSRNOG00000003789	12.9764	6.54412	6.56652	7.14892	6.45465	5.78789	9.65886	5.00296	RGD1564613	similar to MGC40405 protein [Source:RGD Symbol;Acc:1564613]
1982	ENSRNOG00000003790	3.70753	1.86975	9.38074	1.78723	9.68198	3.85859	7.51245	11.2567	Mael	maelstrom spermatogenic transposon silencer [Source:RGD Symbol;Acc:1309333]
1983	ENSRNOG00000003792	1284.66	1333.13	1340.51	1139.36	1194.11	1324.46	821.003	1034.36	Med14	mediator complex subunit 14 [Source:RGD Symbol;Acc:1560170]
1984	ENSRNOG00000003794	418.024	373.95	418.381	367.276	249.58	271.066	369.183	327.694	Nmral1	NmrA like redox sensor 1 [Source:RGD Symbol;Acc:1311451]
1985	ENSRNOG00000003795	1436.67	1305.08	1442.76	1449.44	1543.74	1582.02	815.637	1078.14	Angel2	angel homolog 2 [Source:RGD Symbol;Acc:1305056]
1986	ENSRNOG00000003797	1118.75	1210.66	1262.65	1384.21	1026.29	954.037	2688.38	2397.67	Mrps7	mitochondrial ribosomal protein S7 [Source:RGD Symbol;Acc:1309164]
1987	ENSRNOG00000003800	23.1721	14.0231	18.7615	40.2127	86.0621	50.1617	2.14641	3.75222	Rgs9	regulator of G-protein signaling 9 [Source:RGD Symbol;Acc:3572]
1988	ENSRNOG00000003802	632.135	699.286	633.2	552.254	702.482	505.475	47.2211	25.0148	Pttg1	pituitary tumor-transforming 1 [Source:RGD Symbol;Acc:68359]
1989	ENSRNOG00000003803	857.367	829.234	831.133	909.7	776.71	900.981	1444.54	1811.07	Zdhhc17	zinc finger, DHHC-type containing 17 [Source:RGD Symbol;Acc:1595790]
1990	ENSRNOG00000003805	1063.14	1132.13	1016.87	1385.1	1219.93	1415.14	665.388	795.47	Rnft1	ring finger protein, transmembrane 1 [Source:RGD Symbol;Acc:1562411]
1991	ENSRNOG00000003806	358.704	235.588	299.246	677.36	678.815	599.046	46.1479	35.0207	Gpr65	G-protein coupled receptor 65 [Source:RGD Symbol;Acc:1311832]
1992	ENSRNOG00000003807	0	0	0	0	3.22733	3.85859	41.8551	23.764	Wnt9b	Wnt family member 9B [Source:RGD Symbol;Acc:1309574]
1993	ENSRNOG00000003809	11728.8	10088.2	9793.49	11747.5	12739.3	12810.5	9879.94	9845.82	Sat1	spermidine/spermine N1-acetyl transferase 1 [Source:RGD Symbol;Acc:1586174]
1994	ENSRNOG00000003812	140.886	142.101	184.801	178.723	130.169	116.722	465.772	471.529	Nlgn3	neuroligin 3 [Source:RGD Symbol;Acc:621119]
1995	ENSRNOG00000003813	4.63442	3.7395	4.69037	8.04254	4.3031	3.85859	0	1.25074	Kcnk10	potassium two pore domain channel subfamily K member 10 [Source:RGD Symbol;Acc:619732]
1996	ENSRNOG00000003815	2210.62	2284.83	2288.9	2933.74	2357.02	2472.39	2839.7	2327.63	Slc25a11	solute carrier family 25 member 11 [Source:RGD Symbol;Acc:708476]
1997	ENSRNOG00000003816	814.731	790.904	755.149	840.892	901.5	785.223	910.079	973.075	Tada1	transcriptional adaptor 1 [Source:RGD Symbol;Acc:1306774]
1998	ENSRNOG00000003821	874.978	866.629	933.383	808.722	826.196	773.647	910.079	1091.9	Rptor	regulatory associated protein of MTOR, complex 1 [Source:RGD Symbol;Acc:1311784]
1999	ENSRNOG00000003822	2205.98	2085.71	2191.34	2474.42	2280.64	2371.1	2856.88	2766.64	Slu7	SLU7 homolog, splicing factor [Source:RGD Symbol;Acc:631432]
[truncated: 30,546 more rows]

## Sheet: PEG vs NC
	Row.names	baseMean	log2FoldChange	lfcSE	stat	pvalue	padj	external_gene_name	description
1	ENSRNOG00000000007	23.5071	3.18974	0.709766	4.49408	6.98707e-06	6.68004e-05	Gad1	glutamate decarboxylase 1 [Source:RGD Symbol;Acc:2652]
2	ENSRNOG00000000010	24.8186	-2.56304	0.90111	-2.84431	0.00445071	0.0178185	Cbln1	cerebellin 1 precursor [Source:RGD Symbol;Acc:1562813]
3	ENSRNOG00000000021	420.078	-0.641343	0.140382	-4.56856	4.91089e-06	4.91117e-05	AABR07061902.1
4	ENSRNOG00000000034	529.975	-1.22908	0.182671	-6.7284	1.71539e-11	5.30624e-10	Nuak2	NUAK family kinase 2 [Source:RGD Symbol;Acc:1359167]
5	ENSRNOG00000000040	348.841	0.756154	0.178437	4.23766	2.25858e-05	0.000189392	RGD1304622	similar to 6820428L09 protein [Source:RGD Symbol;Acc:1304622]
6	ENSRNOG00000000042	527.325	0.471929	0.190209	2.4811	0.0130977	0.0435541	Xpr1	xenotropic and polytropic retrovirus receptor 1 [Source:RGD Symbol;Acc:1306554]
7	ENSRNOG00000000054	723.483	0.333962	0.112941	2.95696	0.0031069	0.0132024	Abhd8	abhydrolase domain containing 8 [Source:RGD Symbol;Acc:1305693]
8	ENSRNOG00000000055	5.14396	-4.38854	1.53731	-2.85469	0.00430788	0.0173231	Fcrl6	Fc receptor-like 6 [Source:RGD Symbol;Acc:1563939]
9	ENSRNOG00000000062	395.676	0.548423	0.156598	3.5021	0.000461615	0.00257769	Pcgf3	polycomb group ring finger 3 [Source:RGD Symbol;Acc:1311479]
10	ENSRNOG00000000082	2068.74	-0.326372	0.104181	-3.13274	0.00173185	0.00805614	Hltf	helicase-like transcription factor [Source:RGD Symbol;Acc:1309031]
11	ENSRNOG00000000091	39.7813	1.17977	0.466945	2.52658	0.011518	0.0391142	LOC103691556	mothers against decapentaplegic homolog 9 [Source:RGD Symbol;Acc:9309512]
12	ENSRNOG00000000097	43.2956	-3.02083	0.443387	-6.81307	9.55357e-12	3.07972e-10	Cd160	CD160 molecule [Source:RGD Symbol;Acc:1563598]
13	ENSRNOG00000000098	2779.51	-0.669914	0.110275	-6.07496	1.24017e-09	2.66199e-08	Rnf115	ring finger protein 115 [Source:RGD Symbol;Acc:1305315]
14	ENSRNOG00000000105	348.406	0.998172	0.179274	5.56786	2.57883e-08	4.33525e-07	Cplx2	complexin 2 [Source:RGD Symbol;Acc:70945]
15	ENSRNOG00000000108	2687.47	0.360175	0.104698	3.44014	0.000581411	0.00316236	Aga	aspartylglucosaminidase [Source:RGD Symbol;Acc:1309646]
16	ENSRNOG00000000122	2256.05	-0.538654	0.147611	-3.64915	0.00026311	0.00158541	Ak2	adenylate kinase 2 [Source:RGD Symbol;Acc:2077]
17	ENSRNOG00000000123	2265.77	-1.30788	0.149665	-8.7387	2.35803e-18	2.30576e-16	Rnf19b	ring finger protein 19B [Source:RGD Symbol;Acc:1305470]
18	ENSRNOG00000000133	2839.22	0.291857	0.0881982	3.30911	0.000935937	0.00475973	Txndc15	thioredoxin domain containing 15 [Source:RGD Symbol;Acc:1304696]
19	ENSRNOG00000000137	2030.23	-1.61257	0.225048	-7.16545	7.75311e-13	3.08042e-11	Ly86	lymphocyte antigen 86 [Source:RGD Symbol;Acc:1309936]
20	ENSRNOG00000000158	3804.12	-0.984389	0.290737	-3.38584	0.000709612	0.00373949	Cdo1	cysteine dioxygenase type 1 [Source:RGD Symbol;Acc:69262]
21	ENSRNOG00000000164	16633.1	0.397981	0.0936403	4.25011	2.1367e-05	0.000180374	Lamp2	lysosomal-associated membrane protein 2 [Source:RGD Symbol;Acc:2990]
22	ENSRNOG00000000168	6326.48	0.715888	0.153271	4.67074	3.00122e-06	3.16883e-05	Gatm	glycine amidinotransferase [Source:RGD Symbol;Acc:71090]
23	ENSRNOG00000000170	2253.9	0.244334	0.0909196	2.68736	0.00720191	0.026569	Slc30a4	solute carrier family 30 member 4 [Source:RGD Symbol;Acc:619750]
24	ENSRNOG00000000172	1551.11	0.836827	0.126448	6.61796	3.64181e-11	1.07237e-09	Sqor	sulfide quinone oxidoreductase [Source:RGD Symbol;Acc:1564504]
25	ENSRNOG00000000177	459.287	0.564794	0.146851	3.84604	0.000120042	0.000802148	Plpp2	phospholipid phosphatase 2 [Source:RGD Symbol;Acc:628893]
26	ENSRNOG00000000185	1357.99	-0.481515	0.111182	-4.33088	1.48514e-05	0.000130504	Mpst	mercaptopyruvate sulfurtransferase [Source:RGD Symbol;Acc:620065]
27	ENSRNOG00000000186	627.453	-1.25233	0.400908	-3.12374	0.00178567	0.00827147	Tst	thiosulfate sulfurtransferase [Source:RGD Symbol;Acc:3913]
28	ENSRNOG00000000187	2880.27	-1.30522	0.197254	-6.61692	3.66753e-11	1.07766e-09	Csf2rb	colony stimulating factor 2 receptor beta common subunit [Source:RGD Symbol;Acc:620189]
29	ENSRNOG00000000195	99.9456	-1.12334	0.28143	-3.99154	6.56463e-05	0.000476373	LOC108348048	von Willebrand factor A domain-containing protein 5A [Source:RGD Symbol;Acc:11476240]
30	ENSRNOG00000000219	1719.91	0.491497	0.124123	3.95976	7.5024e-05	0.000534182	Ano10	anoctamin 10 [Source:RGD Symbol;Acc:1308260]
31	ENSRNOG00000000221	2135.91	0.323729	0.108842	2.97431	0.00293649	0.0125664	Abhd5	abhydrolase domain containing 5 [Source:RGD Symbol;Acc:1303237]
32	ENSRNOG00000000231	494.687	0.622883	0.17888	3.48213	0.00049744	0.00275328	Kctd17	potassium channel tetramerization domain containing 17 [Source:RGD Symbol;Acc:1311154]
33	ENSRNOG00000000239	2133.62	-2.41995	0.337106	-7.17862	7.04198e-13	2.82337e-11	Ccl7	C-C motif chemokine ligand 7 [Source:RGD Symbol;Acc:1359152]
34	ENSRNOG00000000245	384.108	-1.07409	0.194062	-5.53478	3.11622e-08	5.12125e-07	Slc16a6	solute carrier family 16, member 6 [Source:RGD Symbol;Acc:735117]
35	ENSRNOG00000000247	2074.2	0.417329	0.140039	2.9801	0.0028815	0.0123731	Mfsd11	major facilitator superfamily domain containing 11 [Source:RGD Symbol;Acc:1307394]
36	ENSRNOG00000000249	380.38	-0.413799	0.162046	-2.55359	0.0106617	0.0367314	Mettl23	methyltransferase like 23 [Source:RGD Symbol;Acc:1306284]
37	ENSRNOG00000000251	17.0804	-2.34675	0.607129	-3.86532	0.000110945	0.000750549	St6galnac1	ST6 N-acetylgalactosaminide alpha-2,6-sialyltransferase 1 [Source:RGD Symbol;Acc:1562048]
38	ENSRNOG00000000288	1120.82	0.913455	0.183063	4.98983	6.04313e-07	7.49051e-06	Scarf2	scavenger receptor class F, member 2 [Source:RGD Symbol;Acc:1306013]
39	ENSRNOG00000000304	18231.3	0.37052	0.0881202	4.20471	2.61416e-05	0.000215318	Cd164	CD164 molecule [Source:RGD Symbol;Acc:70942]
40	ENSRNOG00000000314	4609.64	0.280459	0.11368	2.4671	0.0136213	0.0450064	Sec63	SEC63 homolog, protein translocation regulator [Source:RGD Symbol;Acc:1304984]
41	ENSRNOG00000000321	915.873	1.65227	0.152226	10.854	1.90828e-27	5.59793e-25	Cd24	CD24 molecule [Source:RGD Symbol;Acc:2298]
42	ENSRNOG00000000323	307.03	-1.5508	0.294405	-5.26756	1.38247e-07	2.00106e-06	Prdm1	PR/SET domain 1 [Source:RGD Symbol;Acc:1311765]
43	ENSRNOG00000000327	858.581	0.437815	0.113545	3.85589	0.000115311	0.000774654	Hace1	HECT domain and ankyrin repeat containing, E3 ubiquitin protein ligase 1 [Source:RGD Symbol;Acc:1306114]
44	ENSRNOG00000000335	36.9685	-1.25273	0.440832	-2.84175	0.00448663	0.0179231	Ermap	erythroblast membrane-associated protein [Source:RGD Symbol;Acc:1309996]
45	ENSRNOG00000000341	2963.96	0.659038	0.159562	4.1303	3.62291e-05	0.000284419	Nid2	nidogen 2 [Source:RGD Symbol;Acc:1311685]
46	ENSRNOG00000000378	322.957	-0.679284	0.183294	-3.70597	0.00021058	0.00130692	AABR07044914.1	catenin alpha 3 [Source:NCBI gene;Acc:361839]
47	ENSRNOG00000000383	287.094	-4.2887	1.37178	-3.12637	0.00176978	0.00820599	Mypn	myopalladin [Source:RGD Symbol;Acc:1308510]
48	ENSRNOG00000000387	1156.47	-0.530275	0.1161	-4.5674	4.93801e-06	4.92989e-05	Slc25a16	solute carrier family 25 member 16 [Source:RGD Symbol;Acc:1311311]
49	ENSRNOG00000000394	3119.79	-1.92147	0.222161	-8.64899	5.19582e-18	4.81325e-16	Srgn	serglycin [Source:RGD Symbol;Acc:619969]
50	ENSRNOG00000000398	1097.75	-0.715336	0.140532	-5.09019	3.5771e-07	4.68457e-06	Zup1	zinc finger containing ubiquitin peptidase 1 [Source:RGD Symbol;Acc:1307672]
51	ENSRNOG00000000405	19.7517	-7.2408	1.64615	-4.39863	1.08936e-05	9.89875e-05	Vgll2	vestigial-like family member 2 [Source:RGD Symbol;Acc:1311903]
52	ENSRNOG00000000435	1183.81	-1.00427	0.205379	-4.88986	1.00909e-06	1.19925e-05	Ppt2	palmitoyl-protein thioesterase 2 [Source:RGD Symbol;Acc:620375]
53	ENSRNOG00000000437	2749.45	0.251251	0.0958099	2.62239	0.00873151	0.0312301	Agpat1	1-acylglycerol-3-phosphate O-acyltransferase 1 [Source:RGD Symbol;Acc:1303287]
54	ENSRNOG00000000440	1353.4	-0.434783	0.116027	-3.74724	0.000178791	0.00113606	Pbx2	PBX homeobox 2 [Source:RGD Symbol;Acc:1303084]
55	ENSRNOG00000000441	610.858	-0.937003	0.224764	-4.16882	3.06177e-05	0.000246637	Gpsm3	G-protein signaling modulator 3 [Source:RGD Symbol;Acc:1303014]
56	ENSRNOG00000000442	844.113	0.562802	0.188043	2.99294	0.002763	0.0119488	Notch4	notch 4 [Source:RGD Symbol;Acc:1303282]
57	ENSRNOG00000000443	1130.94	-1.28648	0.149149	-8.62543	6.38511e-18	5.7633e-16	LOC103689965	complement C4-like [Source:RGD Symbol;Acc:9245878]
58	ENSRNOG00000000451	43621.6	-2.13998	0.574804	-3.72297	0.000196896	0.00123374	RT1-Ba	RT1 class II, locus Ba [Source:RGD Symbol;Acc:1595867]
59	ENSRNOG00000000454	873.972	-2.35979	0.332237	-7.10274	1.22311e-12	4.69019e-11	RT1-DOb	RT1 class II, locus DOb [Source:RGD Symbol;Acc:1595814]
60	ENSRNOG00000000455	14.8293	-1.91762	0.62831	-3.05202	0.00227306	0.0101209	LOC103689996	antigen peptide transporter 2 [Source:RGD Symbol;Acc:9419934]
61	ENSRNOG00000000456	2739.33	-2.11812	0.183592	-11.5371	8.57603e-31	3.97228e-28	Psmb8	proteasome subunit beta 8 [Source:RGD Symbol;Acc:3426]
62	ENSRNOG00000000457	6028.73	-2.61919	0.171026	-15.3146	6.11018e-53	2.1509e-49	Tap1	transporter 1, ATP binding cassette subfamily B member [Source:RGD Symbol;Acc:3817]
63	ENSRNOG00000000459	6477	-2.83393	0.221337	-12.8037	1.56324e-37	1.31022e-34	Psmb9	proteasome subunit beta 9 [Source:RGD Symbol;Acc:3427]
64	ENSRNOG00000000465	5239.34	0.376546	0.130446	2.8866	0.00389427	0.0159254	Slc39a7	solute carrier family 39 member 7 [Source:RGD Symbol;Acc:1593280]
65	ENSRNOG00000000471	189.252	-1.36268	0.260706	-5.22688	1.72394e-07	2.449e-06	B3galt4	Beta-1,3-galactosyltransferase 4 [Source:RGD Symbol;Acc:620328]
66	ENSRNOG00000000477	1451.5	-0.966999	0.174033	-5.55641	2.75383e-08	4.60306e-07	Daxx	death-domain associated protein [Source:RGD Symbol;Acc:621227]
67	ENSRNOG00000000478	27.7316	-1.69144	0.519056	-3.25869	0.0011193	0.00554481	AA926063	AA926063gene [Source:RGD Symbol;Acc:1303072]
68	ENSRNOG00000000480	1194.17	-0.573404	0.171941	-3.3349	0.000853312	0.00439413	Phf1	PHD finger protein 1 [Source:RGD Symbol;Acc:1303205]
69	ENSRNOG00000000483	337.124	0.753487	0.142909	5.27248	1.34589e-07	1.95132e-06	Syngap1	synaptic Ras GTPase activating protein 1 [Source:RGD Symbol;Acc:621090]
70	ENSRNOG00000000485	2608.48	-0.823785	0.115174	-7.15252	8.52008e-13	3.34737e-11	Bak1	BCL2-antagonist/killer 1 [Source:RGD Symbol;Acc:621635]
71	ENSRNOG00000000488	1097.44	0.664324	0.153034	4.34104	1.41812e-05	0.000125303	Hmga1	high mobility group AT-hook 1 [Source:RGD Symbol;Acc:628699]
72	ENSRNOG00000000502	391.996	-1.25342	0.253218	-4.94994	7.42353e-07	9.05486e-06	Def6	DEF6 guanine nucleotide exchange factor [Source:RGD Symbol;Acc:1307945]
73	ENSRNOG00000000503	506.055	-0.582614	0.148386	-3.92634	8.62479e-05	0.000604319	Ppard	peroxisome proliferator-activated receptor delta [Source:RGD Symbol;Acc:3370]
74	ENSRNOG00000000506	664.853	0.379701	0.13088	2.90113	0.0037182	0.0153301	Tead3	TEA domain transcription factor 3 [Source:RGD Symbol;Acc:1311583]
75	ENSRNOG00000000513	3105.07	-0.429497	0.0878574	-4.88856	1.01574e-06	1.20554e-05	Mapk14	mitogen activated protein kinase 14 [Source:RGD Symbol;Acc:70496]
76	ENSRNOG00000000515	174.555	0.814355	0.199461	4.08277	4.45025e-05	0.000341447	Mapk13	mitogen activated protein kinase 13 [Source:RGD Symbol;Acc:3045]
77	ENSRNOG00000000519	1006.58	-0.481156	0.147693	-3.25782	0.00112272	0.0055571	Stk38	serine/threonine kinase 38 [Source:RGD Symbol;Acc:1309455]
78	ENSRNOG00000000523	734.741	-0.634498	0.169957	-3.73328	0.000189002	0.00119106	Ppil1	peptidylprolyl isomerase like 1 [Source:RGD Symbol;Acc:1309119]
79	ENSRNOG00000000525	2305.99	0.59544	0.244202	2.43831	0.014756	0.0480608	Pi16	peptidase inhibitor 16 [Source:RGD Symbol;Acc:1304760]
80	ENSRNOG00000000527	8833.57	0.382555	0.0955436	4.00398	6.22844e-05	0.000455828	Mtch1	mitochondrial carrier 1 [Source:RGD Symbol;Acc:1309262]
81	ENSRNOG00000000528	1550.35	-1.1126	0.147635	-7.53612	4.84156e-14	2.36712e-12	Fgd2	FYVE, RhoGEF and PH domain containing 2 [Source:RGD Symbol;Acc:1309840]
82	ENSRNOG00000000529	748.611	-1.5426	0.141873	-10.8731	1.54876e-27	4.69995e-25	Pim1	Pim-1 proto-oncogene, serine/threonine kinase [Source:RGD Symbol;Acc:3330]
83	ENSRNOG00000000532	2938.97	-0.416482	0.128945	-3.22993	0.0012382	0.00603868	Cmtr1	cap methyltransferase 1 [Source:RGD Symbol;Acc:1307801]
84	ENSRNOG00000000543	470.665	1.11826	0.164459	6.79962	1.04895e-11	3.36907e-10	Frk	fyn-related Src family tyrosine kinase [Source:RGD Symbol;Acc:621423]
85	ENSRNOG00000000546	739.459	-0.449932	0.147188	-3.05685	0.00223673	0.00999203	Nt5dc1	5'-nucleotidase domain containing 1 [Source:RGD Symbol;Acc:1305214]
86	ENSRNOG00000000551	459.886	-0.501992	0.180084	-2.78753	0.00531107	0.0206586	Fam241b	family with sequence similarity 241 member B [Source:RGD Symbol;Acc:1305587]
87	ENSRNOG00000000557	11838.7	0.330682	0.0934129	3.54001	0.000400119	0.00227471	Ppa1	pyrophosphatase (inorganic) 1 [Source:RGD Symbol;Acc:1589773]
88	ENSRNOG00000000561	636.608	0.788685	0.170873	4.61561	3.91946e-06	4.01084e-05	Pald1	phosphatase domain containing, paladin 1 [Source:RGD Symbol;Acc:1305933]
89	ENSRNOG00000000562	1145.85	-3.17696	0.607806	-5.22693	1.72344e-07	2.449e-06	Prf1	perforin 1 [Source:RGD Symbol;Acc:708463]
90	ENSRNOG00000000563	877.301	0.937902	0.329352	2.84772	0.00440339	0.0176587	Adamts14	ADAM metallopeptidase with thrombospondin type 1 motif, 14 [Source:RGD Symbol;Acc:1308899]
91	ENSRNOG00000000572	556.204	1.07409	0.220462	4.872	1.10472e-06	1.30235e-05	Chst3	carbohydrate sulfotransferase 3 [Source:RGD Symbol;Acc:620355]
92	ENSRNOG00000000586	1023.77	-0.254007	0.0962798	-2.63822	0.0083343	0.0300017	Gtf3c6	general transcription factor 3C subunit 6 [Source:RGD Symbol;Acc:1307434]
93	ENSRNOG00000000597	7.96685	-1.98618	0.811243	-2.44831	0.0143527	0.0469907	Wisp3	WNT1 inducible signaling pathway protein 3 [Source:RGD Symbol;Acc:1564120]
94	ENSRNOG00000000599	9681.7	0.641953	0.141202	4.54633	5.45884e-06	5.38571e-05	Lama4	laminin subunit alpha 4 [Source:RGD Symbol;Acc:1560062]
95	ENSRNOG00000000604	2790.11	0.420466	0.124439	3.37889	0.00072778	0.00381808	Hdac2	histone deacetylase 2 [Source:RGD Symbol;Acc:619976]
96	ENSRNOG00000000611	464.475	-0.940277	0.340382	-2.76242	0.00573747	0.0219676	Ube2d1	ubiquitin-conjugating enzyme E2D 1 [Source:RGD Symbol;Acc:1307886]
97	ENSRNOG00000000614	2498.52	0.659894	0.134739	4.89756	9.70321e-07	1.15552e-05	Bicc1	BicC family RNA binding protein 1 [Source:RGD Symbol;Acc:1307459]
98	ENSRNOG00000000632	1292.01	0.532115	0.136272	3.9048	9.43041e-05	0.000651942	Cdk1	cyclin-dependent kinase 1 [Source:RGD Symbol;Acc:2319]
99	ENSRNOG00000000638	239.412	-0.607027	0.231811	-2.61863	0.00882843	0.0315127	Zfp365	zinc finger protein 365 [Source:RGD Symbol;Acc:1565986]
100	ENSRNOG00000000645	7023.19	0.405752	0.0920162	4.40957	1.03575e-05	9.48013e-05	Reep3	receptor accessory protein 3 [Source:RGD Symbol;Acc:1560401]
101	ENSRNOG00000000655	13356.6	-1.49839	0.19038	-7.87054	3.5311e-15	2.05798e-13	Ptprc	protein tyrosine phosphatase, receptor type, C [Source:RGD Symbol;Acc:3451]
102	ENSRNOG00000000658	273.786	-1.42101	0.494616	-2.87296	0.0040664	0.0165143	Acacb	acetyl-CoA carboxylase beta [Source:RGD Symbol;Acc:620500]
103	ENSRNOG00000000693	11.4106	3.00616	1.05383	2.8526	0.00433629	0.0174253	Svop	SV2 related protein [Source:RGD Symbol;Acc:620277]
104	ENSRNOG00000000697	4445.88	0.582756	0.147198	3.959	7.5264e-05	0.000535457	Coro1c	coronin 1C [Source:RGD Symbol;Acc:1564490]
105	ENSRNOG00000000699	2302.04	-1.07828	0.257458	-4.18819	2.81192e-05	0.000229344	Selplg	selectin P ligand [Source:RGD Symbol;Acc:1307971]
106	ENSRNOG00000000700	1018.39	0.93958	0.226713	4.14436	3.40766e-05	0.000270626	Tmem119	transmembrane protein 119 [Source:RGD Symbol;Acc:1307573]
107	ENSRNOG00000000720	457.934	-0.647262	0.169436	-3.82009	0.000133401	0.000880383	MGC95208	similar to 4930453N24Rik protein [Source:RGD Symbol;Acc:1359320]
108	ENSRNOG00000000723	4371.12	-2.16095	0.258327	-8.36515	6.0037e-17	4.57601e-15	RT1-CE5	RT1 class I, locus CE5 [Source:RGD Symbol;Acc:1595868]
109	ENSRNOG00000000728	1337.06	-0.72096	0.217104	-3.3208	0.000897595	0.00458764	Clic2	chloride intracellular channel 2 [Source:RGD Symbol;Acc:1306580]
110	ENSRNOG00000000729	495.428	0.6387	0.209036	3.05545	0.00224724	0.0100288	Tmlhe	trimethyllysine hydroxylase, epsilon [Source:RGD Symbol;Acc:620629]
111	ENSRNOG00000000763	1537.29	-1.61751	0.158551	-10.2018	1.94577e-24	4.33513e-22	RT1-M3-1	RT1 class Ib, locus M3, gene 1 [Source:RGD Symbol;Acc:3494]
112	ENSRNOG00000000767	20.0334	-4.48927	0.725174	-6.19062	5.99296e-10	1.36282e-08	AC112568.1
113	ENSRNOG00000000768	6529.61	-5.72023	0.866646	-6.60043	4.0998e-11	1.17909e-09	Ubd	ubiquitin D [Source:RGD Symbol;Acc:69418]
114	ENSRNOG00000000775	132.752	0.890292	0.256017	3.47747	0.000506164	0.00279279	Mog	myelin oligodendrocyte glycoprotein [Source:RGD Symbol;Acc:3102]
115	ENSRNOG00000000777	9050.99	-2.07085	0.25723	-8.05057	8.24078e-16	5.18022e-14	RT1-S3	RT1 class Ib, locus S3 [Source:RGD Symbol;Acc:735037]
116	ENSRNOG00000000779	920.157	-0.529669	0.147322	-3.59532	0.000323992	0.00190193	Znrd1	zinc ribbon domain containing 1 [Source:RGD Symbol;Acc:1303114]
117	ENSRNOG00000000795	1106.83	-1.77654	0.182192	-9.75092	1.8281e-22	3.18579e-20	RT1-N3	RT1 class Ib, locus N3 [Source:RGD Symbol;Acc:1598370]
118	ENSRNOG00000000800	4060.21	-0.524801	0.159293	-3.29457	0.000985741	0.00497098	Man1a1	mannosidase, alpha, class 1A, member 1 [Source:RGD Symbol;Acc:1310891]
119	ENSRNOG00000000805	7334.33	0.591552	0.192363	3.07519	0.00210372	0.00950888	Gja1	gap junction protein, alpha 1 [Source:RGD Symbol;Acc:2690]
120	ENSRNOG00000000808	968.908	0.373468	0.147811	2.52666	0.0115151	0.0391142	Hsf2	heat shock transcription factor 2 [Source:RGD Symbol;Acc:68395]
121	ENSRNOG00000000809	737.094	0.393148	0.135245	2.90693	0.00364992	0.015091	Atat1	alpha tubulin acetyltransferase 1 [Source:RGD Symbol;Acc:1303066]
122	ENSRNOG00000000811	199.978	-1.12742	0.254829	-4.42423	9.67882e-06	8.92388e-05	Pkib	cAMP-dependent protein kinase inhibitor beta [Source:RGD Symbol;Acc:3335]
123	ENSRNOG00000000814	11.9405	-1.63092	0.658075	-2.47832	0.0132002	0.0438535	Fabp7	fatty acid binding protein 7 [Source:RGD Symbol;Acc:69312]
124	ENSRNOG00000000818	305.906	0.502059	0.163285	3.07473	0.00210691	0.00951843	Nrm	nurim [Source:RGD Symbol;Acc:1302966]
125	ENSRNOG00000000824	2726.6	-0.295051	0.113042	-2.6101	0.00905169	0.0321143	Dse	dermatan sulfate epimerase [Source:RGD Symbol;Acc:1305079]
126	ENSRNOG00000000836	4.63873	-3.61719	1.35093	-2.67755	0.00741638	0.0272233	Ltb	lymphotoxin beta [Source:RGD Symbol;Acc:1303162]
127	ENSRNOG00000000838	110.585	-5.03391	0.522675	-9.63105	5.91204e-22	9.63498e-20	Lta	lymphotoxin alpha [Source:RGD Symbol;Acc:3020]
128	ENSRNOG00000000842	2255.73	0.525061	0.145282	3.61409	0.000301408	0.00178573	Ddah2	dimethylarginine dimethylaminohydrolase 2 [Source:RGD Symbol;Acc:1302955]
129	ENSRNOG00000000853	7461.85	-1.15194	0.23248	-4.95501	7.23259e-07	8.84034e-06	Aif1	allograft inflammatory factor 1 [Source:RGD Symbol;Acc:61924]
130	ENSRNOG00000000854	354.985	-0.731796	0.196931	-3.71601	0.000202396	0.0012637	Ncr3	natural cytotoxicity triggering receptor 3 [Source:RGD Symbol;Acc:727881]
131	ENSRNOG00000000855	309.584	-0.838064	0.233896	-3.58306	0.000339587	0.00198047	Lst1	leukocyte specific transcript 1 [Source:RGD Symbol;Acc:620077]
132	ENSRNOG00000000858	660.952	0.963162	0.191607	5.02677	4.98812e-07	6.2891e-06	Sapcd1	suppressor APC domain containing 1 [Source:RGD Symbol;Acc:1359359]
133	ENSRNOG00000000860	48.6126	-1.24255	0.446276	-2.78426	0.00536501	0.0208178	Vwa7	von Willebrand factor A domain containing 7 [Source:RGD Symbol;Acc:1303137]
134	ENSRNOG00000000869	1393.61	-0.880798	0.101592	-8.66999	4.32176e-18	4.04613e-16	Arhgef6	Rac/Cdc42 guanine nucleotide exchange factor 6 [Source:RGD Symbol;Acc:1359674]
135	ENSRNOG00000000871	128.102	-2.75628	0.519715	-5.30344	1.13638e-07	1.67236e-06	Cd40lg	CD40 ligand [Source:RGD Symbol;Acc:708418]
136	ENSRNOG00000000881	1552.94	0.347715	0.137613	2.52675	0.0115122	0.0391142	Mmgt1	membrane magnesium transporter 1 [Source:RGD Symbol;Acc:1566339]
137	ENSRNOG00000000885	114.89	1.0181	0.276372	3.68382	0.000229768	0.00141206	Auts2	autism susceptibility candidate 2-like [Source:NCBI gene;Acc:100362819]
138	ENSRNOG00000000901	1451.03	-0.34278	0.1341	-2.55615	0.0105839	0.0365518	Crcp	CGRP receptor component [Source:RGD Symbol;Acc:620753]
139	ENSRNOG00000000903	1419.93	-0.359921	0.0991605	-3.62968	0.000283774	0.00169331	Asl	argininosuccinate lyase [Source:RGD Symbol;Acc:619974]
140	ENSRNOG00000000906	3210.99	1.19507	0.229123	5.21585	1.82976e-07	2.58472e-06	Medag	mesenteric estrogen-dependent adipogenesis [Source:RGD Symbol;Acc:1307396]
141	ENSRNOG00000000913	3306.18	0.448834	0.16085	2.79039	0.00526448	0.0205136	Gusb	glucuronidase, beta [Source:RGD Symbol;Acc:2772]
142	ENSRNOG00000000920	166.032	-2.85944	0.897215	-3.18702	0.00143745	0.00688828	Phkg1	phosphorylase kinase catalytic subunit gamma 1 [Source:RGD Symbol;Acc:3325]
143	ENSRNOG00000000921	3165.53	-0.308206	0.0937283	-3.2883	0.00100796	0.00507032	Ubl3	ubiquitin-like 3 [Source:RGD Symbol;Acc:1305431]
144	ENSRNOG00000000936	1411.73	0.536961	0.143033	3.75412	0.000173953	0.00111134	Stx2	syntaxin 2 [Source:RGD Symbol;Acc:2558]
145	ENSRNOG00000000962	1225.84	-0.456984	0.170866	-2.67451	0.00748387	0.0274253	Slc15a4	solute carrier family 15 member 4 [Source:RGD Symbol;Acc:708469]
146	ENSRNOG00000000974	852.386	0.293604	0.105304	2.78815	0.00530106	0.0206242	Zfp358	zinc finger protein 358 [Source:RGD Symbol;Acc:1310416]
147	ENSRNOG00000000975	888.886	0.444115	0.120466	3.68665	0.000227228	0.00139971	Mcoln1	mucolipin 1 [Source:RGD Symbol;Acc:1308953]
148	ENSRNOG00000000985	1179.6	-0.348001	0.130409	-2.66854	0.00761807	0.0278417	Cpsf4	cleavage and polyadenylation specific factor 4 [Source:RGD Symbol;Acc:620440]
149	ENSRNOG00000000988	1316.91	-0.323062	0.125868	-2.56667	0.0102681	0.0357133	Xab2	XPA binding protein 2 [Source:RGD Symbol;Acc:621217]
150	ENSRNOG00000000990	3237.4	0.258979	0.0960127	2.69734	0.0069895	0.0259486	Pdap1	PDGFA associated protein 1 [Source:RGD Symbol;Acc:620442]
151	ENSRNOG00000000994	1677.44	-0.569289	0.141849	-4.01334	5.98659e-05	0.000440326	Stxbp2	syntaxin binding protein 2 [Source:RGD Symbol;Acc:619967]
152	ENSRNOG00000000996	8387.33	0.406622	0.131157	3.10026	0.00193349	0.0088554	Arpc1a	actin related protein 2/3 complex, subunit 1A [Source:RGD Symbol;Acc:620834]
153	ENSRNOG00000000999	3153.68	0.504889	0.14994	3.36728	0.000759139	0.00396251	Smurf1	SMAD specific E3 ubiquitin protein ligase 1 [Source:RGD Symbol;Acc:1594738]
154	ENSRNOG00000001001	494.28	-3.51878	0.806695	-4.36196	1.289e-05	0.000115341	Retn	resistin [Source:RGD Symbol;Acc:628781]
155	ENSRNOG00000001032	2587.08	-0.369102	0.112059	-3.2938	0.000988417	0.00497844	Ccz1b	CCZ1 homolog B, vacuolar protein trafficking and biogenesis associated [Source:RGD Symbol;Acc:1306410]
156	ENSRNOG00000001033	925.893	-0.328028	0.119373	-2.74793	0.00599723	0.0227641	Nufip1	nuclear FMR1 interacting protein 1 [Source:RGD Symbol;Acc:1359440]
157	ENSRNOG00000001050	1845.27	-0.362679	0.0883081	-4.10697	4.00885e-05	0.000310699	Eif2ak1	eukaryotic translation initiation factor 2 alpha kinase 1 [Source:RGD Symbol;Acc:70883]
158	ENSRNOG00000001053	11566.1	0.368636	0.103093	3.57576	0.000349211	0.00202787	Tmed2	transmembrane p24 trafficking protein 2 [Source:RGD Symbol;Acc:69243]
159	ENSRNOG00000001056	2363.6	0.54782	0.156365	3.50348	0.000459229	0.00256763	Snapc2	small nuclear RNA activating complex, polypeptide 2 [Source:RGD Symbol;Acc:1304589]
160	ENSRNOG00000001057	95.035	1.35179	0.264044	5.11954	3.06282e-07	4.10889e-06	Ctxn1	cortexin 1 [Source:RGD Symbol;Acc:2449]
161	ENSRNOG00000001060	916.909	-0.355874	0.10821	-3.28873	0.0010064	0.00506393	Snrnp35	small nuclear ribonucleoprotein U11/U12 subunit 35 [Source:RGD Symbol;Acc:1310724]
162	ENSRNOG00000001061	1698.12	-1.12445	0.225397	-4.98874	6.07754e-07	7.52785e-06	Rilpl2	Rab interacting lysosomal protein-like 2 [Source:RGD Symbol;Acc:1303140]
163	ENSRNOG00000001064	2077.56	-0.368936	0.127763	-2.88765	0.00388127	0.0158916	Sbno1	strawberry notch homolog 1 [Source:RGD Symbol;Acc:1310005]
164	ENSRNOG00000001065	1732.01	0.424866	0.156312	2.71806	0.00656656	0.0246068	Cyth3	cytohesin 3 [Source:RGD Symbol;Acc:620399]
165	ENSRNOG00000001066	21.4532	2.10595	0.73376	2.87008	0.00410367	0.0166387	Itih2	inter-alpha-trypsin inhibitor heavy chain 2 [Source:RGD Symbol;Acc:1565426]
166	ENSRNOG00000001072	543.135	0.423259	0.14337	2.95222	0.00315495	0.0133808	Cers4	ceramide synthase 4 [Source:RGD Symbol;Acc:1309303]
167	ENSRNOG00000001082	180.85	0.84154	0.238584	3.52723	0.000419929	0.00237277	Abcb9	ATP binding cassette subfamily B member 9 [Source:RGD Symbol;Acc:620254]
168	ENSRNOG00000001083	5143.39	0.721463	0.106364	6.78299	1.17711e-11	3.75332e-10	Kdelr2	KDEL endoplasmic reticulum protein retention receptor 2 [Source:RGD Symbol;Acc:1304618]
169	ENSRNOG00000001086	726.556	0.369341	0.139925	2.63958	0.00830098	0.029915	Vps37b	VPS37B, ESCRT-I subunit [Source:RGD Symbol;Acc:1304576]
170	ENSRNOG00000001090	2355.11	0.828635	0.136297	6.07963	1.20459e-09	2.59193e-08	Stard13	StAR-related lipid transfer domain containing 13 [Source:RGD Symbol;Acc:1564816]
171	ENSRNOG00000001091	729.133	-0.931242	0.220894	-4.21578	2.48915e-05	0.000206269	Hip1r	huntingtin interacting protein 1 related [Source:RGD Symbol;Acc:621615]
172	ENSRNOG00000001104	360.392	-0.371575	0.140774	-2.63951	0.00830265	0.029915	Foxk1	forkhead box K1 [Source:RGD Symbol;Acc:1309643]
173	ENSRNOG00000001108	1679.05	-0.27819	0.103383	-2.69087	0.00712651	0.0263461	N4bp2l2	NEDD4 binding protein 2-like 2 [Source:RGD Symbol;Acc:1359603]
174	ENSRNOG00000001124	178.21	0.80073	0.185997	4.30506	1.6694e-05	0.000144816	Rnft2	ring finger protein, transmembrane 2 [Source:RGD Symbol;Acc:1560195]
175	ENSRNOG00000001126	1528	0.327667	0.128015	2.55959	0.0104795	0.0363234	Fbxw8	F-box and WD repeat domain containing 8 [Source:RGD Symbol;Acc:1306032]
176	ENSRNOG00000001128	67.8943	-0.930318	0.336072	-2.76821	0.00563656	0.0216614	Tesc	tescalcin [Source:RGD Symbol;Acc:1566317]
177	ENSRNOG00000001129	377.599	0.497971	0.162763	3.05948	0.00221719	0.00992239	Fbxo21	F-box protein 21 [Source:RGD Symbol;Acc:1307346]
178	ENSRNOG00000001135	3532.03	0.690646	0.110172	6.26878	3.63889e-10	8.6786e-09	Wsb2	WD repeat and SOCS box-containing 2 [Source:RGD Symbol;Acc:1359599]
179	ENSRNOG00000001136	10442.4	0.320407	0.118986	2.69281	0.00708516	0.0262428	Pebp1	phosphatidylethanolamine binding protein 1 [Source:RGD Symbol;Acc:62017]
180	ENSRNOG00000001138	454.236	-0.373057	0.135577	-2.75162	0.00593012	0.0225721	Taok3	TAO kinase 3 [Source:RGD Symbol;Acc:1562861]
181	ENSRNOG00000001142	1291.74	-0.406585	0.141118	-2.88117	0.00396198	0.0161701	Prkab1	protein kinase AMP-activated non-catalytic subunit beta 1 [Source:RGD Symbol;Acc:71057]
182	ENSRNOG00000001156	124.732	1.01414	0.225898	4.48937	7.14329e-06	6.80352e-05	Msi1	musashi RNA-binding protein 1 [Source:RGD Symbol;Acc:628778]
183	ENSRNOG00000001158	4480.3	-0.421735	0.164306	-2.56676	0.0102653	0.0357133	Abcg1	ATP binding cassette subfamily G member 1 [Source:RGD Symbol;Acc:620294]
184	ENSRNOG00000001165	24.2715	-2.75815	0.71003	-3.88455	0.000102519	0.000701568	Tmprss3	transmembrane serine protease 3 [Source:RGD Symbol;Acc:1310135]
185	ENSRNOG00000001167	153.854	-2.59304	0.500127	-5.18475	2.16301e-07	3.00246e-06	Ubash3a	ubiquitin associated and SH3 domain containing, A [Source:RGD Symbol;Acc:1310305]
186	ENSRNOG00000001169	172.328	-1.33416	0.18119	-7.3633	1.79414e-13	7.91443e-12	Slc37a1	solute carrier family 37 member 1 [Source:RGD Symbol;Acc:1308587]
187	ENSRNOG00000001174	331.984	0.432795	0.178139	2.42953	0.0151186	0.0490059	Pde9a	phosphodiesterase 9A [Source:RGD Symbol;Acc:621035]
188	ENSRNOG00000001183	46.435	-2.709	0.453417	-5.97464	2.30602e-09	4.70315e-08	Hnf1a	HNF1 homeobox A [Source:RGD Symbol;Acc:3828]
189	ENSRNOG00000001189	727.117	-0.699233	0.139658	-5.00677	5.53514e-07	6.9046e-06	Sik1	salt-inducible kinase 1 [Source:RGD Symbol;Acc:69407]
190	ENSRNOG00000001211	2079.31	-0.453031	0.110721	-4.09163	4.28351e-05	0.000330386	Gatd3a	glutamine amidotransferase like class 1 domain containing 3A [Source:RGD Symbol;Acc:1303003]
191	ENSRNOG00000001214	2072.69	-0.663359	0.200441	-3.3095	0.000934616	0.00475439	Pfkl	phosphofructokinase, liver type [Source:RGD Symbol;Acc:3311]
192	ENSRNOG00000001215	2596.98	0.364953	0.135611	2.69118	0.00712005	0.0263333	Cfap410	cilia and flagella associated protein 410 [Source:RGD Symbol;Acc:1309594]
193	ENSRNOG00000001216	1589.16	-2.73387	0.292569	-9.34436	9.24482e-21	1.25168e-18	Trpm2	transient receptor potential cation channel, subfamily M, member 2 [Source:RGD Symbol;Acc:1311889]
194	ENSRNOG00000001219	21.5861	-2.77733	0.736414	-3.77143	0.000162313	0.00104724	Tspear	thrombospondin-type laminin G domain and EAR repeats [Source:RGD Symbol;Acc:1563108]
195	ENSRNOG00000001223	12996.2	0.496428	0.126804	3.91494	9.04281e-05	0.000628666	Pttg1ip	PTTG1 interacting protein [Source:RGD Symbol;Acc:1305983]
196	ENSRNOG00000001228	2298.41	0.385586	0.128495	3.00079	0.00269284	0.0116913	Pofut2	protein O-fucosyltransferase 2 [Source:RGD Symbol;Acc:1307334]
197	ENSRNOG00000001229	8997.08	0.56464	0.196637	2.87148	0.00408554	0.0165767	Col18a1	collagen type XVIII alpha 1 chain [Source:RGD Symbol;Acc:70936]
198	ENSRNOG00000001232	630.923	-1.1621	0.154163	-7.53809	4.76897e-14	2.33812e-12	Slc19a1	solute carrier family 19 member 1 [Source:RGD Symbol;Acc:3695]
199	ENSRNOG00000001235	6596.57	0.424859	0.119586	3.55276	0.00038121	0.00218201	Gna12	G protein subunit alpha 12 [Source:RGD Symbol;Acc:71018]
200	ENSRNOG00000001242	1205.24	0.685722	0.231446	2.96277	0.00304881	0.0129744	Gstt3	glutathione S-transferase, theta 3 [Source:RGD Symbol;Acc:1562732]
201	ENSRNOG00000001245	159.634	0.530991	0.18498	2.87053	0.00409784	0.0166189	Pcbp3	poly(rC) binding protein 3 [Source:RGD Symbol;Acc:1307430]
202	ENSRNOG00000001249	24332.9	0.988824	0.230507	4.28978	1.78849e-05	0.000154008	Col6a1	collagen type VI alpha 1 chain [Source:RGD Symbol;Acc:1565398]
203	ENSRNOG00000001254	19691.1	1.00008	0.225443	4.43608	9.16111e-06	8.50896e-05	Col6a2	collagen type VI alpha 2 chain [Source:RGD Symbol;Acc:1305585]
204	ENSRNOG00000001256	750.977	0.332614	0.121922	2.72809	0.00637028	0.0240247	Atxn2	ataxin 2 [Source:RGD Symbol;Acc:1306637]
205	ENSRNOG00000001271	2044.47	-0.338628	0.125811	-2.69155	0.00711214	0.0263116	Card6	caspase recruitment domain family, member 6 [Source:RGD Symbol;Acc:1305805]
206	ENSRNOG00000001276	875.055	-0.713069	0.148093	-4.815	1.47203e-06	1.689e-05	Pcnt	pericentrin [Source:RGD Symbol;Acc:1595865]
207	ENSRNOG00000001277	978.779	-0.296946	0.0965731	-3.07484	0.00210619	0.0095176	Mafk	MAF bZIP transcription factor K [Source:RGD Symbol;Acc:628633]
208	ENSRNOG00000001287	89.2693	1.01641	0.358388	2.83605	0.00456755	0.0182092	Gper1	G protein-coupled estrogen receptor 1 [Source:RGD Symbol;Acc:619845]
209	ENSRNOG00000001288	674.116	-0.344141	0.132825	-2.59094	0.00957149	0.0336599	Gpr146	G protein-coupled receptor 146 [Source:RGD Symbol;Acc:1560731]
210	ENSRNOG00000001294	582.618	0.526511	0.136947	3.84462	0.000120739	0.000805847	Ift81	intraflagellar transport 81 [Source:RGD Symbol;Acc:727862]
211	ENSRNOG00000001295	48609.9	1.39377	0.165081	8.44297	3.09385e-17	2.47522e-15	S100b	S100 calcium binding protein B [Source:RGD Symbol;Acc:3615]
212	ENSRNOG00000001300	3910.25	-0.643645	0.234198	-2.74829	0.00599067	0.022749	P2rx4	purinergic receptor P2X 4 [Source:RGD Symbol;Acc:62073]
213	ENSRNOG00000001302	559.573	-1.53997	0.200894	-7.66558	1.78027e-14	9.16215e-13	Adora2a	adenosine A2a receptor [Source:RGD Symbol;Acc:2049]
214	ENSRNOG00000001304	574.026	-0.300917	0.121768	-2.47124	0.0134647	0.0445732	Bcr	BCR, RhoGEF and GTPase activating protein [Source:RGD Symbol;Acc:1307993]
215	ENSRNOG00000001311	66.9922	0.888407	0.31952	2.78044	0.00542847	0.02099	Rab36	RAB36, member RAS oncogene family [Source:RGD Symbol;Acc:1596098]
216	ENSRNOG00000001325	1145.99	-0.519087	0.180676	-2.87302	0.00406566	0.0165143	Il3ra	interleukin 3 receptor subunit alpha [Source:RGD Symbol;Acc:628728]
217	ENSRNOG00000001336	1123.47	-0.472427	0.150699	-3.1349	0.00171911	0.00801112	Orai1	ORAI calcium release-activated calcium modulator 1 [Source:RGD Symbol;Acc:1311873]
218	ENSRNOG00000001348	4871.66	0.470808	0.101541	4.63661	3.54168e-06	3.66043e-05	Erp29	endoplasmic reticulum protein 29 [Source:RGD Symbol;Acc:619781]
219	ENSRNOG00000001350	757.931	-0.673156	0.147078	-4.57685	4.72037e-06	4.74762e-05	Naa25	N(alpha)-acetyltransferase 25, NatB auxiliary subunit [Source:RGD Symbol;Acc:1305685]
220	ENSRNOG00000001351	5812.25	-1.09889	0.157305	-6.98574	2.83359e-12	1.01164e-10	Trafd1	TRAF type zinc finger domain containing 1 [Source:RGD Symbol;Acc:620171]
221	ENSRNOG00000001375	343.398	0.957992	0.222303	4.3094	1.63699e-05	0.000142637	Gal3st4	galactose-3-O-sulfotransferase 4 [Source:RGD Symbol;Acc:1561105]
222	ENSRNOG00000001378	91.6924	1.32804	0.301021	4.41179	1.02521e-05	9.38855e-05	Iqcd	IQ motif containing D [Source:RGD Symbol;Acc:1560757]
223	ENSRNOG00000001383	2898.8	-0.414462	0.13834	-2.99597	0.00273575	0.0118513	Slc8b1	solute carrier family 8 member B1 [Source:RGD Symbol;Acc:1565818]
224	ENSRNOG00000001385	4752.23	0.372459	0.116606	3.19415	0.00140242	0.00674241	Plbd2	phospholipase B domain containing 2 [Source:RGD Symbol;Acc:708461]
225	ENSRNOG00000001389	408.196	0.535293	0.19541	2.73933	0.00615638	0.023328	Irs3	insulin receptor substrate 3 [Source:RGD Symbol;Acc:69317]
226	ENSRNOG00000001402	1979.86	-0.675364	0.151258	-4.46499	8.00729e-06	7.52865e-05	Lrch4	leucine rich repeats and calponin homology domain containing 4 [Source:RGD Symbol;Acc:1306145]
227	ENSRNOG00000001404	644.417	-0.467598	0.144739	-3.23062	0.00123521	0.00602741	Agfg2	ArfGAP with FG repeats 2 [Source:RGD Symbol;Acc:1306590]
228	ENSRNOG00000001415	2110.35	0.398912	0.128213	3.11131	0.0018626	0.0085866	Ap1s1	adaptor related protein complex 1 subunit sigma 1 [Source:RGD Symbol;Acc:1305911]
229	ENSRNOG00000001417	2754.27	0.500726	0.143504	3.48928	0.000484327	0.00269001	Plod3	procollagen-lysine, 2-oxoglutarate 5-dioxygenase 3 [Source:RGD Symbol;Acc:631339]
230	ENSRNOG00000001419	134.885	1.0254	0.309052	3.31788	0.000907032	0.00463147	Cldn15	claudin 15 [Source:RGD Symbol;Acc:1310678]
231	ENSRNOG00000001420	5354.54	-0.361932	0.115435	-3.13539	0.00171625	0.00799995	Fis1	fission, mitochondrial 1 [Source:RGD Symbol;Acc:1306668]
232	ENSRNOG00000001424	2760.14	0.6278	0.147313	4.26168	2.02894e-05	0.000172103	Cux1	cut-like homeobox 1 [Source:RGD Symbol;Acc:620618]
233	ENSRNOG00000001427	1225.82	-0.633347	0.176226	-3.59394	0.000325709	0.00190902	Orai2	ORAI calcium release-activated calcium modulator 2 [Source:RGD Symbol;Acc:1310213]
234	ENSRNOG00000001428	220.801	-0.427951	0.172012	-2.48791	0.0128497	0.0428753	Alkbh4	alkB homolog 4, lysine demethylase [Source:RGD Symbol;Acc:1308608]
235	ENSRNOG00000001431	3312.19	-1.04724	0.111489	-9.39321	5.81983e-21	8.12974e-19	Rasa4	RAS p21 protein activator 4 [Source:RGD Symbol;Acc:1565457]
236	ENSRNOG00000001432	634.496	-0.599059	0.175669	-3.41016	0.000649251	0.00346602	Dtx2	deltex E3 ubiquitin ligase 2 [Source:RGD Symbol;Acc:1561790]
237	ENSRNOG00000001441	1633.82	0.379706	0.132502	2.86565	0.00416154	0.0168199	Tmem120a	transmembrane protein 120A [Source:RGD Symbol;Acc:1311474]
238	ENSRNOG00000001442	2224.96	0.478065	0.152448	3.13593	0.00171313	0.00798748	Por	cytochrome p450 oxidoreductase [Source:RGD Symbol;Acc:68335]
239	ENSRNOG00000001448	2577.24	0.475676	0.121735	3.90747	9.32683e-05	0.000646235	Hip1	huntingtin interacting protein 1 [Source:RGD Symbol;Acc:620305]
240	ENSRNOG00000001449	832.896	-0.385637	0.138494	-2.7845	0.00536107	0.0208108	Pom121	POM121 transmembrane nucleoporin [Source:RGD Symbol;Acc:620680]
241	ENSRNOG00000001465	2599.92	0.415432	0.13377	3.10557	0.0018991	0.00873201	Ids	iduronate 2-sulfatase [Source:MGI Symbol;Acc:MGI:96417]
242	ENSRNOG00000001469	3195.7	1.358	0.241783	5.6166	1.94754e-08	3.33774e-07	Eln	elastin [Source:RGD Symbol;Acc:67394]
243	ENSRNOG00000001470	883.893	-0.370201	0.113471	-3.26252	0.00110427	0.00547963	Limk1	LIM domain kinase 1 [Source:RGD Symbol;Acc:62055]
244	ENSRNOG00000001476	124.798	2.2226	0.349678	6.35614	2.06881e-10	5.13583e-09	Cldn4	claudin 4 [Source:RGD Symbol;Acc:1307932]
245	ENSRNOG00000001480	17043.7	-0.823816	0.205703	-4.00488	6.20479e-05	0.000454476	Ncf1	neutrophil cytosolic factor 1 [Source:RGD Symbol;Acc:61307]
246	ENSRNOG00000001488	7982.8	-0.330949	0.136065	-2.43228	0.0150042	0.0486799	Psmb1	proteasome subunit beta 1 [Source:RGD Symbol;Acc:621092]
247	ENSRNOG00000001490	895.243	-0.432422	0.165464	-2.61338	0.00896506	0.0318519	Pdcd2	programmed cell death 2 [Source:RGD Symbol;Acc:61887]
248	ENSRNOG00000001506	803.643	2.21318	0.30996	7.14022	9.31824e-13	3.64467e-11	Tmem35a	transmembrane protein 35A [Source:RGD Symbol;Acc:1303093]
249	ENSRNOG00000001514	484.725	-0.694514	0.274726	-2.52803	0.0114705	0.0389903	Cdca7	cell division cycle associated 7 [Source:RGD Symbol;Acc:1309363]
250	ENSRNOG00000001518	10918.8	0.976691	0.17286	5.65018	1.60283e-08	2.78769e-07	Itga6	integrin subunit alpha 6 [Source:RGD Symbol;Acc:621633]
251	ENSRNOG00000001520	34.3128	1.92109	0.476092	4.03512	5.45733e-05	0.00040615	Dlx1	distal-less homeobox 1 [Source:RGD Symbol;Acc:1309593]
252	ENSRNOG00000001525	1373.72	0.703032	0.197325	3.56281	0.000366909	0.00211529	Igsf11	immunoglobulin superfamily, member 11 [Source:RGD Symbol;Acc:1308758]
253	ENSRNOG00000001527	311.793	-1.43852	0.187611	-7.66753	1.75336e-14	9.05222e-13	Cd80	Cd80 molecule [Source:RGD Symbol;Acc:2314]
254	ENSRNOG00000001548	7483.05	-0.645078	0.116632	-5.53088	3.18631e-08	5.21211e-07	Nfe2l2	nuclear factor, erythroid 2-like 2 [Source:RGD Symbol;Acc:620360]
255	ENSRNOG00000001554	322.624	-1.10831	0.201073	-5.51197	3.54834e-08	5.76146e-07	RGD1563888	similar to DNA segment, Chr 16, ERATO Doi 472, expressed [Source:RGD Symbol;Acc:1563888]
256	ENSRNOG00000001555	726.371	0.690291	0.165135	4.18015	2.91319e-05	0.000236509	Btg3	BTG anti-proliferation factor 3 [Source:RGD Symbol;Acc:2226]
257	ENSRNOG00000001557	443.623	1.37623	0.199386	6.90231	5.11631e-12	1.7554e-10	Cxadr	CXADR, Ig-like cell adhesion molecule [Source:RGD Symbol;Acc:619794]
258	ENSRNOG00000001573	2361.29	-0.772419	0.131725	-5.86389	4.52137e-09	8.76263e-08	Usp25	ubiquitin specific peptidase 25 [Source:RGD Symbol;Acc:1309003]
259	ENSRNOG00000001584	334.663	-2.10336	0.8068	-2.60703	0.00913302	0.0323571	Map3k7cl	MAP3K7 C-terminal like [Source:RGD Symbol;Acc:1359474]
260	ENSRNOG00000001585	1344.56	-0.30456	0.113553	-2.6821	0.00731617	0.0268924	Nrip1	nuclear receptor interacting protein 1 [Source:RGD Symbol;Acc:1311850]
261	ENSRNOG00000001607	2369.7	0.555585	0.139639	3.97872	6.92875e-05	0.000499398	Adamts1	ADAM metallopeptidase with thrombospondin type 1 motif, 1 [Source:RGD Symbol;Acc:621241]
262	ENSRNOG00000001611	17529	-0.491272	0.171713	-2.86101	0.00422289	0.0170371	Rpl24	ribosomal protein L24 [Source:RGD Symbol;Acc:621191]
263	ENSRNOG00000001629	1819.18	0.746149	0.116506	6.40438	1.50985e-10	3.84585e-09	Wrb	tryptophan rich basic protein [Source:RGD Symbol;Acc:735104]
264	ENSRNOG00000001633	1820.25	0.468997	0.129917	3.60998	0.00030622	0.00181089	Tfg	Trk-fused gene [Source:RGD Symbol;Acc:1309751]
265	ENSRNOG00000001653	560.611	-1.01966	0.211011	-4.83225	1.35001e-06	1.56224e-05	St3gal6	ST3 beta-galactoside alpha-2,3-sialyltransferase 6 [Source:RGD Symbol;Acc:1303279]
266	ENSRNOG00000001654	933.674	-0.745938	0.120344	-6.19838	5.70455e-10	1.30397e-08	Cpox	coproporphyrinogen oxidase [Source:RGD Symbol;Acc:1311817]
267	ENSRNOG00000001682	5896.25	0.396404	0.154902	2.55905	0.0104957	0.0363652	Ttc3	tetratricopeptide repeat domain 3 [Source:RGD Symbol;Acc:1308654]
268	ENSRNOG00000001689	456.182	0.645431	0.146958	4.39195	1.12336e-05	0.000101814	Arl6	ADP-ribosylation factor like GTPase 6 [Source:RGD Symbol;Acc:1305535]
269	ENSRNOG00000001706	450.853	0.575489	0.219908	2.61695	0.00887187	0.0316352	Kalrn	kalirin, RhoGEF kinase [Source:RGD Symbol;Acc:621865]
270	ENSRNOG00000001711	90.717	-2.83102	0.71924	-3.93612	8.28085e-05	0.000582539	Hrasls	HRAS-like suppressor [Source:RGD Symbol;Acc:1309485]
271	ENSRNOG00000001713	2534.6	-0.644813	0.140502	-4.58935	4.44635e-06	4.48997e-05	LOC100360218	interleukin 13 receptor, alpha 1-like [Source:RGD Symbol;Acc:2322532]
272	ENSRNOG00000001715	497.399	1.13659	0.200958	5.65585	1.55074e-08	2.70243e-07	Ece2	endothelin-converting enzyme 2 [Source:RGD Symbol;Acc:1303039]
273	ENSRNOG00000001720	506.654	0.823519	0.15571	5.28879	1.23128e-07	1.80298e-06	Hes1	hes family bHLH transcription factor 1 [Source:RGD Symbol;Acc:62081]
274	ENSRNOG00000001726	245.581	0.885546	0.241424	3.66801	0.000244445	0.00148978	Tmem44	transmembrane protein 44 [Source:RGD Symbol;Acc:1563737]
275	ENSRNOG00000001729	352.406	0.658595	0.182909	3.60067	0.000317396	0.00186724	Xxylt1	xyloside xylosyltransferase 1 [Source:RGD Symbol;Acc:1308154]
276	ENSRNOG00000001736	529.347	-0.632405	0.205268	-3.08087	0.00206394	0.00935792	Bdh1	3-hydroxybutyrate dehydrogenase 1 [Source:RGD Symbol;Acc:620131]
277	ENSRNOG00000001747	4652.64	-0.260219	0.106669	-2.43948	0.0147082	0.0479407	Pak2	p21 (RAC1) activated kinase 2 [Source:RGD Symbol;Acc:61953]
278	ENSRNOG00000001750	350.886	0.438533	0.15949	2.74959	0.0059669	0.0226784	Chrd	chordin [Source:RGD Symbol;Acc:620181]
279	ENSRNOG00000001752	2430.59	-0.668323	0.109603	-6.09767	1.07624e-09	2.33288e-08	Nrros	negative regulator of reactive oxygen species [Source:RGD Symbol;Acc:1310771]
280	ENSRNOG00000001765	59.978	-2.42567	0.686103	-3.53543	0.000407113	0.00230776	Slc51a	solute carrier family 51, alpha subunit [Source:RGD Symbol;Acc:1311100]
281	ENSRNOG00000001766	3570.34	0.38455	0.150766	2.55063	0.0107527	0.0369645	Tfrc	transferrin receptor [Source:RGD Symbol;Acc:70488]
282	ENSRNOG00000001769	1103.35	0.36741	0.112352	3.27016	0.00107485	0.00535477	Tnk2	tyrosine kinase, non-receptor, 2 [Source:RGD Symbol;Acc:1305957]
283	ENSRNOG00000001781	217.388	0.942211	0.259429	3.63186	0.000281383	0.00167999	Lmln	leishmanolysin like peptidase [Source:RGD Symbol;Acc:1311465]
284	ENSRNOG00000001786	2694.73	0.234006	0.0920336	2.54262	0.0110026	0.0376468	Snx4	sorting nexin 4 [Source:RGD Symbol;Acc:1309763]
285	ENSRNOG00000001793	2047.54	0.671515	0.154545	4.34512	1.39198e-05	0.000123241	Heg1	heart development protein with EGF-like domains 1 [Source:RGD Symbol;Acc:1564641]
286	ENSRNOG00000001795	1964.26	0.767386	0.155817	4.92492	8.43945e-07	1.01881e-05	Itgb5	integrin subunit beta 5 [Source:RGD Symbol;Acc:628869]
287	ENSRNOG00000001811	2868.83	-0.325333	0.101909	-3.19238	0.00141103	0.00678012	Fgfr1op2	FGFR1 oncogene partner 2 [Source:RGD Symbol;Acc:1303233]
288	ENSRNOG00000001817	1959.74	0.640422	0.0961605	6.65992	2.73967e-11	8.20085e-10	Tm7sf3	transmembrane 7 superfamily member 3 [Source:RGD Symbol;Acc:1306752]
289	ENSRNOG00000001821	6973.08	-1.19613	0.338041	-3.53842	0.000402529	0.00228459	Adipoq	adiponectin, C1Q and collagen domain containing [Source:RGD Symbol;Acc:628748]
290	ENSRNOG00000001827	493.112	-0.743896	0.257016	-2.89435	0.00379939	0.0156209	Masp1	mannan-binding lectin serine peptidase 1 [Source:RGD Symbol;Acc:620213]
291	ENSRNOG00000001828	2264.13	0.630734	0.162489	3.88171	0.000103724	0.000709266	Stk38l	serine/threonine kinase 38 like [Source:RGD Symbol;Acc:1564793]
292	ENSRNOG00000001843	895.413	-0.799252	0.144056	-5.5482	2.88619e-08	4.79244e-07	Bcl6	B-cell CLL/lymphoma 6 [Source:RGD Symbol;Acc:1309345]
293	ENSRNOG00000001858	33.193	1.00783	0.391605	2.57358	0.0100652	0.0351505	Ypel1	yippee-like 1 [Source:RGD Symbol;Acc:2321291]
294	ENSRNOG00000001861	371.622	0.465108	0.191999	2.42245	0.0154163	0.0497966	Ydjc	YdjC chitooligosaccharide deacetylase homolog [Source:RGD Symbol;Acc:1359227]
295	ENSRNOG00000001869	91.5527	-1.11066	0.368756	-3.01191	0.00259612	0.0113217	Rab44	RAB44, member RAS oncogene family [Source:RGD Symbol;Acc:1560150]
296	ENSRNOG00000001870	2163.85	0.353757	0.111286	3.1788	0.00147885	0.00705015	Lztr1	leucine-zipper-like transcription regulator 1 [Source:RGD Symbol;Acc:1309100]
297	ENSRNOG00000001873	166.363	-2.53675	0.649505	-3.90567	9.39636e-05	0.000650397	P2rx6	purinergic receptor P2X 6 [Source:RGD Symbol;Acc:3243]
298	ENSRNOG00000001875	1399.73	0.263687	0.105772	2.49298	0.0126677	0.0423081	Smpd4	sphingomyelin phosphodiesterase 4 [Source:RGD Symbol;Acc:1310674]
299	ENSRNOG00000001876	71.8294	0.961327	0.267731	3.59064	0.000329867	0.00193211	Ccdc74a	coiled-coil domain containing 74A [Source:RGD Symbol;Acc:1588214]
300	ENSRNOG00000001877	2430.99	-0.47134	0.125447	-3.7573	0.000171759	0.00109932	Med15	mediator complex subunit 15 [Source:RGD Symbol;Acc:1307560]
301	ENSRNOG00000001878	1395.76	0.491283	0.103877	4.72948	2.25093e-06	2.46845e-05	Klhl22	kelch-like family member 22 [Source:RGD Symbol;Acc:1306288]
302	ENSRNOG00000001880	1033.95	0.350073	0.129864	2.69569	0.0070243	0.026035	Dgcr6	DiGeorge syndrome critical region gene 6 [Source:RGD Symbol;Acc:1309390]
303	ENSRNOG00000001884	3021.7	0.362871	0.123159	2.94636	0.00321534	0.0135846	Ranbp1	RAN binding protein 1 [Source:RGD Symbol;Acc:1310521]
304	ENSRNOG00000001888	1558.98	0.756223	0.163043	4.63818	3.51482e-06	3.63988e-05	Arvcf	ARVCF, delta catenin family member [Source:RGD Symbol;Acc:1306655]
305	ENSRNOG00000001908	1602	-0.665893	0.204975	-3.24865	0.00115954	0.00571682	Klhl6	kelch-like family member 6 [Source:RGD Symbol;Acc:1307521]
306	ENSRNOG00000001915	545.567	-3.07197	0.860124	-3.57155	0.00035488	0.00205401	Chodl	chondrolectin [Source:RGD Symbol;Acc:1309885]
307	ENSRNOG00000001924	29.248	-3.41504	1.01432	-3.36683	0.00076038	0.00396782	Tp63	tumor protein p63 [Source:RGD Symbol;Acc:620863]
308	ENSRNOG00000001931	59.752	0.843978	0.343407	2.45766	0.0139846	0.0460254	Fgf12	fibroblast growth factor 12 [Source:RGD Symbol;Acc:620163]
309	ENSRNOG00000001953	2244.65	0.985291	0.141801	6.94843	3.69381e-12	1.3029e-10	Bace2	beta-secretase 2 [Source:RGD Symbol;Acc:1303241]
310	ENSRNOG00000001958	616.718	0.47057	0.125357	3.75382	0.000174157	0.00111206	Ift57	intraflagellar transport 57 [Source:RGD Symbol;Acc:1305947]
311	ENSRNOG00000001976	46.9391	-1.82887	0.738942	-2.47499	0.0133241	0.044207	Tmprss2	transmembrane serine protease 2 [Source:RGD Symbol;Acc:620766]
312	ENSRNOG00000001982	1363.01	-0.860845	0.19924	-4.32064	1.55577e-05	0.000136166	Cblb	Cbl proto-oncogene B [Source:RGD Symbol;Acc:620535]
313	ENSRNOG00000002001	1223.68	0.65695	0.170409	3.85513	0.000115668	0.000776163	Itsn1	intersectin 1 [Source:RGD Symbol;Acc:2935]
314	ENSRNOG00000002004	195.841	0.549113	0.217881	2.52025	0.0117271	0.0396586	Prdm8	PR/SET domain 8 [Source:RGD Symbol;Acc:1311628]
315	ENSRNOG00000002005	446.545	1.42931	0.151402	9.44052	3.70941e-21	5.35159e-19	Tmprss11f	transmembrane serine protease 11F [Source:RGD Symbol;Acc:1560675]
316	ENSRNOG00000002012	452.731	-0.729977	0.189274	-3.85672	0.000114919	0.000773198	Donson	downstream neighbor of SON [Source:RGD Symbol;Acc:1306823]
317	ENSRNOG00000002013	95.7645	-2.9626	0.489067	-6.05765	1.38127e-09	2.91508e-08	Sidt1	SID1 transmembrane family, member 1 [Source:RGD Symbol;Acc:1559616]
318	ENSRNOG00000002032	2760.56	-0.567967	0.136112	-4.17281	3.00867e-05	0.000243027	Ifngr2	interferon gamma receptor 2 [Source:RGD Symbol;Acc:1307532]
319	ENSRNOG00000002035	349.745	0.670125	0.214686	3.12142	0.00179983	0.00832339	Paqr3	progestin and adipoQ receptor family member 3 [Source:RGD Symbol;Acc:1310426]
320	ENSRNOG00000002039	4978.42	0.618498	0.147163	4.20281	2.6362e-05	0.000216822	Evi5	ecotropic viral integration site 5 [Source:RGD Symbol;Acc:2322879]
321	ENSRNOG00000002041	1033.38	0.732233	0.166404	4.40034	1.0808e-05	9.83719e-05	Boc	BOC cell adhesion associated, oncogene regulated [Source:RGD Symbol;Acc:1304550]
322	ENSRNOG00000002042	111.286	-2.94573	0.397313	-7.41412	1.22431e-13	5.56824e-12	Gfi1	growth factor independent 1 transcriptional repressor [Source:RGD Symbol;Acc:2680]
323	ENSRNOG00000002045	5760.6	-1.59306	0.194833	-8.17652	2.92158e-16	2.00088e-14	Anxa3	annexin A3 [Source:RGD Symbol;Acc:2119]
324	ENSRNOG00000002050	21499.4	0.716617	0.17189	4.16903	3.05894e-05	0.000246584	Igfbp7	insulin-like growth factor binding protein 7 [Source:RGD Symbol;Acc:1306201]
325	ENSRNOG00000002052	9792.99	0.760594	0.280005	2.71636	0.00660047	0.0247076	Ccdc80	coiled-coil domain containing 80 [Source:RGD Symbol;Acc:69421]
326	ENSRNOG00000002061	1531.44	0.882978	0.209827	4.20813	2.57494e-05	0.000212577	Ptpn13	protein tyrosine phosphatase, non-receptor type 13 [Source:RGD Symbol;Acc:1563360]
327	ENSRNOG00000002069	1258.56	-0.496868	0.150522	-3.30097	0.000963518	0.00487663	Slc35a5	solute carrier family 35, member A5 [Source:RGD Symbol;Acc:1564361]
328	ENSRNOG00000002075	969.557	-0.373464	0.128187	-2.91342	0.00357492	0.0148331	Cnot6l	CCR4-NOT transcription complex, subunit 6-like [Source:RGD Symbol;Acc:1309128]
329	ENSRNOG00000002085	37.0987	-1.71844	0.633908	-2.71087	0.00671068	0.0250774	Thegl	theg spermatid protein-like [Source:RGD Symbol;Acc:1562571]
330	ENSRNOG00000002089	2269.15	-0.593739	0.127244	-4.66614	3.06916e-06	3.2251e-05	Ccng2	cyclin G2 [Source:RGD Symbol;Acc:1305002]
331	ENSRNOG00000002094	2356.82	-0.509197	0.101647	-5.00946	5.45825e-07	6.8232e-06	Atg3	autophagy related 3 [Source:RGD Symbol;Acc:708464]
332	ENSRNOG00000002105	306.885	0.429662	0.159894	2.68717	0.00720613	0.0265783	Cdc7	cell division cycle 7 [Source:RGD Symbol;Acc:1308351]
333	ENSRNOG00000002106	1929.95	0.299007	0.102429	2.91916	0.00350971	0.0146108	Usp46	ubiquitin specific peptidase 46 [Source:RGD Symbol;Acc:1564808]
334	ENSRNOG00000002110	34.4577	1.34048	0.416742	3.21656	0.00129739	0.00629246	Fam114a1l1	family with sequence similarity 114, member A1-like 1 [Source:RGD Symbol;Acc:1309701]
335	ENSRNOG00000002122	2181.67	-0.942478	0.149131	-6.3198	2.619e-10	6.3758e-09	Lrrc8c	leucine rich repeat containing 8 VRAC subunit C [Source:RGD Symbol;Acc:1306585]
336	ENSRNOG00000002125	5965.53	-0.257617	0.0931087	-2.76684	0.00566023	0.0217429	Ccni	cyclin I [Source:RGD Symbol;Acc:1309209]
337	ENSRNOG00000002134	6239.93	-3.551	0.511434	-6.94323	3.83245e-12	1.3491e-10	Gbp6	guanylate binding protein family member 6 [Source:RGD Symbol;Acc:1561523]
338	ENSRNOG00000002139	568.029	1.08757	0.253694	4.28692	1.81169e-05	0.000155701	RGD1311575	hypothetical LOC289568 [Source:RGD Symbol;Acc:1311575]
339	ENSRNOG00000002141	4408.09	-0.398329	0.14533	-2.74085	0.00612805	0.0232256	Cd200	Cd200 molecule [Source:RGD Symbol;Acc:3104]
340	ENSRNOG00000002146	2005.89	0.889415	0.138002	6.44496	1.15634e-10	3.0332e-09	Pkd2	polycystin 2, transient receptor potential cation channel [Source:RGD Symbol;Acc:1559992]
341	ENSRNOG00000002161	431.426	-0.516823	0.147116	-3.51304	0.000443012	0.00248644	Tlr6	toll-like receptor 6 [Source:RGD Symbol;Acc:1303030]
342	ENSRNOG00000002167	22.9347	2.49462	0.640386	3.8955	9.79981e-05	0.000674038	Dmp1	dentin matrix acidic phosphoprotein 1 [Source:RGD Symbol;Acc:2508]
343	ENSRNOG00000002171	521.087	1.03205	0.19351	5.33328	9.64542e-08	1.44607e-06	Phldb2	pleckstrin homology-like domain, family B, member 2 [Source:NCBI gene;Acc:685611]
344	ENSRNOG00000002176	503.089	0.632031	0.164664	3.8383	0.00012389	0.000824192	Nectin3	nectin cell adhesion molecule 3 [Source:RGD Symbol;Acc:1309516]
345	ENSRNOG00000002180	2565.34	0.348537	0.0871979	3.99708	6.41273e-05	0.000467372	Tbc1d1	TBC1 domain family member 1 [Source:RGD Symbol;Acc:1304562]
346	ENSRNOG00000002182	4255.44	0.453851	0.141911	3.19813	0.0013832	0.00666458	2019-09-11	septin 11 [Source:RGD Symbol;Acc:1307405]
347	ENSRNOG00000002188	1918.25	-0.733692	0.27254	-2.69205	0.00710137	0.0262863	Hpse	heparanase [Source:RGD Symbol;Acc:61969]
348	ENSRNOG00000002191	344.379	0.642103	0.143564	4.47259	7.72783e-06	7.29905e-05	LOC498368	similar to RIKEN cDNA 0610040J01 [Source:RGD Symbol;Acc:1561612]
349	ENSRNOG00000002192	2054.08	0.39272	0.119169	3.29548	0.00098252	0.00495653	Rell1	RELT-like 1 [Source:RGD Symbol;Acc:1307468]
350	ENSRNOG00000002196	228.089	1.00734	0.279477	3.60436	0.000312924	0.00184515	Ociad2	OCIA domain containing 2 [Source:RGD Symbol;Acc:2319541]
351	ENSRNOG00000002214	1101.12	-0.598644	0.116226	-5.15068	2.59543e-07	3.5495e-06	Klhl8	kelch-like family member 8 [Source:RGD Symbol;Acc:1304685]
352	ENSRNOG00000002215	2073.29	-0.597336	0.16095	-3.7113	0.000206194	0.00128423	Mylk	myosin light chain kinase [Source:RGD Symbol;Acc:1310915]
353	ENSRNOG00000002217	11469.3	-2.56198	0.300701	-8.52003	1.59506e-17	1.33055e-15	LOC100910270	uncharacterized LOC100910270 [Source:RGD Symbol;Acc:6499131]
354	ENSRNOG00000002224	68.7104	-5.8299	0.8823	-6.60762	3.90556e-11	1.13685e-09	Yipf7	Yip1 domain family, member 7 [Source:RGD Symbol;Acc:1310766]
355	ENSRNOG00000002244	8453.64	0.309713	0.0858532	3.60747	0.000309199	0.00182563	Pdgfra	platelet derived growth factor receptor alpha [Source:RGD Symbol;Acc:3284]
356	ENSRNOG00000002251	2515.21	0.297447	0.121841	2.44128	0.0146354	0.0477523	Sec31a	SEC31 homolog A, COPII coat complex component [Source:RGD Symbol;Acc:620233]
357	ENSRNOG00000002258	559.979	-2.99169	0.350414	-8.53758	1.37059e-17	1.14875e-15	Tmem150c	transmembrane protein 150C [Source:RGD Symbol;Acc:1306105]
358	ENSRNOG00000002276	1286.64	-0.359494	0.109144	-3.29376	0.00098856	0.00497844	Phf6	PHD finger protein 6 [Source:RGD Symbol;Acc:2323526]
359	ENSRNOG00000002278	1578.71	0.404493	0.120609	3.35375	0.000797239	0.0041332	Tec	tec protein tyrosine kinase [Source:RGD Symbol;Acc:620973]
360	ENSRNOG00000002289	8.49808	-2.48816	0.869615	-2.86122	0.00422012	0.0170324	Ildr1	immunoglobulin-like domain containing receptor 1 [Source:RGD Symbol;Acc:1307792]
361	ENSRNOG00000002292	1971.07	-0.537637	0.162502	-3.30849	0.00093799	0.00476604	Hnrnpd	heterogeneous nuclear ribonucleoprotein D [Source:RGD Symbol;Acc:620365]
362	ENSRNOG00000002304	9.56381	-3.19048	0.902584	-3.53483	0.000408039	0.00231158	Tnfrsf13b	TNF receptor superfamily member 13B [Source:RGD Symbol;Acc:1595998]
363	ENSRNOG00000002305	185.852	1.60306	0.325525	4.92453	8.45642e-07	1.02016e-05	Slc15a2	solute carrier family 15 member 2 [Source:RGD Symbol;Acc:61972]
364	ENSRNOG00000002309	444.947	-0.466326	0.161052	-2.8955	0.00378557	0.0155713	Hlx	H2.0-like homeobox [Source:RGD Symbol;Acc:1311961]
365	ENSRNOG00000002312	1537.51	-0.546357	0.106362	-5.13675	2.79524e-07	3.78454e-06	Atp10d	ATPase phospholipid transporting 10D (putative) [Source:RGD Symbol;Acc:1588541]
366	ENSRNOG00000002322	3416.66	0.741027	0.182275	4.06543	4.79436e-05	0.000363105	RGD1310587	similar to hypothetical protein FLJ14146 [Source:RGD Symbol;Acc:1310587]
367	ENSRNOG00000002331	180.841	-0.998844	0.405494	-2.46327	0.0137675	0.0454382	Aldh3a1	aldehyde dehydrogenase 3 family, member A1 [Source:RGD Symbol;Acc:2088]
368	ENSRNOG00000002343	2938.01	1.7867	0.145644	12.2676	1.35267e-34	8.2098e-32	Uchl1	ubiquitin C-terminal hydrolase L1 [Source:RGD Symbol;Acc:3928]
369	ENSRNOG00000002345	329.771	-1.36745	0.246435	-5.54895	2.87382e-08	4.77641e-07	Rasgef1b	RasGEF domain family, member 1B [Source:RGD Symbol;Acc:1562220]
370	ENSRNOG00000002352	677.222	0.503625	0.157245	3.2028	0.001361	0.00657081	Tsen15	tRNA splicing endonuclease subunit 15 [Source:RGD Symbol;Acc:1308584]
371	ENSRNOG00000002358	15649.7	0.529308	0.157566	3.35927	0.000781482	0.00406108	Scpep1	serine carboxypeptidase 1 [Source:RGD Symbol;Acc:620067]
372	ENSRNOG00000002381	534.233	1.13564	0.295797	3.83927	0.000123402	0.000822107	Bmp3	bone morphogenetic protein 3 [Source:RGD Symbol;Acc:2212]
373	ENSRNOG00000002387	462.829	0.730775	0.187394	3.89966	9.6326e-05	0.000663835	Tceal1	transcription elongation factor A like 1 [Source:RGD Symbol;Acc:1549724]
374	ENSRNOG00000002389	12865.7	0.482389	0.119812	4.02623	5.66788e-05	0.000420221	Morf4l2	mortality factor 4 like 2 [Source:RGD Symbol;Acc:1359471]
375	ENSRNOG00000002393	7921.66	0.396341	0.106112	3.73513	0.000187618	0.00118446	Eprs	glutamyl-prolyl-tRNA synthetase [Source:RGD Symbol;Acc:1310952]
376	ENSRNOG00000002396	689.006	1.41258	0.213857	6.60523	3.96898e-11	1.14898e-09	Serpinb8	serpin family B member 8 [Source:RGD Symbol;Acc:1309833]
377	ENSRNOG00000002403	1859.53	-0.398796	0.0942678	-4.23045	2.33222e-05	0.000194732	Fam129a	family with sequence similarity 129, member A [Source:RGD Symbol;Acc:71088]
378	ENSRNOG00000002420	4092.24	-0.550067	0.106615	-5.15935	2.47809e-07	3.39695e-06	Zc3h7a	zinc finger CCCH type containing 7 A [Source:RGD Symbol;Acc:1311225]
379	ENSRNOG00000002425	722.76	-1.2651	0.170222	-7.43206	1.06918e-13	4.93927e-12	Pctp	phosphatidylcholine transfer protein [Source:RGD Symbol;Acc:3276]
380	ENSRNOG00000002428	234.711	0.613445	0.234986	2.61056	0.00903939	0.0320771	Lpar4	lysophosphatidic acid receptor 4 [Source:RGD Symbol;Acc:1563686]
381	ENSRNOG00000002449	5039.78	0.829865	0.164943	5.03121	4.87392e-07	6.17165e-06	Maged2	MAGE family member D2 [Source:RGD Symbol;Acc:70899]
382	ENSRNOG00000002451	54.3613	-3.61324	0.850634	-4.2477	2.15972e-05	0.000182056	Fndc3c1	fibronectin type III domain containing 3C1 [Source:RGD Symbol;Acc:1563846]
383	ENSRNOG00000002452	1008.29	-0.330733	0.114183	-2.89652	0.00377328	0.0155244	Txndc11	thioredoxin domain containing 11 [Source:RGD Symbol;Acc:1307538]
384	ENSRNOG00000002459	123.751	-5.76896	1.48215	-3.89228	9.93049e-05	0.000681695	Fbxo40	F-box protein 40 [Source:RGD Symbol;Acc:1309781]
385	ENSRNOG00000002461	29989.6	1.17793	0.176939	6.65725	2.78999e-11	8.3373e-10	Nid1	nidogen 1 [Source:RGD Symbol;Acc:3178]
386	ENSRNOG00000002470	11831.5	-2.92093	0.245544	-11.8957	1.24549e-32	6.08939e-30	Ifi47	interferon gamma inducible protein 47 [Source:RGD Symbol;Acc:708470]
387	ENSRNOG00000002478	521.768	-0.687332	0.183762	-3.74035	0.000183767	0.00116516	Insig2	insulin induced gene 2 [Source:RGD Symbol;Acc:631417]
388	ENSRNOG00000002480	1289.72	0.618404	0.185594	3.33203	0.000862154	0.00443417	Gpr137b	G protein-coupled receptor 137B [Source:RGD Symbol;Acc:1307342]
389	ENSRNOG00000002487	49.6108	-2.00127	0.368689	-5.42806	5.69687e-08	8.90503e-07	Mbnl3	muscleblind-like splicing regulator 3 [Source:RGD Symbol;Acc:1565834]
390	ENSRNOG00000002488	969.942	0.529376	0.180587	2.93142	0.00337412	0.01414	Galnt10	polypeptide N-acetylgalactosaminyltransferase 10 [Source:RGD Symbol;Acc:69409]
391	ENSRNOG00000002506	598.299	0.503529	0.170941	2.94564	0.0032229	0.01361	Cdkl2	cyclin dependent kinase like 2 [Source:RGD Symbol;Acc:1309625]
392	ENSRNOG00000002524	248.034	0.811735	0.248772	3.26297	0.0011025	0.00547546	Gpr37	G protein-coupled receptor 37 [Source:RGD Symbol;Acc:619848]
393	ENSRNOG00000002537	48.6234	1.30025	0.487578	2.66676	0.00765868	0.0279843	Wnk3	WNK lysine deficient protein kinase 3 [Source:RGD Symbol;Acc:1563131]
394	ENSRNOG00000002540	645.819	-2.42085	0.216235	-11.1955	4.29084e-29	1.60687e-26	Rhoh	ras homolog family member H [Source:RGD Symbol;Acc:1307623]
395	ENSRNOG00000002544	2281.89	0.477564	0.0944092	5.05845	4.22673e-07	5.44218e-06	Kifap3	kinesin-associated protein 3 [Source:RGD Symbol;Acc:1305191]
396	ENSRNOG00000002553	4538.18	0.541329	0.110704	4.88986	1.00906e-06	1.19925e-05	Smim14	small integral membrane protein 14 [Source:RGD Symbol;Acc:1311122]
397	ENSRNOG00000002568	514.889	-3.47202	0.27509	-12.6214	1.60981e-36	1.18059e-33	Socs1	suppressor of cytokine signaling 1 [Source:RGD Symbol;Acc:69272]
398	ENSRNOG00000002574	1125.66	-0.41368	0.138121	-2.99506	0.00274391	0.011875	Nubp1	nucleotide binding protein 1 [Source:RGD Symbol;Acc:1310514]
399	ENSRNOG00000002580	794.676	-0.303029	0.110214	-2.74947	0.00596917	0.0226821	Trmt1l	tRNA methyltransferase 1-like [Source:RGD Symbol;Acc:1307890]
400	ENSRNOG00000002599	559.627	-2.04579	0.306106	-6.68328	2.33649e-11	7.06609e-10	Grap	GRB2-related adaptor protein [Source:RGD Symbol;Acc:1306884]
401	ENSRNOG00000002607	186.067	1.22632	0.293248	4.18186	2.89138e-05	0.000234846	Sox9	SRY box 9 [Source:RGD Symbol;Acc:620474]
402	ENSRNOG00000002609	572.057	-0.906399	0.209559	-4.32527	1.52344e-05	0.000133536	Ero1b	endoplasmic reticulum oxidoreductase 1 beta [Source:RGD Symbol;Acc:1563548]
403	ENSRNOG00000002610	3741.62	0.603164	0.13689	4.40618	1.05209e-05	9.60471e-05	Carhsp1	calcium regulated heat stable protein 1 [Source:RGD Symbol;Acc:708415]
404	ENSRNOG00000002612	944.2	-0.401189	0.13814	-2.90423	0.00368158	0.0152108	Ddx52	DExD-box helicase 52 [Source:RGD Symbol;Acc:621743]
405	ENSRNOG00000002624	71.3445	-0.669028	0.260351	-2.56971	0.0101782	0.0354747	Edaradd	EDAR-associated death domain [Source:RGD Symbol;Acc:1564010]
406	ENSRNOG00000002625	978.264	-0.49611	0.140433	-3.53272	0.000411309	0.00232667	Ptpn4	protein tyrosine phosphatase, non-receptor type 4 [Source:RGD Symbol;Acc:620712]
407	ENSRNOG00000002636	499.848	1.01365	0.292838	3.46146	0.000537261	0.00294681	Abat	4-aminobutyrate aminotransferase [Source:RGD Symbol;Acc:620948]
408	ENSRNOG00000002643	3990.18	0.274675	0.103991	2.64133	0.00825807	0.029791	Ugdh	UDP-glucose 6-dehydrogenase [Source:RGD Symbol;Acc:621879]
409	ENSRNOG00000002652	672.862	-1.69914	0.179977	-9.44087	3.69686e-21	5.35159e-19	Rap1gap2	RAP1 GTPase activating protein 2 [Source:RGD Symbol;Acc:1304590]
410	ENSRNOG00000002653	235.539	1.08918	0.204873	5.31637	1.05859e-07	1.56583e-06	Kcnk2	potassium two pore domain channel subfamily K member 2 [Source:RGD Symbol;Acc:621448]
411	ENSRNOG00000002659	3919.2	-2.86235	0.310365	-9.22255	2.90109e-20	3.72716e-18	Ciita	class II, major histocompatibility complex, transactivator [Source:RGD Symbol;Acc:619813]
412	ENSRNOG00000002680	13585.5	0.577513	0.13901	4.15448	3.26024e-05	0.000260952	Lamc1	laminin subunit gamma 1 [Source:RGD Symbol;Acc:621052]
413	ENSRNOG00000002693	2573.3	0.477514	0.139334	3.42711	0.000610038	0.00329162	Nme1	NME/NM23 nucleoside diphosphate kinase 1 [Source:RGD Symbol;Acc:70497]
414	ENSRNOG00000002701	16.1544	2.07276	0.563048	3.68133	0.000232024	0.00142394	Hgd	homogentisate 1, 2-dioxygenase [Source:RGD Symbol;Acc:1308757]
415	ENSRNOG00000002708	1434.76	-0.423024	0.159663	-2.64947	0.00806179	0.0292034	Phf8	PHD finger protein 8 [Source:RGD Symbol;Acc:1561065]
416	ENSRNOG00000002714	607.557	-0.66299	0.201679	-3.28736	0.00101133	0.00508438	Mettl22	methyltransferase like 22 [Source:RGD Symbol;Acc:1311433]
417	ENSRNOG00000002723	399.277	-1.13351	0.280331	-4.04346	5.26689e-05	0.000394143	Sele	selectin E [Source:RGD Symbol;Acc:3654]
418	ENSRNOG00000002728	1374.11	1.44039	0.200581	7.18112	6.91449e-13	2.77858e-11	Btc	betacellulin [Source:RGD Symbol;Acc:620275]
419	ENSRNOG00000002730	3079.96	0.940795	0.251852	3.73551	0.000187338	0.00118311	Rgs5	regulator of G-protein signaling 5 [Source:RGD Symbol;Acc:3568]
420	ENSRNOG00000002734	35.345	-4.86366	0.96785	-5.02522	5.02864e-07	6.32659e-06	AABR07042077.1
421	ENSRNOG00000002736	895.366	-1.16459	0.151861	-7.66883	1.73578e-14	9.01224e-13	Rabgap1l	RAB GTPase activating protein 1-like [Source:RGD Symbol;Acc:1304620]
422	ENSRNOG00000002746	20275.2	0.934598	0.189678	4.92728	8.33826e-07	1.00798e-05	Fstl1	follistatin-like 1 [Source:RGD Symbol;Acc:68955]
423	ENSRNOG00000002751	192.719	0.853232	0.189695	4.49791	6.86254e-06	6.57169e-05	Zdhhc15	zinc finger, DHHC-type containing 15 [Source:RGD Symbol;Acc:1562075]
424	ENSRNOG00000002757	685.877	0.385282	0.130179	2.95962	0.00308021	0.0130985	Tada2a	transcriptional adaptor 2A [Source:RGD Symbol;Acc:1309959]
425	ENSRNOG00000002767	676.597	0.376124	0.126054	2.98383	0.0028466	0.0122472	Dlg3	discs large MAGUK scaffold protein 3 [Source:RGD Symbol;Acc:68423]
426	ENSRNOG00000002775	2273.83	0.754365	0.15591	4.83847	1.30843e-06	1.51611e-05	Npl	N-acetylneuraminate pyruvate lyase [Source:RGD Symbol;Acc:1549702]
427	ENSRNOG00000002776	1273.12	-3.29528	0.306358	-10.7563	5.53534e-27	1.5223e-24	Sell	selectin L [Source:RGD Symbol;Acc:3655]
428	ENSRNOG00000002781	1045.65	0.469583	0.128012	3.66828	0.000244186	0.00148871	Kdsr	3-ketodihydrosphingosine reductase [Source:RGD Symbol;Acc:1307775]
429	ENSRNOG00000002802	67.8394	-0.939184	0.276807	-3.39292	0.000691522	0.0036551	Cxcl1	C-X-C motif chemokine ligand 1 [Source:RGD Symbol;Acc:619869]
430	ENSRNOG00000002810	1839.57	0.349882	0.136553	2.56224	0.0103999	0.0360755	Gfpt2	glutamine-fructose-6-phosphate transaminase 2 [Source:RGD Symbol;Acc:1303097]
431	ENSRNOG00000002814	183.14	0.938344	0.26458	3.54654	0.000390328	0.00222624	Higd1b	HIG1 hypoxia inducible domain family, member 1B [Source:RGD Symbol;Acc:1306907]
432	ENSRNOG00000002820	1123.08	-1.23214	0.317986	-3.87481	0.000106706	0.000725699	LOC24906	RoBo-1 [Source:RGD Symbol;Acc:3683]
433	ENSRNOG00000002827	287.38	-4.17202	1.12735	-3.70073	0.000214983	0.00132955	Rbfox1	RNA binding fox-1 homolog 1 [Source:RGD Symbol;Acc:1311210]
434	ENSRNOG00000002831	24.4909	1.30937	0.475171	2.75558	0.00585889	0.0223547	Wfikkn2	WAP, follistatin/kazal, immunoglobulin, kunitz and netrin domain containing 2 [Source:RGD Symbol;Acc:1305361]
435	ENSRNOG00000002838	986.273	0.375851	0.12458	3.01695	0.0025533	0.0111626	Pdzd11	PDZ domain containing 11 [Source:RGD Symbol;Acc:1560007]
436	ENSRNOG00000002841	1498.15	0.560864	0.178527	3.14162	0.00168018	0.00785052	Cdc42bpa	CDC42 binding protein kinase alpha [Source:RGD Symbol;Acc:621406]
437	ENSRNOG00000002848	3466.68	0.562411	0.118142	4.76047	1.93139e-06	2.15427e-05	Maoa	monoamine oxidase A [Source:RGD Symbol;Acc:61898]
438	ENSRNOG00000002879	1790.16	-1.48473	0.162964	-9.11079	8.17824e-20	9.85927e-18	Psen2	presenilin 2 [Source:RGD Symbol;Acc:621060]
439	ENSRNOG00000002882	863.941	-0.529044	0.136137	-3.88612	0.000101857	0.000697856	Zcchc2	zinc finger CCHC-type containing 2 [Source:RGD Symbol;Acc:1310626]
440	ENSRNOG00000002886	2204.29	1.30726	0.160722	8.13367	4.16488e-16	2.77675e-14	Myh10	myosin heavy chain 10 [Source:RGD Symbol;Acc:71000]
441	ENSRNOG00000002896	5834.59	0.284356	0.115724	2.45718	0.0140033	0.0460694	Prdx6	peroxiredoxin 6 [Source:RGD Symbol;Acc:71005]
442	ENSRNOG00000002903	2292.55	0.988343	0.119793	8.2504	1.57859e-16	1.12035e-14	Specc1	sperm antigen with calponin homology and coiled-coil domains 1 [Source:RGD Symbol;Acc:1309718]
443	ENSRNOG00000002907	1285.58	0.560167	0.213826	2.61973	0.0088	0.031424	Plekha6	pleckstrin homology domain containing A6 [Source:RGD Symbol;Acc:1564395]
444	ENSRNOG00000002912	1119.6	0.283938	0.11352	2.50122	0.0123767	0.0414857	Parn	poly(A)-specific ribonuclease [Source:RGD Symbol;Acc:1565449]
445	ENSRNOG00000002916	102.176	1.358	0.549524	2.47123	0.0134649	0.0445732	Car4	carbonic anhydrase 4 [Source:RGD Symbol;Acc:2242]
446	ENSRNOG00000002917	74.0205	-5.22004	1.91832	-2.72115	0.00650545	0.0244142	Sec14l5	SEC14-like lipid binding 5 [Source:RGD Symbol;Acc:1564638]
447	ENSRNOG00000002926	2712.08	0.656598	0.26797	2.45026	0.0142752	0.0468154	Uap1	UDP-N-acetylglucosamine pyrophosphorylase 1 [Source:RGD Symbol;Acc:1561967]
448	ENSRNOG00000002928	2887.66	0.444085	0.114962	3.86289	0.000112052	0.000756514	Guk1	guanylate kinase 1 [Source:RGD Symbol;Acc:1309638]
449	ENSRNOG00000002937	32.9944	6.02424	1.05129	5.73032	1.00241e-08	1.82267e-07	Ren	renin [Source:RGD Symbol;Acc:3554]
450	ENSRNOG00000002946	654.559	-0.982351	0.204519	-4.80323	1.56128e-06	1.7752e-05	Socs3	suppressor of cytokine signaling 3 [Source:RGD Symbol;Acc:621087]
451	ENSRNOG00000002948	674.354	0.588849	0.162552	3.62252	0.000291744	0.00173655	Abcc3	ATP binding cassette subfamily C member 3 [Source:RGD Symbol;Acc:71101]
452	ENSRNOG00000002960	377.848	2.13652	0.188923	11.3089	1.18533e-29	4.63624e-27	LOC100909913	norrin-like [Source:RGD Symbol;Acc:6500886]
453	ENSRNOG00000002964	250.447	-3.01653	0.400357	-7.5346	4.8984e-14	2.38828e-12	Xcl1	X-C motif chemokine ligand 1 [Source:RGD Symbol;Acc:620452]
454	ENSRNOG00000002978	130.921	-3.51433	0.409029	-8.5919	8.55465e-18	7.52852e-16	Faslg	Fas ligand [Source:RGD Symbol;Acc:3880]
455	ENSRNOG00000002984	97.5029	1.03124	0.306635	3.36307	0.000770802	0.00401269	Bmp15	bone morphogenetic protein 15 [Source:RGD Symbol;Acc:70990]
456	ENSRNOG00000002997	3458.59	0.943247	0.115229	8.18582	2.70456e-16	1.87413e-14	Slc9a3r2	SLC9A3 regulator 2 [Source:RGD Symbol;Acc:620380]
457	ENSRNOG00000003003	593.985	0.636245	0.124304	5.11847	3.0802e-07	4.12593e-06	Tbc1d19	TBC1 domain family, member 19 [Source:RGD Symbol;Acc:1304958]
458	ENSRNOG00000003005	810.858	0.895864	0.27983	3.20145	0.00136736	0.00659793	Rasgef1c	RasGEF domain family, member 1C [Source:RGD Symbol;Acc:1311549]
459	ENSRNOG00000003018	3800.89	0.441936	0.130559	3.38495	0.000711913	0.00374936	Olfml2b	olfactomedin-like 2B [Source:RGD Symbol;Acc:1309257]
460	ENSRNOG00000003025	83.6561	0.7967	0.283747	2.80778	0.00498838	0.0195983	AABR07039336.2
461	ENSRNOG00000003028	91.5243	-1.39926	0.40403	-3.46326	0.000533678	0.00293356	Dnah17	dynein, axonemal, heavy chain 17 [Source:RGD Symbol;Acc:1563805]
462	ENSRNOG00000003033	687.281	0.761681	0.134381	5.66807	1.44413e-08	2.53168e-07	Plcd3	phospholipase C, delta 3 [Source:RGD Symbol;Acc:1310903]
463	ENSRNOG00000003050	3697.93	0.264351	0.0923358	2.86293	0.00419739	0.0169446	Tbc1d9b	TBC1 domain family member 9B [Source:RGD Symbol;Acc:1310147]
464	ENSRNOG00000003064	860.635	-1.63241	0.22613	-7.21892	5.24033e-13	2.13507e-11	Bst1	bone marrow stromal cell antigen 1 [Source:RGD Symbol;Acc:620344]
465	ENSRNOG00000003066	39.8288	1.44397	0.363423	3.97326	7.08949e-05	0.000509107	Wnt9a	Wnt family member 9A [Source:RGD Symbol;Acc:1305018]
466	ENSRNOG00000003069	4035.84	-1.69258	0.187215	-9.04083	1.55492e-19	1.78877e-17	Cd38	CD38 molecule [Source:RGD Symbol;Acc:2303]
467	ENSRNOG00000003078	1176.24	-0.547795	0.197863	-2.76855	0.00563058	0.0216526	Dcaf6	DDB1 and CUL4 associated factor 6 [Source:RGD Symbol;Acc:1561961]
468	ENSRNOG00000003081	240.742	0.486478	0.158911	3.06131	0.00220367	0.00987445	Ribc1	RIB43A domain with coiled-coils 1 [Source:RGD Symbol;Acc:1359621]
469	ENSRNOG00000003084	4207.76	-0.39418	0.11416	-3.45287	0.000554662	0.00302904	Parp1	poly (ADP-ribose) polymerase 1 [Source:RGD Symbol;Acc:2053]
470	ENSRNOG00000003086	248.381	0.812565	0.163843	4.9594	7.0712e-07	8.66111e-06	Cenpv	centromere protein V [Source:RGD Symbol;Acc:1565681]
471	ENSRNOG00000003088	1526.9	0.371517	0.133857	2.77547	0.00551215	0.0212622	Arhgap31	Rho GTPase activating protein 31 [Source:RGD Symbol;Acc:1306093]
472	ENSRNOG00000003094	279.758	-2.57582	0.301553	-8.54186	1.32079e-17	1.11766e-15	Cmahp	cytidine monophospho-N-acetylneuraminic acid hydroxylase, pseudogene [Source:RGD Symbol;Acc:1311930]
473	ENSRNOG00000003114	880.48	0.471145	0.121457	3.87913	0.000104833	0.000714623	B4galt4	beta-1,4-galactosyltransferase 4 [Source:RGD Symbol;Acc:1307880]
474	ENSRNOG00000003134	167.006	0.783292	0.209067	3.7466	0.000179247	0.00113855	Slc4a4	solute carrier family 4 member 4 [Source:RGD Symbol;Acc:68936]
475	ENSRNOG00000003148	15366.9	0.795271	0.116017	6.85479	7.14165e-12	2.3852e-10	Timp2	TIMP metallopeptidase inhibitor 2 [Source:RGD Symbol;Acc:61312]
476	ENSRNOG00000003170	1297.2	-1.11008	0.180897	-6.13654	8.4336e-10	1.87424e-08	Nlrp3	NLR family, pyrin domain containing 3 [Source:RGD Symbol;Acc:1308314]
477	ENSRNOG00000003172	12812.6	0.805282	0.194406	4.14227	3.43891e-05	0.000272242	Serpinf1	serpin family F member 1 [Source:RGD Symbol;Acc:631369]
478	ENSRNOG00000003178	696.133	0.615983	0.178608	3.4488	0.000563093	0.00307222	Mageh1	MAGE family member H1 [Source:RGD Symbol;Acc:1359316]
479	ENSRNOG00000003183	2002.68	0.491339	0.201215	2.44186	0.0146119	0.0476884	Fmod	fibromodulin [Source:RGD Symbol;Acc:619769]
480	ENSRNOG00000003191	799.414	0.615105	0.136622	4.50225	6.72381e-06	6.46698e-05	Bhlhb9	basic helix-loop-helix family member B9 [Source:RGD Symbol;Acc:1303224]
481	ENSRNOG00000003195	183.81	0.479179	0.176386	2.71666	0.0065945	0.0247009	Caskin1	CASK interacting protein 1 [Source:RGD Symbol;Acc:620191]
482	ENSRNOG00000003206	14880	-0.608984	0.13738	-4.43285	9.29947e-06	8.62381e-05	Actr3	ARP3 actin related protein 3 homolog [Source:RGD Symbol;Acc:71024]
483	ENSRNOG00000003207	1854.14	-1.39951	0.215611	-6.49091	8.53204e-11	2.30326e-09	Fmnl1	formin-like 1 [Source:RGD Symbol;Acc:1311042]
484	ENSRNOG00000003209	325.971	1.00183	0.312479	3.20608	0.00134559	0.00650293	Pcp4l1	Purkinje cell protein 4-like 1 [Source:RGD Symbol;Acc:1593809]
485	ENSRNOG00000003214	704.112	0.515096	0.192678	2.67336	0.00750961	0.0274967	AABR07029742.1
486	ENSRNOG00000003217	15021.8	-0.588454	0.162643	-3.61808	0.0002968	0.00176307	Lgals3bp	galectin 3 binding protein [Source:RGD Symbol;Acc:620837]
487	ENSRNOG00000003221	12279	2.33139	0.492699	4.73186	2.2247e-06	2.44273e-05	Myoc	myocilin [Source:RGD Symbol;Acc:620430]
488	ENSRNOG00000003226	10513.2	0.504215	0.121827	4.13879	3.49144e-05	0.000275821	Mprip	myosin phosphatase Rho interacting protein [Source:RGD Symbol;Acc:619947]
489	ENSRNOG00000003235	1349.51	0.274508	0.10697	2.56622	0.0102813	0.0357488	Mgat4b	alpha-1,3-mannosyl-glycoprotein 4-beta-N-acetylglucosaminyltransferase B [Source:RGD Symbol;Acc:1562836]
490	ENSRNOG00000003237	447.642	0.385327	0.150747	2.55611	0.0105849	0.0365518	Tp53bp2	tumor protein p53 binding protein, 2 [Source:RGD Symbol;Acc:1305461]
491	ENSRNOG00000003242	2333.05	0.863362	0.231694	3.7263	0.000194309	0.0012197	Gulp1	GULP PTB domain containing engulfment adaptor 1 [Source:RGD Symbol;Acc:1306380]
492	ENSRNOG00000003245	603.869	-5.05118	1.32358	-3.81629	0.000135471	0.000893043	Cacng1	calcium voltage-gated channel auxiliary subunit gamma 1 [Source:RGD Symbol;Acc:2249]
493	ENSRNOG00000003248	1926.74	0.761842	0.134141	5.67941	1.35164e-08	2.38858e-07	Mpzl1	myelin protein zero-like 1 [Source:RGD Symbol;Acc:1359140]
494	ENSRNOG00000003251	362.57	-2.35624	0.964613	-2.44268	0.0145788	0.047607	B3galt2	Beta-1,3-galactosyltransferase 2 [Source:RGD Symbol;Acc:1586615]
495	ENSRNOG00000003262	263.243	0.908797	0.236399	3.84433	0.000120883	0.000806236	Cacng4	calcium voltage-gated channel auxiliary subunit gamma 4 [Source:RGD Symbol;Acc:628804]
496	ENSRNOG00000003276	862.831	0.764847	0.241542	3.16651	0.00154279	0.00729765	Myo1d	myosin ID [Source:RGD Symbol;Acc:621321]
497	ENSRNOG00000003278	604.951	-0.935066	0.166012	-5.63253	1.77581e-08	3.06732e-07	Map3k14	mitogen-activated protein kinase kinase kinase 14 [Source:RGD Symbol;Acc:1310487]
498	ENSRNOG00000003283	1382	-1.06903	0.135975	-7.86201	3.78019e-15	2.18148e-13	Rcsd1	RCSD domain containing 1 [Source:RGD Symbol;Acc:1304715]
499	ENSRNOG00000003289	6458.47	-0.498656	0.162906	-3.06101	0.00220593	0.00988207	Lap3	leucine aminopeptidase 3 [Source:RGD Symbol;Acc:1307985]
500	ENSRNOG00000003291	2803.57	-0.6505	0.232147	-2.80211	0.00507696	0.0198754	Creg1	cellular repressor of E1A-stimulated genes 1 [Source:RGD Symbol;Acc:1306804]
501	ENSRNOG00000003298	733.461	-2.98027	0.657003	-4.53617	5.72862e-06	5.61724e-05	Cd247	Cd247 molecule [Source:RGD Symbol;Acc:2305]
502	ENSRNOG00000003300	1421.79	-1.09407	0.17904	-6.11075	9.91671e-10	2.16556e-08	Btg2	BTG anti-proliferation factor 2 [Source:RGD Symbol;Acc:2225]
503	ENSRNOG00000003305	1660.01	-3.04803	0.585787	-5.20331	1.95766e-07	2.74775e-06	Cxcr3	C-X-C motif chemokine receptor 3 [Source:RGD Symbol;Acc:621528]
504	ENSRNOG00000003336	2008.57	-4.94144	1.14151	-4.32885	1.49891e-05	0.000131517	Mybph	myosin binding protein H [Source:RGD Symbol;Acc:620287]
505	ENSRNOG00000003350	2265.25	-0.624721	0.112577	-5.54928	2.86843e-08	4.77196e-07	Mospd2	motile sperm domain containing 2 [Source:RGD Symbol;Acc:1563952]
506	ENSRNOG00000003357	276354	0.739678	0.217826	3.39572	0.000684473	0.00362219	Col3a1	collagen type III alpha 1 chain [Source:RGD Symbol;Acc:71029]
507	ENSRNOG00000003384	118.944	-1.24544	0.339745	-3.6658	0.000246571	0.00149962	Hs3st3b1	heparan sulfate-glucosamine 3-sulfotransferase 3B1 [Source:RGD Symbol;Acc:1307326]
508	ENSRNOG00000003388	1346.48	0.521128	0.131257	3.97027	7.17901e-05	0.000515115	Cenpf	centromere protein F [Source:RGD Symbol;Acc:628667]
509	ENSRNOG00000003397	1041.3	-0.913164	0.134277	-6.80061	1.0418e-11	3.35224e-10	Adprm	ADP-ribose/CDP-alcohol diphosphatase, manganese-dependent [Source:RGD Symbol;Acc:1309906]
510	ENSRNOG00000003400	273.556	0.455425	0.166772	2.73083	0.00631759	0.0238515	Fmo4	flavin containing monooxygenase 4 [Source:RGD Symbol;Acc:628601]
511	ENSRNOG00000003402	4475.95	0.280265	0.103624	2.70463	0.00683803	0.0254722	Stx6	syntaxin 6 [Source:RGD Symbol;Acc:61915]
512	ENSRNOG00000003439	253.921	-1.03524	0.221208	-4.67996	2.86925e-06	3.04594e-05	Il15	interleukin 15 [Source:RGD Symbol;Acc:2887]
513	ENSRNOG00000003442	216.074	-1.76685	0.493683	-3.57891	0.000345027	0.00200688	Adora1	adenosine A1 receptor [Source:RGD Symbol;Acc:2048]
514	ENSRNOG00000003452	115.902	-2.44202	0.648579	-3.76519	0.00016642	0.00106864	Asb11	ankyrin repeat and SOCS box containing 11 [Source:RGD Symbol;Acc:1566298]
515	ENSRNOG00000003455	104.571	0.826204	0.255885	3.22881	0.00124305	0.00606064	Zfp13	zinc finger protein 13 [Source:RGD Symbol;Acc:1304577]
516	ENSRNOG00000003464	1495.41	1.14509	0.156925	7.29704	2.94175e-13	1.24766e-11	Hid1	HID1 domain containing [Source:RGD Symbol;Acc:1311422]
517	ENSRNOG00000003480	437.036	-1.83533	0.284927	-6.4414	1.18377e-10	3.10054e-09	Aim2	absent in melanoma 2 [Source:RGD Symbol;Acc:1307283]
518	ENSRNOG00000003486	3578.61	-1.23198	0.270863	-4.54836	5.40654e-06	5.34009e-05	Mnda	myeloid cell nuclear differentiation antigen [Source:RGD Symbol;Acc:1306089]
519	ENSRNOG00000003491	1236.48	0.770221	0.207749	3.70747	0.000209344	0.00130108	Prkca	protein kinase C, alpha [Source:RGD Symbol;Acc:3395]
520	ENSRNOG00000003498	129.181	-1.30622	0.241992	-5.39779	6.74686e-08	1.03804e-06	Olr1585	olfactory receptor 1585 [Source:RGD Symbol;Acc:1333297]
521	ENSRNOG00000003508	1513.66	0.560971	0.119802	4.68247	2.83438e-06	3.01985e-05	Ergic1	endoplasmic reticulum-golgi intermediate compartment 1 [Source:RGD Symbol;Acc:1585015]
522	ENSRNOG00000003515	1861.85	0.317352	0.124428	2.5505	0.010757	0.036972	Ephx1	epoxide hydrolase 1 [Source:RGD Symbol;Acc:2557]
523	ENSRNOG00000003522	634.432	0.779096	0.133589	5.83204	5.47532e-09	1.04185e-07	Mr1	major histocompatibility complex, class I-related [Source:RGD Symbol;Acc:1593291]
524	ENSRNOG00000003526	226.666	0.821187	0.209759	3.91491	9.0437e-05	0.000628666	Sytl4	synaptotagmin-like 4 [Source:RGD Symbol;Acc:620204]
525	ENSRNOG00000003533	1006.1	1.40179	0.229066	6.11959	9.38186e-10	2.0693e-08	Clcn4	chloride voltage-gated channel 4 [Source:RGD Symbol;Acc:708381]
526	ENSRNOG00000003536	2071.93	0.407465	0.10204	3.9932	6.51887e-05	0.00047354	Rufy1	RUN and FYVE domain containing 1 [Source:RGD Symbol;Acc:1305099]
527	ENSRNOG00000003538	1278.92	1.34354	0.180946	7.42511	1.12687e-13	5.19215e-12	Adamts4	ADAM metallopeptidase with thrombospondin type 1 motif, 4 [Source:RGD Symbol;Acc:621242]
528	ENSRNOG00000003542	2858.55	0.347591	0.109296	3.18027	0.00147138	0.00702408	AABR07029198.1	host cell factor C1 regulator 1 [Source:NCBI gene;Acc:287097]
529	ENSRNOG00000003546	1399.62	1.0845	0.192169	5.64346	1.6667e-08	2.89021e-07	Tnfrsf12a	TNF receptor superfamily member 12A [Source:RGD Symbol;Acc:631329]
530	ENSRNOG00000003553	4488.66	0.686134	0.145011	4.73159	2.22768e-06	2.44447e-05	Efemp1	EGF containing fibulin extracellular matrix protein 1 [Source:RGD Symbol;Acc:1308528]
531	ENSRNOG00000003566	25.3928	1.60495	0.55534	2.89003	0.00385209	0.015797	Apoh	apolipoprotein H [Source:RGD Symbol;Acc:1310625]
532	ENSRNOG00000003596	178.444	-2.12053	0.565665	-3.74873	0.000177731	0.00112978	Itgb1bp2	integrin subunit beta 1 binding protein 2 [Source:RGD Symbol;Acc:1565015]
533	ENSRNOG00000003597	1567.49	-1.23793	0.19401	-6.38075	1.76224e-10	4.4184e-09	Tuba4a	tubulin, alpha 4A [Source:RGD Symbol;Acc:1359623]
534	ENSRNOG00000003622	24831.2	-0.65457	0.214575	-3.05054	0.00228429	0.0101632	Cybb	cytochrome b-245 beta chain [Source:RGD Symbol;Acc:620574]
535	ENSRNOG00000003629	712.134	-0.304898	0.125509	-2.42929	0.0151284	0.0490288	Nvl	nuclear VCP-like [Source:RGD Symbol;Acc:1311270]
536	ENSRNOG00000003635	1026.53	0.514142	0.182651	2.81489	0.00487937	0.0192191	Disp1	dispatched RND transporter family member 1 [Source:RGD Symbol;Acc:1307675]
537	ENSRNOG00000003650	698.133	-1.05435	0.254836	-4.13738	3.51298e-05	0.000276777	Nt5c	5', 3'-nucleotidase, cytosolic [Source:RGD Symbol;Acc:2321875]
538	ENSRNOG00000003653	3040.85	-0.461035	0.154338	-2.98717	0.00281573	0.012138	Fh	fumarate hydratase [Source:RGD Symbol;Acc:2614]
539	ENSRNOG00000003666	219.822	-1.934	0.388368	-4.97982	6.3645e-07	7.84465e-06	Jchain	immunoglobulin joining chain [Source:MGI Symbol;Acc:MGI:96493]
540	ENSRNOG00000003674	432.611	0.746259	0.187308	3.98413	6.77271e-05	0.000490158	Pir	pirin [Source:RGD Symbol;Acc:1359212]
541	ENSRNOG00000003681	4.74112	4.06094	1.45806	2.78516	0.00535015	0.0207785	Lct	lactase [Source:RGD Symbol;Acc:620823]
542	ENSRNOG00000003687	956.611	-0.848215	0.310165	-2.73472	0.00624332	0.0236015	Rgs2	regulator of G-protein signaling 2 [Source:RGD Symbol;Acc:621665]
543	ENSRNOG00000003691	6070.68	0.289219	0.091311	3.16741	0.00153805	0.00727916	Tmed7	transmembrane p24 trafficking protein 7 [Source:RGD Symbol;Acc:727954]
544	ENSRNOG00000003707	1575.73	-0.485182	0.143565	-3.37952	0.000726136	0.00381286	Zmym3	zinc finger MYM-type containing 3 [Source:RGD Symbol;Acc:1564967]
545	ENSRNOG00000003709	320.138	-0.84824	0.311992	-2.71879	0.00655215	0.0245737	Kmo	kynurenine 3-monooxygenase [Source:RGD Symbol;Acc:620610]
546	ENSRNOG00000003712	3451.25	-0.261041	0.0895834	-2.91395	0.00356893	0.01482	Ppp4r3b	protein phosphatase 4, regulatory subunit 3B [Source:RGD Symbol;Acc:1309450]
547	ENSRNOG00000003715	1805.84	1.05585	0.180515	5.84913	4.94161e-09	9.51784e-08	Srpx2	sushi-repeat-containing protein, X-linked 2 [Source:RGD Symbol;Acc:1562444]
548	ENSRNOG00000003716	293.652	-1.19943	0.269674	-4.44772	8.6788e-06	8.12098e-05	Batf3	basic leucine zipper ATF-like transcription factor 3 [Source:RGD Symbol;Acc:620501]
549	ENSRNOG00000003720	719.951	0.589135	0.2156	2.73253	0.00628496	0.0237334	Prrx1	paired related homeobox 1 [Source:RGD Symbol;Acc:628884]
550	ENSRNOG00000003722	154.807	-3.84572	1.20659	-3.18726	0.0014363	0.0068846	Dusp27	dual specificity phosphatase 27, atypical [Source:RGD Symbol;Acc:1560598]
551	ENSRNOG00000003726	94.9767	0.630774	0.259967	2.42636	0.0152511	0.049363	Scml2	Scm polycomb group protein like 2 [Source:RGD Symbol;Acc:1564289]
552	ENSRNOG00000003732	319.974	1.09416	0.297989	3.67182	0.000240832	0.0014703	Flrt2	fibronectin leucine rich transmembrane protein 2 [Source:RGD Symbol;Acc:1308574]
553	ENSRNOG00000003736	22285.3	1.05509	0.214081	4.92845	8.28865e-07	1.00267e-05	Col5a2	collagen type V alpha 2 chain [Source:RGD Symbol;Acc:70921]
554	ENSRNOG00000003745	3488.26	1.45865	0.264528	5.51416	3.50452e-08	5.70083e-07	Atf3	activating transcription factor 3 [Source:RGD Symbol;Acc:2165]
555	ENSRNOG00000003746	929.146	1.91893	0.658298	2.91498	0.0035571	0.0147836	Gjb1	gap junction protein, beta 1 [Source:RGD Symbol;Acc:61926]
556	ENSRNOG00000003748	379.561	-1.13046	0.152324	-7.42141	1.15883e-13	5.29782e-12	RGD1565785	similar to chromosome X open reading frame 21 [Source:RGD Symbol;Acc:1565785]
557	ENSRNOG00000003759	862.38	0.944159	0.164656	5.73411	9.80241e-09	1.7879e-07	Galc	galactosylceramidase [Source:RGD Symbol;Acc:1359384]
558	ENSRNOG00000003762	155.375	0.951414	0.329228	2.88983	0.00385448	0.0158031	Smarca1	SWI/SNF related, matrix associated, actin dependent regulator of chromatin, subfamily a, member 1 [Source:RGD Symbol;Acc:1561046]
559	ENSRNOG00000003763	3619.77	0.546344	0.161819	3.37627	0.000734755	0.00385059	Prdx4	peroxiredoxin 4 [Source:RGD Symbol;Acc:620043]
560	ENSRNOG00000003772	1526.23	1.09814	0.272181	4.03461	5.4692e-05	0.000406689	Csrp2	cysteine and glycine-rich protein 2 [Source:RGD Symbol;Acc:61950]
561	ENSRNOG00000003773	1986.55	-0.382615	0.132965	-2.87755	0.00400775	0.0163024	Hmox2	heme oxygenase 2 [Source:RGD Symbol;Acc:67402]
562	ENSRNOG00000003776	14.4454	2.30299	0.811165	2.83911	0.004524	0.0180519	Amtn	amelotin [Source:RGD Symbol;Acc:1592356]
563	ENSRNOG00000003777	170.631	-2.52288	0.390561	-6.45964	1.04951e-10	2.76949e-09	Chrne	cholinergic receptor nicotinic epsilon subunit [Source:RGD Symbol;Acc:2353]
564	ENSRNOG00000003781	628.491	1.01807	0.267827	3.80124	0.000143972	0.000942729	Atp10b	ATPase phospholipid transporting 10B (putative) [Source:RGD Symbol;Acc:1565126]
565	ENSRNOG00000003784	226.995	-0.678211	0.23766	-2.85371	0.00432124	0.0173688	Rilp	Rab interacting lysosomal protein [Source:RGD Symbol;Acc:1307691]
566	ENSRNOG00000003786	2708.24	0.871989	0.129085	6.75514	1.42698e-11	4.46114e-10	Tspan6	tetraspanin 6 [Source:RGD Symbol;Acc:1560160]
567	ENSRNOG00000003800	29.7865	-1.65253	0.484434	-3.41126	0.000646635	0.00345625	Rgs9	regulator of G-protein signaling 9 [Source:RGD Symbol;Acc:3572]
568	ENSRNOG00000003805	1086.65	-0.324102	0.126646	-2.55911	0.0104939	0.0363652	Rnft1	ring finger protein, transmembrane 1 [Source:RGD Symbol;Acc:1562411]
569	ENSRNOG00000003806	366.241	-1.12959	0.195698	-5.7721	7.82881e-09	1.452e-07	Gpr65	G-protein coupled receptor 65 [Source:RGD Symbol;Acc:1311832]
570	ENSRNOG00000003827	811.661	0.798849	0.193919	4.1195	3.79692e-05	0.000296362	Wipi1	WD repeat domain, phosphoinositide interacting 1 [Source:RGD Symbol;Acc:1307754]
571	ENSRNOG00000003833	2056.16	0.814757	0.160205	5.08572	3.66236e-07	4.79266e-06	Nenf	neudesin neurotrophic factor [Source:RGD Symbol;Acc:1303289]
572	ENSRNOG00000003840	2051.68	0.932846	0.175472	5.3162	1.05954e-07	1.56583e-06	Slit2	slit guidance ligand 2 [Source:RGD Symbol;Acc:69310]
573	ENSRNOG00000003841	30.0978	1.49931	0.433164	3.46129	0.000537594	0.00294681	Kcnh1	potassium voltage-gated channel subfamily H member 1 [Source:RGD Symbol;Acc:68398]
574	ENSRNOG00000003853	2844.64	0.487	0.0946686	5.14426	2.6857e-07	3.66443e-06	Scoc	short coiled-coil protein [Source:RGD Symbol;Acc:1311860]
575	ENSRNOG00000003869	7000.96	0.642637	0.156088	4.11713	3.83612e-05	0.000298627	Sod3	superoxide dismutase 3 [Source:RGD Symbol;Acc:3733]
576	ENSRNOG00000003870	1206.55	0.933942	0.174265	5.35933	8.35328e-08	1.2642e-06	C1qtnf2	C1q and TNF related 2 [Source:RGD Symbol;Acc:1561041]
577	ENSRNOG00000003872	382.908	1.03245	0.20321	5.08071	3.76026e-07	4.90254e-06	Slc40a1	solute carrier family 40 member 1 [Source:RGD Symbol;Acc:620180]
578	ENSRNOG00000003873	2488.26	0.529133	0.146131	3.62095	0.000293523	0.00174537	Cpd	carboxypeptidase D [Source:RGD Symbol;Acc:2393]
579	ENSRNOG00000003878	5.23384	-4.82388	1.59132	-3.03137	0.00243447	0.010723	Thsd7b	thrombospondin type 1 domain containing 7B [Source:RGD Symbol;Acc:1306938]
580	ENSRNOG00000003879	2361.33	-0.414245	0.121537	-3.40839	0.00065347	0.00348221	Rnf167	ring finger protein 167 [Source:RGD Symbol;Acc:1305972]
581	ENSRNOG00000003893	126.878	1.10273	0.231219	4.76921	1.84947e-06	2.06814e-05	Ccnjl	cyclin J-like [Source:RGD Symbol;Acc:1561384]
582	ENSRNOG00000003897	88866.3	1.11897	0.315222	3.54978	0.000385557	0.00220403	Col1a1	collagen type I alpha 1 chain [Source:RGD Symbol;Acc:61817]
583	ENSRNOG00000003915	893.42	1.05648	0.129984	8.12773	4.3741e-16	2.89431e-14	Tmem206	transmembrane protein 206 [Source:RGD Symbol;Acc:1359339]
584	ENSRNOG00000003919	1165.87	-0.245957	0.100751	-2.44124	0.0146369	0.0477523	Rps6kb1	ribosomal protein S6 kinase B1 [Source:RGD Symbol;Acc:620683]
585	ENSRNOG00000003924	655.817	0.560821	0.167838	3.34144	0.000833462	0.00430072	Pi4k2b	phosphatidylinositol 4-kinase type 2 beta [Source:RGD Symbol;Acc:1359515]
586	ENSRNOG00000003925	38.1023	0.965563	0.377627	2.55692	0.0105603	0.0364989	Hhat	hedgehog acyltransferase [Source:RGD Symbol;Acc:1311746]
587	ENSRNOG00000003931	1179.44	0.757283	0.160804	4.70934	2.48522e-06	2.69184e-05	Arsg	arylsulfatase G [Source:RGD Symbol;Acc:1306571]
588	ENSRNOG00000003946	2043.8	-0.335249	0.108437	-3.09165	0.00199049	0.00906693	Tor1aip1	torsin 1A interacting protein 1 [Source:RGD Symbol;Acc:628851]
589	ENSRNOG00000003947	415.701	1.54964	0.342911	4.51907	6.21117e-06	6.03994e-05	Ntn1	netrin 1 [Source:RGD Symbol;Acc:619809]
590	ENSRNOG00000003948	1726.2	0.348269	0.119331	2.91852	0.00351694	0.0146374	Llgl1	LLGL1, scribble cell polarity complex component [Source:RGD Symbol;Acc:3012]
591	ENSRNOG00000003950	789.016	2.24938	0.168953	13.3136	1.9288e-40	2.42491e-37	Lvrn	laeverin [Source:RGD Symbol;Acc:1562779]
592	ENSRNOG00000003954	4589.06	-2.06364	0.186303	-11.0768	1.62651e-28	5.61337e-26	Il2rg	interleukin 2 receptor subunit gamma [Source:RGD Symbol;Acc:621466]
593	ENSRNOG00000003972	166.934	-0.953038	0.377503	-2.52458	0.0115836	0.0392914	Tshr	thyroid stimulating hormone receptor [Source:RGD Symbol;Acc:3911]
594	ENSRNOG00000003975	26561.5	-0.456233	0.156006	-2.92446	0.00345056	0.014402	Pfn1	profilin 1 [Source:RGD Symbol;Acc:621825]
595	ENSRNOG00000003990	4317.39	-0.456712	0.139152	-3.2821	0.00103036	0.00517412	Grb2	growth factor receptor bound protein 2 [Source:RGD Symbol;Acc:619758]
596	ENSRNOG00000004003	1001.05	1.12334	0.217721	5.15955	2.47551e-07	3.39606e-06	Dusp10	dual specificity phosphatase 10 [Source:RGD Symbol;Acc:1310844]
597	ENSRNOG00000004009	131.101	-0.830246	0.338281	-2.45431	0.0141156	0.0464043	Xpnpep2	X-prolyl aminopeptidase 2 [Source:RGD Symbol;Acc:621277]
598	ENSRNOG00000004014	1589.32	0.426729	0.140592	3.03522	0.00240358	0.0106162	Chmp6	charged multivesicular body protein 6 [Source:RGD Symbol;Acc:1565325]
599	ENSRNOG00000004019	582.233	0.853199	0.170219	5.01237	5.37634e-07	6.72558e-06	Phlda1	pleckstrin homology-like domain, family A, member 1 [Source:RGD Symbol;Acc:3836]
600	ENSRNOG00000004022	60.683	-1.07951	0.408802	-2.64068	0.00827406	0.0298303	Klhdc9	kelch domain containing 9 [Source:RGD Symbol;Acc:1561025]
601	ENSRNOG00000004033	374.119	0.40125	0.165391	2.42607	0.0152633	0.0493841	Sema6a	semaphorin 6A [Source:RGD Symbol;Acc:1305493]
602	ENSRNOG00000004049	1464.96	0.591552	0.164844	3.58855	0.000332522	0.00194637	Baiap2	BAI1-associated protein 2 [Source:RGD Symbol;Acc:619814]
603	ENSRNOG00000004061	4350.51	-0.562229	0.158022	-3.55791	0.000373812	0.00214664	Pnn	pinin, desmosome associated protein [Source:RGD Symbol;Acc:1597086]
604	ENSRNOG00000004063	555.708	0.885866	0.191436	4.62748	3.70138e-06	3.80538e-05	Sh3pxd2b	SH3 and PX domains 2B [Source:RGD Symbol;Acc:1309926]
605	ENSRNOG00000004067	2517.89	2.16781	0.176595	12.2756	1.22426e-34	7.69581e-32	Nrcam	neuronal cell adhesion molecule [Source:RGD Symbol;Acc:3209]
606	ENSRNOG00000004068	1541.98	-0.46951	0.11792	-3.98161	6.84506e-05	0.000494175	Ncoa1	nuclear receptor coactivator 1 [Source:RGD Symbol;Acc:1309046]
607	ENSRNOG00000004072	5900.75	0.333157	0.112695	2.95628	0.00311375	0.013222	Myo1c	myosin 1C [Source:RGD Symbol;Acc:620443]
608	ENSRNOG00000004078	8888.51	-5.11904	1.25038	-4.09399	4.24015e-05	0.000327185	Eno3	enolase 3 [Source:RGD Symbol;Acc:2555]
609	ENSRNOG00000004089	2196.06	-1.34495	0.152043	-8.84586	9.08266e-19	9.51571e-17	Enpp2	ectonucleotide pyrophosphatase/phosphodiesterase 2 [Source:RGD Symbol;Acc:69298]
610	ENSRNOG00000004099	1123.99	-0.379478	0.121716	-3.11774	0.00182243	0.00841241	R3hdm1	R3H domain containing 1 [Source:RGD Symbol;Acc:1307497]
611	ENSRNOG00000004100	513.261	-0.452502	0.132	-3.42804	0.000607959	0.00328242	Trib1	tribbles pseudokinase 1 [Source:RGD Symbol;Acc:621596]
612	ENSRNOG00000004109	81.416	0.885155	0.298302	2.96731	0.00300417	0.0128185	Zfpm2	zinc finger protein, multitype 2 [Source:MGI Symbol;Acc:MGI:1334444]
613	ENSRNOG00000004111	2879.66	0.488318	0.137227	3.55848	0.000373007	0.00214272	Soat1	sterol O-acyltransferase 1 [Source:RGD Symbol;Acc:621641]
614	ENSRNOG00000004131	2236.03	-0.526663	0.155958	-3.37695	0.000732931	0.00384396	Pkn1	protein kinase N1 [Source:RGD Symbol;Acc:69308]
615	ENSRNOG00000004137	908.153	0.509034	0.117226	4.34232	1.40985e-05	0.000124635	Ubtd2	ubiquitin domain containing 2 [Source:RGD Symbol;Acc:1305506]
616	ENSRNOG00000004141	597.995	0.679055	0.15612	4.34956	1.3641e-05	0.000121215	Vasn	vasorin [Source:RGD Symbol;Acc:1598149]
617	ENSRNOG00000004143	8466.21	0.244223	0.0866993	2.8169	0.00484902	0.0191277	Adipor1	adiponectin receptor 1 [Source:RGD Symbol;Acc:1303151]
618	ENSRNOG00000004147	18337.5	0.837215	0.205703	4.07001	4.70114e-05	0.000358048	Abca8a	ATP-binding cassette, subfamily A (ABC1), member 8a [Source:RGD Symbol;Acc:1307333]
619	ENSRNOG00000004152	1055.55	0.980006	0.170688	5.74149	9.38462e-09	1.71882e-07	Lrp12	LDL receptor related protein 12 [Source:RGD Symbol;Acc:1304943]
620	ENSRNOG00000004158	187.076	0.747646	0.240605	3.10735	0.00188771	0.00868642	Hdac9	histone deacetylase 9 [Source:RGD Symbol;Acc:1310748]
621	ENSRNOG00000004159	5277.24	-0.312803	0.0856024	-3.65414	0.000258049	0.00155972	Flii	FLII, actin remodeling protein [Source:RGD Symbol;Acc:1307590]
622	ENSRNOG00000004161	766.939	-0.572382	0.145871	-3.92388	8.71324e-05	0.000609304	Mtif2	mitochondrial translational initiation factor 2 [Source:RGD Symbol;Acc:1303046]
623	ENSRNOG00000004165	422.867	0.652628	0.179518	3.63544	0.000277504	0.00165909	Prkd1	protein kinase D1 [Source:RGD Symbol;Acc:620964]
624	ENSRNOG00000004168	900.574	0.641223	0.151938	4.2203	2.4398e-05	0.000202752	Slc35e4	solute carrier family 35, member E4 [Source:RGD Symbol;Acc:708484]
625	ENSRNOG00000004188	26.3293	-1.41801	0.460086	-3.08205	0.0020558	0.00932821	LOC298795	similar to 14-3-3 protein sigma [Source:RGD Symbol;Acc:1359510]
626	ENSRNOG00000004189	1038.55	-0.618929	0.165332	-3.74356	0.000181433	0.00115119	Helb	DNA helicase B [Source:RGD Symbol;Acc:1560103]
627	ENSRNOG00000004192	2772.15	-1.38504	0.170985	-8.10037	5.47912e-16	3.57178e-14	Arhgap30	Rho GTPase activating protein 30 [Source:RGD Symbol;Acc:1561419]
628	ENSRNOG00000004193	662.087	0.38869	0.139659	2.78312	0.00538382	0.0208683	Klhl12	kelch-like family member 12 [Source:RGD Symbol;Acc:628717]
629	ENSRNOG00000004195	220.938	0.516734	0.199377	2.59175	0.00954895	0.0336141	Dtl	denticleless E3 ubiquitin protein ligase homolog [Source:RGD Symbol;Acc:1310439]
630	ENSRNOG00000004197	89.5279	-4.76012	1.43342	-3.32081	0.00089756	0.00458764	Asb12	ankyrin repeat and SOCS box-containing 12 [Source:RGD Symbol;Acc:1561142]
631	ENSRNOG00000004201	148.774	0.964421	0.186221	5.17892	2.23176e-07	3.093e-06	Rims2	regulating synaptic membrane exocytosis 2 [Source:RGD Symbol;Acc:620001]
632	ENSRNOG00000004245	2547.05	0.646969	0.177971	3.63524	0.000277722	0.00165983	Mgst3	microsomal glutathione S-transferase 3 [Source:RGD Symbol;Acc:1306373]
633	ENSRNOG00000004249	2308.36	-1.09733	0.169385	-6.47833	9.27447e-11	2.46959e-09	Tlr7	toll-like receptor 7 [Source:RGD Symbol;Acc:1563357]
634	ENSRNOG00000004252	3236.3	-0.366951	0.126354	-2.90416	0.00368236	0.0152108	LOC108348062	eukaryotic translation initiation factor 3 subunit H [Source:RGD Symbol;Acc:11498408]
635	ENSRNOG00000004255	1937.93	-0.327634	0.115227	-2.84337	0.00446387	0.0178484	Usf1	upstream transcription factor 1 [Source:RGD Symbol;Acc:620974]
636	ENSRNOG00000004279	784.246	0.857484	0.136919	6.26269	3.7839e-10	8.98792e-09	Adgra3	adhesion G protein-coupled receptor A3 [Source:RGD Symbol;Acc:1304914]
637	ENSRNOG00000004280	5502.17	0.773506	0.119472	6.47434	9.52257e-11	2.528e-09	Tcn2	transcobalamin 2 [Source:RGD Symbol;Acc:620681]
638	ENSRNOG00000004283	1923.9	-0.327652	0.12383	-2.64599	0.00814522	0.0294503	Camta2	calmodulin binding transcription activator 2 [Source:RGD Symbol;Acc:1311296]
639	ENSRNOG00000004284	9450.31	-0.566593	0.145456	-3.89528	9.80853e-05	0.000674375	Btg1	BTG anti-proliferation factor 1 [Source:RGD Symbol;Acc:2224]
[truncated: 4,815 more rows]

## Sheet: PEG vs Unop
	Row.names	baseMean	log2FoldChange	lfcSE	stat	pvalue	padj	external_gene_name	description
[truncated: 9,479 more rows]

[truncated: 1 more sheets: NC vs Unop]
