# Supplementary material for: Coding transcriptome analyses reveal altered functions underlying immunotolerance of PEG-fused rat sciatic nerve allografts
Source: J Neuroinflammation. 2020 Oct 2;17:287. doi: 10.1186/s12974-020-01953-8 (PMC7532577; doi:10.1186/s12974-020-01953-8)
Supplement: Supplementary file 5 — Additional file 5: Table S3. (DEG_Heatmap_Clusters.xlsx). Excel tables showing: (Tab S1) Z-scores of all 2,180 transcripts extracted from the DEG heatmap displayed in Fig. 2A, which heatmap cluster each transcript is associated with (Cluster 1, 2, 3, or 4) and the PEG vs NC differential expression results for each transcript; (Tab S2) all transcripts associated with Cluster 1 and their PEG vs NC differential expression results; (Tab S3) all transcripts associated with Cluster 2 and their PEG vs NC differential expression results; (Tab S4) all transcripts associated with Cluster 3 and their PEG vs NC differential expression results; (Tab S5) all transcripts associated with Cluster 4 and their PEG vs NC differential expression results. [file 12974_2020_1953_MOESM5_ESM.xlsx]

## Sheet: All Clusters from Heatmap
PEG1 (G186)	PEG2 (G187)	PEG3 (G193)	NC1 (I106)	NC2 (I108)	NC3 (I109)	Unop1 (UN16L)	Unop2 (UN17R)	Cluster	Row.names	log2FoldChange	padj	external_gene_name	description
0.0303933	1.52922	0.189842	-0.839979	-1.09659	-1.108	1.2177	0.0774196	1	ENSRNOG00000000007	3.18974	6.68004e-05	Gad1	glutamate decarboxylase 1 [Source:RGD Symbol;Acc:2652]
0.11399	1.02618	0.00030329	-0.930824	-1.0525	-1.07685	0.267922	1.65178	1	ENSRNOG00000000572	-2.56304	0.0178185	Cbln1	cerebellin 1 precursor [Source:RGD Symbol;Acc:1562813]
0.0551189	0.796083	0.942246	-1.34233	-0.993721	-1.12759	0.735548	0.934646	1	ENSRNOG00000001057	-1.22908	5.30624e-10	Nuak2	NUAK family kinase 2 [Source:RGD Symbol;Acc:1359167]
0.617877	1.79357	0.6064	-0.717458	-0.800812	-1.35507	-0.196537	0.0520261	1	ENSRNOG00000001378	-4.38854	0.0173231	Fcrl6	Fc receptor-like 6 [Source:RGD Symbol;Acc:1563939]
0.0649076	1.25962	1.07061	-1.16177	-0.947883	-1.24627	0.480953	0.479835	1	ENSRNOG00000001557	1.17977	0.0391142	LOC103691556	mothers against decapentaplegic homolog 9 [Source:RGD Symbol;Acc:9309512]
0.456814	1.59835	0.252174	-0.932147	-1.08629	-1.016	1.00678	-0.279675	1	ENSRNOG00000002110	-3.02083	3.07972e-10	Cd160	CD160 molecule [Source:RGD Symbol;Acc:1563598]
0.173101	0.607956	0.231113	-0.9522	-1.39997	-0.905974	0.712239	1.53373	1	ENSRNOG00000002171	-1.30788	2.30576e-16	Rnf19b	ring finger protein 19B [Source:RGD Symbol;Acc:1305470]
0.0387507	1.37181	0.278922	-1.10426	-1.2174	-0.986191	0.64295	0.975415	1	ENSRNOG00000002461	-1.61257	3.08042e-11	Ly86	lymphocyte antigen 86 [Source:RGD Symbol;Acc:1309936]
0.218074	1.17807	0.418983	-0.685826	-1.15555	-1.44328	1.19334	0.276196	1	ENSRNOG00000002831	-1.25233	0.00827147	Tst	thiosulfate sulfurtransferase [Source:RGD Symbol;Acc:3913]
0.296868	0.807186	0.471992	-0.764063	-1.35093	-1.28268	0.508121	1.3135	1	ENSRNOG00000003533	-1.30522	1.07766e-09	Csf2rb	colony stimulating factor 2 receptor beta common subunit [Source:RGD Symbol;Acc:620189]
-0.191941	1.56812	-0.154924	-1.3172	-0.873233	-0.731886	0.859506	0.841556	1	ENSRNOG00000003732	-1.12334	0.000476373	LOC108348048	von Willebrand factor A domain-containing protein 5A [Source:RGD Symbol;Acc:11476240]
0.405354	1.38632	0.571075	-0.357611	-1.3555	-1.22097	0.98152	-0.410189	1	ENSRNOG00000003772	-2.41995	2.82337e-11	Ccl7	C-C motif chemokine ligand 7 [Source:RGD Symbol;Acc:1359152]
1.0009	0.968896	0.99008	-1.26042	-1.4955	-0.467153	0.155317	0.10789	1	ENSRNOG00000003872	-1.07409	5.12125e-07	Slc16a6	solute carrier family 16, member 6 [Source:RGD Symbol;Acc:735117]
-0.128109	0.0234242	0.140428	-0.775326	-0.816715	-1.19831	1.85964	0.89497	1	ENSRNOG00000003947	-2.34675	0.000750549	St6galnac1	ST6 N-acetylgalactosaminide alpha-2,6-sialyltransferase 1 [Source:RGD Symbol;Acc:1562048]
0.819978	1.13217	0.854405	-1.06931	-0.707693	-1.58636	0.279638	0.277174	1	ENSRNOG00000004641	1.65227	5.59793e-25	Cd24	CD24 molecule [Source:RGD Symbol;Acc:2298]
0.098707	0.18619	0.3426	-1.1588	-1.02096	-1.00146	0.969146	1.58458	1	ENSRNOG00000004890	-1.5508	2.00106e-06	Prdm1	PR/SET domain 1 [Source:RGD Symbol;Acc:1311765]
-0.260695	-0.228936	0.382692	-0.822343	-1.19029	-0.739836	1.38131	1.4781	1	ENSRNOG00000005348	-1.25273	0.0179231	Ermap	erythroblast membrane-associated protein [Source:RGD Symbol;Acc:1309996]
0.132973	1.30614	0.280237	-1.39573	-1.10652	-0.725674	1.17903	0.329557	1	ENSRNOG00000005781	-4.2887	0.00820599	Mypn	myopalladin [Source:RGD Symbol;Acc:1308510]
0.684632	-0.110832	0.938817	-1.00313	-1.21985	-1.16234	1.07555	0.797164	1	ENSRNOG00000006120	-1.92147	4.81325e-16	Srgn	serglycin [Source:RGD Symbol;Acc:619969]
0.207783	-0.124863	0.876924	-1.25581	-1.08079	-0.904802	1.19389	1.08767	1	ENSRNOG00000006324	-7.2408	9.89875e-05	Vgll2	vestigial-like family member 2 [Source:RGD Symbol;Acc:1311903]
1.03715	1.40308	0.907066	-1.08978	-1.0518	-0.76889	0.057664	-0.49449	1	ENSRNOG00000006519	-1.00427	1.19925e-05	Ppt2	palmitoyl-protein thioesterase 2 [Source:RGD Symbol;Acc:620375]
0.484585	0.537689	1.04283	-0.812325	-1.37687	-1.05641	1.30444	-0.123948	1	ENSRNOG00000006526	-1.28648	5.7633e-16	LOC103689965	complement C4-like [Source:RGD Symbol;Acc:9245878]
0.775538	0.738757	1.2818	-0.676025	-1.41893	-1.13494	-0.205727	0.639517	1	ENSRNOG00000006721	-2.13998	0.00123374	RT1-Ba	RT1 class II, locus Ba [Source:RGD Symbol;Acc:1595867]
0.745059	0.823965	0.118246	-1.13119	-1.35915	-0.994494	0.797643	0.999923	1	ENSRNOG00000006726	-2.35979	4.69019e-11	RT1-DOb	RT1 class II, locus DOb [Source:RGD Symbol;Acc:1595814]
0.486808	1.22521	0.447904	-0.809787	-1.28752	-1.37382	0.635739	0.675463	1	ENSRNOG00000006735	-1.91762	0.0101209	LOC103689996	antigen peptide transporter 2 [Source:RGD Symbol;Acc:9419934]
0.686954	0.691061	0.994368	-1.3401	-0.990189	-1.09842	0.0177918	1.03854	1	ENSRNOG00000006841	-2.11812	3.97228e-28	Psmb8	proteasome subunit beta 8 [Source:RGD Symbol;Acc:3426]
0.385434	0.655452	0.798919	-0.527945	-1.62479	-1.26624	0.70417	0.875008	1	ENSRNOG00000006908	-2.61919	2.1509e-49	Tap1	transporter 1, ATP binding cassette subfamily B member [Source:RGD Symbol;Acc:3817]
0.2909	0.522392	-0.430489	-0.600537	-1.19856	-1.15833	1.24321	1.33142	1	ENSRNOG00000006962	-2.83393	1.31022e-34	Psmb9	proteasome subunit beta 9 [Source:RGD Symbol;Acc:3427]
-0.0363615	0.270728	0.0247762	-1.09491	-0.843984	-1.0535	1.65683	1.07642	1	ENSRNOG00000007084	-1.36268	2.449e-06	B3galt4	Beta-1,3-galactosyltransferase 4 [Source:RGD Symbol;Acc:620328]
-0.325233	1.32447	0.43149	-1.38784	-1.03774	-0.700981	0.744183	0.951646	1	ENSRNOG00000007147	-1.69144	0.00554481	AA926063	AA926063gene [Source:RGD Symbol;Acc:1303072]
0.972253	0.572657	-0.266637	-1.05685	-0.941747	-1.2732	0.848887	1.14464	1	ENSRNOG00000007294	-1.25342	9.05486e-06	Def6	DEF6 guanine nucleotide exchange factor [Source:RGD Symbol;Acc:1307945]
1.01147	1.10525	0.239867	-1.0684	-1.04371	-1.35811	0.521829	0.591813	1	ENSRNOG00000007477	-1.1126	2.36712e-12	Fgd2	FYVE, RhoGEF and PH domain containing 2 [Source:RGD Symbol;Acc:1309840]
1.14824	1.26652	0.854919	-0.930461	-0.96207	-1.14969	0.208429	-0.435889	1	ENSRNOG00000007610	-1.5426	4.69995e-25	Pim1	Pim-1 proto-oncogene, serine/threonine kinase [Source:RGD Symbol;Acc:3330]
0.127045	0.771965	0.82115	-1.26196	-0.768144	-1.29299	1.33744	0.265487	1	ENSRNOG00000007765	1.11826	3.36907e-10	Frk	fyn-related Src family tyrosine kinase [Source:RGD Symbol;Acc:621423]
1.63772	1.18243	0.565424	-0.727725	-0.868879	-0.993361	-0.319555	-0.476049	1	ENSRNOG00000008203	-3.17696	2.449e-06	Prf1	perforin 1 [Source:RGD Symbol;Acc:708463]
0.534932	1.16059	0.675407	-0.599214	-1.20334	-1.58202	0.71552	0.298122	1	ENSRNOG00000008529	1.07409	1.30235e-05	Chst3	carbohydrate sulfotransferase 3 [Source:RGD Symbol;Acc:620355]
0.0547359	0.73494	0.151387	-1.19929	-0.972668	-1.10036	0.919249	1.41201	1	ENSRNOG00000008539	-1.98618	0.0469907	Wisp3	WNT1 inducible signaling pathway protein 3 [Source:RGD Symbol;Acc:1564120]
0.353916	0.487221	0.501742	-0.787396	-1.32856	-1.33352	1.0944	1.0122	1	ENSRNOG00000009180	-1.49839	2.05798e-13	Ptprc	protein tyrosine phosphatase, receptor type, C [Source:RGD Symbol;Acc:3451]
-0.0578495	0.740428	-0.131281	-1.06814	-1.09669	-0.909748	1.45711	1.06617	1	ENSRNOG00000009225	-1.42101	0.0165143	Acacb	acetyl-CoA carboxylase beta [Source:RGD Symbol;Acc:620500]
-0.116094	0.36307	-0.0710398	-1.11251	-0.898868	-0.933626	1.60641	1.16266	1	ENSRNOG00000009298	3.00616	0.0174253	Svop	SV2 related protein [Source:RGD Symbol;Acc:620277]
0.161078	-0.265605	0.101993	-0.854209	-0.82585	-0.993331	2.01413	0.661792	1	ENSRNOG00000009299	-1.07828	0.000229344	Selplg	selectin P ligand [Source:RGD Symbol;Acc:1307971]
0.14577	0.539366	-0.0352065	-1.01156	-1.02968	-1.14086	1.04746	1.48471	1	ENSRNOG00000009691	-2.16095	4.57601e-15	RT1-CE5	RT1 class I, locus CE5 [Source:RGD Symbol;Acc:1595868]
0.226221	0.546774	-0.380971	-1.003	-1.003	-1.003	1.13191	1.48508	1	ENSRNOG00000009740	-1.61751	4.33513e-22	RT1-M3-1	RT1 class Ib, locus M3, gene 1 [Source:RGD Symbol;Acc:3494]
0.503709	0.929174	1.0206	-1.43846	-1.3743	-0.54756	0.747025	0.159816	1	ENSRNOG00000009881	-4.48927	1.36282e-08	AC112568.1
0.38984	0.644062	0.310862	-1.11	-1.37121	-0.979055	0.93943	1.17608	1	ENSRNOG00000009970	-5.72023	1.17909e-09	Ubd	ubiquitin D [Source:RGD Symbol;Acc:69418]
0.542631	0.159927	0.761874	-1.36385	-0.828108	-1.0997	1.49454	0.332681	1	ENSRNOG00000010238	-2.07085	5.18022e-14	RT1-S3	RT1 class Ib, locus S3 [Source:RGD Symbol;Acc:735037]
0.947146	1.59126	0.543817	-1.28618	-0.97512	-0.575887	0.270089	-0.515123	1	ENSRNOG00000010302	-1.77654	3.18579e-20	RT1-N3	RT1 class Ib, locus N3 [Source:RGD Symbol;Acc:1598370]
0.378413	0.219884	-0.183868	-0.932564	-0.959849	-1.14652	1.64778	0.976722	1	ENSRNOG00000010658	-1.12742	8.92388e-05	Pkib	cAMP-dependent protein kinase inhibitor beta [Source:RGD Symbol;Acc:3335]
0.934682	1.15439	1.31749	-1.23839	-0.86692	-0.773102	-0.130605	-0.397552	1	ENSRNOG00000010763	-1.63092	0.0438535	Fabp7	fatty acid binding protein 7 [Source:RGD Symbol;Acc:69312]
0.863472	0.211888	-0.1192	-1.13591	-1.19967	-0.690965	1.68525	0.385137	1	ENSRNOG00000010905	-3.61719	0.0272233	Ltb	lymphotoxin beta [Source:RGD Symbol;Acc:1303162]
-0.183114	0.715474	0.555094	-0.951288	-1.28141	-0.719273	0.112529	1.75199	1	ENSRNOG00000011300	-5.03391	9.63498e-20	Lta	lymphotoxin alpha [Source:RGD Symbol;Acc:3020]
-0.485184	1.52548	0.964786	-0.280736	-1.21148	-1.09034	0.838557	-0.261081	1	ENSRNOG00000011323	-1.15194	8.84034e-06	Aif1	allograft inflammatory factor 1 [Source:RGD Symbol;Acc:61924]
1.16215	-0.0319307	0.14205	-0.86425	-0.482465	-0.883312	1.78456	-0.826806	1	ENSRNOG00000011490	-1.24255	0.0208178	Vwa7	von Willebrand factor A domain containing 7 [Source:RGD Symbol;Acc:1303137]
0.135257	0.454356	0.24616	-0.850283	-1.44499	-0.95179	0.992751	1.41854	1	ENSRNOG00000011593	-2.75628	1.67236e-06	Cd40lg	CD40 ligand [Source:RGD Symbol;Acc:708418]
-0.000705751	0.0961178	0.225698	-0.965196	-0.875403	-1.10552	1.84841	0.776593	1	ENSRNOG00000011750	1.0181	0.00141206	Auts2	autism susceptibility candidate 2-like [Source:NCBI gene;Acc:100362819]
0.118377	0.54714	-0.274262	-0.905752	-1.08432	-1.02567	1.55649	1.06799	1	ENSRNOG00000011856	1.19507	2.58472e-06	Medag	mesenteric estrogen-dependent adipogenesis [Source:RGD Symbol;Acc:1307396]
0.771139	1.24593	1.14105	-0.61557	-1.09307	-1.13366	0.408756	-0.724574	1	ENSRNOG00000011986	-2.85944	0.00688828	Phkg1	phosphorylase kinase catalytic subunit gamma 1 [Source:RGD Symbol;Acc:3325]
0.465528	0.706452	0.294089	-1.04329	-1.18402	-1.26887	1.15048	0.879628	1	ENSRNOG00000012337	-3.51878	0.000115341	Retn	resistin [Source:RGD Symbol;Acc:628781]
0.463676	1.73231	0.72882	-0.604036	-0.579579	-1.57528	0.0856681	-0.251577	1	ENSRNOG00000012471	1.35179	4.10889e-06	Ctxn1	cortexin 1 [Source:RGD Symbol;Acc:2449]
0.0687962	1.33002	0.12785	-1.37317	-1.09591	-0.783351	0.761434	0.964329	1	ENSRNOG00000012482	-1.12445	7.52785e-06	Rilpl2	Rab interacting lysosomal protein-like 2 [Source:RGD Symbol;Acc:1303140]
1.36711	0.626327	0.0732334	-1.10164	-0.33247	-1.67246	0.708928	0.33097	1	ENSRNOG00000012490	2.10595	0.0166387	Itih2	inter-alpha-trypsin inhibitor heavy chain 2 [Source:RGD Symbol;Acc:1565426]
0.950863	0.248694	0.588755	-0.296511	-1.53506	-1.45353	0.819522	0.677266	1	ENSRNOG00000012995	1.01414	6.80352e-05	Msi1	musashi RNA-binding protein 1 [Source:RGD Symbol;Acc:628778]
0.485389	1.19467	1.17185	-0.828759	-1.17747	-1.3311	0.220233	0.265187	1	ENSRNOG00000013017	-2.75815	0.000701568	Tmprss3	transmembrane serine protease 3 [Source:RGD Symbol;Acc:1310135]
0.966875	1.48755	0.974075	-0.99724	-1.0207	-0.838728	-0.27451	-0.297321	1	ENSRNOG00000013290	-2.59304	3.00246e-06	Ubash3a	ubiquitin associated and SH3 domain containing, A [Source:RGD Symbol;Acc:1310305]
-0.349266	1.00287	-0.428109	-0.951328	-0.890359	-0.827198	1.62287	0.820515	1	ENSRNOG00000013364	-1.33416	7.91443e-12	Slc37a1	solute carrier family 37 member 1 [Source:RGD Symbol;Acc:1308587]
1.65402	1.10996	-0.0255889	-0.996996	-0.922946	-0.968121	-0.269592	0.419264	1	ENSRNOG00000013373	-2.709	4.70315e-08	Hnf1a	HNF1 homeobox A [Source:RGD Symbol;Acc:3828]
0.835263	0.81896	0.560372	-1.37493	-1.38216	-0.69587	0.983727	0.254647	1	ENSRNOG00000013463	-2.73387	1.25168e-18	Trpm2	transient receptor potential cation channel, subfamily M, member 2 [Source:RGD Symbol;Acc:1311889]
0.369553	0.907085	0.487385	-1.21709	-1.21242	-1.11906	0.952352	0.832194	1	ENSRNOG00000013742	-2.77733	0.00104724	Tspear	thrombospondin-type laminin G domain and EAR repeats [Source:RGD Symbol;Acc:1563108]
-0.0167151	0.230962	0.0783247	-0.994083	-1.00483	-1.02293	1.65749	1.07178	1	ENSRNOG00000013851	-1.1621	2.33812e-12	Slc19a1	solute carrier family 19 member 1 [Source:RGD Symbol;Acc:3695]
-0.218449	-0.303126	0.692582	-0.784758	-1.09258	-0.962197	1.12836	1.54017	1	ENSRNOG00000013916	1.00008	8.50896e-05	Col6a2	collagen type VI alpha 2 chain [Source:RGD Symbol;Acc:1305585]
0.384381	0.816111	0.415332	-1.02911	-1.00088	-1.43961	0.642147	1.21163	1	ENSRNOG00000014003	1.01641	0.0182092	Gper1	G protein-coupled estrogen receptor 1 [Source:RGD Symbol;Acc:619845]
0.166825	0.697704	1.22736	-0.889486	-1.07671	-1.46096	0.631597	0.703672	1	ENSRNOG00000014166	1.39377	2.47522e-15	S100b	S100 calcium binding protein B [Source:RGD Symbol;Acc:3615]
0.295109	0.32259	-0.00581308	-0.995163	-1.08159	-1.00995	1.76952	0.705294	1	ENSRNOG00000014490	-1.53997	9.16215e-13	Adora2a	adenosine A2a receptor [Source:RGD Symbol;Acc:2049]
0.907341	0.562592	1.12654	-0.638284	-1.03149	-1.66254	0.161817	0.574025	1	ENSRNOG00000015232	-1.09889	1.01164e-10	Trafd1	TRAF type zinc finger domain containing 1 [Source:RGD Symbol;Acc:620171]
0.649343	1.04328	1.51671	-0.743387	-0.855387	-1.24765	0.194535	-0.557438	1	ENSRNOG00000015736	1.32804	9.38855e-05	Iqcd	IQ motif containing D [Source:RGD Symbol;Acc:1560757]
0.351922	1.96571	0.703886	-0.863571	-0.897278	-0.70346	0.118727	-0.675931	1	ENSRNOG00000015787	1.0254	0.00463147	Cldn15	claudin 15 [Source:RGD Symbol;Acc:1310678]
0.534087	0.607605	1.07101	-1.35523	-1.04181	-1.16304	0.584062	0.763334	1	ENSRNOG00000015845	-1.04724	8.12974e-19	Rasa4	RAS p21 protein activator 4 [Source:RGD Symbol;Acc:1565457]
-0.352818	0.224543	0.0303018	-0.908033	-0.8625	-0.942367	1.86216	0.948714	1	ENSRNOG00000015904	1.358	3.33774e-07	Eln	elastin [Source:RGD Symbol;Acc:67394]
0.41893	0.20839	1.37998	-1.02032	-1.17527	-1.04827	1.16189	0.0746595	1	ENSRNOG00000015982	2.2226	5.13583e-09	Cldn4	claudin 4 [Source:RGD Symbol;Acc:1307932]
0.291451	1.37865	0.534051	-1.43118	-0.77931	-0.761357	1.15819	-0.390506	1	ENSRNOG00000016058	2.21318	3.64467e-11	Tmem35a	transmembrane protein 35A [Source:RGD Symbol;Acc:1303093]
0.472294	0.168261	0.494024	-0.54233	-1.28443	-1.43298	1.41548	0.709682	1	ENSRNOG00000016066	1.92109	0.00040615	Dlx1	distal-less homeobox 1 [Source:RGD Symbol;Acc:1309593]
0.325871	1.3973	1.41554	-1.11323	-0.931132	-0.787555	0.132976	-0.439763	1	ENSRNOG00000016156	-1.43852	9.05222e-13	Cd80	Cd80 molecule [Source:RGD Symbol;Acc:2314]
0.399854	0.945141	-0.0691744	-1.09004	-1.0391	-1.12737	0.520437	1.46025	1	ENSRNOG00000016189	-1.10831	5.76146e-07	RGD1563888	similar to DNA segment, Chr 16, ERATO Doi 472, expressed [Source:RGD Symbol;Acc:1563888]
0.0347259	0.0331679	1.74327	-1.15141	-0.7506	-0.971246	1.06124	0.000851722	1	ENSRNOG00000016219	1.37623	1.7554e-10	Cxadr	CXADR, Ig-like cell adhesion molecule [Source:RGD Symbol;Acc:619794]
0.329494	1.03667	0.192293	-1.10879	-1.18561	-1.14131	1.13869	0.738565	1	ENSRNOG00000016357	-2.10336	0.0323571	Map3k7cl	MAP3K7 C-terminal like [Source:RGD Symbol;Acc:1359474]
0.210128	0.0552004	0.690221	-0.783079	-0.867742	-1.47841	1.61697	0.556715	1	ENSRNOG00000016358	-1.01966	1.56224e-05	St3gal6	ST3 beta-galactoside alpha-2,3-sialyltransferase 6 [Source:RGD Symbol;Acc:1303279]
0.881279	1.89063	0.24719	-0.863344	-0.775861	-1.05261	-0.362271	0.0349857	1	ENSRNOG00000016477	-2.83102	0.000582539	Hrasls	HRAS-like suppressor [Source:RGD Symbol;Acc:1309485]
-0.278607	-0.200285	0.191698	-0.898709	-0.761477	-0.90381	1.96247	0.888717	1	ENSRNOG00000016573	1.13659	2.70243e-07	Ece2	endothelin-converting enzyme 2 [Source:RGD Symbol;Acc:1303039]
-0.31654	0.342032	0.565082	-0.869196	-1.28355	-0.948083	1.32902	1.18124	1	ENSRNOG00000016625	-2.42567	0.00230776	Slc51a	solute carrier family 51, alpha subunit [Source:RGD Symbol;Acc:1311100]
-0.200024	-0.370701	0.289956	-0.896294	-1.01675	-0.744755	1.58997	1.3486	1	ENSRNOG00000016812	-1.19613	0.00228459	Adipoq	adiponectin, C1Q and collagen domain containing [Source:RGD Symbol;Acc:628748]
-0.275449	0.236077	0.87387	-1.02655	-1.02655	-1.02655	1.58247	0.662678	1	ENSRNOG00000017002	1.00783	0.0351505	Ypel1	yippee-like 1 [Source:RGD Symbol;Acc:2321291]
-0.302134	0.531158	0.608493	-1.08984	-1.09607	-0.999939	1.4087	0.939623	1	ENSRNOG00000017108	-1.11066	0.0113217	Rab44	RAB44, member RAS oncogene family [Source:RGD Symbol;Acc:1560150]
0.178518	1.3247	0.579737	-1.18284	-1.08913	-1.08997	1.01763	0.261356	1	ENSRNOG00000017260	-2.53675	0.000650397	P2rx6	purinergic receptor P2X 6 [Source:RGD Symbol;Acc:3243]
-0.367504	0.924685	-0.0407361	-0.962113	-0.974685	-0.985101	1.5695	0.835957	1	ENSRNOG00000017307	-3.07197	0.00205401	Chodl	chondrolectin [Source:RGD Symbol;Acc:1309885]
-0.362282	0.363804	1.087	-1.22568	-1.09541	-0.485028	1.61454	0.103049	1	ENSRNOG00000017395	-3.41504	0.00396782	Tp63	tumor protein p63 [Source:RGD Symbol;Acc:620863]
0.0325016	1.16748	0.535016	-1.54061	-0.901101	-0.89433	1.00392	0.597118	1	ENSRNOG00000017477	-1.82887	0.044207	Tmprss2	transmembrane serine protease 2 [Source:RGD Symbol;Acc:620766]
1.34052	1.07447	0.979716	-0.663914	-0.803661	-1.12138	0.0553389	-0.861086	1	ENSRNOG00000017560	1.42931	5.35159e-19	Tmprss11f	transmembrane serine protease 11F [Source:RGD Symbol;Acc:1560675]
-0.506831	-0.322431	0.772547	-0.426985	-1.13478	-1.01621	1.50285	1.13184	1	ENSRNOG00000017686	-2.9626	2.91508e-08	Sidt1	SID1 transmembrane family, member 1 [Source:RGD Symbol;Acc:1559616]
-0.241191	0.879334	0.758902	-1.11364	-0.774077	-1.1737	1.53598	0.128391	1	ENSRNOG00000017899	-2.94573	5.56824e-12	Gfi1	growth factor independent 1 transcriptional repressor [Source:RGD Symbol;Acc:2680]
-0.232985	0.650983	0.295981	-0.926363	-0.701174	-1.23091	0.275366	1.86911	1	ENSRNOG00000017917	-1.59306	2.00088e-14	Anxa3	annexin A3 [Source:RGD Symbol;Acc:2119]
-0.237996	0.573456	-0.027037	-1.11153	-1.15492	-0.680614	1.54293	1.0957	1	ENSRNOG00000018217	-1.71844	0.0250774	Thegl	theg spermatid protein-like [Source:RGD Symbol;Acc:1562571]
0.577913	1.40161	-0.058232	-0.994114	-1.21596	-1.11065	0.795972	0.603464	1	ENSRNOG00000018310	1.34048	0.00629246	Fam114a1l1	family with sequence similarity 114, member A1-like 1 [Source:RGD Symbol;Acc:1309701]
1.40241	0.763116	0.935264	-1.18737	-1.36309	-0.367629	-0.37107	0.188372	1	ENSRNOG00000018551	-3.551	1.3491e-10	Gbp6	guanylate binding protein family member 6 [Source:RGD Symbol;Acc:1561523]
0.145287	0.993568	0.17704	-1.20737	-1.08882	-1.08639	1.00822	1.05847	1	ENSRNOG00000018681	1.08757	0.000155701	RGD1311575	hypothetical LOC289568 [Source:RGD Symbol;Acc:1311575]
0.140703	0.0659747	0.212031	-0.903226	-1.06426	-1.11929	1.62589	1.04217	1	ENSRNOG00000018775	2.49462	0.000674038	Dmp1	dentin matrix acidic phosphoprotein 1 [Source:RGD Symbol;Acc:2508]
0.406736	0.996672	0.0958579	-0.999366	-1.15851	-1.27412	0.970067	0.962666	1	ENSRNOG00000018841	1.03205	1.44607e-06	Phldb2	pleckstrin homology-like domain, family B, member 2 [Source:NCBI gene;Acc:685611]
0.340664	0.953023	1.43728	-0.882162	-1.39726	-1.00895	0.223768	0.333636	1	ENSRNOG00000018853	1.00734	0.00184515	Ociad2	OCIA domain containing 2 [Source:RGD Symbol;Acc:2319541]
0.632158	0.86251	1.28721	-1.24371	-0.706155	-1.38619	0.475832	0.0783419	1	ENSRNOG00000018927	-2.56198	1.33055e-15	LOC100910270	uncharacterized LOC100910270 [Source:RGD Symbol;Acc:6499131]
0.48917	0.592127	-0.291068	-1.30296	-0.587265	-1.24153	1.1725	1.16903	1	ENSRNOG00000019017	-5.8299	1.13685e-09	Yipf7	Yip1 domain family, member 7 [Source:RGD Symbol;Acc:1310766]
0.784733	1.18777	0.682246	-1.34997	-0.961313	-0.788321	0.943885	-0.499033	1	ENSRNOG00000019609	-2.99169	1.14875e-15	Tmem150c	transmembrane protein 150C [Source:RGD Symbol;Acc:1306105]
0.575599	1.06106	1.16275	-0.587912	-1.29709	-1.39554	0.463592	0.0175372	1	ENSRNOG00000019692	-2.48816	0.0170324	Ildr1	immunoglobulin-like domain containing receptor 1 [Source:RGD Symbol;Acc:1307792]
0.388107	1.2173	0.42109	-1.31402	-1.1148	-1.06021	0.848025	0.614506	1	ENSRNOG00000019799	-3.19048	0.00231158	Tnfrsf13b	TNF receptor superfamily member 13B [Source:RGD Symbol;Acc:1595998]
-0.232934	0.338044	-0.167164	-0.909656	-0.917712	-0.867067	1.91812	0.838368	1	ENSRNOG00000019921	1.60306	1.02016e-05	Slc15a2	solute carrier family 15 member 2 [Source:RGD Symbol;Acc:61972]
0.906318	1.3837	0.548536	-0.990766	-1.06588	-0.992476	0.752657	-0.542087	1	ENSRNOG00000020054	1.7867	8.2098e-32	Uchl1	ubiquitin C-terminal hydrolase L1 [Source:RGD Symbol;Acc:3928]
0.978231	1.68054	-0.257305	-0.796777	-0.874524	-1.26074	0.15855	0.37203	1	ENSRNOG00000020440	-1.36745	4.77641e-07	Rasgef1b	RasGEF domain family, member 1B [Source:RGD Symbol;Acc:1562220]
0.205322	0.902122	0.226977	-1.13913	-0.993502	-1.2004	0.569383	1.42923	1	ENSRNOG00000021091	1.13564	0.000822107	Bmp3	bone morphogenetic protein 3 [Source:RGD Symbol;Acc:2212]
0.0795948	0.809847	-0.0750807	-0.560225	-1.17119	-1.37149	0.873226	1.41532	1	ENSRNOG00000021241	1.41258	1.14898e-09	Serpinb8	serpin family B member 8 [Source:RGD Symbol;Acc:1309833]
-0.0630957	0.459263	0.0320939	-0.998168	-0.903762	-1.10359	0.823939	1.75332	1	ENSRNOG00000021242	-1.2651	4.93927e-12	Pctp	phosphatidylcholine transfer protein [Source:RGD Symbol;Acc:3276]
0.667612	1.32133	1.34274	-0.753888	-1.18364	-0.906194	-0.0250743	-0.462883	1	ENSRNOG00000021316	-3.61324	0.000182056	Fndc3c1	fibronectin type III domain containing 3C1 [Source:RGD Symbol;Acc:1563846]
0.029223	0.58777	0.416695	-1.04013	-1.10129	-1.07455	0.521287	1.661	1	ENSRNOG00000021441	-5.76896	0.000681695	Fbxo40	F-box protein 40 [Source:RGD Symbol;Acc:1309781]
0.912979	1.0906	0.492675	-0.934887	-0.698437	-1.54701	0.952479	-0.268393	1	ENSRNOG00000021540	1.17793	8.3373e-10	Nid1	nidogen 1 [Source:RGD Symbol;Acc:3178]
0.431121	-0.0013862	1.30788	-1.1522	-1.14955	-1.00141	1.11914	0.44639	1	ENSRNOG00000021589	-2.92093	6.08939e-30	Ifi47	interferon gamma inducible protein 47 [Source:RGD Symbol;Acc:708470]
0.190846	0.561811	0.377409	-1.17497	-1.1456	-1.09461	1.18445	1.10066	1	ENSRNOG00000021793	-2.00127	8.90503e-07	Mbnl3	muscleblind-like splicing regulator 3 [Source:RGD Symbol;Acc:1565834]
0.526505	0.93513	0.339115	-1.2077	-0.924476	-1.11081	-0.0359281	1.47816	1	ENSRNOG00000021796	1.30025	0.0279843	Wnk3	WNK lysine deficient protein kinase 3 [Source:RGD Symbol;Acc:1563131]
0.603001	1.14233	0.753496	-0.884682	-0.725311	-1.64169	0.864499	-0.111637	1	ENSRNOG00000021962	-2.42085	1.60687e-26	Rhoh	ras homolog family member H [Source:RGD Symbol;Acc:1307623]
0.399486	0.459774	0.0265605	-1.05467	-1.05096	-0.962796	0.348813	1.8338	1	ENSRNOG00000022358	-3.47202	1.18059e-33	Socs1	suppressor of cytokine signaling 1 [Source:RGD Symbol;Acc:69272]
0.0905736	0.650443	0.234858	-0.728384	-0.886971	-1.32648	0.115728	1.85023	1	ENSRNOG00000022391	-2.04579	7.06609e-10	Grap	GRB2-related adaptor protein [Source:RGD Symbol;Acc:1306884]
0.687876	1.17387	1.43639	-0.864082	-1.16075	-0.720646	0.12343	-0.676091	1	ENSRNOG00000022432	1.22632	0.000234846	Sox9	SRY box 9 [Source:RGD Symbol;Acc:620474]
0.291181	0.207293	0.905761	-0.438879	-1.5431	-0.974564	-0.037309	1.58962	1	ENSRNOG00000022710	1.01365	0.00294681	Abat	4-aminobutyrate aminotransferase [Source:RGD Symbol;Acc:620948]
1.1106	0.420948	1.58089	-0.650449	-1.00556	-1.24803	-0.299933	0.0915346	1	ENSRNOG00000023007	-1.69914	5.35159e-19	Rap1gap2	RAP1 GTPase activating protein 2 [Source:RGD Symbol;Acc:1304590]
0.834861	0.212857	0.645595	-1.00473	-1.20853	-1.20853	1.32061	0.407853	1	ENSRNOG00000024426	1.08918	1.56583e-06	Kcnk2	potassium two pore domain channel subfamily K member 2 [Source:RGD Symbol;Acc:621448]
0.533864	0.985998	0.797653	-1.08687	-1.2824	-1.21542	0.616188	0.650985	1	ENSRNOG00000024433	-2.86235	3.72716e-18	Ciita	class II, major histocompatibility complex, transactivator [Source:RGD Symbol;Acc:619813]
0.1956	0.78075	0.934273	-0.924456	-1.67187	-0.733379	1.08689	0.332192	1	ENSRNOG00000024620	2.07276	0.00142394	Hgd	homogentisate 1, 2-dioxygenase [Source:RGD Symbol;Acc:1308757]
0.497663	0.618082	0.512484	-0.929181	-1.62034	-0.743111	0.24848	1.41592	1	ENSRNOG00000025042	-1.13351	0.000394143	Sele	selectin E [Source:RGD Symbol;Acc:3654]
0.33943	0.992415	0.29005	-1.18588	-1.25386	-1.04247	1.03064	0.829671	1	ENSRNOG00000025815	1.44039	2.77858e-11	Btc	betacellulin [Source:RGD Symbol;Acc:620275]
-0.212646	-0.198965	0.62146	-0.886092	-0.809864	-1.03533	0.613711	1.90772	1	ENSRNOG00000025823	-4.86366	6.32659e-06	AABR07042077.1
0.308002	0.738082	0.691375	-1.02399	-1.43857	-0.923863	0.299474	1.34949	1	ENSRNOG00000025970	-1.16459	9.01224e-13	Rabgap1l	RAB GTPase activating protein 1-like [Source:RGD Symbol;Acc:1304620]
0.96335	0.0784664	0.355923	-1.46042	-0.818984	-0.935161	1.46095	0.355875	1	ENSRNOG00000025994	-3.29528	1.5223e-24	Sell	selectin L [Source:RGD Symbol;Acc:3655]
0.143534	0.740957	0.174522	-1.24698	-0.823328	-1.21944	0.805557	1.42518	1	ENSRNOG00000026407	-1.23214	0.000725699	LOC24906	RoBo-1 [Source:RGD Symbol;Acc:3683]
0.242422	1.47603	-0.0984416	-1.01945	-1.03251	-1.14934	0.595299	0.985986	1	ENSRNOG00000026821	-4.17202	0.00132955	Rbfox1	RNA binding fox-1 homolog 1 [Source:RGD Symbol;Acc:1311210]
1.37194	1.07339	0.669334	-0.551259	-1.06218	-1.29573	-0.541748	0.336261	1	ENSRNOG00000026861	1.30937	0.0223547	Wfikkn2	WAP, follistatin/kazal, immunoglobulin, kunitz and netrin domain containing 2 [Source:RGD Symbol;Acc:1305361]
0.148362	0.600994	0.020958	-0.882145	-0.866246	-1.38093	1.6258	0.733202	1	ENSRNOG00000026870	-1.48473	9.85927e-18	Psen2	presenilin 2 [Source:RGD Symbol;Acc:621060]
0.0137263	1.03924	1.05834	-1.07019	-1.08649	-0.817572	1.27798	-0.415037	1	ENSRNOG00000026902	1.30726	2.77675e-14	Myh10	myosin heavy chain 10 [Source:RGD Symbol;Acc:71000]
0.294877	0.351308	0.0387198	-1.05003	-1.07103	-1.00395	1.74612	0.693982	1	ENSRNOG00000026941	1.358	0.0445732	Car4	carbonic anhydrase 4 [Source:RGD Symbol;Acc:2242]
0.179676	1.29624	0.516587	-1.07504	-1.30812	-1.02401	0.935924	0.478744	1	ENSRNOG00000027220	-5.22004	0.0244142	Sec14l5	SEC14-like lipid binding 5 [Source:RGD Symbol;Acc:1564638]
1.55221	1.14661	0.532987	-0.83799	-1.34654	-0.214613	-0.211696	-0.620965	1	ENSRNOG00000027228	6.02424	1.82267e-07	Ren	renin [Source:RGD Symbol;Acc:3554]
0.46527	0.511169	1.20971	-0.841482	-1.2964	-1.3203	0.878792	0.393242	1	ENSRNOG00000027468	2.13652	4.63624e-27	LOC100909913	norrin-like [Source:RGD Symbol;Acc:6500886]
0.879005	1.76289	0.531214	-1.02753	-1.03749	-0.793014	-0.0420796	-0.273	1	ENSRNOG00000027617	-3.01653	2.38828e-12	Xcl1	X-C motif chemokine ligand 1 [Source:RGD Symbol;Acc:620452]
0.463669	0.688553	0.628114	-1.18691	-1.17667	-1.15996	0.512318	1.23089	1	ENSRNOG00000027739	-3.51433	7.52852e-16	Faslg	Fas ligand [Source:RGD Symbol;Acc:3880]
0.872572	1.41042	-0.432359	-0.41837	-0.902275	-1.06245	1.21563	-0.683171	1	ENSRNOG00000028648	1.03124	0.00401269	Bmp15	bone morphogenetic protein 15 [Source:RGD Symbol;Acc:70990]
0.598973	1.21637	0.661113	-1.22489	-1.11619	-1.18526	0.630762	0.419131	1	ENSRNOG00000029047	-1.39926	0.00293356	Dnah17	dynein, axonemal, heavy chain 17 [Source:RGD Symbol;Acc:1563805]
0.799579	1.46174	0.572901	-1.28381	-0.769219	-0.517253	0.690684	-0.954625	1	ENSRNOG00000029401	-1.63241	2.13507e-11	Bst1	bone marrow stromal cell antigen 1 [Source:RGD Symbol;Acc:620344]
-0.0779796	-0.531429	0.201628	-0.898205	-0.958614	-0.712297	1.43008	1.54681	1	ENSRNOG00000029876	1.44397	0.000509107	Wnt9a	Wnt family member 9A [Source:RGD Symbol;Acc:1305018]
0.282188	0.212653	0.369819	-1.36728	-0.753616	-1.16144	1.33024	1.08744	1	ENSRNOG00000030920	-1.69258	1.78877e-17	Cd38	CD38 molecule [Source:RGD Symbol;Acc:2303]
0.316516	-0.182023	-0.00628613	-0.970636	-0.788894	-0.702809	2.18788	0.14625	1	ENSRNOG00000032350	-2.57582	1.11766e-15	Cmahp	cytidine monophospho-N-acetylneuraminic acid hydroxylase, pseudogene [Source:RGD Symbol;Acc:1311930]
0.60733	0.389717	0.456378	-1.06348	-1.34604	-1.01388	0.560819	1.40915	1	ENSRNOG00000032417	-1.11008	1.87424e-08	Nlrp3	NLR family, pyrin domain containing 3 [Source:RGD Symbol;Acc:1308314]
1.20771	1.70918	0.0453783	-0.945923	-0.943731	-0.891558	0.0129076	-0.19397	1	ENSRNOG00000032656	-1.39951	2.30326e-09	Fmnl1	formin-like 1 [Source:RGD Symbol;Acc:1311042]
1.2147	1.24143	0.654441	-0.889358	-1.02896	-0.810156	0.50752	-0.889615	1	ENSRNOG00000035636	1.00183	0.00650293	Pcp4l1	Purkinje cell protein 4-like 1 [Source:RGD Symbol;Acc:1593809]
0.41926	0.252375	0.810789	-1.25651	-0.99517	-1.2184	0.801399	1.18626	1	ENSRNOG00000036934	2.33139	2.44273e-05	Myoc	myocilin [Source:RGD Symbol;Acc:620430]
-0.198386	0.57401	0.50497	-1.09542	-0.914012	-1.00649	1.79153	0.34379	1	ENSRNOG00000037456	-5.05118	0.000893043	Cacng1	calcium voltage-gated channel auxiliary subunit gamma 1 [Source:RGD Symbol;Acc:2249]
0.0433245	0.0591558	-0.188923	-0.925351	-0.947153	-0.910257	1.79573	1.07348	1	ENSRNOG00000037710	-2.35624	0.047607	B3galt2	Beta-1,3-galactosyltransferase 2 [Source:RGD Symbol;Acc:1586615]
-0.423797	1.65252	0.227062	-1.12998	-0.757053	-1.04487	0.679651	0.796464	1	ENSRNOG00000038228	-1.06903	2.18148e-13	Rcsd1	RCSD domain containing 1 [Source:RGD Symbol;Acc:1304715]
0.896662	-0.137437	1.05319	-0.744943	-0.675291	-0.886908	-1.00722	1.50194	1	ENSRNOG00000038241	-2.98027	5.61724e-05	Cd247	Cd247 molecule [Source:RGD Symbol;Acc:2305]
-0.51107	0.799243	0.660094	-0.767003	-1.36357	-0.950419	1.20624	0.926487	1	ENSRNOG00000039459	-1.09407	2.16556e-08	Btg2	BTG anti-proliferation factor 2 [Source:RGD Symbol;Acc:2225]
-0.216029	1.26524	-0.503509	-0.903059	-0.994108	-0.886363	1.17201	1.06582	1	ENSRNOG00000039494	-3.04803	2.74775e-06	Cxcr3	C-X-C motif chemokine receptor 3 [Source:RGD Symbol;Acc:621528]
-0.267485	-0.260125	0.129343	-0.926236	-0.808278	-0.747077	2.00025	0.879607	1	ENSRNOG00000039865	-4.94144	0.000131517	Mybph	myosin binding protein H [Source:RGD Symbol;Acc:620287]
0.225213	0.263401	0.202955	-1.16563	-1.22526	-0.807933	0.951244	1.556	1	ENSRNOG00000042445	-1.24544	0.00149962	Hs3st3b1	heparan sulfate-glucosamine 3-sulfotransferase 3B1 [Source:RGD Symbol;Acc:1307326]
-0.14888	0.191312	0.510646	-0.901773	-0.690024	-0.831112	-0.280046	2.14988	1	ENSRNOG00000042833	-1.03524	3.04594e-05	Il15	interleukin 15 [Source:RGD Symbol;Acc:2887]
0.63927	0.752466	0.231181	-0.899113	-1.63983	-0.882881	1.0953	0.703615	1	ENSRNOG00000043180	-1.76685	0.00200688	Adora1	adenosine A1 receptor [Source:RGD Symbol;Acc:2048]
-0.24795	0.443911	0.0273302	-1.02352	-1.11258	-0.673994	1.86579	0.721018	1	ENSRNOG00000043193	-2.44202	0.00106864	Asb11	ankyrin repeat and SOCS box containing 11 [Source:RGD Symbol;Acc:1566298]
-0.159753	-0.00510397	-0.146869	-0.596605	-0.691287	-0.946721	2.26837	0.277965	1	ENSRNOG00000043332	1.14509	1.24766e-11	Hid1	HID1 domain containing [Source:RGD Symbol;Acc:1311422]
-0.129946	0.349162	-0.283897	-0.809978	-0.866301	-1.0466	1.83732	0.950243	1	ENSRNOG00000043387	-1.83533	3.10054e-09	Aim2	absent in melanoma 2 [Source:RGD Symbol;Acc:1307283]
1.17746	1.41259	0.254186	-0.951712	-1.15219	-1.09188	-0.00623751	0.357781	1	ENSRNOG00000043410	-1.23198	5.34009e-05	Mnda	myeloid cell nuclear differentiation antigen [Source:RGD Symbol;Acc:1306089]
0.350485	0.692049	1.14936	-1.0696	-1.23259	-1.15912	0.998445	0.270964	1	ENSRNOG00000043451	-1.30622	1.03804e-06	Olr1585	olfactory receptor 1585 [Source:RGD Symbol;Acc:1333297]
-0.443326	0.255177	-0.180997	-0.83691	-0.77916	-0.839741	2.00524	0.819721	1	ENSRNOG00000046021	1.40179	2.0693e-08	Clcn4	chloride voltage-gated channel 4 [Source:RGD Symbol;Acc:708381]
1.37876	1.47556	0.456363	-0.962271	-0.580002	-0.981527	-0.0949973	-0.691882	1	ENSRNOG00000046566	1.34354	5.19215e-12	Adamts4	ADAM metallopeptidase with thrombospondin type 1 motif, 4 [Source:RGD Symbol;Acc:621242]
1.31618	1.6469	0.116701	-0.690161	-1.07063	-0.790264	-0.54268	0.0139571	1	ENSRNOG00000047327	1.0845	2.89021e-07	Tnfrsf12a	TNF receptor superfamily member 12A [Source:RGD Symbol;Acc:631329]
1.41592	0.200404	0.483364	-1.0654	-0.640432	-1.16581	1.25749	-0.485538	1	ENSRNOG00000047618	1.60495	0.015797	Apoh	apolipoprotein H [Source:RGD Symbol;Acc:1310625]
0.0514259	-0.175439	-0.0207075	-0.614773	-1.08461	-0.617317	2.23107	0.230347	1	ENSRNOG00000048088	-2.12053	0.00112978	Itgb1bp2	integrin subunit beta 1 binding protein 2 [Source:RGD Symbol;Acc:1565015]
1.02362	1.15711	0.795399	-0.156753	-1.13839	-1.617	0.11531	-0.179301	1	ENSRNOG00000048273	-1.23793	4.4184e-09	Tuba4a	tubulin, alpha 4A [Source:RGD Symbol;Acc:1359623]
-0.18487	0.546408	-0.351145	-0.572692	-0.872501	-1.06553	2.02268	0.477651	1	ENSRNOG00000048651	-1.05435	0.000276777	Nt5c	5', 3'-nucleotidase, cytosolic [Source:RGD Symbol;Acc:2321875]
1.52883	0.957591	-1.023	-0.777733	-0.871785	-0.780508	0.842419	0.12418	1	ENSRNOG00000049025	-1.934	7.84465e-06	Jchain	immunoglobulin joining chain [Source:MGI Symbol;Acc:MGI:96493]
0.104356	0.188636	0.229578	-0.978526	-0.752173	-1.38197	1.53317	1.05693	1	ENSRNOG00000049880	4.06094	0.0207785	Lct	lactase [Source:RGD Symbol;Acc:620823]
0.135889	0.649719	0.481966	-1.47388	-1.02546	-0.853386	0.725572	1.35959	1	ENSRNOG00000050104	1.05585	9.51784e-08	Srpx2	sushi-repeat-containing protein, X-linked 2 [Source:RGD Symbol;Acc:1562444]
-0.137196	1.12917	0.142529	-1.16902	-1.02958	-1.02942	0.983239	1.11028	1	ENSRNOG00000050215	-1.19943	8.12098e-05	Batf3	basic leucine zipper ATF-like transcription factor 3 [Source:RGD Symbol;Acc:620501]
0.18978	0.573857	0.37397	-1.12803	-1.16023	-1.12538	1.23691	1.03913	1	ENSRNOG00000050539	-3.84572	0.0068846	Dusp27	dual specificity phosphatase 27, atypical [Source:RGD Symbol;Acc:1560598]
-0.45788	1.2994	-0.3725	-1.03817	-0.837855	-0.816716	0.963781	1.25994	1	ENSRNOG00000051854	1.09416	0.0014703	Flrt2	fibronectin leucine rich transmembrane protein 2 [Source:RGD Symbol;Acc:1308574]
0.971129	0.747412	1.46643	-1.07565	-1.05229	-1.02806	-0.128989	0.100005	1	ENSRNOG00000053529	1.05509	1.00267e-05	Col5a2	collagen type V alpha 2 chain [Source:RGD Symbol;Acc:70921]
-0.117072	-0.194166	0.12108	-0.726643	-0.88943	-1.12478	1.63027	1.30074	1	ENSRNOG00000054080	1.45865	5.70083e-07	Atf3	activating transcription factor 3 [Source:RGD Symbol;Acc:2165]
1.00136	0.560091	-0.237515	-0.810584	-0.810584	-0.810584	-0.67946	1.78728	1	ENSRNOG00000054651	1.91893	0.0147836	Gjb1	gap junction protein, beta 1 [Source:RGD Symbol;Acc:61926]
0.582498	1.87867	0.543366	-0.650982	-0.669683	-1.38356	-0.102914	-0.1974	1	ENSRNOG00000055408	-1.13046	5.29782e-12	RGD1565785	similar to chromosome X open reading frame 21 [Source:RGD Symbol;Acc:1565785]
-0.408441	1.23666	0.87881	-1.36418	-0.84826	-0.939413	0.833699	0.611122	1	ENSRNOG00000056153	1.09814	0.000406689	Csrp2	cysteine and glycine-rich protein 2 [Source:RGD Symbol;Acc:61950]
-0.234937	0.554429	0.280984	-0.944112	-0.99118	-1.14791	0.863869	1.61886	1	ENSRNOG00000056565	2.30299	0.0180519	Amtn	amelotin [Source:RGD Symbol;Acc:1592356]
0.196287	0.956086	-0.193046	-0.843362	-1.1468	-1.19505	0.915148	1.31074	1	ENSRNOG00000057822	-2.52288	2.76949e-09	Chrne	cholinergic receptor nicotinic epsilon subunit [Source:RGD Symbol;Acc:2353]
0.19769	1.13314	0.308188	-1.0766	-1.02562	-1.08661	0.0715911	1.47822	1	ENSRNOG00000058096	1.01807	0.000942729	Atp10b	ATPase phospholipid transporting 10B (putative) [Source:RGD Symbol;Acc:1565126]
0.485404	0.966922	0.961019	-1.15431	-1.00868	-1.3486	0.808171	0.290079	1	ENSRNOG00000059510	-1.65253	0.00345625	Rgs9	regulator of G-protein signaling 9 [Source:RGD Symbol;Acc:3572]
1.18537	0.955423	1.13561	-1.11795	-1.18118	-0.0120069	-0.107488	-0.857769	1	ENSRNOG00000059922	-1.12959	1.452e-07	Gpr65	G-protein coupled receptor 65 [Source:RGD Symbol;Acc:1311832]
0.298651	1.18526	0.0684629	-1.3112	-1.01787	-1.01629	1.1264	0.666598	1	ENSRNOG00000060137	1.49931	0.00294681	Kcnh1	potassium voltage-gated channel subfamily H member 1 [Source:RGD Symbol;Acc:68398]
-0.378868	-0.102091	1.00887	-1.12492	-1.10842	-0.651449	1.43569	0.921179	1	ENSRNOG00000060879	1.03245	4.90254e-06	Slc40a1	solute carrier family 40 member 1 [Source:RGD Symbol;Acc:620180]
0.415286	1.433	0.727158	-1.33371	-1.12363	-0.841959	0.703322	0.020534	1	ENSRNOG00000061231	-4.82388	0.010723	Thsd7b	thrombospondin type 1 domain containing 7B [Source:RGD Symbol;Acc:1306938]
-0.59123	-0.614887	-0.542352	-0.132819	-0.251213	-0.539616	2.34506	0.327056	2	ENSRNOG00000000010	1.10273	2.06814e-05	Ccnjl	cyclin J-like [Source:RGD Symbol;Acc:1561384]
-0.213142	-0.259312	-0.337963	-0.765907	-0.998937	-0.538896	1.4002	1.71396	2	ENSRNOG00000000091	1.11897	0.00220403	Col1a1	collagen type I alpha 1 chain [Source:RGD Symbol;Acc:61817]
-0.580002	-0.633112	-0.596327	-0.327532	-0.602863	-0.483861	1.66753	1.55617	2	ENSRNOG00000000186	1.05648	2.89431e-14	Tmem206	transmembrane protein 206 [Source:RGD Symbol;Acc:1359339]
-0.735852	-0.936421	-0.715223	1.67262	-1.05698	0.836144	0.372204	0.563508	2	ENSRNOG00000000658	1.54964	6.03994e-05	Ntn1	netrin 1 [Source:RGD Symbol;Acc:619809]
-0.363508	-0.359377	-0.0806243	-0.710663	-0.763202	-0.842646	1.37646	1.74356	2	ENSRNOG00000000693	2.24938	2.42491e-37	Lvrn	laeverin [Source:RGD Symbol;Acc:1562779]
0.115434	-0.191667	-0.173997	-0.86807	-0.900337	-0.758241	0.708345	2.06853	2	ENSRNOG00000000885	-2.06364	5.61337e-26	Il2rg	interleukin 2 receptor subunit gamma [Source:RGD Symbol;Acc:621466]
-0.61021	-0.6055	-0.583252	-0.276323	-0.485941	-0.524621	2.07766	1.00819	2	ENSRNOG00000001001	1.12334	3.39606e-06	Dusp10	dual specificity phosphatase 10 [Source:RGD Symbol;Acc:1310844]
-0.462061	-0.46677	-0.464638	-0.591375	-0.611699	-0.631425	1.7146	1.51337	2	ENSRNOG00000001295	-1.07951	0.0298303	Klhdc9	kelch domain containing 9 [Source:RGD Symbol;Acc:1561025]
-0.487695	-0.136693	-0.467773	-0.67168	-0.705968	-0.693962	1.37117	1.7926	2	ENSRNOG00000001506	2.16781	7.69581e-32	Nrcam	neuronal cell adhesion molecule [Source:RGD Symbol;Acc:3209]
-0.34561	0.513904	0.249052	-0.938259	-1.19615	-0.900084	1.24351	1.37363	2	ENSRNOG00000001520	-5.11904	0.000327185	Eno3	enolase 3 [Source:RGD Symbol;Acc:2555]
-0.890567	-0.924373	-0.724718	1.50377	-0.942548	0.214871	1.07703	0.686541	2	ENSRNOG00000001584	-1.34495	9.51571e-17	Enpp2	ectonucleotide pyrophosphatase/phosphodiesterase 2 [Source:RGD Symbol;Acc:69298]
-0.0879135	0.253313	-0.148852	-1.0661	-0.876364	-0.839682	0.896983	1.86861	2	ENSRNOG00000001715	-1.41801	0.00932821	LOC298795	similar to 14-3-3 protein sigma [Source:RGD Symbol;Acc:1359510]
-0.520695	-0.51873	-0.516847	-0.464359	-0.50759	-0.505551	2.17336	0.860409	2	ENSRNOG00000001821	-1.38504	3.57178e-14	Arhgap30	Rho GTPase activating protein 30 [Source:RGD Symbol;Acc:1561419]
-0.656376	-0.648148	-0.64403	-0.184673	-0.663057	-0.387037	1.44336	1.73996	2	ENSRNOG00000001873	-4.76012	0.00458764	Asb12	ankyrin repeat and SOCS box-containing 12 [Source:RGD Symbol;Acc:1561142]
-0.579443	-0.580331	-0.588462	-0.430977	-0.579354	-0.474743	1.67687	1.55644	2	ENSRNOG00000001915	-1.09733	2.46959e-09	Tlr7	toll-like receptor 7 [Source:RGD Symbol;Acc:1563357]
-0.954485	-1.20419	-1.16838	0.0917583	0.82501	0.459028	1.46055	0.490717	2	ENSRNOG00000002045	-1.01835	1.09679e-05	Tor3a	torsin family 3, member A [Source:RGD Symbol;Acc:1310101]
-0.379921	-0.232988	-0.0196069	-0.646266	-0.87327	-0.759418	0.821033	2.09044	2	ENSRNOG00000002139	-1.42365	0.000536501	Vipr2	vasoactive intestinal peptide receptor 2 [Source:RGD Symbol;Acc:3962]
-0.438579	-0.402003	-0.149276	-0.783483	-0.766166	-0.629207	1.64193	1.52678	2	ENSRNOG00000002305	-1.13205	7.71102e-13	Wars	tryptophanyl-tRNA synthetase [Source:RGD Symbol;Acc:1308278]
-0.207325	0.107432	-0.0253387	-0.987114	-0.899581	-0.922763	1.50918	1.4255	2	ENSRNOG00000002343	-1.37379	1.18489e-36	Parp10	poly (ADP-ribose) polymerase family, member 10 [Source:RGD Symbol;Acc:7744876]
-0.485985	-0.436975	-0.524983	-0.568734	-0.549999	-0.598709	1.97194	1.19345	2	ENSRNOG00000002381	-2.98472	0.000359501	Il12b	interleukin 12B [Source:RGD Symbol;Acc:628704]
0.096348	0.136929	-0.270786	-0.482997	-1.17473	-0.917653	0.58893	2.02396	2	ENSRNOG00000002537	-1.56066	4.46878e-12	Sash3	SAM and SH3 domain containing 3 [Source:RGD Symbol;Acc:1560293]
-0.450289	0.017813	-0.29692	-0.648903	-0.807001	-0.908785	1.65628	1.4378	2	ENSRNOG00000002607	-1.44858	2.55021e-10	Ikzf1	IKAROS family zinc finger 1 [Source:RGD Symbol;Acc:1562979]
-0.532189	-0.499556	-0.516357	-0.550266	-0.553795	-0.586717	1.64868	1.5902	2	ENSRNOG00000002636	-1.27671	3.73867e-05	Aqp12a	aquaporin 12A [Source:RGD Symbol;Acc:1562727]
-0.425541	-0.443119	-0.324826	-0.658473	-0.652074	-0.705531	1.67492	1.53465	2	ENSRNOG00000002653	-1.03214	1.30054e-07	Sdr9c7	short chain dehydrogenase/reductase family 9C, member 7 [Source:RGD Symbol;Acc:628716]
-0.704971	-1.74481	-0.85437	1.00499	0.359355	0.780058	0.972674	0.187071	2	ENSRNOG00000002723	-1.03501	0.00110827	Ccdc88c	coiled-coil domain containing 88C [Source:RGD Symbol;Acc:1307429]
-0.505294	-0.536435	-0.525662	-0.558553	-0.566613	-0.546014	1.67059	1.56798	2	ENSRNOG00000002916	-3.67992	1.62441e-07	Scin	scinderin [Source:RGD Symbol;Acc:735034]
-0.612626	-0.604889	-0.604862	-0.124493	-0.612626	-0.524804	1.05725	2.02705	2	ENSRNOG00000002917	-1.90456	0.0365169	Cacnb1	calcium voltage-gated channel auxiliary subunit beta 1 [Source:RGD Symbol;Acc:68382]
-0.14168	-0.189553	-0.119705	-0.870251	-0.815955	-0.908823	1.37871	1.66726	2	ENSRNOG00000002960	-1.87581	1.41798e-07	Sec14l3	SEC14-like lipid binding 3 [Source:RGD Symbol;Acc:620812]
-0.12737	-0.371835	-0.48563	-0.675809	-0.819927	-0.674801	1.73121	1.42416	2	ENSRNOG00000002984	1.18978	0.000515203	Cacna1b	calcium voltage-gated channel subunit alpha1 B [Source:RGD Symbol;Acc:628852]
-0.549791	-0.450918	-0.471704	-0.547047	-0.623094	-0.590812	1.55343	1.67994	2	ENSRNOG00000003209	-1.10823	3.04581e-05	Il1a	interleukin 1 alpha [Source:RGD Symbol;Acc:2890]
-0.439041	-0.502762	-0.455471	-0.585253	-0.620669	-0.628274	1.65663	1.57484	2	ENSRNOG00000003221	1.14089	0.000471499	Cthrc1	collagen triple helix repeat containing 1 [Source:RGD Symbol;Acc:628801]
-0.552892	-0.551386	-0.554254	-0.471709	-0.55008	-0.54813	1.4624	1.76605	2	ENSRNOG00000003251	-5.58919	0.00017419	Mb	myoglobin [Source:RGD Symbol;Acc:620411]
-0.577789	-0.563376	-0.621554	-0.341458	-0.545288	-0.492218	2.00162	1.14006	2	ENSRNOG00000003442	1.04424	0.00158217	Galnt16	polypeptide N-acetylgalactosaminyltransferase 16 [Source:RGD Symbol;Acc:1310202]
-0.319232	-0.273977	-0.31311	-0.742751	-0.81838	-0.684253	1.39045	1.76125	2	ENSRNOG00000003464	1.3413	5.99283e-07	Srgap1	SLIT-ROBO Rho GTPase activating protein 1 [Source:RGD Symbol;Acc:1566260]
0.237809	-0.112623	-0.00361395	-0.568489	-1.11531	-1.14628	0.917384	1.79112	2	ENSRNOG00000003566	1.11485	4.14715e-12	Gpm6b	glycoprotein m6b [Source:RGD Symbol;Acc:620580]
-0.497847	-0.513035	-0.503289	-0.542314	-0.574594	-0.580199	1.36213	1.84915	2	ENSRNOG00000003746	-4.02444	1.15679e-09	Slc34a2	solute carrier family 34 member 2 [Source:RGD Symbol;Acc:620889]
0.125328	0.236828	-0.138124	-0.966651	-1.04326	-0.999324	1.32552	1.45968	2	ENSRNOG00000003950	1.7152	0.0218268	Sstr4	somatostatin receptor 4 [Source:RGD Symbol;Acc:3764]
-0.743621	-0.704105	-1.40914	-0.109984	0.833303	-0.361798	1.33382	1.16152	2	ENSRNOG00000004022	-3.67781	1.66352e-11	Il10	interleukin 10 [Source:RGD Symbol;Acc:2886]
-0.775703	-0.870911	-0.86846	-0.109291	-0.299446	-0.11298	1.80137	1.23542	2	ENSRNOG00000004089	-2.77564	3.74697e-13	Il1b	interleukin 1 beta [Source:RGD Symbol;Acc:2891]
-1.01351	-1.12957	-1.10371	0.122636	0.109555	0.58341	1.49481	0.936387	2	ENSRNOG00000004555	1.53056	0.0130113	Pak3	p21 (RAC1) activated kinase 3 [Source:RGD Symbol;Acc:3251]
-0.321409	-0.224468	-0.361228	-0.69088	-0.741448	-0.773315	1.20555	1.90719	2	ENSRNOG00000004613	1.26471	3.41541e-10	Baalc	BAALC, MAP3K1 and KLF4 binding [Source:RGD Symbol;Acc:628703]
-0.339023	-0.443469	-0.381219	-0.69884	-0.654062	-0.690061	1.53502	1.67165	2	ENSRNOG00000004706	1.23909	1.57847e-11	Fibin	fin bud initiation factor homolog [Source:RGD Symbol;Acc:1563711]
-0.854306	-1.62467	-0.57208	1.50309	0.362382	-0.0228719	0.905923	0.302533	2	ENSRNOG00000004744	1.37905	8.80573e-19	Vit	vitrin [Source:RGD Symbol;Acc:1564128]
-0.333314	-0.316495	-0.42505	-0.479496	-0.771405	-0.845843	1.44778	1.72382	2	ENSRNOG00000004752	1.73749	6.50963e-09	Cela1	chymotrypsin-like elastase family, member 1 [Source:RGD Symbol;Acc:2547]
-0.583804	-0.583804	-0.562942	-0.391691	-0.551904	-0.519444	1.30176	1.89183	2	ENSRNOG00000004828	2.40776	0.00648551	Ano3	anoctamin 3 [Source:RGD Symbol;Acc:1308873]
-0.110853	-0.105898	-0.0942502	-0.668122	-1.04931	-0.709914	0.605322	2.13302	2	ENSRNOG00000005042	-1.07429	0.0227408	Fam84b	family with sequence similarity 84, member B [Source:NCBI gene;Acc:315019]
-0.921777	-1.33686	-1.16771	0.389694	0.707055	0.215706	1.23996	0.873929	2	ENSRNOG00000005046	1.20024	0.0172804	Nalcn	sodium leak channel, non-selective [Source:RGD Symbol;Acc:628710]
-1.21705	-1.00454	-1.15704	0.0538045	0.682046	0.560442	1.37336	0.708986	2	ENSRNOG00000005053	-3.85263	0.00205785	Myf5	myogenic factor 5 [Source:RGD Symbol;Acc:1308322]
-0.900513	-0.830531	-0.965172	-0.65142	0.466321	0.367228	0.695457	1.81863	2	ENSRNOG00000005286	-1.35904	1.19425e-09	Cytip	cytohesin 1 interacting protein [Source:RGD Symbol;Acc:1307990]
-0.575738	-0.601018	-0.6273	-0.0465486	-0.0903379	-0.4593	2.38586	0.0143876	2	ENSRNOG00000005307	1.57475	6.13644e-07	Stac2	SH3 and cysteine rich domain 2 [Source:RGD Symbol;Acc:1305548]
-0.247486	0.0314868	-0.296542	-0.838272	-0.671172	-0.967829	1.876	1.11382	2	ENSRNOG00000005332	-3.81378	0.00112341	Acvr1c	activin A receptor type 1C [Source:RGD Symbol;Acc:621789]
0.0395956	0.3031	-0.0399089	-0.609705	-1.17051	-1.08033	0.676793	1.88096	2	ENSRNOG00000005359	-1.00874	9.82527e-05	Llgl2	LLGL2, scribble cell polarity complex component [Source:RGD Symbol;Acc:1560307]
-0.17689	-0.301668	-0.121378	-0.801971	-0.894352	-0.778442	1.74602	1.32868	2	ENSRNOG00000005365	-2.52164	6.46107e-15	B4galnt1	beta-1,4-N-acetyl-galactosaminyl transferase 1 [Source:RGD Symbol;Acc:620490]
0.0288366	0.238278	0.152525	-0.743239	-1.14437	-1.11403	0.799695	1.7823	2	ENSRNOG00000005451	-1.15526	3.77007e-16	Itga4	integrin subunit alpha 4 [Source:RGD Symbol;Acc:1593249]
-0.939515	-0.845664	-0.787133	1.90266	-0.634614	0.513931	0.697902	0.0924329	2	ENSRNOG00000005569	1.36207	3.39606e-06	Dyrk3	dual specificity tyrosine phosphorylation regulated kinase 3 [Source:RGD Symbol;Acc:1310924]
-0.673732	-1.09688	-0.986197	0.217745	-0.708888	0.634059	1.27412	1.33977	2	ENSRNOG00000005639	-1.03906	4.49496e-06	Prkch	protein kinase C, eta [Source:RGD Symbol;Acc:621888]
-0.323218	0.00154007	-0.270254	-0.865865	-0.854922	-0.769411	1.54899	1.53314	2	ENSRNOG00000005700	1.23644	7.95058e-13	Flrt3	fibronectin leucine rich transmembrane protein 3 [Source:RGD Symbol;Acc:1566005]
-0.240761	0.0307649	-0.494256	-0.768602	-0.776391	-0.776702	1.91411	1.11183	2	ENSRNOG00000005955	-4.95544	0.000741053	Myf6	myogenic factor 6 [Source:RGD Symbol;Acc:3134]
-0.683195	-0.588385	-0.671251	-0.202698	-0.293998	-0.586408	2.09903	0.926908	2	ENSRNOG00000006019	1.41892	9.51784e-08	Capn6	calpain 6 [Source:RGD Symbol;Acc:70960]
-0.62769	-0.616388	-0.635943	-0.17341	-0.615286	-0.507916	1.82233	1.3543	2	ENSRNOG00000006025	2.65193	1.09891e-16	Adcy8	adenylate cyclase 8 [Source:RGD Symbol;Acc:2036]
0.000674842	-0.0141538	-0.0276521	-0.777396	-1.11583	-0.96467	1.35773	1.5413	2	ENSRNOG00000006033	1.08848	2.78087e-07	Itgav	integrin subunit alpha V [Source:RGD Symbol;Acc:1310613]
-0.260218	-0.170751	-0.142734	-0.718512	-0.756032	-0.841174	0.769078	2.12034	2	ENSRNOG00000006527	-4.7095	0.00089975	Sel1l3	SEL1L family member 3 [Source:RGD Symbol;Acc:1562860]
-0.957933	-0.988935	-0.834039	0.738507	-0.626635	0.145957	0.896561	1.62652	2	ENSRNOG00000006645	-2.65036	3.74814e-08	Jakmip1	janus kinase and microtubule interacting protein 1 [Source:RGD Symbol;Acc:1562401]
-0.790258	-0.726344	-0.681924	0.143145	-0.733851	-0.0989088	2.01126	0.876881	2	ENSRNOG00000006670	1.02587	0.0032195	Ranbp17	RAN binding protein 17 [Source:RGD Symbol;Acc:1562576]
-0.740037	-0.965948	-0.862475	0.0682149	-0.914442	1.20621	0.961162	1.24732	2	ENSRNOG00000006802	-1.12481	7.26449e-13	Tspan13	tetraspanin 13 [Source:RGD Symbol;Acc:1311788]
-0.388232	-0.24524	-0.378191	-0.633454	-0.75236	-0.782315	1.66486	1.51493	2	ENSRNOG00000006867	-1.99013	4.00138e-18	Egln3	egl-9 family hypoxia-inducible factor 3 [Source:RGD Symbol;Acc:71019]
-0.553607	-0.549734	-0.550762	-0.391432	-0.561824	-0.461214	0.943389	2.12518	2	ENSRNOG00000006911	-1.81391	2.18014e-06	Irf6	interferon regulatory factor 6 [Source:RGD Symbol;Acc:1309645]
-0.334397	-0.323833	-0.186589	-0.762067	-0.777492	-0.753814	1.38083	1.75737	2	ENSRNOG00000006957	2.94075	4.82687e-08	Alkal2	ALK and LTK ligand 2 [Source:RGD Symbol;Acc:1587117]
-0.637059	-0.654058	-0.611053	-0.352226	-0.559029	-0.406187	1.67485	1.54476	2	ENSRNOG00000007069	-2.18946	1.07975e-15	Plek	pleckstrin [Source:RGD Symbol;Acc:1308269]
-0.319967	0.55161	-0.282053	-1.04829	-0.942283	-0.709352	1.0276	1.72274	2	ENSRNOG00000007078	2.12872	0.00903483	Tfap2c	transcription factor AP-2 gamma [Source:RGD Symbol;Acc:1303185]
0.0447586	-0.4301	-0.428354	-0.709294	-0.662204	-0.746348	2.11149	0.820049	2	ENSRNOG00000007139	-5.35724	0.000358042	Srl	sarcalumenin [Source:RGD Symbol;Acc:1306564]
-0.42278	-0.164938	-0.43065	-0.660492	-0.690399	-0.738672	1.95424	1.15369	2	ENSRNOG00000007202	-2.17859	0.0125922	Coch	cochlin [Source:RGD Symbol;Acc:1308536]
-0.430353	-0.332452	-0.412251	-0.611873	-0.673498	-0.715071	1.86444	1.31106	2	ENSRNOG00000007256	-2.01001	0.0248242	Slc4a10	solute carrier family 4 member 10 [Source:RGD Symbol;Acc:631407]
-0.278904	-0.385793	-0.259836	-0.624299	-0.824874	-0.765552	1.81677	1.32249	2	ENSRNOG00000007420	1.23922	9.61966e-05	Csdc2	cold shock domain containing C2 [Source:RGD Symbol;Acc:628780]
-0.674941	-0.648111	-0.69973	0.0776963	-0.636024	-0.403061	2.04396	0.940214	2	ENSRNOG00000007600	-1.0585	9.7077e-07	Rassf5	Ras association domain family member 5 [Source:RGD Symbol;Acc:621694]
-0.657741	-0.616192	-0.607698	-0.158475	-0.532323	-0.623167	1.68625	1.50934	2	ENSRNOG00000007647	1.13369	8.11877e-05	Pamr1	peptidase domain containing associated with muscle regeneration 1 [Source:RGD Symbol;Acc:1308745]
-0.433588	-0.426451	-0.381658	-0.558961	-0.645373	-0.691874	1.14846	1.98944	2	ENSRNOG00000007779	2.18677	0.00292921	Csrnp3	cysteine and serine rich nuclear protein 3 [Source:RGD Symbol;Acc:1306214]
-0.925934	-1.13394	-1.08028	0.575454	1.20487	-0.0101461	1.38085	-0.0108736	2	ENSRNOG00000007900	1.70724	0.00683504	Kcnip1	potassium voltage-gated channel interacting protein 1 [Source:RGD Symbol;Acc:70886]
-0.168742	0.00668037	-0.324882	-0.800229	-0.844732	-0.855858	1.89146	1.0963	2	ENSRNOG00000008034	-2.21424	5.14914e-07	S1pr4	sphingosine-1-phosphate receptor 4 [Source:RGD Symbol;Acc:1304801]
-0.638223	-0.566017	-0.601583	-0.520124	-0.516135	-0.386196	1.53219	1.69608	2	ENSRNOG00000008130	-2.46923	4.68812e-15	Nup210	nucleoporin 210 [Source:RGD Symbol;Acc:69339]
-0.575883	-0.575883	-0.547863	-0.479791	-0.537323	-0.512493	1.75783	1.47141	2	ENSRNOG00000008310	1.45744	2.46449e-12	Ngfr	nerve growth factor receptor [Source:RGD Symbol;Acc:3177]
0.240251	0.390067	-0.730928	-0.767263	-0.902837	-0.871525	0.772571	1.86966	2	ENSRNOG00000008552	-2.19754	1.15371e-39	Rasgrp1	RAS guanyl releasing protein 1 [Source:RGD Symbol;Acc:3539]
-0.454024	-1.22276	-0.880102	-0.423235	-0.139858	0.744305	0.498808	1.87687	2	ENSRNOG00000008930	1.90078	7.51208e-08	Dnah11	dynein, axonemal, heavy chain 11 [Source:RGD Symbol;Acc:621088]
-0.520145	-0.153286	-0.0989903	-0.577421	-0.666963	-0.726977	0.47044	2.27334	2	ENSRNOG00000008992	-2.94614	0.0208683	Best3	bestrophin 3 [Source:RGD Symbol;Acc:1305439]
-0.495781	-0.330651	-0.0734527	-0.69455	-0.667779	-0.84535	1.2639	1.84366	2	ENSRNOG00000008996	-1.85143	3.19268e-11	Traf3ip3	TRAF3 interacting protein 3 [Source:RGD Symbol;Acc:1304848]
-0.790918	-0.811991	-0.862098	-0.329403	0.280709	-0.433782	1.82913	1.11835	2	ENSRNOG00000009144	-1.37971	0.000727259	Phospho1	phosphoethanolamine/phosphocholine phosphatase 1 [Source:RGD Symbol;Acc:1306182]
-0.534765	-0.538093	-0.532995	-0.505632	-0.527943	-0.521142	1.99249	1.16808	2	ENSRNOG00000009153	2.01959	6.00954e-31	Gadd45a	growth arrest and DNA-damage-inducible, alpha [Source:RGD Symbol;Acc:2654]
-1.00408	-0.855746	-0.854988	1.39336	-0.397457	-0.391483	1.21168	0.898718	2	ENSRNOG00000009197	-2.74556	1.0943e-07	Usp44	ubiquitin specific peptidase 44 [Source:RGD Symbol;Acc:1308216]
-0.517349	-0.293689	-0.305649	-0.607623	-0.692322	-0.763374	1.40944	1.77056	2	ENSRNOG00000009198	-1.12148	0.0302444	Ar	androgen receptor [Source:RGD Symbol;Acc:2147]
-0.405382	-0.331422	-0.396136	-0.638281	-0.723504	-0.702671	1.47099	1.72641	2	ENSRNOG00000009219	-1.05819	0.00463114	Art4	ADP-ribosyltransferase 4 [Source:RGD Symbol;Acc:1306456]
0.0995659	-0.127043	-0.502335	-0.792578	-0.819241	-0.830437	1.88356	1.08851	2	ENSRNOG00000009288	1.35523	1.14405e-09	Fap	fibroblast activation protein, alpha [Source:RGD Symbol;Acc:621253]
-0.16018	0.264829	0.147888	-0.918236	-0.907231	-1.18669	1.371	1.38861	2	ENSRNOG00000009311	1.37287	4.26071e-13	Nsg1	neuronal vesicle trafficking associated 1 [Source:RGD Symbol;Acc:2222]
-0.224428	-0.0566612	-0.237972	-0.565999	-0.887916	-0.766754	0.521318	2.21841	2	ENSRNOG00000009324	1.1221	0.00130393	Bfsp1	beaded filament structural protein 1 [Source:RGD Symbol;Acc:2205]
-0.691721	-0.91419	-0.859555	-0.275737	-0.0405508	-0.265098	1.80391	1.24295	2	ENSRNOG00000009564	1.5609	1.13436e-06	Mmp16	matrix metallopeptidase 16 [Source:RGD Symbol;Acc:620199]
-0.830518	-0.964789	-0.751581	0.0545271	-0.428745	-0.077641	1.24889	1.74985	2	ENSRNOG00000009571	-1.51504	1.46623e-07	Spic	Spi-C transcription factor [Source:RGD Symbol;Acc:1306272]
-0.773093	-0.770683	-0.769718	0.227315	-0.647103	-0.289044	1.29354	1.72878	2	ENSRNOG00000009726	-2.72233	6.75364e-28	Birc3	baculoviral IAP repeat-containing 3 [Source:RGD Symbol;Acc:621282]
0.279768	0.664643	-0.451889	-0.928503	-1.10673	-0.914336	0.819726	1.63733	2	ENSRNOG00000009771	-2.84648	4.56169e-11	Il27ra	interleukin 27 receptor subunit alpha [Source:RGD Symbol;Acc:1305029]
-0.417385	-0.213737	-0.490516	-0.64171	-0.702042	-0.708574	1.80578	1.36818	2	ENSRNOG00000009826	-3.0255	1.2032e-08	Bcl11b	B-cell CLL/lymphoma 11B [Source:RGD Symbol;Acc:1311128]
-1.12371	-1.00514	-0.908151	-0.178098	0.610152	-0.0100754	1.50625	1.10877	2	ENSRNOG00000009862	1.65939	0.000249469	Wnt16	Wnt family member 16 [Source:RGD Symbol;Acc:1562253]
-0.715341	-0.712142	-0.881564	0.507201	-0.577429	-0.33159	1.99923	0.711631	2	ENSRNOG00000009872	-4.81386	0.00024812	Cav3	caveolin 3 [Source:RGD Symbol;Acc:2281]
-0.598915	-0.604077	-0.60075	-0.277088	-0.588172	-0.408809	2.08167	0.996143	2	ENSRNOG00000010079	-1.56747	2.44313e-09	Ptpn7	protein tyrosine phosphatase, non-receptor type 7 [Source:RGD Symbol;Acc:708516]
-0.823259	-0.799691	-0.893692	-0.104661	-0.23085	-0.113896	1.0313	1.93475	2	ENSRNOG00000010174	-1.01795	3.14759e-06	Arhgdib	Rho GDP dissociation inhibitor beta [Source:RGD Symbol;Acc:1305383]
-0.655334	-0.660217	-0.651494	-0.14037	-0.632528	-0.449161	1.55287	1.63623	2	ENSRNOG00000010389	-1.53775	4.16487e-11	Lyz2	lysozyme 2 [Source:RGD Symbol;Acc:3026]
-0.734323	-0.721908	-0.731239	-0.266346	-0.361791	-0.342922	1.79986	1.35867	2	ENSRNOG00000010633	-1.37795	0.00161138	Il1rn	interleukin 1 receptor antagonist [Source:RGD Symbol;Acc:621159]
-0.550522	-0.560196	-0.553639	-0.307801	-0.552197	-0.385081	2.25977	0.649662	2	ENSRNOG00000010725	-2.05999	2.35202e-08	Tcf7	transcription factor 7 [Source:RGD Symbol;Acc:1305894]
-1.06489	-1.16253	-1.18597	0.0475827	0.580188	0.620843	0.940069	1.22472	2	ENSRNOG00000010777	-1.17134	2.04515e-11	Pde4b	phosphodiesterase 4B [Source:RGD Symbol;Acc:3280]
-0.387201	-0.341399	-0.289608	-0.729866	-0.651076	-0.74349	1.88926	1.25338	2	ENSRNOG00000010841	1.27029	0.000265919	Naalad2	N-acetylated alpha-linked acidic dipeptidase 2 [Source:RGD Symbol;Acc:1305872]
-0.585852	-0.59211	-0.562369	-0.428457	-0.552512	-0.509002	1.72599	1.50431	2	ENSRNOG00000010938	-1.47539	2.90431e-05	Nr4a3	nuclear receptor subfamily 4, group A, member 3 [Source:RGD Symbol;Acc:61882]
-0.228808	-0.119085	-0.4486	-0.713658	-0.79978	-0.75328	1.12898	1.93423	2	ENSRNOG00000011044	-1.68213	0.000213783	G0s2	G0/G1switch 2 [Source:RGD Symbol;Acc:1311675]
-0.572076	-0.883359	-0.96704	-0.71487	-0.134682	1.80412	0.952868	0.515042	2	ENSRNOG00000011130	-1.21004	0.0460199	Lamb3	laminin subunit beta 3 [Source:RGD Symbol;Acc:1562668]
-0.390779	-0.0462695	-0.253949	-0.837729	-0.773801	-0.805786	1.55528	1.55304	2	ENSRNOG00000011136	1.43317	2.5706e-10	Spon2	spondin 2 [Source:RGD Symbol;Acc:708584]
-0.662582	-0.661412	-0.657228	-0.617917	-0.3511	-0.194856	1.2542	1.8909	2	ENSRNOG00000011156	-1.25366	8.17774e-10	Psd4	pleckstrin and Sec7 domain containing 4 [Source:RGD Symbol;Acc:1310289]
-0.368056	-0.479874	-0.463233	-0.649593	-0.627714	-0.612925	1.82822	1.37317	2	ENSRNOG00000011250	-4.16349	5.35766e-06	Lynx1	Ly6/neurotoxin 1 [Source:RGD Symbol;Acc:1312017]
-0.50521	-0.506357	-0.451481	-0.542082	-0.573604	-0.590761	1.20409	1.96541	2	ENSRNOG00000011313	-4.35539	0.00117932	Jph1	junctophilin 1 [Source:RGD Symbol;Acc:1308789]
-0.365743	-0.0710007	-0.107208	-0.712811	-0.888455	-0.827805	1.01346	1.95956	2	ENSRNOG00000011394	2.8641	1.03112e-15	Shh	sonic hedgehog [Source:RGD Symbol;Acc:3673]
-0.193667	-0.101268	-0.271605	-0.744627	-0.871926	-0.898866	1.48374	1.59822	2	ENSRNOG00000011548	-4.49923	0.0204507	Mymk	myomaker, myoblast fusion factor [Source:RGD Symbol;Acc:1306074]
-0.519516	-0.453695	-0.274797	-0.596797	-0.645797	-0.683408	1.87968	1.29433	2	ENSRNOG00000011599	-5.20906	0.00107239	Trim54	tripartite motif-containing 54 [Source:RGD Symbol;Acc:1306453]
-0.77768	-1.25703	-0.929207	0.0212004	0.738035	-0.0163951	0.425087	1.79599	2	ENSRNOG00000011680	-1.84918	6.52108e-10	Rasal3	RAS protein activator like 3 [Source:RGD Symbol;Acc:1309019]
-0.687213	-0.743226	-0.644926	-0.262023	-0.458713	-0.315735	1.14428	1.96756	2	ENSRNOG00000011696	-1.79161	6.13037e-06	Bach2	BTB domain and CNC homolog 2 [Source:RGD Symbol;Acc:1562865]
-0.817806	-0.870993	-0.859973	1.76827	-0.839631	0.281384	0.555484	0.783262	2	ENSRNOG00000011754	-1.68007	5.94691e-07	St18	ST18, C2H2C-type zinc finger [Source:RGD Symbol;Acc:708566]
-0.108734	0.158716	-0.425691	-0.890961	-0.947917	-0.765205	1.3106	1.66919	2	ENSRNOG00000011846	-4.91439	0.0031711	Klhl31	kelch-like family member 31 [Source:RGD Symbol;Acc:1560540]
-0.511992	-0.337437	-0.441771	-0.612352	-0.62791	-0.666976	1.82253	1.37591	2	ENSRNOG00000011861	-1.03307	9.80858e-13	Ptpro	protein tyrosine phosphatase, receptor type, O [Source:RGD Symbol;Acc:62068]
-0.339171	-0.241085	-0.477382	-0.669973	-0.715302	-0.715302	1.84331	1.3149	2	ENSRNOG00000011907	3.47817	1.36622e-05	Nell2	neural EGFL like 2 [Source:RGD Symbol;Acc:620999]
-0.494708	-0.483331	-0.490979	-0.529392	-0.559173	-0.563295	1.06023	2.06065	2	ENSRNOG00000011977	-3.33308	2.94684e-11	Sh2d1a	SH2 domain containing 1A [Source:RGD Symbol;Acc:1562408]
-0.603096	-0.0137688	-0.441047	-0.580377	-0.590312	-0.682679	0.730235	2.18105	2	ENSRNOG00000012031	-1.59966	0.0097731	Ccr9	C-C motif chemokine receptor 9 [Source:RGD Symbol;Acc:628750]
-0.480803	-0.424037	-0.485768	-0.57949	-0.57828	-0.585423	1.10335	2.03045	2	ENSRNOG00000012040	-2.6215	8.60431e-13	Zbp1	Z-DNA binding protein 1 [Source:RGD Symbol;Acc:619956]
-0.327469	-0.337106	-0.243182	-0.624595	-0.714054	-0.895299	1.3668	1.77491	2	ENSRNOG00000012045	-2.90801	0.00116989	Cxcr6	C-X-C motif chemokine receptor 6 [Source:RGD Symbol;Acc:1642118]
-0.331132	-0.143272	-0.331873	-0.75648	-0.759388	-0.786438	1.2709	1.83769	2	ENSRNOG00000012363	-1.17166	0.00256386	Ptges	prostaglandin E synthase [Source:RGD Symbol;Acc:62076]
-0.403534	-0.428489	-0.54018	-0.649654	-0.619605	-0.586846	1.62887	1.59944	2	ENSRNOG00000012390	1.28041	7.69387e-07	Trpc6	transient receptor potential cation channel, subfamily C, member 6 [Source:RGD Symbol;Acc:619788]
-0.502947	-0.505302	-0.500502	-0.484061	-0.493608	-0.483478	2.23306	0.736833	2	ENSRNOG00000012404	-1.89823	0.0381251	Tldc2	TBC/LysM-associated domain containing 2 [Source:RGD Symbol;Acc:1561343]
-0.484224	0.129444	-0.476356	-0.696118	-0.814475	-0.728984	1.78819	1.28253	2	ENSRNOG00000012438	-2.35963	7.49322e-13	Samhd1	SAM and HD domain containing deoxynucleoside triphosphate triphosphohydrolase 1 [Source:RGD Symbol;Acc:1308369]
-0.756149	-0.756149	-0.756149	-0.181192	-0.583109	0.174841	0.797492	2.06041	2	ENSRNOG00000012652	-5.8345	0.000333971	Pvalb	parvalbumin [Source:RGD Symbol;Acc:3457]
-0.466218	-0.513382	-0.545979	-0.569123	-0.562487	-0.557223	1.3792	1.83521	2	ENSRNOG00000012920	1.19927	3.70677e-09	Tmem107	transmembrane protein 107 [Source:RGD Symbol;Acc:1595972]
-0.553234	-0.559418	-0.553159	-0.487866	-0.537884	-0.540108	1.74642	1.48525	2	ENSRNOG00000013097	1.00608	2.13351e-06	Sema3c	semaphorin 3C [Source:RGD Symbol;Acc:1309343]
0.259706	0.0498112	0.142485	-0.954378	-0.997322	-1.07082	0.759025	1.81149	2	ENSRNOG00000013279	2.52616	3.6035e-10	Slc6a1	solute carrier family 6 member 1 [Source:RGD Symbol;Acc:620533]
-0.467895	-0.468535	-0.480454	-0.243845	-0.451959	-0.21887	2.4505	-0.118939	2	ENSRNOG00000013552	-2.65428	0.0139101	Reg3g	regenerating family member 3 gamma [Source:RGD Symbol;Acc:3256]
-0.396992	-0.263895	-0.336819	-0.472639	-0.817553	-0.829274	1.22583	1.89134	2	ENSRNOG00000013770	1.16717	2.25541e-07	Thy1	Thy-1 cell surface antigen [Source:RGD Symbol;Acc:3860]
-0.176368	0.443591	0.0196688	-1.13114	-1.12711	-0.693978	1.02586	1.63948	2	ENSRNOG00000013994	-2.35014	0.000751628	Xcr1	X-C motif chemokine receptor 1 [Source:RGD Symbol;Acc:1311480]
-0.375238	-0.469445	-0.438269	-0.599431	-0.618322	-0.709718	1.45031	1.76011	2	ENSRNOG00000014008	1.31295	2.82307e-05	Sema3e	semaphorin 3E [Source:RGD Symbol;Acc:1310973]
-0.374792	0.100483	-0.167594	-0.893979	-0.616491	-1.05619	1.52441	1.48416	2	ENSRNOG00000014021	-1.86356	0.000217418	Ryr3	ryanodine receptor 3 [Source:RGD Symbol;Acc:68952]
-0.516652	-0.501405	-0.520264	-0.528029	-0.527292	-0.531642	2.0565	1.06878	2	ENSRNOG00000014233	-1.36514	0.0085442	Rai2	retinoic acid induced 2 [Source:RGD Symbol;Acc:1560139]
-0.596923	-0.663584	-0.583695	-0.508215	-0.40269	-0.436315	1.31354	1.87788	2	ENSRNOG00000014367	1.18489	0.00680011	AABR07049064.1
-0.485422	-0.384752	-0.432261	-0.597792	-0.574967	-0.730738	1.78812	1.41781	2	ENSRNOG00000014385	1.07103	5.0732e-08	Zfp9	zinc finger protein 9 [Source:NCBI gene;Acc:100158232]
-0.323647	-0.0323055	-0.430345	-0.853319	-0.74214	-0.742084	1.55157	1.57227	2	ENSRNOG00000014686	-1.95016	0.00346484	Spo11	SPO11, initiator of meiotic double stranded breaks [Source:RGD Symbol;Acc:1306454]
-0.163794	0.302593	-0.577953	-0.927089	-0.971582	-0.580465	1.73207	1.18622	2	ENSRNOG00000014691	1.43342	1.57999e-10	Cdkn2b	cyclin-dependent kinase inhibitor 2B [Source:RGD Symbol;Acc:2324]
-0.614402	-0.619947	-0.544578	-0.480145	-0.38614	-0.495266	1.13127	2.0092	2	ENSRNOG00000014714	-1.85206	0.00555625	Ccr3	C-C motif chemokine receptor 3 [Source:RGD Symbol;Acc:620593]
-1.02991	-1.35649	-0.904176	0.176323	0.755625	0.190502	0.701344	1.46678	2	ENSRNOG00000014751	-1.56549	0.000500181	Podnl1	podocan-like 1 [Source:RGD Symbol;Acc:1307753]
-0.50712	-0.493584	-0.492652	-0.583965	-0.571113	-0.589429	1.6206	1.61727	2	ENSRNOG00000014851	-2.60857	5.85991e-14	Cst7	cystatin F [Source:RGD Symbol;Acc:1309154]
-0.53668	-0.53012	-0.507909	-0.548287	-0.552366	-0.564026	1.65364	1.58574	2	ENSRNOG00000014940	-5.54694	0.000515339	Smyd1	SET and MYND domain containing 1 [Source:RGD Symbol;Acc:1305105]
0.21344	-0.00502939	-0.116769	-0.893393	-0.962382	-0.919417	0.721126	1.96242	2	ENSRNOG00000014975	-5.15039	5.92468e-05	Neb	nebulin [Source:RGD Symbol;Acc:1311134]
-0.369336	-0.161207	-0.409854	-0.678299	-0.74314	-0.771405	1.28949	1.84375	2	ENSRNOG00000015030	-2.61991	0.00305661	Lrrn1	leucine rich repeat neuronal 1 [Source:RGD Symbol;Acc:1564145]
-0.540611	-0.542512	-0.526504	-0.435605	-0.52504	-0.521549	2.10228	0.989539	2	ENSRNOG00000015086	1.49177	1.73152e-12	Ano4	anoctamin 4 [Source:RGD Symbol;Acc:1310252]
-0.29767	0.199349	-0.397873	-0.87497	-0.83303	-0.820395	1.57024	1.45435	2	ENSRNOG00000015156	-4.08777	0.0114533	En2	engrailed homeobox 2 [Source:RGD Symbol;Acc:1561842]
-0.504927	-0.503203	-0.404849	-0.611782	-0.588817	-0.604387	1.43008	1.78789	2	ENSRNOG00000015365	-2.77798	4.6776e-12	Itk	IL2-inducible T-cell kinase [Source:RGD Symbol;Acc:1311618]
-0.347176	0.0338008	-0.182533	-0.608782	-0.994707	-0.675419	0.619633	2.15518	2	ENSRNOG00000015383	1.0719	4.06911e-08	Etv1	ets variant 1 [Source:RGD Symbol;Acc:1312007]
-0.384786	-0.504743	-0.211155	-0.543888	-0.773903	-0.72684	1.87519	1.27013	2	ENSRNOG00000015498	1.30272	0.000567248	Pou3f2	POU class 3 homeobox 2 [Source:RGD Symbol;Acc:61946]
-0.515117	-0.515933	-0.514237	-0.481439	-0.509806	-0.4985	2.17254	0.862489	2	ENSRNOG00000015519	-1.96179	0.0458022	Sptb	spectrin, beta, erythrocytic [Source:RGD Symbol;Acc:1303243]
-0.485716	-0.528599	-0.484389	-0.546345	-0.583767	-0.590314	1.81067	1.40846	2	ENSRNOG00000015550	-5.37974	0.00023288	Casq1	calsequestrin 1 [Source:RGD Symbol;Acc:1586677]
-0.293606	-0.355603	-0.230005	-0.610914	-0.805638	-0.849059	1.72458	1.42025	2	ENSRNOG00000015596	-1.32067	4.66886e-14	AABR07029272.1
-0.894185	-1.13541	-0.923359	-0.184604	0.406225	0.290525	0.589376	1.85144	2	ENSRNOG00000015614	-1.41906	3.43016e-09	Arhgap9	Rho GTPase activating protein 9 [Source:RGD Symbol;Acc:1305342]
-0.617296	-0.751523	-0.847159	0.144022	-0.531119	-0.476071	1.35731	1.72184	2	ENSRNOG00000015751	1.4583	3.88087e-11	Gria4	glutamate ionotropic receptor AMPA type subunit 4 [Source:RGD Symbol;Acc:61863]
-0.547578	-0.560191	-0.371289	-0.591138	-0.571232	-0.588433	1.68735	1.54251	2	ENSRNOG00000015763	1.1631	0.0318235	Stk32c	serine/threonine kinase 32C [Source:RGD Symbol;Acc:1305864]
-1.02069	-0.992601	-1.41254	1.06397	0.549314	0.348569	1.15078	0.313199	2	ENSRNOG00000015848	-1.42346	5.55688e-05	Ctse	cathepsin E [Source:RGD Symbol;Acc:2446]
-0.446522	-0.434155	-0.269419	-0.616928	-0.6735	-0.724608	1.28995	1.87518	2	ENSRNOG00000015859	1.39457	0.000443218	Ntn3	netrin 3 [Source:RGD Symbol;Acc:619811]
-0.441382	-0.476425	-0.403679	-0.592292	-0.667071	-0.641882	1.69634	1.52639	2	ENSRNOG00000016099	-2.8167	6.29618e-21	Ly75	lymphocyte antigen 75 [Source:RGD Symbol;Acc:1565962]
-0.506524	-0.513486	-0.511124	-0.527345	-0.542427	-0.546714	1.13022	2.0174	2	ENSRNOG00000016182	-1.09931	7.55316e-06	Cfap70	cilia and flagella associated protein 70 [Source:RGD Symbol;Acc:1307577]
-0.799456	-0.833996	-0.944973	0.923481	-0.995707	1.46313	0.796535	0.390982	2	ENSRNOG00000016243	-4.45013	0.000384196	Atp1b4	ATPase Na+/K+ transporting family member beta 4 [Source:RGD Symbol;Acc:620994]
-0.770682	-0.819129	-0.818832	0.516751	-0.748952	-0.189249	1.72818	1.10191	2	ENSRNOG00000016301	-1.25883	0.000947051	Adhfe1	alcohol dehydrogenase, iron containing, 1 [Source:RGD Symbol;Acc:1308863]
-0.276285	-0.221379	-0.479243	-0.686095	-0.743836	-0.765932	1.56313	1.60964	2	ENSRNOG00000016374	1.08402	6.02582e-05	Wisp1	WNT1 inducible signaling pathway protein 1 [Source:RGD Symbol;Acc:69431]
-0.449197	0.0739865	-0.561045	-0.682543	-0.726531	-0.733402	1.86115	1.21758	2	ENSRNOG00000016397	1.47052	0.0013475	2019-03-10	membrane associated ring-CH-type finger 10 [Source:RGD Symbol;Acc:1311692]
-0.363506	-0.186093	-0.340948	-0.770536	-0.780627	-0.719311	1.56551	1.59551	2	ENSRNOG00000016405	-1.79987	7.42877e-12	Ly6e	lymphocyte antigen 6 family member E [Source:RGD Symbol;Acc:1565342]
-0.502873	-0.45952	-0.466806	-0.575351	-0.600033	-0.629028	1.57688	1.65673	2	ENSRNOG00000016412	1.12423	1.06326e-11	Ankrd6	ankyrin repeat domain 6 [Source:RGD Symbol;Acc:1583731]
-0.407603	-0.309636	-0.4509	-0.636312	-0.656551	-0.725147	1.37272	1.81343	2	ENSRNOG00000016512	-1.77311	5.00443e-10	Cd8b	CD8b molecule [Source:RGD Symbol;Acc:2317]
-1.06564	-0.941415	-0.693378	0.225105	1.08007	-0.0438824	-0.339357	1.7785	2	ENSRNOG00000016593	1.519	0.0189432	Ttpa	alpha tocopherol transfer protein [Source:RGD Symbol;Acc:3915]
-0.492713	-0.503031	-0.517151	-0.566048	-0.56016	-0.577268	1.38819	1.82818	2	ENSRNOG00000016717	1.01265	0.00519788	Cyp46a1	cytochrome P450, family 46, subfamily a, polypeptide 1 [Source:RGD Symbol;Acc:1306605]
-0.803787	-1.20798	-1.118	1.69435	0.0760237	0.413408	0.746709	0.199269	2	ENSRNOG00000016776	-1.20025	0.000556216	Ccl2	C-C motif chemokine ligand 2 [Source:RGD Symbol;Acc:3645]
-0.490828	-0.465773	-0.483638	-0.562924	-0.576808	-0.592144	1.214	1.95812	2	ENSRNOG00000016838	-2.2495	7.31972e-09	Cd8a	CD8a molecule [Source:RGD Symbol;Acc:2316]
-0.830135	-1.03365	-0.831635	-0.336684	0.469938	-0.277116	1.18611	1.65318	2	ENSRNOG00000016875	-2.5488	0.000110204	Ikzf3	IKAROS family zinc finger 3 [Source:RGD Symbol;Acc:1307024]
-0.685764	-0.693261	-0.706836	-0.454551	-0.208633	-0.442262	1.67161	1.51969	2	ENSRNOG00000016945	1.4808	2.8153e-08	Sema3d	semaphorin 3D [Source:RGD Symbol;Acc:727939]
-0.816111	-0.893113	-0.816855	1.36614	-0.932345	0.256047	1.35516	0.481077	2	ENSRNOG00000017226	-1.13354	3.73939e-05	Id2	inhibitor of DNA binding 2 [Source:RGD Symbol;Acc:2859]
-0.751038	-0.66493	-0.676473	0.31894	-0.677593	-0.533181	1.1471	1.83718	2	ENSRNOG00000017311	-2.58698	2.7105e-08	Havcr1	hepatitis A virus cellular receptor 1 [Source:RGD Symbol;Acc:708425]
-0.82076	-0.862207	-0.859642	0.433591	-0.960507	0.51112	1.59498	0.963423	2	ENSRNOG00000017369	-1.55383	8.58971e-05	Zpbp2	zona pellucida binding protein 2 [Source:RGD Symbol;Acc:1549726]
-0.729732	-0.758553	-0.697719	-0.504855	-0.203391	-0.27318	1.48859	1.67884	2	ENSRNOG00000017646	1.56633	2.68769e-05	Necab1	N-terminal EF-hand calcium binding protein 1 [Source:RGD Symbol;Acc:708548]
-0.818157	-1.2603	-0.897372	-0.28345	0.550981	0.121163	1.60322	0.983912	2	ENSRNOG00000017689	-1.43557	1.38874e-22	Ccdc134	coiled-coil domain containing 134 [Source:RGD Symbol;Acc:1559657]
-1.10982	-0.913919	-0.934876	1.48235	-0.585303	0.473584	0.92435	0.663629	2	ENSRNOG00000017699	-3.15736	6.45823e-19	Il12rb2	interleukin 12 receptor subunit beta 2 [Source:RGD Symbol;Acc:620026]
-0.122612	-0.413777	-0.437332	-0.501098	-0.756403	-0.708289	2.16876	0.770751	2	ENSRNOG00000017987	1.95332	0.000176229	Sntg1	syntrophin, gamma 1 [Source:RGD Symbol;Acc:1560290]
-1.00221	-1.14269	-0.588025	-0.54064	0.497841	0.0178845	1.3592	1.39864	2	ENSRNOG00000018336	-1.9463	1.63776e-08	Klrb1a	killer cell lectin-like receptor subfamily B, member 1A [Source:RGD Symbol;Acc:1586149]
-0.289518	-0.17051	-0.0592523	-0.683008	-0.787996	-1.06379	1.50699	1.54708	2	ENSRNOG00000018748	-2.91802	7.17925e-10	Ly6h	lymphocyte antigen 6 family member H [Source:RGD Symbol;Acc:1311896]
-0.76948	-0.891527	-0.844587	1.59145	-0.895343	0.0702791	1.0246	0.714612	2	ENSRNOG00000018780	-1.62485	2.32971e-07	Ccl11	C-C motif chemokine ligand 11 [Source:RGD Symbol;Acc:3644]
-0.366589	-0.0958743	-0.0608866	-0.75313	-0.974238	-0.778209	1.24654	1.78238	2	ENSRNOG00000018812	-1.67754	1.42111e-09	Rac2	Rac family small GTPase 2 [Source:RGD Symbol;Acc:1307568]
-0.739895	-0.786507	-0.733482	-0.261006	-0.17755	-0.406599	1.2282	1.87683	2	ENSRNOG00000019057	-1.58503	7.69134e-12	Casp1	caspase 1 [Source:RGD Symbol;Acc:2274]
-0.464935	-0.429142	-0.451349	-0.626874	-0.617517	-0.631683	1.48113	1.74037	2	ENSRNOG00000019120	-1.5315	1.45428e-17	Nfkbia	NFKB inhibitor alpha [Source:RGD Symbol;Acc:3171]
-0.410445	-0.345851	-0.471112	-0.666649	-0.636511	-0.672049	1.77507	1.42755	2	ENSRNOG00000019129	1.01284	0.0441215	Ebf4	early B-cell factor 4 [Source:RGD Symbol;Acc:1588215]
-0.543178	-0.451548	-0.459214	-0.617464	-0.614246	-0.539508	1.47163	1.75353	2	ENSRNOG00000019159	-1.06353	2.1049e-08	Dok1	docking protein 1 [Source:RGD Symbol;Acc:1309499]
-0.470485	-0.438529	-0.458916	-0.583211	-0.599103	-0.59131	1.12787	2.01369	2	ENSRNOG00000019161	1.06612	3.83349e-05	Hrh1	histamine receptor H 1 [Source:RGD Symbol;Acc:2830]
-1.09444	-0.7016	-1.21157	1.08947	-0.0266158	-0.0501964	1.57279	0.422169	2	ENSRNOG00000019208	-1.6962	5.5916e-08	Unc13d	unc-13 homolog D [Source:RGD Symbol;Acc:628593]
-0.989394	-1.1397	-1.0142	0.218593	0.546065	0.0440487	0.610283	1.7243	2	ENSRNOG00000019219	-4.53507	0.00087445	Klhl41	kelch-like family member 41 [Source:RGD Symbol;Acc:620852]
-0.479573	-0.358317	-0.52038	-0.57062	-0.636753	-0.548714	1.06268	2.05168	2	ENSRNOG00000019257	-5.00255	6.92216e-18	Ifng	interferon gamma [Source:RGD Symbol;Acc:2866]
-0.625238	-0.751693	-0.671548	-0.00987489	-0.613671	-0.214566	2.15186	0.73473	2	ENSRNOG00000019358	1.64127	9.51784e-08	Edn3	endothelin 3 [Source:RGD Symbol;Acc:2534]
-0.242846	0.215948	0.00849926	-0.884982	-0.993038	-0.959044	1.17435	1.68111	2	ENSRNOG00000019400	-4.5414	2.04758e-12	Ehf	ets homologous factor [Source:RGD Symbol;Acc:1310282]
-0.677696	-0.705168	-0.545084	-0.246288	-0.366771	-0.114114	2.33088	0.324237	2	ENSRNOG00000019412	-5.02006	0.00035993	Smpx	small muscle protein, X-linked [Source:RGD Symbol;Acc:69233]
-0.28854	-0.129446	-0.337777	-0.831961	-0.822184	-0.715681	1.66501	1.46058	2	ENSRNOG00000019482	-3.92577	0.00019126	Smtnl1	smoothelin-like 1 [Source:RGD Symbol;Acc:1311701]
-0.757432	-0.716424	-0.952543	1.11645	-1.00726	0.387525	1.57009	0.359598	2	ENSRNOG00000019504	-2.1475	0.001064	Igsf1	immunoglobulin superfamily, member 1 [Source:RGD Symbol;Acc:631402]
-0.348435	-0.34813	-0.248895	-0.704458	-0.792323	-0.730125	1.64265	1.52972	2	ENSRNOG00000019549	-2.22322	0.00127383	Rnf43	ring finger protein 43 [Source:RGD Symbol;Acc:1305204]
-0.197591	-0.00104055	-0.207325	-0.830111	-0.889079	-0.910545	1.54632	1.48937	2	ENSRNOG00000019645	1.11725	1.16704e-13	Gdf11	growth differentiation factor 11 [Source:RGD Symbol;Acc:2673]
-0.312402	-0.377937	-0.252082	-0.709623	-0.643429	-0.871378	1.63183	1.53502	2	ENSRNOG00000019864	-1.07701	0.000944403	Ptp4a3	protein tyrosine phosphatase type IVA, member 3 [Source:RGD Symbol;Acc:1308687]
-0.539013	-0.544972	-0.540798	-0.513517	-0.5167	-0.53626	1.27183	1.91943	2	ENSRNOG00000019937	-1.39446	0.00142457	Mss51	MSS51 mitochondrial translational activator [Source:RGD Symbol;Acc:1309408]
-0.127627	0.209893	-0.23386	-0.910072	-1.03228	-0.830456	1.57494	1.34946	2	ENSRNOG00000020385	-1.23435	0.00268026	Cadps2	calcium dependent secretion activator 2 [Source:RGD Symbol;Acc:1559440]
-0.290867	-0.11435	-0.417992	-0.731554	-0.748793	-0.822944	1.38022	1.74628	2	ENSRNOG00000020480	-2.56439	0.00741001	Oprk1	opioid receptor, kappa 1 [Source:RGD Symbol;Acc:69426]
-0.823835	-0.562363	-0.822276	0.353657	-0.129003	-0.281275	2.2601	0.004995	2	ENSRNOG00000020951	-2.8688	1.92349e-07	Tnfrsf13c	TNF receptor superfamily member 13C [Source:RGD Symbol;Acc:1560810]
-0.898868	-0.972882	-0.736303	-0.355887	0.42159	-0.341938	1.19463	1.68965	2	ENSRNOG00000020957	-3.09763	0.000824192	Mafa	MAF bZIP transcription factor A [Source:RGD Symbol;Acc:1562627]
-0.658364	-0.781364	-0.69761	1.16306	-0.768827	-0.39246	0.329128	1.80644	2	ENSRNOG00000021130	1.37078	4.82159e-08	Gria3	glutamate ionotropic receptor AMPA type subunit 3 [Source:RGD Symbol;Acc:70958]
-0.738995	-0.805962	-0.811489	-0.0788322	-0.263932	-0.41932	1.68472	1.43381	2	ENSRNOG00000021206	-1.75632	0.0336141	Cmpk2	cytidine/uridine monophosphate kinase 2 [Source:RGD Symbol;Acc:1305881]
-0.331518	-0.197871	-0.547623	-0.579316	-0.801525	-0.67257	1.23289	1.89754	2	ENSRNOG00000021410	-2.99839	0.0160061	Prkaa2	protein kinase AMP-activated catalytic subunit alpha 2 [Source:RGD Symbol;Acc:620893]
-0.50176	-0.476604	-0.356869	-0.621114	-0.557238	-0.641999	1.18637	1.96921	2	ENSRNOG00000022335	-4.47436	0.0256036	Tacstd2	tumor-associated calcium signal transducer 2 [Source:RGD Symbol;Acc:1359498]
-0.470381	-0.463393	-0.466149	-0.586485	-0.624252	-0.612812	1.75688	1.4666	2	ENSRNOG00000022686	1.40058	3.29156e-05	Frzb	frizzled-related protein [Source:RGD Symbol;Acc:1311315]
-0.558252	-0.554466	-0.565424	-0.453783	-0.55592	-0.550105	1.59179	1.64616	2	ENSRNOG00000022691	1.02113	0.000136005	Kank4	KN motif and ankyrin repeat domains 4 [Source:RGD Symbol;Acc:1307635]
-0.513259	-0.439753	-0.478345	-0.567866	-0.591714	-0.556237	1.13769	2.00949	2	ENSRNOG00000023459	-3.21979	2.12613e-05	Klrb1c	killer cell lectin-like receptor subfamily B member 1C [Source:RGD Symbol;Acc:1583336]
-0.32356	-0.487883	-0.453958	-0.6313	-0.696711	-0.560041	1.20158	1.95188	2	ENSRNOG00000023576	1.09595	1.85859e-05	Cox4i2	cytochrome c oxidase subunit 4i2 [Source:RGD Symbol;Acc:69422]
-0.473455	-0.490388	-0.220641	-0.607836	-0.668413	-0.727523	1.76539	1.42286	2	ENSRNOG00000023664	-1.9949	1.94076e-12	Stk26	serine/threonine kinase 26 [Source:RGD Symbol;Acc:1563568]
-1.18185	-1.06441	-0.773568	-0.362281	0.847992	0.0785017	1.24026	1.21536	2	ENSRNOG00000023861	-2.85149	6.45404e-06	Ablim2	actin binding LIM protein family, member 2 [Source:RGD Symbol;Acc:1303094]
-0.698333	0.397052	0.0585999	-0.672113	-0.900219	-1.02063	1.3016	1.53404	2	ENSRNOG00000024041	-1.93811	0.00453259	Klhl38	kelch-like family member 38 [Source:RGD Symbol;Acc:1564169]
0.0574746	-0.0973538	-0.625721	-0.870804	-0.730274	-0.786795	1.41903	1.63444	2	ENSRNOG00000024149	-2.80741	4.62463e-07	Tspan33	tetraspanin 33 [Source:RGD Symbol;Acc:1560915]
-0.841135	-0.839459	-0.917484	-0.585729	0.769438	-0.185809	0.85516	1.74502	2	ENSRNOG00000024172	1.02629	1.4689e-30	Itga7	integrin subunit alpha 7 [Source:RGD Symbol;Acc:71022]
-0.494211	-0.519298	-0.534656	-0.564484	-0.550492	-0.565188	1.76916	1.45917	2	ENSRNOG00000024237	1.63265	3.11618e-05	Cgref1	cell growth regulator with EF hand domain 1 [Source:RGD Symbol;Acc:620801]
-0.250034	-0.0973746	-0.220175	-1.01519	-0.725816	-0.738761	1.26562	1.78172	2	ENSRNOG00000024751	1.02169	1.46386e-05	Chst1	carbohydrate sulfotransferase 1 [Source:RGD Symbol;Acc:1308142]
-0.403737	-0.414264	-0.38464	-0.55247	-0.586541	-0.584461	2.25221	0.673905	2	ENSRNOG00000024923	-4.73994	0.00111817	Abra	actin-binding Rho activating protein [Source:RGD Symbol;Acc:708493]
0.187915	0.222723	-0.36455	-0.615411	-1.1592	-0.966561	0.850694	1.84439	2	ENSRNOG00000025151	1.50514	8.41926e-09	Rab3b	RAB3B, member RAS oncogene family [Source:RGD Symbol;Acc:620922]
-0.249791	-0.448759	-0.353608	-0.599399	-0.765101	-0.708764	1.18851	1.93691	2	ENSRNOG00000025160	-1.61708	7.00211e-10	Akna	AT-hook transcription factor [Source:RGD Symbol;Acc:1308202]
-0.357909	-0.363418	-0.150244	-0.674188	-0.665592	-0.934052	1.58817	1.55723	2	ENSRNOG00000025670	-3.86472	0.00227194	Cavin4	caveolae associated protein 4 [Source:RGD Symbol;Acc:1310395]
-0.941431	-1.15752	-1.09491	0.131658	0.831909	-0.00620733	0.691274	1.54523	2	ENSRNOG00000025882	1.71046	3.43012e-08	Tmeff1	transmembrane protein with EGF-like and two follistatin-like domains 1 [Source:RGD Symbol;Acc:62005]
-0.0505879	0.0225163	-0.175907	-0.788524	-1.08165	-0.88644	1.53465	1.42595	2	ENSRNOG00000026050	1.66318	1.50708e-12	Pimreg	PICALM interacting mitotic regulator [Source:RGD Symbol;Acc:1308747]
-0.342134	-0.306727	-0.463758	-0.720614	-0.781068	-0.552659	1.83267	1.33429	2	ENSRNOG00000026676	-4.64998	0.00637271	Stac3	SH3 and cysteine rich domain 3 [Source:RGD Symbol;Acc:1308964]
-0.460826	-0.464878	-0.414628	-0.604962	-0.64125	-0.641483	1.63468	1.59335	2	ENSRNOG00000027212	-1.28037	0.015773	Rergl	RERG like [Source:RGD Symbol;Acc:1560090]
0.0253122	0.00281743	-0.120859	-1.00194	-0.978728	-0.818648	1.15377	1.73827	2	ENSRNOG00000027232	-2.2145	5.5948e-14	Mefv	MEFV, pyrin innate immunity regulator [Source:RGD Symbol;Acc:61889]
-0.327437	-0.35195	-0.437393	-0.687253	-0.704801	-0.683018	1.75096	1.4409	2	ENSRNOG00000027245	2.32276	0.00271538	Nppb	natriuretic peptide B [Source:RGD Symbol;Acc:3194]
-0.281902	-0.260214	-0.00289478	-0.850909	-0.696917	-0.931139	1.19274	1.83124	2	ENSRNOG00000027253	-2.97106	7.68284e-59	Irf1	interferon regulatory factor 1 [Source:RGD Symbol;Acc:2920]
-0.344804	-0.243135	-0.381529	-0.641851	-0.644108	-0.89603	1.37463	1.77682	2	ENSRNOG00000027341	-3.73578	7.5397e-17	Crtam	cytotoxic and regulatory T cell molecule [Source:RGD Symbol;Acc:1304602]
-0.268314	-0.124234	-0.211452	-0.605385	-0.898929	-0.88449	1.96145	1.03136	2	ENSRNOG00000027480	-1.82767	0.00407595	Jph2	junctophilin 2 [Source:RGD Symbol;Acc:1305196]
-0.885333	-0.86339	-0.911406	1.61047	-0.863829	0.842566	0.627399	0.443519	2	ENSRNOG00000027954	-2.47546	7.06204e-11	Pim2	Pim-2 proto-oncogene, serine/threonine kinase [Source:RGD Symbol;Acc:1560759]
-0.539021	-0.322819	-0.288208	-0.610509	-0.690545	-0.699357	1.24295	1.90751	2	ENSRNOG00000028368	-1.1218	0.00218528	Znfx1	zinc finger, NFX1-type containing 1 [Source:RGD Symbol;Acc:1306344]
0.179238	0.188469	-0.349655	-0.891475	-0.891475	-0.891475	0.658202	1.99817	2	ENSRNOG00000028473	3.13635	5.77466e-10	Synpr	synaptoporin [Source:RGD Symbol;Acc:708366]
-0.897415	-1.25154	-1.12827	0.569242	1.20253	0.388054	1.19522	-0.07782	2	ENSRNOG00000028576	-5.52286	0.0135379	Ky	kyphoscoliosis peptidase [Source:RGD Symbol;Acc:1305407]
-0.542036	-0.544354	-0.540104	-0.533632	-0.536027	-0.535578	1.75223	1.4795	2	ENSRNOG00000028616	-5.1273	0.000626221	Mylk2	myosin light chain kinase 2 [Source:RGD Symbol;Acc:620934]
-0.723812	-0.748138	-0.722761	-0.331439	-0.40685	0.185351	2.18298	0.564665	2	ENSRNOG00000028708	-2.84784	0.00125385	Mpo	myeloperoxidase [Source:RGD Symbol;Acc:1592081]
-0.235567	-0.11127	-0.255857	-0.626569	-0.919354	-0.864449	1.09283	1.92024	2	ENSRNOG00000029071	1.33715	1.40232e-09	Pitpnm3	PITPNM family member 3 [Source:RGD Symbol;Acc:1308200]
-0.24802	-0.4562	-0.224704	-0.61147	-0.720943	-0.742237	2.10369	0.899882	2	ENSRNOG00000029087	-4.90742	0.0005154	Itgb6	integrin subunit beta 6 [Source:RGD Symbol;Acc:1303119]
-0.499887	-0.509464	-0.520152	-0.55716	-0.566502	-0.566307	1.40304	1.81643	2	ENSRNOG00000029778	-1.86693	4.0379e-11	Gimap4	GTPase, IMAP family member 4 [Source:RGD Symbol;Acc:628765]
-0.228792	-0.182986	-0.253489	-0.787163	-0.815599	-0.75028	1.98195	1.03636	2	ENSRNOG00000029792	-1.90798	5.34864e-11	Gimap5	GTPase, IMAP family member 5 [Source:RGD Symbol;Acc:628871]
-0.489161	-0.495639	-0.501964	-0.557721	-0.570051	-0.577362	1.28001	1.91189	2	ENSRNOG00000030515	4.15565	0.0346875	Drd2	dopamine receptor D2 [Source:RGD Symbol;Acc:2520]
-0.508108	-0.505024	-0.508717	-0.553552	-0.590263	-0.573013	1.60721	1.63147	2	ENSRNOG00000030889	-1.23506	2.15684e-07	Kif21b	kinesin family member 21B [Source:RGD Symbol;Acc:1306206]
-0.532846	-0.549464	-0.536767	-0.425131	-0.523982	-0.540511	1.03157	2.07713	2	ENSRNOG00000031671	1.18529	2.40091e-06	Foxs1	forkhead box S1 [Source:RGD Symbol;Acc:1310679]
-0.466554	-0.355076	-0.499753	-0.605177	-0.571295	-0.653088	1.97743	1.17352	2	ENSRNOG00000031834	-4.55379	0.00042977	Actc1	actin, alpha, cardiac muscle 1 [Source:RGD Symbol;Acc:2026]
-0.461899	-0.530443	-0.553537	-0.569793	-0.548981	-0.568618	1.51059	1.72268	2	ENSRNOG00000031974	2.39895	4.61864e-06	Lgals2	galectin 2 [Source:RGD Symbol;Acc:621269]
-0.450218	-0.474748	-0.526572	-0.581414	-0.586258	-0.563989	1.92956	1.25364	2	ENSRNOG00000032410	1.16844	0.0203536	P2rx3	purinergic receptor P2X 3 [Source:RGD Symbol;Acc:620253]
-0.0178586	-0.0981895	-0.273098	-0.730605	-0.984869	-0.893377	1.25447	1.74353	2	ENSRNOG00000032839	-2.97844	0.0263524	Aoc1	amine oxidase, copper containing 1 [Source:RGD Symbol;Acc:61296]
-0.506047	-0.485724	-0.517718	-0.549053	-0.57674	-0.573912	1.35258	1.85662	2	ENSRNOG00000033026	-1.93991	3.49376e-06	Batf	basic leucine zipper ATF-like transcription factor [Source:RGD Symbol;Acc:1304923]
-0.697164	-0.702883	-0.606544	-0.193453	-0.382628	-0.607846	1.52814	1.66238	2	ENSRNOG00000033575	-1.68374	6.00599e-11	Sytl1	synaptotagmin-like 1 [Source:RGD Symbol;Acc:1310715]
-0.733444	-0.592638	-0.725817	0.0560408	-0.62965	-0.235931	2.15004	0.711396	2	ENSRNOG00000033734	-2.36401	0.0190399	Gpr25	G protein-coupled receptor 25 [Source:RGD Symbol;Acc:1311611]
-0.815838	-0.907889	-1.41417	0.0508431	-0.0922213	1.08148	1.30306	0.79473	2	ENSRNOG00000034228	-2.92228	0.00954704	Capn3	calpain 3 [Source:RGD Symbol;Acc:2269]
-0.589677	-0.599944	-0.583924	-0.307735	-0.608135	-0.533578	1.67594	1.54706	2	ENSRNOG00000036659	1.02284	9.77607e-08	Emp1	epithelial membrane protein 1 [Source:RGD Symbol;Acc:2552]
-0.733351	-0.850037	-0.825126	1.44472	-0.807126	-0.192587	1.40328	0.560231	2	ENSRNOG00000036827	-1.16482	9.79697e-09	Tmem268	transmembrane protein 268 [Source:RGD Symbol;Acc:1304595]
-0.270172	-0.126739	-0.18599	-0.750311	-0.764916	-0.764717	0.708387	2.15446	2	ENSRNOG00000037134	-2.44562	1.17833e-37	Slamf8	SLAM family member 8 [Source:RGD Symbol;Acc:1306263]
-0.230663	-0.0654749	-0.379623	-0.612596	-0.828666	-0.823399	2.0766	0.863826	2	ENSRNOG00000038150	1.10379	0.000503417	Col5a1	collagen type V alpha 1 chain [Source:RGD Symbol;Acc:70920]
-0.0591855	-0.0856185	-0.25597	-0.74961	-0.915654	-0.962976	1.57976	1.44925	2	ENSRNOG00000038480	-1.09957	9.98171e-05	Csf3r	colony stimulating factor 3 receptor [Source:RGD Symbol;Acc:1309114]
-1.01391	-1.01391	-1.01391	0.416725	-0.275794	1.41293	0.213342	1.27451	2	ENSRNOG00000038625	1.06881	2.45075e-13	Ncs1	neuronal calcium sensor 1 [Source:RGD Symbol;Acc:68417]
-0.106215	-0.326891	-0.388017	-0.774586	-0.699843	-0.833046	1.72787	1.40072	2	ENSRNOG00000039336	-2.14821	8.07987e-05	Clip4	CAP-GLY domain containing linker protein family, member 4 [Source:RGD Symbol;Acc:1311049]
-0.679615	-0.768207	-0.858579	1.34582	-0.851912	1.0576	1.17444	-0.419546	2	ENSRNOG00000039388	1.18219	2.3455e-06	Gpnmb	glycoprotein nmb [Source:RGD Symbol;Acc:71008]
-0.541913	-0.482576	-0.436384	-0.57645	-0.556304	-0.564804	1.98812	1.17032	2	ENSRNOG00000039560	-2.92034	4.2253e-39	Ass1	argininosuccinate synthase 1 [Source:RGD Symbol;Acc:2163]
-0.848385	-0.902137	-1.12879	-0.363716	0.134902	1.31529	1.48997	0.302869	2	ENSRNOG00000040301	1.43637	0.00402892	Gjb2	gap junction protein, beta 2 [Source:RGD Symbol;Acc:728891]
-0.272539	-0.237675	-0.278439	-0.666935	-0.831255	-0.836184	1.36143	1.76159	2	ENSRNOG00000041989	1.00563	5.62922e-10	Slc18a2	solute carrier family 18 member A2 [Source:RGD Symbol;Acc:3694]
-1.11154	-1.24936	-1.03667	1.23178	0.403091	0.0652487	0.802827	0.894622	2	ENSRNOG00000042344	-5.22206	0.00889988	Hnf4a	hepatocyte nuclear factor 4, alpha [Source:RGD Symbol;Acc:2810]
0.144986	-0.629376	-0.55783	-0.632512	-0.700435	-0.627113	1.9915	1.01078	2	ENSRNOG00000042596	-3.19882	6.81044e-25	Arpp21	cAMP regulated phosphoprotein 21 [Source:RGD Symbol;Acc:1593239]
-0.836381	-0.836381	-0.836381	0.829331	-0.527879	-0.144798	1.9335	0.418986	2	ENSRNOG00000042634	-1.67016	1.81557e-08	Trim14	tripartite motif-containing 14 [Source:RGD Symbol;Acc:1311514]
-0.736783	-0.569827	-0.894135	-0.470374	0.00967212	-0.227662	2.11026	0.778851	2	ENSRNOG00000042717	-1.21911	0.0467555	Tnfsf15	TNF superfamily member 15 [Source:RGD Symbol;Acc:628735]
-0.887482	-1.00046	-0.937565	1.82137	-0.503245	0.467404	0.555498	0.484482	2	ENSRNOG00000043201	-4.03535	0.007073	Pcare	photoreceptor cilium actin regulator [Source:RGD Symbol;Acc:1304963]
-0.268393	-0.171041	-0.0858835	-0.611523	-0.91007	-1.00198	1.66106	1.38783	2	ENSRNOG00000043304	1.1456	0.0311748	Penk	proenkephalin [Source:RGD Symbol;Acc:68946]
-0.382523	-0.292303	-0.359179	-0.692028	-0.706216	-0.756101	1.65378	1.53457	2	ENSRNOG00000045553	-4.52652	0.00286179	Synpo2l	synaptopodin 2-like [Source:RGD Symbol;Acc:1565434]
-0.490289	-0.491076	-0.489451	-0.47649	-0.482474	-0.481032	2.27738	0.633435	2	ENSRNOG00000045797	-2.16619	1.13013e-08	Slco5a1	solute carrier organic anion transporter family, member 5A1 [Source:RGD Symbol;Acc:1307132]
-0.244598	-0.430902	-0.620445	-0.620445	-0.620445	-0.620445	1.91811	1.23917	2	ENSRNOG00000045947	1.57967	1.31611e-12	Pcdh17	protocadherin 17 [Source:RGD Symbol;Acc:1304753]
-1.10897	-0.972478	-0.911396	0.215312	0.397769	-0.128518	0.694223	1.81405	2	ENSRNOG00000045949	2.71479	0.0355478	Grik3	glutamate ionotropic receptor kainate type subunit 3 [Source:RGD Symbol;Acc:71027]
-0.384904	-0.342982	-0.424782	-0.661692	-0.6556	-0.693523	1.26446	1.89903	2	ENSRNOG00000046005	1.25228	0.00390089	Dpysl5	dihydropyrimidinase-like 5 [Source:RGD Symbol;Acc:620467]
-0.274063	-0.188743	-0.348668	-0.752266	-0.752265	-0.719693	1.01277	2.02292	2	ENSRNOG00000046258	-3.0819	0.000243383	Lrriq4	leucine-rich repeats and IQ motif containing 4 [Source:RGD Symbol;Acc:2323202]
-0.839293	-0.717543	-0.839293	0.440846	0.4216	0.416976	1.956	-0.839293	2	ENSRNOG00000046294	-3.5657	1.93228e-13	Rab19	RAB19, member RAS oncogene family [Source:RGD Symbol;Acc:1565263]
-0.303326	0.168861	-0.0330205	-1.06399	-0.890804	-0.802852	1.58503	1.34011	2	ENSRNOG00000046660	1.05718	0.0240437	Gucy2c	guanylate cyclase 2C [Source:RGD Symbol;Acc:2771]
-0.255904	0.0353303	-0.403732	-0.85599	-0.925284	-0.670362	1.51247	1.56347	2	ENSRNOG00000046744	-1.42569	0.0419644	Piwil4	piwi-like RNA-mediated gene silencing 4 [Source:RGD Symbol;Acc:1311015]
-0.471269	-0.173292	-0.417068	-0.642291	-0.638416	-0.589744	2.21017	0.721906	2	ENSRNOG00000046848	-5.07678	0.00037941	Sln	sarcolipin [Source:RGD Symbol;Acc:1305224]
-0.499108	-0.506834	-0.538715	-0.55992	-0.560918	-0.573332	1.6506	1.58823	2	ENSRNOG00000046858	-4.14705	0.00212326	Tnni1	troponin I1, slow skeletal type [Source:RGD Symbol;Acc:621765]
-0.489034	-0.275421	-0.323711	-0.664721	-0.66207	-0.632448	0.950691	2.09671	2	ENSRNOG00000046890	-3.08142	5.92255e-06	AABR07017902.1
-0.968321	-1.12239	-0.851586	0.093909	0.255316	-0.202872	1.23431	1.56164	2	ENSRNOG00000047005	-1.22619	4.8429e-07	Zc3h12a	zinc finger CCCH type containing 12A [Source:RGD Symbol;Acc:1306776]
-0.486208	-0.500577	-0.391868	-0.556945	-0.555301	-0.560801	0.905373	2.14633	2	ENSRNOG00000047013	-2.34218	1.39844e-10	Lad1	ladinin 1 [Source:RGD Symbol;Acc:1310652]
-0.661161	-0.667482	-0.651973	-0.0973245	-0.656152	-0.432376	1.74455	1.42192	2	ENSRNOG00000047046	-2.01657	5.29033e-06	Cidec	cell death-inducing DFFA-like effector c [Source:RGD Symbol;Acc:1562113]
-0.443595	-0.268056	-0.44967	-0.701059	-0.682057	-0.657121	1.51223	1.68933	2	ENSRNOG00000047143	2.63768	0.00123811	Xkr7	XK related 7 [Source:RGD Symbol;Acc:1359224]
-0.73543	-0.574112	-0.712575	-0.35141	-0.224772	-0.454983	0.988362	2.06492	2	ENSRNOG00000047175	-2.90172	0.00591565	Asb4	ankyrin repeat and SOCS box-containing 4 [Source:RGD Symbol;Acc:1563114]
-0.859363	-0.986528	-0.843634	1.68504	-0.762218	0.388591	0.855799	0.522313	2	ENSRNOG00000047218	1.05103	0.000242675	Rab6b	RAB6B, member RAS oncogene family [Source:RGD Symbol;Acc:1309958]
-0.418917	-0.454384	-0.417903	-0.568428	-0.664927	-0.686055	1.44181	1.76881	2	ENSRNOG00000047493	2.57273	9.6454e-11	Hepacam	hepatic and glial cell adhesion molecule [Source:NCBI gene;Acc:300517]
-0.495577	-0.42615	-0.480798	-0.588711	-0.572374	-0.596994	1.1826	1.978	2	ENSRNOG00000047505	1.07466	1.06843e-08	Copz2	coatomer protein complex, subunit zeta 2 [Source:RGD Symbol;Acc:1306948]
-1.31428	-0.898453	-1.10015	0.716211	0.803574	-0.228446	1.03198	0.989569	2	ENSRNOG00000047551	-1.19266	5.74433e-08	Cnr2	cannabinoid receptor 2 [Source:RGD Symbol;Acc:619713]
-0.494878	0.381851	-0.361742	-0.849153	-0.835185	-0.808354	1.442	1.52546	2	ENSRNOG00000047653	-1.12361	5.57879e-27	Nub1	negative regulator of ubiquitin-like proteins 1 [Source:RGD Symbol;Acc:1359489]
-0.680041	-0.679761	-0.712619	-0.0530455	-0.561376	-0.305761	2.07869	0.91391	2	ENSRNOG00000047860	2.7196	0.0022155	Fgf14	fibroblast growth factor 14 [Source:RGD Symbol;Acc:620165]
-0.381366	-0.214483	-0.281326	-0.675467	-0.788107	-0.7615	1.19044	1.91181	2	ENSRNOG00000047960	-3.05152	3.87971e-10	Dnase1l3	deoxyribonuclease 1-like 3 [Source:RGD Symbol;Acc:620669]
-0.0782371	0.526948	0.0198678	-1.09346	-1.17419	-0.777037	0.956811	1.6193	2	ENSRNOG00000048433	1.38044	1.53979e-06	Fbxo44	F-box protein 44 [Source:RGD Symbol;Acc:1562463]
-0.549092	-0.585893	-0.591179	-0.266086	-0.577362	-0.448088	2.15983	0.857873	2	ENSRNOG00000049388	3.29425	0.00297637	Adra2c	adrenoceptor alpha 2C [Source:RGD Symbol;Acc:2058]
-0.86925	-0.943199	-0.749133	-0.275109	0.23085	-0.395917	1.53678	1.46498	2	ENSRNOG00000049452	1.34919	1.67761e-10	Fstl3	follistatin like 3 [Source:RGD Symbol;Acc:621811]
-0.392884	-0.187719	-0.184108	-0.549462	-0.964607	-0.834575	1.53295	1.58041	2	ENSRNOG00000050040	1.00533	0.0185682	Wdr54	WD repeat domain 54 [Source:RGD Symbol;Acc:1561494]
-0.517363	-0.475036	-0.513068	-0.578214	-0.587806	-0.55605	1.46226	1.76527	2	ENSRNOG00000050767	-3.73171	1.59303e-08	Fcnb	ficolin B [Source:RGD Symbol;Acc:621222]
-0.0515039	-0.177751	-0.311091	-0.590122	-0.991233	-0.932678	1.48429	1.57009	2	ENSRNOG00000050784	-1.41313	1.66012e-10	Sh3bp1	SH3-domain binding protein 1 [Source:RGD Symbol;Acc:1306275]
0.160367	0.49552	-0.388974	-0.893924	-1.1867	-0.780018	0.850797	1.74293	2	ENSRNOG00000051199	-1.19789	0.000160015	Tbkbp1	TBK1 binding protein 1 [Source:RGD Symbol;Acc:631328]
-1.00183	-1.01797	-1.03523	-0.123629	0.0335038	0.439386	1.25719	1.44858	2	ENSRNOG00000051684	-2.98834	1.30564e-09	Tbx21	T-box 21 [Source:RGD Symbol;Acc:1308264]
-1.26394	-0.752123	-1.13858	0.243352	0.455092	0.335958	0.384278	1.73596	2	ENSRNOG00000051824	-1.4512	9.80191e-11	Tbc1d4	TBC1 domain family, member 4 [Source:RGD Symbol;Acc:1561609]
-0.432791	-0.384564	-0.383465	-0.679377	-0.600109	-0.667818	1.19017	1.95796	2	ENSRNOG00000052486	-3.78002	2.33453e-05	Hemgn	hemogen [Source:RGD Symbol;Acc:621569]
-0.693693	-0.703178	-0.665345	-0.0296156	-0.687973	-0.307355	1.19164	1.89552	2	ENSRNOG00000052634	-5.38712	0.00166391	Unc45b	unc-45 myosin chaperone B [Source:RGD Symbol;Acc:1305666]
-0.486179	-0.634062	-0.596645	-0.135049	-0.0762364	-0.441677	2.40525	-0.0354005	2	ENSRNOG00000053633	-1.86221	1.44586e-14	Epsti1	epithelial stromal interaction 1 [Source:RGD Symbol;Acc:1563207]
-0.534233	-0.28577	-0.551841	-0.594716	-0.646603	-0.589448	1.40029	1.80232	2	ENSRNOG00000053753	-1.25735	9.44734e-06	Gpr160	G protein-coupled receptor 160 [Source:RGD Symbol;Acc:1560200]
-1.0442	-1.07885	-1.09007	0.543758	0.416278	-0.00206212	0.605222	1.64992	2	ENSRNOG00000053811	-1.35084	0.00112978	Cd164l2	CD164 molecule like 2 [Source:RGD Symbol;Acc:2323068]
-0.840828	-0.885578	-1.38958	-0.404576	0.540501	0.666072	1.18031	1.13368	2	ENSRNOG00000054052	-1.7544	1.5953e-08	Prr15	proline rich 15 [Source:RGD Symbol;Acc:1311589]
-0.952278	-0.950792	-1.12475	1.20315	0.0762927	-0.22727	1.47129	0.504358	2	ENSRNOG00000054142	-1.01461	0.000307402	Wipf3	WAS/WASL interacting protein family, member 3 [Source:RGD Symbol;Acc:708559]
-0.682987	-0.601716	-0.694332	-0.473466	-0.679298	0.023046	1.84682	1.26193	2	ENSRNOG00000054495	1.321	3.00201e-06	Stox2	storkhead box 2 [Source:RGD Symbol;Acc:708477]
-0.316313	-0.168836	-0.574656	-0.662143	-0.594867	-0.81861	1.85349	1.28193	2	ENSRNOG00000054508	3.64154	1.69558e-08	AABR07072759.1	trichohyalin-like 1 [Source:NCBI gene;Acc:295193]
-0.923648	-0.678485	-0.966933	0.893581	-0.732105	0.91155	1.6045	-0.108458	2	ENSRNOG00000055067	1.23047	3.52668e-07	Sh3bgrl2	SH3 domain binding glutamic acid-rich protein like 2 [Source:MGI Symbol;Acc:MGI:1915350]
-0.42033	-0.329001	-0.428545	-0.682522	-0.672808	-0.673797	1.51271	1.69429	2	ENSRNOG00000055157	1.63549	8.67676e-12	Lrrn2	leucine rich repeat neuronal 2 [Source:RGD Symbol;Acc:1305482]
-1.5412	-0.824124	-0.897509	0.985382	-0.0308864	0.773	0.325004	1.21033	2	ENSRNOG00000055178	-2.85377	1.7772e-14	Lck	LCK proto-oncogene, Src family tyrosine kinase [Source:RGD Symbol;Acc:2994]
-0.439209	-0.409721	-0.372419	-0.570038	-0.664837	-0.632927	1.01469	2.07446	2	ENSRNOG00000055382	-1.54745	0.0239331	Grip2	glutamate receptor interacting protein 2 [Source:RGD Symbol;Acc:621668]
-0.356836	-0.332631	-0.275561	-0.697528	-0.840312	-0.672341	1.57342	1.60179	2	ENSRNOG00000055751	4.25293	0.0392582	Slco1c1	solute carrier organic anion transporter family, member 1c1 [Source:RGD Symbol;Acc:628660]
-0.603312	-0.932371	-0.84014	-0.0143647	-0.651189	0.0152551	1.68287	1.34325	2	ENSRNOG00000056151	-1.24751	6.11598e-12	Akap17b	A kinase (PRKA) anchor protein 17B [Source:RGD Symbol;Acc:1566363]
-0.725593	-0.943157	-0.837745	-0.108112	-0.00187612	-0.0746618	0.55698	2.13417	2	ENSRNOG00000056184	-2.66998	6.51912e-66	Nampt	nicotinamide phosphoribosyltransferase [Source:RGD Symbol;Acc:631365]
-0.785937	-0.98143	-1.18032	0.910945	0.650634	0.153654	-0.381193	1.61365	2	ENSRNOG00000056263	3.31482	0.00438452	Cdh10	cadherin 10 [Source:RGD Symbol;Acc:619741]
-0.690325	-0.706239	-0.691383	0.194216	-0.701285	-0.446468	1.83098	1.2105	2	ENSRNOG00000056457	1.80909	6.13305e-09	Bche	butyrylcholinesterase [Source:RGD Symbol;Acc:619996]
-0.509042	-0.522838	-0.527464	-0.552635	-0.575528	-0.550815	1.67346	1.56486	2	ENSRNOG00000056558	1.39189	0.000108845	Tram1l1	translocation associated membrane protein 1-like 1 [Source:RGD Symbol;Acc:1306398]
-1.30875	-0.822782	-0.708844	-0.551093	0.984188	0.0292555	1.24849	1.12953	2	ENSRNOG00000057078	-1.44703	2.08977e-10	Olfm1	olfactomedin 1 [Source:RGD Symbol;Acc:620320]
-0.471333	-0.342646	-0.454771	-0.595689	-0.669226	-0.676517	1.4626	1.74758	2	ENSRNOG00000057096	1.19064	0.000109168	Tgfb3	transforming growth factor, beta 3 [Source:RGD Symbol;Acc:3851]
-0.403747	-0.337669	-0.222451	-0.633112	-0.80345	-0.769992	1.52021	1.65021	2	ENSRNOG00000057620	-1.59337	0.00886258	Kcnh2	potassium voltage-gated channel subfamily H member 2 [Source:RGD Symbol;Acc:621414]
-0.0731785	0.222752	-0.147786	-0.929018	-1.12867	-0.814898	1.40874	1.46205	2	ENSRNOG00000057903	1.47571	0.00829513	Fam161a	FAM161A, centrosomal protein [Source:RGD Symbol;Acc:1304999]
-0.832142	-0.852312	-0.867723	1.68368	-0.8786	0.229385	0.666371	0.851345	2	ENSRNOG00000057988	-1.36641	0.0408018	Pgm1	phosphoglucomutase 1 [Source:RGD Symbol;Acc:3316]
-0.791416	-0.917014	-1.04617	1.67617	-0.708571	0.571455	0.782868	0.432675	2	ENSRNOG00000057989	-1.81378	0.000263579	Clcnkb	chloride voltage-gated channel Kb [Source:RGD Symbol;Acc:628639]
-0.878633	-1.3849	-0.985076	0.217059	0.339922	1.01384	1.44785	0.229942	2	ENSRNOG00000058193	-1.15535	4.7186e-11	Fgr	FGR proto-oncogene, Src family tyrosine kinase [Source:RGD Symbol;Acc:621319]
-0.233167	-0.0569048	-0.438136	-0.775602	-0.81929	-0.765763	1.7901	1.29876	2	ENSRNOG00000058243	-3.09442	4.1805e-17	Acod1	aconitate decarboxylase 1 [Source:RGD Symbol;Acc:1563454]
-0.374468	-0.145143	-0.599906	-0.599906	-0.599906	-0.599906	0.705228	2.214	2	ENSRNOG00000058429	1.08707	3.61484e-07	Gsdme	gasdermin E [Source:MGI Symbol;Acc:MGI:1889850]
-0.317327	-0.0850457	-0.161032	-0.782007	-0.833522	-0.738491	0.842761	2.07466	2	ENSRNOG00000059326	-1.07469	1.22596e-12	Pnp	purine nucleoside phosphorylase [Source:RGD Symbol;Acc:1597189]
-0.176804	-0.170976	-0.168644	-0.852691	-0.852691	-0.852691	1.49507	1.57943	2	ENSRNOG00000059539	-1.22291	6.53237e-09	Rapgef6	Rap guanine nucleotide exchange factor 6 [Source:RGD Symbol;Acc:1307645]
-0.528722	-0.539971	-0.527388	-0.518405	-0.513081	-0.521029	1.13246	2.01614	2	ENSRNOG00000059605	-1.01537	1.56507e-05	Clec4a3	C-type lectin domain family 4, member A3 [Source:RGD Symbol;Acc:1359528]
-0.548294	-0.554649	-0.548139	-0.480766	-0.531353	-0.527755	1.91811	1.27284	2	ENSRNOG00000059753	-1.29033	0.000995537	Plpp7	phospholipid phosphatase 7 (inactive) [Source:RGD Symbol;Acc:1305821]
-0.384116	-0.283905	-0.42955	-0.653194	-0.719714	-0.719729	1.461	1.72921	2	ENSRNOG00000060141	-4.12262	2.05096e-05	Car3	carbonic anhydrase 3 [Source:RGD Symbol;Acc:2241]
-0.330547	-0.160893	-0.287469	-0.621829	-0.771169	-0.925642	1.81954	1.27801	2	ENSRNOG00000060179	-2.32181	0.00152579	Cldn10	claudin 10 [Source:RGD Symbol;Acc:1308027]
-1.00668	-1.14903	-0.890386	-0.505394	1.30011	0.365752	0.852631	1.033	2	ENSRNOG00000060438	1.40879	0.00427966	Faxc	failed axon connections homolog [Source:RGD Symbol;Acc:1562449]
-0.293346	-0.0547869	-0.352005	-0.757881	-0.799367	-0.854418	1.52446	1.58735	2	ENSRNOG00000060728	-1.10081	0.000540354	Exoc3l4	exocyst complex component 3-like 4 [Source:RGD Symbol;Acc:1307749]
-0.426441	-0.49951	-0.489366	-0.579219	-0.621185	-0.61735	1.60435	1.62872	2	ENSRNOG00000061544	-1.18839	0.00104532	Lef1	lymphoid enhancer binding factor 1 [Source:RGD Symbol;Acc:620241]
-0.594383	-1.09228	-1.163	0.267293	0.662597	1.46812	-0.590629	1.04228	2	ENSRNOG00000061650	-3.63031	5.74433e-08	Slc27a2	solute carrier family 27 member 2 [Source:RGD Symbol;Acc:71103]
-1.05759	-1.14078	-1.10934	1.3481	-0.0185645	0.388228	1.03697	0.552967	2	ENSRNOG00000061876	-1.18039	2.40643e-11	Tnfaip2	TNF alpha induced protein 2 [Source:RGD Symbol;Acc:1594556]
-0.340346	-0.791683	-0.862961	1.17483	1.50267	0.841708	-0.715165	-0.809043	3	ENSRNOG00000000034	-1.39622	4.97273e-16	Enpp4	ectonucleotide pyrophosphatase/phosphodiesterase 4 [Source:RGD Symbol;Acc:1308689]
-0.665306	-0.665306	-0.42265	0.259316	2.11745	0.707107	-0.665306	-0.665306	3	ENSRNOG00000000055	-1.0792	9.40904e-16	Ralgds	ral guanine nucleotide dissociation stimulator [Source:RGD Symbol;Acc:3533]
-0.531917	-0.715906	-0.602892	0.992214	1.73643	0.734963	-0.822494	-0.790397	3	ENSRNOG00000000097	1.00205	0.000943375	Chmp4c	charged multivesicular body protein 4C [Source:RGD Symbol;Acc:1564543]
-0.430541	-0.237805	-0.493156	0.838269	1.38423	1.1781	-1.09316	-1.14593	3	ENSRNOG00000000123	1.16274	0.0139676	Pde8b	phosphodiesterase 8B [Source:RGD Symbol;Acc:735041]
-0.194656	-0.559403	-0.528386	1.59537	1.10704	0.660024	-1.02517	-1.05482	3	ENSRNOG00000000137	-3.1875	3.47338e-39	Cd28	Cd28 molecule [Source:RGD Symbol;Acc:2299]
-0.186307	-0.58714	-0.334816	0.620005	1.424	1.28038	-1.0829	-1.13323	3	ENSRNOG00000000187	1.77802	0.000163808	Rasl10b	RAS-like, family 10, member B [Source:RGD Symbol;Acc:1310873]
-0.329436	-0.389643	-0.945155	1.14285	1.52461	0.757486	-0.665941	-1.09477	3	ENSRNOG00000000195	-1.73362	0.00118778	Ccr4	C-C motif chemokine receptor 4 [Source:RGD Symbol;Acc:620594]
-0.390491	-0.546199	-0.713886	2.01344	0.558836	0.655458	-0.788659	-0.788494	3	ENSRNOG00000000239	-1.05848	5.16502e-07	Lcp1	lymphocyte cytosolic protein 1 [Source:RGD Symbol;Acc:1308288]
-0.149967	-0.552197	-0.232874	0.811423	1.56772	0.886423	-1.18486	-1.14567	3	ENSRNOG00000000245	-2.77121	3.13027e-09	Styk1	serine/threonine/tyrosine kinase 1 [Source:RGD Symbol;Acc:1564211]
-0.555886	-0.405762	-0.551775	0.369844	1.75711	1.17925	-0.896391	-0.896391	3	ENSRNOG00000000251	-1.34794	0.000750343	Ndrg2	NDRG family member 2 [Source:RGD Symbol;Acc:621874]
-0.161776	-0.502451	-0.535606	0.298169	1.72374	1.1748	-1.01286	-0.984017	3	ENSRNOG00000000323	-2.00621	0.0365732	Misp	mitotic spindle positioning [Source:RGD Symbol;Acc:1595680]
0.00331425	-0.421673	-0.331915	0.377751	0.688466	1.905	-1.11322	-1.10772	3	ENSRNOG00000000335	-1.93003	0.000360839	Cpt1b	carnitine palmitoyltransferase 1B [Source:RGD Symbol;Acc:2397]
-0.483238	-0.553915	-0.526577	2.14999	-0.529963	0.89578	-0.367866	-0.584212	3	ENSRNOG00000000383	1.13846	2.21371e-09	Thbs2	thrombospondin 2 [Source:RGD Symbol;Acc:1310979]
-0.691665	-1.02228	-0.876498	0.736688	1.74298	0.87511	-0.195479	-0.56885	3	ENSRNOG00000000394	1.47228	6.02325e-05	Mrap2	melanocortin 2 receptor accessory protein 2 [Source:RGD Symbol;Acc:1309873]
-0.544728	-0.518945	-0.544728	2.14155	-0.515059	0.918479	-0.426337	-0.510234	3	ENSRNOG00000000405	-1.59169	2.53339e-21	Dapp1	dual adaptor of phosphotyrosine and 3-phosphoinositides 1 [Source:RGD Symbol;Acc:1310189]
-0.268599	-0.570926	-0.353697	0.28282	1.70284	1.21332	-1.08495	-0.920808	3	ENSRNOG00000000435	-4.19263	7.54565e-15	Gzma	granzyme A [Source:RGD Symbol;Acc:628640]
-0.550495	-0.788483	-0.669563	1.04623	1.60722	0.876668	-0.653404	-0.868167	3	ENSRNOG00000000443	1.0557	5.33737e-06	Sphk1	sphingosine kinase 1 [Source:RGD Symbol;Acc:620048]
-0.171597	-0.682606	-0.669187	1.82998	0.904687	0.561815	-0.855182	-0.917906	3	ENSRNOG00000000451	-1.04903	1.90247e-14	Nod1	nucleotide-binding oligomerization domain containing 1 [Source:RGD Symbol;Acc:1562269]
-0.351771	-0.656199	-0.628916	0.25344	1.64	1.39195	-0.823319	-0.825181	3	ENSRNOG00000000454	-1.40786	6.00954e-31	Acsl1	acyl-CoA synthetase long-chain family member 1 [Source:RGD Symbol;Acc:2015]
-0.742886	-0.263116	-0.533742	0.482201	1.97662	0.74701	-0.767777	-0.89831	3	ENSRNOG00000000455	2.38003	1.98551e-09	Cth	cystathionine gamma-lyase [Source:RGD Symbol;Acc:2443]
-0.436493	-0.648107	-0.656398	1.195	1.43341	0.918869	-0.892149	-0.91413	3	ENSRNOG00000000456	-2.91376	0.0035869	Gzmk	granzyme K [Source:RGD Symbol;Acc:68401]
-0.563016	-0.615676	-0.68126	1.40018	1.29987	0.861354	-0.839185	-0.862268	3	ENSRNOG00000000457	1.63611	0.000843456	Col6a5	collagen type VI alpha 5 chain [Source:RGD Symbol;Acc:1565804]
-0.538931	-0.703133	-0.683249	1.36905	1.32292	0.877997	-0.805613	-0.839048	3	ENSRNOG00000000459	-3.07591	2.71529e-14	Ccr7	C-C motif chemokine receptor 7 [Source:RGD Symbol;Acc:735151]
-0.492798	-0.781144	-0.640742	0.68772	2.01605	0.536066	-0.532949	-0.792205	3	ENSRNOG00000000471	-4.82328	0.0141061	Pitx2	paired-like homeodomain 2 [Source:RGD Symbol;Acc:3331]
-0.645447	-1.01938	-0.962514	2.08661	-0.111762	0.35236	-0.0526631	0.352786	3	ENSRNOG00000000478	-4.09886	0.00252983	Cpa1	carboxypeptidase A1 [Source:RGD Symbol;Acc:2388]
-0.358508	-0.562072	-0.18946	0.435826	1.90868	0.793512	-0.995691	-1.03228	3	ENSRNOG00000000502	1.36982	3.1117e-09	Fam181b	family with sequence similarity 181, member B [Source:RGD Symbol;Acc:1564695]
-0.107234	-0.462889	-0.295672	1.07376	1.24908	0.989601	-1.19747	-1.24917	3	ENSRNOG00000000528	-2.24051	2.78883e-28	Tox	thymocyte selection-associated high mobility group box [Source:RGD Symbol;Acc:1310455]
-0.367484	-0.437863	-0.47421	0.84713	1.4018	1.19397	-1.07517	-1.08817	3	ENSRNOG00000000529	-1.50732	0.000924578	Blk	BLK proto-oncogene, Src family tyrosine kinase [Source:RGD Symbol;Acc:1308859]
-0.436465	-0.728074	-0.654938	0.498184	1.27786	1.64104	-0.790313	-0.807298	3	ENSRNOG00000000562	-1.38966	9.05594e-15	Parp8	poly (ADP-ribose) polymerase family, member 8 [Source:NCBI gene;Acc:294762]
-0.497215	-0.909717	-0.488866	0.944616	2.02153	0.106679	-0.548182	-0.628843	3	ENSRNOG00000000597	1.01349	0.00176307	Pdgfrl	platelet-derived growth factor receptor-like [Source:RGD Symbol;Acc:1308028]
-0.285237	-0.48517	-0.347997	0.717741	1.68022	0.909618	-1.08388	-1.10529	3	ENSRNOG00000000655	1.17524	1.18109e-09	Col8a2	collagen type VIII alpha 2 chain [Source:RGD Symbol;Acc:1305182]
-0.232411	-0.412969	0.0384537	0.42123	1.79864	0.751668	-1.16349	-1.20112	3	ENSRNOG00000000699	-1.08487	0.000101639	Tmem154	transmembrane protein 154 [Source:RGD Symbol;Acc:1563262]
-0.331328	-0.644088	-0.707193	0.784668	1.42436	1.29379	-0.899074	-0.921141	3	ENSRNOG00000000723	2.48165	0.00727473	Dlx5	distal-less homeobox 5 [Source:RGD Symbol;Acc:2506]
-0.455594	-0.745113	-0.659725	0.931882	1.51152	1.10581	-0.83667	-0.852105	3	ENSRNOG00000000763	-2.94552	0.0014356	Ccl5	C-C motif chemokine ligand 5 [Source:RGD Symbol;Acc:69069]
-0.797606	-0.641166	-0.797139	1.21543	1.18459	1.21745	-0.701895	-0.679662	3	ENSRNOG00000000767	-1.12591	0.0110379	Tmem108	transmembrane protein 108 [Source:NCBI gene;Acc:300967]
-0.618345	-0.678148	-0.66959	1.95651	0.739898	0.634514	-0.678508	-0.686331	3	ENSRNOG00000000768	-2.62222	0.00598348	Slc7a10	solute carrier family 7 member 10 [Source:RGD Symbol;Acc:621672]
-0.696808	-0.522447	-0.959101	1.52448	1.2263	0.76912	-0.636377	-0.705167	3	ENSRNOG00000000777	-1.40083	5.21666e-14	Tifa	TRAF-interacting protein with forkhead-associated domain [Source:RGD Symbol;Acc:1359151]
-0.448329	-0.437293	-0.718696	1.21049	1.29157	1.03961	-0.955193	-0.982159	3	ENSRNOG00000000795	-5.89432	0.00050013	Hspb3	heat shock protein family B (small) member 3 [Source:RGD Symbol;Acc:68345]
-0.296798	-0.300333	-0.177257	1.02594	1.72483	0.327904	-1.13945	-1.16483	3	ENSRNOG00000000811	-5.20288	5.55688e-05	Stoml3	stomatin like 3 [Source:RGD Symbol;Acc:1311090]
-0.0732385	-0.566908	-0.481193	0.611149	0.953675	1.69484	-1.06916	-1.06916	3	ENSRNOG00000000814	1.2396	1.80458e-06	Clmn	calmin [Source:RGD Symbol;Acc:1306741]
-0.575702	-0.71946	-0.428473	2.05251	0.782201	0.327848	-0.71946	-0.71946	3	ENSRNOG00000000836	-1.07251	2.60283e-06	Unc119	unc-119 lipid binding chaperone [Source:RGD Symbol;Acc:3942]
-0.604568	-0.67459	-0.650819	1.62066	1.46169	0.221461	-0.691424	-0.682407	3	ENSRNOG00000000838	-1.09075	1.11822e-07	Dennd1b	DENN domain containing 1B [Source:RGD Symbol;Acc:1308441]
-0.0658112	-0.52901	-0.305415	1.27804	1.17672	0.845269	-1.12736	-1.27243	3	ENSRNOG00000000853	2.21315	6.5847e-24	Pcsk1	proprotein convertase subtilisin/kexin type 1 [Source:RGD Symbol;Acc:3272]
-0.876463	-0.802183	0.03952	1.20134	0.531241	1.50397	-1.2009	-0.396528	3	ENSRNOG00000000860	1.92345	0.00131771	Radx	RPA1 related single stranded DNA binding protein, X-linked [Source:RGD Symbol;Acc:1589413]
-0.498119	-0.697247	-0.367423	0.537732	2.12753	0.411387	-0.762971	-0.750887	3	ENSRNOG00000000871	-2.01052	0.0109827	Calca	calcitonin-related polypeptide alpha [Source:RGD Symbol;Acc:2254]
-0.587456	-0.585807	-0.541148	2.30608	-0.592049	0.460972	-0.104229	-0.356363	3	ENSRNOG00000000920	1.51838	5.29524e-12	Osr2	odd-skipped related transciption factor 2 [Source:RGD Symbol;Acc:1305812]
-0.659841	-0.831991	-0.388722	0.171318	2.00859	0.938646	-0.54786	-0.690143	3	ENSRNOG00000001061	1.28202	2.27504e-16	Arsb	arylsulfatase B [Source:RGD Symbol;Acc:2158]
-0.374193	-0.628614	-0.48462	0.0229543	2.2541	0.526857	-0.611673	-0.70481	3	ENSRNOG00000001165	-1.57051	0.000520123	Clstn3	calsyntenin 3 [Source:RGD Symbol;Acc:621153]
-0.614629	-0.783676	-0.34999	0.374777	1.98728	0.848251	-0.669517	-0.7925	3	ENSRNOG00000001167	1.68085	1.0423e-12	Inmt	indolethylamine N-methyltransferase [Source:RGD Symbol;Acc:1597087]
-0.453943	-0.602087	-0.654589	1.25384	1.30108	1.00778	-0.86566	-0.986421	3	ENSRNOG00000001169	1.02197	0.000943387	Col1a2	collagen type I alpha 2 chain [Source:RGD Symbol;Acc:621351]
-0.466902	-0.733869	-0.552249	0.897546	1.76155	0.779464	-0.813412	-0.872129	3	ENSRNOG00000001183	1.20202	0.000325993	AABR07031193.1	laminin subunit alpha 3 [Source:NCBI gene;Acc:307582]
-0.431453	-0.697564	-0.638402	0.767426	1.51825	1.22631	-0.876729	-0.867845	3	ENSRNOG00000001216	-4.28163	0.0143446	Myod1	myogenic differentiation 1 [Source:RGD Symbol;Acc:631429]
-0.460995	-0.835803	-0.493979	0.53686	2.13056	0.41473	-0.569593	-0.721778	3	ENSRNOG00000001219	1.46995	0.000174036	Sorcs1	sortilin-related VPS10 domain containing receptor 1 [Source:RGD Symbol;Acc:1305910]
-0.544962	-0.515736	-0.367988	1.17117	1.54559	0.720808	-1.0478	-0.961082	3	ENSRNOG00000001232	1.25201	0.00356209	Fam167a	family with sequence similarity 167, member A [Source:RGD Symbol;Acc:1561302]
-0.588515	-0.628003	-0.560186	0.600895	1.89664	0.859337	-0.780441	-0.799731	3	ENSRNOG00000001302	1.23203	0.0136115	Lgi3	leucine-rich repeat LGI family, member 3 [Source:RGD Symbol;Acc:1311079]
-0.511687	-0.312913	-0.742306	1.28364	1.26958	0.953109	-1.11217	-0.827254	3	ENSRNOG00000001351	1.03399	9.25754e-07	Kif3c	kinesin family member 3C [Source:RGD Symbol;Acc:621538]
-0.620927	-0.610243	-0.778357	0.874718	1.30511	1.38979	-0.878296	-0.681796	3	ENSRNOG00000001431	-2.44881	3.29013e-07	Ccl4	C-C motif chemokine ligand 4 [Source:RGD Symbol;Acc:620441]
-0.301384	-0.311727	-0.451289	0.867941	1.49405	0.995959	-1.16556	-1.12799	3	ENSRNOG00000001527	1.36344	2.87431e-09	Prag1	PEAK1 related kinase activating pseudokinase 1 [Source:RGD Symbol;Acc:1311793]
-0.636874	-1.0123	-0.6715	0.960071	1.79107	0.601471	-0.733754	-0.298186	3	ENSRNOG00000001554	-1.30209	9.18396e-05	Mtmr7	myotubularin related protein 7 [Source:RGD Symbol;Acc:1306608]
-0.772778	-1.65329	-0.920667	0.535138	1.3318	0.537652	0.591233	0.35091	3	ENSRNOG00000001653	3.72482	0.00982973	Cldn23	claudin 23 [Source:RGD Symbol;Acc:1309001]
-0.59732	-0.540243	-0.515552	2.20478	-0.59691	0.761642	-0.232707	-0.483688	3	ENSRNOG00000001711	1.50025	3.39491e-15	Nkain1	Sodium/potassium transporting ATPase interacting 1 [Source:RGD Symbol;Acc:1561205]
-0.458871	-0.504039	-0.431155	2.10154	-0.519429	0.984808	-0.533746	-0.639112	3	ENSRNOG00000001765	-2.53859	6.32167e-07	Srcin1	SRC kinase signaling inhibitor 1 [Source:RGD Symbol;Acc:708439]
0.082268	-0.443539	-0.74249	0.144931	1.14933	1.73841	-0.862412	-1.0665	3	ENSRNOG00000001869	1.1806	0.0316446	Angptl8	angiopoietin-like 8 [Source:RGD Symbol;Acc:2320121]
-0.414661	-0.56218	-0.604735	1.98854	-0.619895	1.16257	-0.423596	-0.526049	3	ENSRNOG00000001924	-2.59329	5.33886e-10	Aldh1b1	aldehyde dehydrogenase 1 family, member B1 [Source:RGD Symbol;Acc:1306737]
-0.251219	-0.220317	-0.436955	2.4487	-0.166306	-0.289749	-0.510814	-0.573345	3	ENSRNOG00000001976	-3.18234	8.18761e-12	Pou2af1	POU class 2 associating factor 1 [Source:RGD Symbol;Acc:1594728]
-0.437967	-0.701498	-0.54374	1.19085	1.81401	0.256771	-0.785456	-0.792971	3	ENSRNOG00000002013	-2.66072	0.0306422	Irx3	iroquois homeobox 3 [Source:RGD Symbol;Acc:1307424]
-0.538492	-0.761503	-0.602225	0.651724	1.85207	0.891495	-0.706821	-0.786249	3	ENSRNOG00000002042	1.08084	1.25433e-13	Ebf2	early B-cell factor 2 [Source:RGD Symbol;Acc:1310805]
-0.664547	-0.690296	-0.352626	1.58491	-0.472248	1.55568	-0.893227	-0.0676441	3	ENSRNOG00000002085	-1.27635	5.94861e-11	Kcnab2	potassium voltage-gated channel subfamily A regulatory beta subunit 2 [Source:RGD Symbol;Acc:61828]
-0.514309	-0.605267	-0.666002	2.02898	0.532589	0.680981	-0.724126	-0.732849	3	ENSRNOG00000002134	1.50963	4.34092e-05	Fat3	FAT atypical cadherin 3 [Source:RGD Symbol;Acc:620657]
-0.448646	-0.692577	-0.644604	1.4498	1.40629	0.623023	-0.813398	-0.879885	3	ENSRNOG00000002217	-5.45896	0.000169626	Mettl21c	methyltransferase like 21C [Source:RGD Symbol;Acc:1561425]
-0.521062	-0.543544	-0.535864	2.15904	-0.41003	0.884632	-0.515112	-0.518065	3	ENSRNOG00000002224	1.24601	2.73278e-05	Hey1	hes-related family bHLH transcription factor with YRPW motif 1 [Source:NCBI gene;Acc:155437]
-0.879542	-1.2012	-1.09853	0.469999	1.4824	1.03056	-0.0981157	0.294423	3	ENSRNOG00000002258	1.17615	0.00276461	Gldc	glycine decarboxylase [Source:RGD Symbol;Acc:1308660]
-0.66414	-0.569096	-0.286838	0.401077	0.871051	1.94682	-0.849436	-0.849436	3	ENSRNOG00000002289	-2.11425	0.0364193	Alpk3	alpha-kinase 3 [Source:RGD Symbol;Acc:1309860]
-0.358638	-0.773182	-0.772895	0.984682	0.97452	1.56325	-0.760787	-0.85695	3	ENSRNOG00000002304	-1.51799	5.56324e-06	Il16	interleukin 16 [Source:RGD Symbol;Acc:1583872]
-0.723313	-0.384907	-0.256281	0.773464	1.43492	1.21254	-0.9256	-1.13082	3	ENSRNOG00000002345	-1.08221	1.89694e-06	Lifr	LIF receptor alpha [Source:RGD Symbol;Acc:621431]
-0.304416	-0.344254	-0.430571	0.890739	1.49129	0.983366	-1.08921	-1.19694	3	ENSRNOG00000002425	-2.74873	5.33442e-14	Foxp3	forkhead box P3 [Source:RGD Symbol;Acc:1562112]
-0.443559	-0.517189	-0.538379	1.66506	-0.525721	1.56997	-0.599943	-0.610235	3	ENSRNOG00000002451	-2.50522	0.000337957	S100a5	S100 calcium binding protein A5 [Source:RGD Symbol;Acc:1308996]
-0.466758	-0.517496	-0.509577	2.3515	-0.485172	0.413428	-0.322465	-0.463464	3	ENSRNOG00000002459	2.08778	2.66686e-12	Fam180a	family with sequence similarity 180, member A [Source:RGD Symbol;Acc:1308013]
-0.545199	-0.632109	-0.680719	1.80693	0.847349	0.781823	-0.77426	-0.803811	3	ENSRNOG00000002470	-4.52636	0.000262593	Myom2	myomesin 2 [Source:RGD Symbol;Acc:631437]
-0.551837	-0.756837	-0.313438	1.27336	1.05966	1.20326	-0.969035	-0.945125	3	ENSRNOG00000002487	1.06799	0.00111812	Fblim1	filamin binding LIM protein 1 [Source:RGD Symbol;Acc:1359551]
-0.507012	-0.672069	-0.56261	1.00313	1.63023	0.870513	-0.86772	-0.894466	3	ENSRNOG00000002540	2.5564	5.97459e-06	Trh	thyrotropin releasing hormone [Source:RGD Symbol;Acc:3903]
-0.57476	-0.685909	-0.696025	1.69027	0.825157	0.989265	-0.770066	-0.777933	3	ENSRNOG00000002568	-1.46147	2.37477e-06	Lzts1	leucine zipper tumor suppressor 1 [Source:RGD Symbol;Acc:708565]
-0.414163	-0.721547	-0.411877	0.635428	1.87048	0.814504	-0.865684	-0.907141	3	ENSRNOG00000002599	1.41181	2.29628e-05	Map2	microtubule-associated protein 2 [Source:RGD Symbol;Acc:3044]
-0.350193	-0.634521	-0.431915	0.994096	1.39906	1.09452	-1.03878	-1.03226	3	ENSRNOG00000002652	1.14748	0.00466058	Krt28	keratin 28 [Source:RGD Symbol;Acc:1309530]
-0.457943	-0.748717	-0.639362	0.852053	1.34311	1.35565	-0.851016	-0.853785	3	ENSRNOG00000002659	1.39786	0.00988761	LOC108348154	ankyrin repeat domain-containing protein 29-like [Source:RGD Symbol;Acc:11372421]
-0.511193	-0.541651	-0.557106	1.76186	-0.480894	1.46697	-0.570471	-0.567516	3	ENSRNOG00000002734	1.97118	5.66545e-05	Aadat	aminoadipate aminotransferase [Source:RGD Symbol;Acc:2948]
-0.750519	-0.868464	-0.443987	0.795817	1.29664	1.4438	-0.714873	-0.758408	3	ENSRNOG00000002736	-1.90257	0.00111812	Rrad	RRAD, Ras related glycolysis inhibitor and calcium channel regulator [Source:RGD Symbol;Acc:69357]
-0.548031	-0.720988	-0.638732	1.24762	1.52487	0.757599	-0.803177	-0.819161	3	ENSRNOG00000002776	4.35565	0.00554514	Krt23	keratin 23 [Source:RGD Symbol;Acc:1308838]
-0.387769	-0.581742	0.133509	1.18696	1.48786	0.464306	-1.11257	-1.19055	3	ENSRNOG00000002820	-3.93035	0.00160057	Tmem38a	transmembrane protein 38a [Source:RGD Symbol;Acc:1307901]
-0.488655	-0.535119	-0.556712	2.09483	-0.512697	1.00077	-0.43114	-0.571275	3	ENSRNOG00000002827	-1.73839	1.41864e-17	Dtnb	dystrobrevin, beta [Source:RGD Symbol;Acc:1309579]
-0.809582	-1.0683	-0.924251	0.540764	1.62517	1.13389	-0.194373	-0.303312	3	ENSRNOG00000002879	-2.66283	3.9443e-06	Cd79b	CD79b molecule [Source:RGD Symbol;Acc:620012]
-0.433402	-0.669618	-0.620462	1.72043	1.26693	0.345247	-0.805135	-0.803983	3	ENSRNOG00000002964	-1.81193	7.14651e-20	Tifab	TIFA inhibitor [Source:RGD Symbol;Acc:1311681]
-0.535927	-0.703949	-0.640999	0.572264	0.922761	1.87552	-0.755662	-0.734011	3	ENSRNOG00000002978	1.03574	3.77522e-06	Plk2	polo-like kinase 2 [Source:RGD Symbol;Acc:620760]
-0.324409	-0.522499	-0.109269	-0.0372161	1.72806	1.26999	-0.996825	-1.00783	3	ENSRNOG00000003028	1.01238	0.0274515	Tmem82	transmembrane protein 82 [Source:RGD Symbol;Acc:1566169]
-0.448257	-0.491185	-0.353886	0.35329	1.56573	1.36744	-0.990226	-1.0029	3	ENSRNOG00000003064	1.25527	5.66247e-05	Sema5a	semaphorin 5A [Source:RGD Symbol;Acc:1308650]
-0.388027	-0.50439	-0.479924	0.499596	1.52058	1.34675	-0.993099	-1.00148	3	ENSRNOG00000003069	2.22218	0.000590329	Krt12	keratin 12 [Source:RGD Symbol;Acc:1304805]
-0.884753	-1.11416	-0.915654	0.678347	1.82866	0.524562	0.101612	-0.218611	3	ENSRNOG00000003094	2.34664	0.0498087	St8sia2	ST8 alpha-N-acetyl-neuraminide alpha-2,8-sialyltransferase 2 [Source:RGD Symbol;Acc:621843]
-0.0404836	-0.35384	-0.412333	1.25425	1.30407	0.682384	-1.19015	-1.2439	3	ENSRNOG00000003170	4.82291	8.24701e-05	Slc25a48	solute carrier family 25, member 48 [Source:RGD Symbol;Acc:1563703]
-0.3187	-0.626074	-0.236609	0.672082	1.66842	0.971703	-1.04605	-1.08477	3	ENSRNOG00000003207	1.53578	0.000635973	Adgrb3	adhesion G protein-coupled receptor B3 [Source:RGD Symbol;Acc:1309703]
-0.474963	-0.546696	-0.525027	2.24236	-0.496511	0.70921	-0.384786	-0.523586	3	ENSRNOG00000003245	-1.48663	1.03585e-14	Prkcb	protein kinase C, beta [Source:RGD Symbol;Acc:3396]
-0.251004	-0.592248	-0.403717	1.22583	1.34559	0.855765	-1.068	-1.11222	3	ENSRNOG00000003283	-1.38811	8.39903e-25	Txn1	thioredoxin 1 [Source:RGD Symbol;Acc:621157]
-0.493813	-0.716137	-0.470727	0.599558	2.00549	0.642425	-0.776384	-0.790415	3	ENSRNOG00000003298	1.49161	3.16908e-05	Adcyap1r1	ADCYAP receptor type 1 [Source:RGD Symbol;Acc:2038]
-0.59857	-0.845092	-0.559545	0.460257	1.82071	1.06998	-0.542359	-0.805375	3	ENSRNOG00000003300	3.07115	0.0283051	Nmbr	neuromedin B receptor [Source:MGI Symbol;Acc:MGI:1100525]
-0.504996	-0.712957	-0.51826	0.633774	1.91767	0.782572	-0.793346	-0.804454	3	ENSRNOG00000003305	1.83233	1.07923e-14	Fbxl21	F-box and leucine-rich repeat protein 21 [Source:RGD Symbol;Acc:1305555]
-0.515439	-0.582514	-0.575416	2.32295	-0.49603	0.454255	-0.180026	-0.427781	3	ENSRNOG00000003336	-1.01174	3.25829e-05	Nfatc2	nuclear factor of activated T-cells 2 [Source:RGD Symbol;Acc:1307690]
-0.694515	-0.945515	-0.331562	2.17385	0.340837	0.384342	-0.246779	-0.680659	3	ENSRNOG00000003384	-1.13896	1.42821e-09	Glrx	glutaredoxin [Source:RGD Symbol;Acc:70951]
-0.864625	-0.535393	-1.16755	1.93846	0.620095	0.554102	-0.321886	-0.223198	3	ENSRNOG00000003439	1.15285	1.06843e-08	Sox2	SRY box 2 [Source:RGD Symbol;Acc:1565646]
-0.679338	-0.644356	-0.812915	2.15096	-0.70218	0.223217	0.536477	-0.0718636	3	ENSRNOG00000003452	-1.50705	1.0495e-07	Itgb7	integrin subunit beta 7 [Source:RGD Symbol;Acc:2929]
-0.338461	-0.352958	-0.708157	1.54109	1.21124	0.64662	-0.984937	-1.01444	3	ENSRNOG00000003480	-2.2732	0.0091441	Tbxt	T-box transcription factor T [Source:RGD Symbol;Acc:1310141]
-0.154415	-0.433982	-0.538489	1.49956	0.903193	0.952954	-0.970456	-1.25837	3	ENSRNOG00000003486	-4.36403	3.67341e-05	Apobec2	apolipoprotein B mRNA editing enzyme catalytic subunit 2 [Source:RGD Symbol;Acc:1308727]
-0.236677	-0.443912	-0.308807	1.59582	0.9194	0.777499	-1.1165	-1.18683	3	ENSRNOG00000003498	-1.09109	3.09108e-12	Casp8	caspase 8 [Source:RGD Symbol;Acc:620945]
-0.388216	-0.495761	-0.413095	2.19738	-0.422783	0.78588	-0.561244	-0.702162	3	ENSRNOG00000003596	-1.24078	0.000137047	Kbtbd11	kelch repeat and BTB domain containing 11 [Source:RGD Symbol;Acc:1563576]
-0.372994	-0.607024	-0.474183	1.58676	0.986896	0.86746	-0.83638	-1.15054	3	ENSRNOG00000003597	1.83656	4.56108e-24	Pde1c	phosphodiesterase 1C [Source:RGD Symbol;Acc:68332]
-0.157369	-0.346398	-0.253869	0.768924	1.90889	0.298136	-1.05277	-1.16555	3	ENSRNOG00000003650	1.06267	4.00616e-11	Peli2	pellino E3 ubiquitin protein ligase family member 2 [Source:RGD Symbol;Acc:1565884]
-0.352884	-0.602083	-0.37404	2.18035	0.38866	0.383753	-0.847318	-0.77644	3	ENSRNOG00000003666	1.04766	0.00164732	Npw	neuropeptide W [Source:RGD Symbol;Acc:727858]
0.0435696	-0.639134	-0.298936	0.867826	1.5445	0.808558	-1.13255	-1.19382	3	ENSRNOG00000003716	-2.3242	2.49952e-06	Thrsp	thyroid hormone responsive [Source:RGD Symbol;Acc:3859]
-0.465754	-0.497997	-0.579881	2.00883	-0.5701	1.14056	-0.493184	-0.542477	3	ENSRNOG00000003722	-1.25402	0.00216078	Cxcr5	C-X-C motif chemokine receptor 5 [Source:RGD Symbol;Acc:62010]
-0.11635	-0.304751	-0.388797	1.17606	1.05272	1.07175	-1.26532	-1.22532	3	ENSRNOG00000003748	1.13602	0.0148465	Larp6	La ribonucleoprotein domain family, member 6 [Source:RGD Symbol;Acc:1308414]
-0.514635	-0.70847	-0.637816	1.78377	0.100818	1.31356	-0.754839	-0.582391	3	ENSRNOG00000003777	-1.02016	3.98127e-19	Bid	BH3 interacting domain death agonist [Source:RGD Symbol;Acc:620160]
-0.234982	-0.560008	-0.391673	0.370401	1.99925	0.723849	-0.98194	-0.924892	3	ENSRNOG00000003800	-3.11039	0.0263094	Il17a	interleukin 17A [Source:RGD Symbol;Acc:2888]
-0.0287085	-0.497655	-0.255185	1.18505	1.19059	0.886754	-1.21923	-1.26162	3	ENSRNOG00000003806	1.07458	0.000149033	Thbs4	thrombospondin 4 [Source:RGD Symbol;Acc:62046]
-0.675882	-0.821336	-0.821336	-0.400636	0.191579	2.20627	0.357576	-0.0362324	3	ENSRNOG00000003878	-5.26039	0.000380699	Eef1a2	eukaryotic translation elongation factor 1 alpha 2 [Source:RGD Symbol;Acc:3781]
-0.456112	-0.576951	-0.527122	0.783016	1.69876	0.957431	-0.927785	-0.951241	3	ENSRNOG00000003954	1.05556	4.37926e-06	Ndrg4	NDRG family member 4 [Source:RGD Symbol;Acc:621593]
-0.471995	-0.521086	-0.5079	2.32187	-0.472403	0.506188	-0.349824	-0.504852	3	ENSRNOG00000004078	1.39584	0.031809	Amph	amphiphysin [Source:RGD Symbol;Acc:620274]
-0.288275	-0.733606	-0.139698	0.630629	1.43756	1.25068	-1.12194	-1.03536	3	ENSRNOG00000004188	-1.34883	1.95407e-11	Stk17b	serine/threonine kinase 17b [Source:RGD Symbol;Acc:620457]
-0.307192	-0.47031	-0.293501	0.693042	1.59332	1.02939	-1.11187	-1.13289	3	ENSRNOG00000004192	-1.9739	0.0400944	Nexn	nexilin (F actin binding protein) [Source:RGD Symbol;Acc:708354]
-0.451744	-0.551861	-0.5518	2.21099	-0.528634	0.774624	-0.371658	-0.529913	3	ENSRNOG00000004197	-5.45092	0.00141723	Trdn	triadin [Source:RGD Symbol;Acc:619856]
-0.193002	-0.346914	-0.339791	1.12832	0.970896	1.2277	-1.15465	-1.29257	3	ENSRNOG00000004249	-2.11376	2.60342e-13	Gpr18	G protein-coupled receptor 18 [Source:RGD Symbol;Acc:1304889]
-0.535106	-0.388639	-1.13735	1.85235	0.769945	0.681355	-0.554905	-0.687657	3	ENSRNOG00000004307	-4.35096	0.0288195	AABR07065139.1
-1.10211	-1.45275	-0.290456	0.444699	1.18098	1.38922	0.0791072	-0.248691	3	ENSRNOG00000004317	-4.48516	0.000713748	Pdlim3	PDZ and LIM domain 3 [Source:RGD Symbol;Acc:620427]
-0.485398	-0.482199	-0.536656	1.79046	0.793024	0.801002	-0.94152	-0.938712	3	ENSRNOG00000004359	-2.54477	0.0409906	Nr5a1	nuclear receptor subfamily 5, group A, member 1 [Source:RGD Symbol;Acc:68350]
-0.474037	-0.492538	-0.611813	1.18776	1.26773	1.09424	-0.98335	-0.987992	3	ENSRNOG00000004361	-2.47877	0.0482299	Nkx2-2	NK2 homeobox 2 [Source:RGD Symbol;Acc:1308443]
-0.310362	-0.584682	-0.748323	0.815375	1.98878	0.401587	-0.781185	-0.781185	3	ENSRNOG00000004380	-1.08248	0.000158708	Cklf	chemokine-like factor [Source:RGD Symbol;Acc:620708]
-0.349677	-0.510199	-0.321767	0.763953	1.79705	0.71392	-1.0353	-1.05798	3	ENSRNOG00000004409	-3.84617	0.00494427	Col19a1	collagen type XIX alpha 1 chain [Source:RGD Symbol;Acc:1308920]
-0.219972	-0.483388	-0.41298	0.702252	1.54792	1.08903	-1.08283	-1.14004	3	ENSRNOG00000004444	1.28047	1.90037e-08	Tenm3	teneurin transmembrane protein 3 [Source:RGD Symbol;Acc:1306641]
-0.152007	-0.231703	-0.496957	0.746903	1.4359	1.09109	-1.16243	-1.2308	3	ENSRNOG00000004452	-1.24348	2.16066e-05	C1qc	complement C1q C chain [Source:RGD Symbol;Acc:1306828]
-0.416957	-0.667844	-0.407408	1.07503	0.987485	1.43612	-1.06656	-0.939868	3	ENSRNOG00000004459	1.04501	1.2959e-05	Lrrc17	leucine rich repeat containing 17 [Source:RGD Symbol;Acc:1560165]
-0.0879044	-0.66284	-0.148617	0.364358	1.88099	0.774165	-1.141	-0.979148	3	ENSRNOG00000004482	-3.28187	0.0202847	Mlf1	myeloid leukemia factor 1 [Source:RGD Symbol;Acc:1306854]
-0.506586	-0.68804	-0.61951	0.0905697	1.22197	1.8605	-0.678731	-0.680172	3	ENSRNOG00000004498	-1.13965	0.000272192	Bin1	bridging integrator 1 [Source:RGD Symbol;Acc:621786]
-0.472154	-0.386221	-0.539016	1.74862	-0.638088	1.47279	-0.602707	-0.583229	3	ENSRNOG00000004518	3.31182	0.0018675	Col9a1	collagen type IX alpha 1 chain [Source:RGD Symbol;Acc:1309425]
0.0143472	-0.222502	-0.41253	1.13577	0.850893	1.20665	-1.26521	-1.30742	3	ENSRNOG00000004575	-1.76984	1.70294e-08	Satb1	SATB homeobox 1 [Source:RGD Symbol;Acc:1305561]
-0.455763	-0.494976	-0.476689	2.33521	-0.460502	0.476504	-0.439143	-0.48464	3	ENSRNOG00000004583	-1.04539	2.74882e-10	Mov10	Mov10 RISC complex RNA helicase [Source:RGD Symbol;Acc:1598327]
-0.556756	-0.568803	-0.621269	1.18876	1.91984	-0.0349279	-0.657114	-0.669735	3	ENSRNOG00000004626	-1.16542	4.07695e-09	Tgm2	transglutaminase 2 [Source:RGD Symbol;Acc:621081]
-0.608665	-0.675772	-0.606613	0.368419	1.70694	1.29098	-0.719591	-0.755695	3	ENSRNOG00000004647	-1.79807	0.000358745	Ccr6	C-C motif chemokine receptor 6 [Source:RGD Symbol;Acc:1308562]
-0.393007	-0.718441	-0.654264	0.677472	1.7989	0.92873	-0.820198	-0.819188	3	ENSRNOG00000004649	-1.40783	1.64366e-25	Themis2	thymocyte selection associated family member 2 [Source:RGD Symbol;Acc:1561016]
-0.408364	-0.58309	-0.504354	1.81414	-0.512474	1.39952	-0.60269	-0.60269	3	ENSRNOG00000004768	1.06554	9.51265e-10	Ggcx	gamma-glutamyl carboxylase [Source:RGD Symbol;Acc:68383]
-0.275232	-0.449747	-0.338355	0.63047	1.78524	0.817289	-1.05981	-1.10985	3	ENSRNOG00000004772	1.43608	0.0236671	Gpr165	G protein-coupled receptor 165 [Source:RGD Symbol;Acc:1564566]
-0.845805	-0.731706	-0.423722	0.648102	1.79694	0.945198	-0.517633	-0.871376	3	ENSRNOG00000004834	1.21689	5.08558e-07	Arnt2	aryl hydrocarbon receptor nuclear translocator 2 [Source:RGD Symbol;Acc:2154]
-0.685475	-0.859151	-0.621967	0.429976	1.99691	0.811086	-0.515186	-0.556189	3	ENSRNOG00000004839	-5.85919	0.000276777	Dupd1	dual specificity phosphatase and pro isomerase domain containing 1 [Source:RGD Symbol;Acc:1310229]
-0.38696	-0.366224	-0.147933	1.0347	1.08423	1.2174	-1.23903	-1.19618	3	ENSRNOG00000004861	-2.79811	1.58848e-05	Trpm6	transient receptor potential cation channel, subfamily M, member 6 [Source:RGD Symbol;Acc:1309942]
-0.287763	-0.70565	-0.384932	0.405713	1.67856	1.20429	-0.870947	-1.03926	3	ENSRNOG00000004873	-1.28092	5.40725e-09	Lrp8	LDL receptor related protein 8 [Source:RGD Symbol;Acc:1305729]
-0.486953	-0.560614	-0.540793	2.08776	-0.502887	1.01424	-0.455315	-0.555437	3	ENSRNOG00000004878	-3.21056	0.0179683	LOC691485	hypothetical protein LOC691485 [Source:RGD Symbol;Acc:1583888]
-0.465106	-0.573576	-0.534576	2.06224	-0.446547	1.05535	-0.536048	-0.561741	3	ENSRNOG00000004932	-2.00109	9.49216e-05	Wnt4	Wnt family member 4 [Source:RGD Symbol;Acc:621348]
-0.438064	-0.767161	-0.503844	0.573684	1.90161	0.847518	-0.799521	-0.81422	3	ENSRNOG00000004998	-1.07476	1.2879e-07	Hmgb2	high mobility group box 2 [Source:RGD Symbol;Acc:69291]
-0.564198	-0.489743	-0.768907	-0.00509547	2.04403	0.96959	-0.471363	-0.714314	3	ENSRNOG00000005082	1.22011	0.0100595	Dok5	docking protein 5 [Source:RGD Symbol;Acc:1562846]
-0.477068	-0.63807	-0.62162	1.16567	1.52915	0.826077	-0.829706	-0.954436	3	ENSRNOG00000005214	-4.94257	7.06974e-13	LOC312273	Trypsin V-A [Source:RGD Symbol;Acc:1563848]
-0.472699	-0.52563	-0.507934	2.27858	-0.491992	0.62681	-0.40901	-0.498121	3	ENSRNOG00000005269	-1.06225	7.24278e-05	Arhgap45	Rho GTPase activating protein 45 [Source:RGD Symbol;Acc:1308662]
-0.210899	-0.483794	-0.115112	0.758542	1.69954	0.69887	-1.14681	-1.20034	3	ENSRNOG00000005342	-1.4224	1.22492e-06	Ptger4	prostaglandin E receptor 4 [Source:RGD Symbol;Acc:628641]
-0.48966	-0.891521	-0.431172	0.708035	1.89013	0.737832	-0.74667	-0.776976	3	ENSRNOG00000005370	-5.11508	9.68976e-20	LOC286960	preprotrypsinogen IV [Source:RGD Symbol;Acc:708585]
-0.451073	-0.713292	-0.512622	1.04415	1.74451	0.622533	-0.873904	-0.860308	3	ENSRNOG00000005390	-5.44158	0.00089411	Myl1	myosin, light chain 1 [Source:RGD Symbol;Acc:1598796]
-0.512565	-0.52908	-0.596413	0.948641	1.51286	1.06391	-0.939771	-0.94758	3	ENSRNOG00000005404	-2.107	2.20255e-20	Tnfsf10	TNF superfamily member 10 [Source:RGD Symbol;Acc:628734]
-0.423808	-0.722081	-0.646192	2.30057	-0.45052	0.369156	0.0678104	-0.494935	3	ENSRNOG00000005491	2.57692	8.06551e-19	LOC681458	similar to stearoyl-coenzyme A desaturase 3 [Source:RGD Symbol;Acc:1595370]
-0.37282	-0.637942	-0.352098	0.755119	1.78295	0.797189	-0.997334	-0.975066	3	ENSRNOG00000005565	1.66266	2.69301e-17	Nrip3	nuclear receptor interacting protein 3 [Source:RGD Symbol;Acc:1304777]
-0.562655	-0.750192	-0.437175	0.715811	1.60042	1.16474	-0.888626	-0.842324	3	ENSRNOG00000005637	-3.2821	2.94457e-16	Sh2d2a	SH2 domain containing 2A [Source:RGD Symbol;Acc:1303076]
-0.29073	-0.396159	-0.145478	1.70185	1.27976	-0.0603219	-1.13895	-0.949974	3	ENSRNOG00000005670	1.47763	7.60266e-05	Pcdh20	protocadherin 20 [Source:RGD Symbol;Acc:1306297]
-0.163348	-0.565892	-0.558854	0.633503	1.42539	1.31467	-0.993922	-1.09154	3	ENSRNOG00000005720	-1.02036	1.98801e-08	Pik3ap1	phosphoinositide-3-kinase adaptor protein 1 [Source:RGD Symbol;Acc:1307744]
-0.514967	-0.647501	-0.645122	0.777437	1.8115	0.83797	-0.801075	-0.818242	3	ENSRNOG00000005731	1.39747	0.0127088	Cdhr1	cadherin-related family member 1 [Source:RGD Symbol;Acc:620420]
-0.511597	-0.665638	-0.498672	0.578597	2.12487	0.407358	-0.692736	-0.742185	3	ENSRNOG00000005747	-1.00566	0.0478938	Asb14	ankyrin repeat and SOCS box-containing 14 [Source:RGD Symbol;Acc:1596812]
-0.478538	-0.743298	-0.514392	0.65033	1.90232	0.789252	-0.794878	-0.810801	3	ENSRNOG00000005776	1.35178	0.00288344	Hey2	hes-related family bHLH transcription factor with YRPW motif 2 [Source:RGD Symbol;Acc:621405]
-0.50394	-0.549842	-0.525464	2.11979	-0.479228	0.958898	-0.462368	-0.557841	3	ENSRNOG00000005798	2.5208	0.0253515	Rmt1	mammary cancer associated protein RMT-1 [Source:RGD Symbol;Acc:628800]
-0.385484	-0.659309	-0.249812	0.857917	1.69351	0.798104	-0.996054	-1.05887	3	ENSRNOG00000005807	-4.76825	4.66035e-08	Prss3b	protease, serine, 3B [Source:RGD Symbol;Acc:708437]
-0.392033	-0.852881	-0.2634	1.44663	1.45862	0.415657	-0.823437	-0.989149	3	ENSRNOG00000005809	1.26778	4.16507e-06	Npas2	neuronal PAS domain protein 2 [Source:RGD Symbol;Acc:1309681]
-0.244255	-0.461552	-0.430357	0.583699	1.41909	1.33118	-1.0854	-1.1124	3	ENSRNOG00000005825	-1.32622	5.12164e-09	Ptpn18	protein tyrosine phosphatase, non-receptor type 18 [Source:RGD Symbol;Acc:1311586]
-0.473979	-0.501119	0.135191	-0.0530147	1.45853	1.49849	-1.02542	-1.03869	3	ENSRNOG00000005871	1.17784	1.44166e-07	Kcnj8	potassium voltage-gated channel subfamily J member 8 [Source:RGD Symbol;Acc:2960]
-0.444479	-0.77714	-0.406981	0.712437	1.96347	0.582571	-0.849989	-0.779886	3	ENSRNOG00000005872	-1.84509	1.43313e-24	Prxl2b	peroxiredoxin like 2B [Source:RGD Symbol;Acc:1308251]
-0.169399	-0.505589	-0.441634	0.753698	1.1374	1.46595	-1.11169	-1.12874	3	ENSRNOG00000005905	-1.54915	0.000161617	Casz1	castor zinc finger 1 [Source:RGD Symbol;Acc:1563533]
-0.282398	-0.367707	-0.857679	1.4814	1.10727	0.861451	-0.95727	-0.985071	3	ENSRNOG00000005964	-1.2847	2.93301e-10	Stk4	serine/threonine kinase 4 [Source:RGD Symbol;Acc:1312035]
-0.259775	-0.444167	-0.161354	0.736549	1.57617	0.927893	-1.1748	-1.20051	3	ENSRNOG00000006079	-4.75482	0.000190268	Pgam2	phosphoglycerate mutase 2 [Source:RGD Symbol;Acc:3313]
-0.642523	-0.709342	-0.660666	2.28549	-0.603304	0.220379	0.107217	0.00274732	3	ENSRNOG00000006086	-2.22887	0.0317767	Scd	stearoyl-CoA desaturase [Source:RGD Symbol;Acc:621176]
-0.581678	-0.571339	-0.554655	2.1457	-0.594915	0.885467	-0.263834	-0.464742	3	ENSRNOG00000006110	-1.91121	4.95183e-08	Treml2	triggering receptor expressed on myeloid cells-like 2 [Source:RGD Symbol;Acc:1587039]
-0.452109	-0.560916	-0.521485	1.65155	-0.549519	1.58571	-0.576614	-0.576614	3	ENSRNOG00000006142	-1.36392	1.57137e-18	Tbc1d8	TBC1 domain family, member 8 [Source:RGD Symbol;Acc:1595491]
-0.487175	-0.527148	-0.497601	2.30036	-0.485031	0.563572	-0.341711	-0.525261	3	ENSRNOG00000006146	3.86321	0.000239581	Amer2	APC membrane recruitment protein 2 [Source:RGD Symbol;Acc:1559605]
-0.405408	-0.691	-0.3812	0.600558	1.8292	0.89406	-0.8868	-0.959407	3	ENSRNOG00000006167	-2.73077	1.34979e-36	Sema4d	semaphorin 4D [Source:RGD Symbol;Acc:1310554]
-0.837737	-0.682187	-0.604175	0.767128	1.76808	0.892357	-0.883471	-0.419991	3	ENSRNOG00000006170	1.51931	8.89549e-11	RGD1306271	similar to KIAA1549 protein [Source:RGD Symbol;Acc:1306271]
-0.468811	-0.503419	-0.531894	0.260542	1.31979	1.69341	-0.904278	-0.865334	3	ENSRNOG00000006200	1.27964	2.33964e-24	Large1	LARGE xylosyl- and glucuronyltransferase 1 [Source:RGD Symbol;Acc:1308895]
-0.483027	-0.525838	-0.492899	2.32947	-0.518265	0.467182	-0.261099	-0.515525	3	ENSRNOG00000006224	-2.68605	8.96398e-14	Trem3	triggering receptor expressed on myeloid cells 3 [Source:RGD Symbol;Acc:1305477]
-0.274582	-0.314537	-0.230212	0.923074	1.32202	1.05007	-1.18623	-1.2896	3	ENSRNOG00000006231	1.25133	0.013222	Folh1	folate hydrolase 1 [Source:RGD Symbol;Acc:70963]
-0.445393	-0.624087	-0.600171	0.310755	2.19383	0.500625	-0.670311	-0.665244	3	ENSRNOG00000006263	-3.9631	3.79054e-09	Tnfrsf14	TNF receptor superfamily member 14 [Source:RGD Symbol;Acc:1310115]
-0.304449	-0.792849	0.0455475	1.22589	1.62643	0.235514	-1.00621	-1.02987	3	ENSRNOG00000006311	1.04766	2.41517e-13	Spry4	sprouty RTK signaling antagonist 4 [Source:RGD Symbol;Acc:1305324]
-0.476109	-0.45828	-0.687664	1.93632	0.809065	0.544196	-0.83089	-0.836638	3	ENSRNOG00000006314	-2.60966	0.000359498	Dusp2	dual specificity phosphatase 2 [Source:RGD Symbol;Acc:1305804]
-0.485646	-0.638483	-0.430989	-0.184801	1.72944	1.45145	-0.701741	-0.739232	3	ENSRNOG00000006319	-1.77448	6.02946e-18	P2ry14	purinergic receptor P2Y14 [Source:RGD Symbol;Acc:70912]
-0.440028	-1.16138	-0.214594	1.28582	1.15884	0.926463	-0.36059	-1.19454	3	ENSRNOG00000006320	-1.59295	4.72769e-14	Fyb1	FYN binding protein 1 [Source:RGD Symbol;Acc:1563421]
-0.490101	-0.194474	-0.543832	2.12019	0.852446	-0.232432	-0.694375	-0.817423	3	ENSRNOG00000006395	-1.9648	1.63501e-10	Gpr132	G protein-coupled receptor 132 [Source:RGD Symbol;Acc:1310817]
-0.584383	-0.417527	-0.638996	1.99411	0.877671	0.330647	-0.763669	-0.79785	3	ENSRNOG00000006418	2.3218	1.0029e-06	Nefm	neurofilament medium [Source:RGD Symbol;Acc:3160]
-0.441725	-0.480094	-0.472634	2.40917	-0.457288	0.202049	-0.314202	-0.445272	3	ENSRNOG00000006471	1.1289	0.0253288	Zc3hav1l	zinc finger CCCH-type containing, antiviral 1 like [Source:RGD Symbol;Acc:1309236]
-0.360065	-0.382977	-0.631782	0.973924	2.0725	-0.241762	-0.708516	-0.721321	3	ENSRNOG00000006579	-4.70937	0.000107331	Skor1	SKI family transcriptional corepressor 1 [Source:RGD Symbol;Acc:1307687]
-0.220702	-0.726599	-0.62319	1.32589	1.59951	0.407087	-0.864316	-0.897674	3	ENSRNOG00000006620	-2.51492	0.00525443	Lcn2	lipocalin 2 [Source:RGD Symbol;Acc:69408]
-0.222002	-0.756912	-0.421576	0.586223	1.86993	0.798849	-0.959083	-0.895425	3	ENSRNOG00000006732	1.26716	1.18642e-06	Enpp1	ectonucleotide pyrophosphatase/phosphodiesterase 1 [Source:RGD Symbol;Acc:628825]
-0.307995	-0.757963	-0.318105	0.112084	2.2661	0.349864	-0.504471	-0.839513	3	ENSRNOG00000006736	1.41136	1.04338e-05	Fbxo16	F-box protein 16 [Source:RGD Symbol;Acc:1305049]
-0.48761	-0.411693	-0.0967146	-0.0868731	1.67751	1.36039	-0.969413	-0.985593	3	ENSRNOG00000006741	1.41253	6.52106e-05	Mfsd2a	major facilitator superfamily domain containing 2A [Source:RGD Symbol;Acc:1310174]
-0.469257	-0.602344	-0.533369	0.321057	2.01096	0.855749	-0.774766	-0.808027	3	ENSRNOG00000006767	-2.1924	6.40483e-11	St8sia1	ST8 alpha-N-acetyl-neuraminide alpha-2,8-sialyltransferase 1 [Source:RGD Symbol;Acc:3679]
-0.481191	-0.524732	-0.51171	2.23123	-0.478491	0.738993	-0.445938	-0.52816	3	ENSRNOG00000006776	1.24953	0.0223793	Matn4	matrilin 4 [Source:RGD Symbol;Acc:1309732]
-0.471954	-0.522769	-0.504703	2.25505	-0.459387	0.685746	-0.474518	-0.507469	3	ENSRNOG00000006783	-4.87019	5.35473e-21	Sucnr1	succinate receptor 1 [Source:RGD Symbol;Acc:1303193]
-0.415412	-0.744768	-0.744768	0.419527	1.54881	1.42614	-0.744768	-0.744768	3	ENSRNOG00000006846	-2.09242	0.0285679	Sertm1	serine-rich and transmembrane domain containing 1 [Source:RGD Symbol;Acc:1597355]
-0.536307	-0.741308	-0.449742	0.660924	1.82266	0.905796	-0.826937	-0.835086	3	ENSRNOG00000006860	-2.47927	4.09878e-35	Stat4	signal transducer and activator of transcription 4 [Source:RGD Symbol;Acc:1305747]
-0.45029	-0.494496	-0.483006	2.34732	-0.467493	0.438742	-0.415991	-0.474784	3	ENSRNOG00000006930	-2.07608	9.96123e-16	Nod2	nucleotide-binding oligomerization domain containing 2 [Source:RGD Symbol;Acc:1306368]
-0.251402	-0.41632	-0.29093	0.690278	1.35439	1.26583	-1.18111	-1.17074	3	ENSRNOG00000006932	-1.39666	2.43485e-10	Evi2b	ecotropic viral integration site 2B [Source:RGD Symbol;Acc:6495961]
-0.278846	-0.541066	-0.289944	0.601439	1.8157	0.807033	-1.04239	-1.07193	3	ENSRNOG00000006946	-2.52602	2.29106e-08	Rab11fip4	RAB11 family interacting protein 4 [Source:RGD Symbol;Acc:1305063]
-0.169605	-0.691049	-0.284404	0.617191	1.90637	0.622459	-0.936195	-1.06476	3	ENSRNOG00000006963	1.15015	4.11261e-09	Smoc2	SPARC related modular calcium binding 2 [Source:RGD Symbol;Acc:1306681]
-0.519318	-0.66356	-0.564849	0.479885	1.48937	1.45498	-0.845906	-0.830604	3	ENSRNOG00000007012	-1.29504	1.13685e-09	Snx20	sorting nexin 20 [Source:RGD Symbol;Acc:1307787]
-0.739362	-0.501874	-0.665493	1.77494	0.648461	0.961531	-0.447073	-1.03113	3	ENSRNOG00000007046	2.84662	0.00298187	Krt19	keratin 19 [Source:RGD Symbol;Acc:619936]
-0.459418	-0.529097	-0.528952	2.15122	-0.460926	0.900995	-0.555264	-0.518556	3	ENSRNOG00000007059	-1.08915	0.000266888	Mycl	MYCL proto-oncogene, bHLH transcription factor [Source:RGD Symbol;Acc:1588591]
-0.497688	-0.527757	-0.861669	1.71919	0.955164	0.782796	-0.689914	-0.88012	3	ENSRNOG00000007091	-1.28634	0.0309506	Cxcr2	C-X-C motif chemokine receptor 2 [Source:RGD Symbol;Acc:2906]
-0.201472	-0.601434	-0.462469	0.570155	1.26094	1.51672	-1.03729	-1.04515	3	ENSRNOG00000007129	-1.239	1.57748e-16	Ptpn6	protein tyrosine phosphatase, non-receptor type 6 [Source:RGD Symbol;Acc:620660]
-0.0958823	-0.0822438	-0.601641	1.96525	0.47435	0.484537	-1.05051	-1.09385	3	ENSRNOG00000007159	1.04382	1.69986e-10	Tmtc4	transmembrane and tetratricopeptide repeat containing 4 [Source:RGD Symbol;Acc:1560183]
-0.420195	-0.746309	-0.386749	0.702991	1.62972	1.09764	-0.930646	-0.946454	3	ENSRNOG00000007178	-3.2529	1.81438e-06	AC109737.1
-0.4857	-0.78733	-0.308092	0.303645	1.89685	1.01305	-0.829937	-0.802485	3	ENSRNOG00000007200	-4.16131	0.000372824	Csrp3	cysteine and glycine rich protein 3 [Source:RGD Symbol;Acc:71092]
-0.520501	-0.586179	-0.487473	0.138189	2.17002	0.66598	-0.580555	-0.799483	3	ENSRNOG00000007237	-2.05034	7.67323e-21	Vcam1	vascular cell adhesion molecule 1 [Source:RGD Symbol;Acc:3952]
-0.341726	-0.734157	-0.572101	0.890397	1.78942	0.710314	-0.872094	-0.870056	3	ENSRNOG00000007243	1.30245	5.85772e-12	Anln	anillin, actin binding protein [Source:RGD Symbol;Acc:1561367]
-0.369526	-0.636158	-0.582006	0.433506	2.0808	0.627754	-0.788389	-0.765983	3	ENSRNOG00000007255	-1.21327	2.38975e-15	Arhgef3	Rho guanine nucleotide exchange factor 3 [Source:RGD Symbol;Acc:1310672]
-0.423152	-0.640871	-0.478249	0.95888	1.22655	1.3389	-1.00986	-0.972191	3	ENSRNOG00000007262	-1.1474	8.82859e-05	Ephb6	Eph receptor B6 [Source:RGD Symbol;Acc:1306163]
-0.580249	-0.720103	-0.70018	0.465464	1.77105	1.15391	-0.738678	-0.651215	3	ENSRNOG00000007270	1.02774	0.0058902	Wnt2b	Wnt family member 2B [Source:RGD Symbol;Acc:69346]
-0.272392	-0.653414	-0.468913	0.475648	1.96922	0.747562	-0.890069	-0.907645	3	ENSRNOG00000007310	1.18809	0.000111853	Lox	lysyl oxidase [Source:RGD Symbol;Acc:3015]
-0.497348	-0.72503	-0.570137	0.798707	0.871919	1.77244	-0.828201	-0.822356	3	ENSRNOG00000007334	-1.93406	2.4022e-14	Evl	Enah/Vasp-like [Source:RGD Symbol;Acc:621150]
-0.954443	-0.718494	-1.27514	0.723222	1.80105	0.18732	-0.123548	0.360033	3	ENSRNOG00000007335	1.10583	1.07162e-09	Bdh2	3-hydroxybutyrate dehydrogenase 2 [Source:RGD Symbol;Acc:1309898]
-0.373914	-0.657641	-0.281809	0.927665	1.66051	0.7826	-1.00143	-1.05598	3	ENSRNOG00000007350	1.07728	1.40692e-14	Nav2	neuron navigator 2 [Source:RGD Symbol;Acc:619778]
-0.359202	-0.766461	-0.61279	1.28514	1.42711	0.79511	-0.77715	-0.991763	3	ENSRNOG00000007372	-4.19428	0.014844	Cib3	calcium and integrin binding family member 3 [Source:RGD Symbol;Acc:1590245]
-1.02256	-1.08694	-0.903696	0.52371	1.75949	0.747787	0.107015	-0.124806	3	ENSRNOG00000007390	-5.29138	0.000401572	Rpl3l	ribosomal protein L3-like [Source:RGD Symbol;Acc:1306315]
-0.379921	-0.554931	-0.510031	0.453923	1.58145	1.32287	-0.96189	-0.951478	3	ENSRNOG00000007412	-5.56652	0.000588541	Cox8b	cytochrome c oxidase, subunit VIIIb [Source:RGD Symbol;Acc:2386]
-0.285144	-0.675708	-0.376907	0.439525	1.88674	0.892891	-0.939915	-0.941481	3	ENSRNOG00000007439	1.44478	5.17285e-09	Kcnd3	potassium voltage-gated channel subfamily D member 3 [Source:RGD Symbol;Acc:68394]
-0.470247	-0.558516	-0.540077	2.05863	-0.51027	1.06329	-0.485346	-0.557464	3	ENSRNOG00000007461	1.04452	0.0378537	Ric3	RIC3 acetylcholine receptor chaperone [Source:RGD Symbol;Acc:1588939]
-0.611867	-0.71355	-0.694746	0.615613	1.19124	1.66704	-0.721507	-0.732227	3	ENSRNOG00000007468	-2.65932	9.07924e-05	Chrnb1	cholinergic receptor nicotinic beta 1 subunit [Source:RGD Symbol;Acc:2349]
-0.552673	-0.660228	-0.631034	0.00366694	1.39611	1.74915	-0.664259	-0.640734	3	ENSRNOG00000007484	-2.98761	6.46235e-08	Rbm20	RNA binding motif protein 20 [Source:RGD Symbol;Acc:1307427]
-0.512693	-0.563502	-0.524808	2.24638	-0.517244	0.695489	-0.350341	-0.473277	3	ENSRNOG00000007495	-1.23793	0.00752556	Trpv6	transient receptor potential cation channel, subfamily V, member 6 [Source:RGD Symbol;Acc:69335]
-0.55875	-0.740673	-0.679145	1.88046	-0.553777	1.19354	0.0924299	-0.634089	3	ENSRNOG00000007516	1.55559	5.26825e-10	Dzip1l	DAZ interacting zinc finger protein 1-like [Source:RGD Symbol;Acc:1311430]
-0.655133	-1.09093	-0.354087	0.775688	1.87999	0.628894	-0.486625	-0.6978	3	ENSRNOG00000007606	-1.50114	5.01757e-07	Ret	ret proto-oncogene [Source:RGD Symbol;Acc:3556]
-0.590731	-0.707713	-0.650928	2.23623	-0.302523	0.646202	-0.220716	-0.409817	3	ENSRNOG00000007628	1.04746	2.73577e-05	Peg3	paternally expressed 3 [Source:RGD Symbol;Acc:2323590]
-0.517997	-0.418038	-0.415205	2.30267	-0.305796	0.536771	-0.563147	-0.619256	3	ENSRNOG00000007632	-4.40395	3.29156e-05	Myoz2	myozenin 2 [Source:RGD Symbol;Acc:1307669]
-0.200231	-1.37223	-0.713813	0.40225	0.616767	1.93732	-0.489081	-0.180973	3	ENSRNOG00000007636	2.06306	0.00693752	Il1rl1	interleukin 1 receptor-like 1 [Source:RGD Symbol;Acc:2894]
-0.478682	-0.748486	-0.583472	1.62283	0.970414	0.919741	-0.853766	-0.848576	3	ENSRNOG00000007664	1.16422	9.5789e-15	Col4a4	collagen type IV alpha 4 chain [Source:RGD Symbol;Acc:1305355]
-0.392533	-0.641304	-0.563364	2.22254	-0.317867	0.719044	-0.385473	-0.641041	3	ENSRNOG00000007668	-1.98111	0.0087447	Synpo2	synaptopodin 2 [Source:RGD Symbol;Acc:1564779]
-0.393243	-0.126983	-0.657954	2.36971	0.0481741	0.00801852	-0.619467	-0.628251	3	ENSRNOG00000007690	-1.08732	1.00267e-05	Stx11	syntaxin 11 [Source:RGD Symbol;Acc:1304744]
-0.575934	-0.534862	-0.562595	2.30532	-0.654095	0.471518	-0.218442	-0.230911	3	ENSRNOG00000007706	-1.18103	0.0272021	Sh2d5	SH2 domain containing 5 [Source:RGD Symbol;Acc:1305952]
-0.397509	-0.581079	-0.581079	-0.492588	2.29521	0.565218	-0.474804	-0.333369	3	ENSRNOG00000007740	-2.25659	0.00149271	Klrg1	killer cell lectin like receptor G1 [Source:RGD Symbol;Acc:61978]
-0.425502	-0.657859	-0.552783	0.339822	2.12462	0.626626	-0.723781	-0.731148	3	ENSRNOG00000007811	1.62586	0.0048796	Sfrp5	secreted frizzled-related protein 5 [Source:RGD Symbol;Acc:1310369]
-0.472955	-0.769111	-0.607647	0.573172	1.87061	0.918201	-0.781395	-0.730872	3	ENSRNOG00000007879	-1.82222	4.12945e-21	Slc11a1	solute carrier family 11 member 1 [Source:RGD Symbol;Acc:1601463]
-0.634334	-0.800091	-0.683901	2.16843	-0.450837	0.72362	-0.095739	-0.227152	3	ENSRNOG00000007882	1.77588	6.2891e-06	Zfp483	zinc finger protein 483 [Source:RGD Symbol;Acc:727958]
-0.761401	-0.72348	-0.390397	2.20257	-0.543038	0.689611	-0.164927	-0.308941	3	ENSRNOG00000007896	-3.09389	1.0995e-09	Themis	thymocyte selection associated [Source:RGD Symbol;Acc:1560849]
-0.573107	-0.655292	-0.611629	2.19641	-0.608027	0.723472	-0.0954868	-0.376335	3	ENSRNOG00000007999	1.17388	0.000170667	Mdfi	MyoD family inhibitor [Source:RGD Symbol;Acc:1560271]
-0.358472	-0.669257	-0.349993	0.458726	1.73501	1.10845	-0.960981	-0.963476	3	ENSRNOG00000008005	-2.28793	1.19988e-07	Il18r1	interleukin 18 receptor 1 [Source:RGD Symbol;Acc:1308589]
-0.473931	-0.532966	-0.510868	2.04026	-0.527666	1.09326	-0.511686	-0.576398	3	ENSRNOG00000008027	1.04715	2.11686e-08	Tjp2	tight junction protein 2 [Source:RGD Symbol;Acc:619807]
-0.458672	-0.546982	-0.560322	2.17799	-0.516568	0.841424	-0.370565	-0.566299	3	ENSRNOG00000008050	-2.71961	0.0252056	Cysltr2	cysteinyl leukotriene receptor 2 [Source:RGD Symbol;Acc:619797]
-0.709339	-1.09911	-0.940309	0.465696	1.70395	1.06656	-0.36189	-0.125561	3	ENSRNOG00000008134	-3.13815	0.000537663	Scn5a	sodium voltage-gated channel alpha subunit 5 [Source:RGD Symbol;Acc:3637]
-0.601613	-0.707482	-0.68761	1.42011	1.20204	0.966887	-0.780243	-0.812083	3	ENSRNOG00000008144	1.36103	0.00213341	Zim1	zinc finger, imprinted 1 [Source:RGD Symbol;Acc:1310930]
-0.636098	-0.719366	-0.648086	1.18202	1.50843	0.874131	-0.818347	-0.742677	3	ENSRNOG00000008153	-2.50649	0.03182	Plin1	perilipin 1 [Source:RGD Symbol;Acc:3351]
-0.525543	-0.273942	-0.48189	2.21487	-0.489315	0.743044	-0.508148	-0.679074	3	ENSRNOG00000008170	-1.54479	0.00010413	Mcoln2	mucolipin 2 [Source:RGD Symbol;Acc:1308884]
-0.606553	-0.784894	-0.84487	0.488222	2.08247	0.561499	-0.37502	-0.520851	3	ENSRNOG00000008177	-1.2262	0.000272692	Bspry	B-box and SPRY domain containing [Source:RGD Symbol;Acc:708400]
-0.712234	0.121946	-0.922515	2.08409	0.37034	0.434495	-0.760805	-0.615319	3	ENSRNOG00000008194	-2.89831	7.39394e-05	Lrrc39	leucine rich repeat containing 39 [Source:RGD Symbol;Acc:1585106]
-0.452512	-0.518401	-0.499348	2.31658	-0.489997	0.523914	-0.374539	-0.505699	3	ENSRNOG00000008210	2.44357	0.0134106	Erc2	ELKS/RAB6-interacting/CAST family member 2 [Source:RGD Symbol;Acc:708372]
-0.514158	-0.562631	-0.54699	2.29202	-0.531829	0.540994	-0.163216	-0.514187	3	ENSRNOG00000008235	-5.57892	0.00042651	Tnnc2	troponin C2, fast skeletal type [Source:RGD Symbol;Acc:1311973]
-0.476964	-0.547545	-0.522451	2.23296	-0.496159	0.733263	-0.418545	-0.504563	3	ENSRNOG00000008346	2.41921	2.49197e-10	Gal	galanin and GMAP prepropeptide [Source:RGD Symbol;Acc:61954]
-0.396722	-0.804035	-0.564254	0.767827	1.85605	0.744955	-0.768649	-0.83517	3	ENSRNOG00000008369	-1.7844	0.0219817	Smtnl2	smoothelin-like 2 [Source:RGD Symbol;Acc:1585960]
-0.545189	-0.915616	-0.669955	0.511129	2.00203	0.72783	-0.5456	-0.564624	3	ENSRNOG00000008416	1.11615	0.000773316	Pip5k1b	phosphatidylinositol-4-phosphate 5-kinase type 1 beta [Source:RGD Symbol;Acc:1310914]
-0.256562	-0.298915	-0.385044	0.567926	1.24015	1.45834	-1.11605	-1.20984	3	ENSRNOG00000008471	1.73898	4.3941e-05	Pth2r	parathyroid hormone 2 receptor [Source:RGD Symbol;Acc:620612]
-0.462136	-0.561369	-0.559599	1.68832	-0.4761	1.54611	-0.585391	-0.589836	3	ENSRNOG00000008536	1.14755	0.00238183	Lpar3	lysophosphatidic acid receptor 3 [Source:RGD Symbol;Acc:620565]
-0.283414	-0.449874	-0.449489	-0.185821	2.41706	0.0764402	-0.562451	-0.562451	3	ENSRNOG00000008575	-2.81376	0.00354117	Nt5c1a	5'-nucleotidase, cytosolic IA [Source:RGD Symbol;Acc:1310908]
-0.279678	-0.674863	-0.428185	0.461734	1.86491	0.9216	-0.897492	-0.968025	3	ENSRNOG00000008588	1.41181	1.18605e-13	Lrp4	LDL receptor related protein 4 [Source:RGD Symbol;Acc:619731]
-0.45794	-0.641839	-0.410218	0.806186	1.75812	0.829459	-0.883391	-1.00038	3	ENSRNOG00000008600	-1.18977	0.0107538	Tpi1	triosephosphate isomerase 1 [Source:RGD Symbol;Acc:3896]
-0.330978	-0.865749	-0.459159	0.937737	0.154109	1.99184	-0.855761	-0.572044	3	ENSRNOG00000008603	1.0361	1.76335e-05	Heyl	hes-related family bHLH transcription factor with YRPW motif-like [Source:RGD Symbol;Acc:1305022]
-0.539666	-0.542912	-0.542214	2.14329	-0.622191	0.90142	-0.333742	-0.46398	3	ENSRNOG00000008609	1.27826	0.0142185	Gdf3	growth differentiation factor 3 [Source:RGD Symbol;Acc:1564178]
-0.274488	-0.444843	-0.437826	0.405596	1.62384	1.232	-1.02131	-1.08297	3	ENSRNOG00000008712	1.1856	0.00020281	Col4a3	collagen type IV alpha 3 chain [Source:RGD Symbol;Acc:71085]
-0.572277	-0.636433	-0.528819	0.995382	1.22303	1.35049	-0.900488	-0.930877	3	ENSRNOG00000008736	-1.53752	3.93999e-11	Neurl3	neuralized E3 ubiquitin protein ligase 3 [Source:RGD Symbol;Acc:1359633]
0.0882513	-0.364215	-0.367736	0.488537	1.3245	1.29832	-1.21048	-1.25717	3	ENSRNOG00000008759	-1.33403	1.73315e-17	Arid5a	AT-rich interaction domain 5A [Source:RGD Symbol;Acc:1311041]
-0.459341	-0.503292	-0.531912	1.95044	-0.351485	1.20853	-0.620847	-0.692099	3	ENSRNOG00000008806	1.22547	0.0299751	Asxl3	ASXL transcriptional regulator 3 [Source:RGD Symbol;Acc:1305869]
-0.636461	-0.666332	-0.634491	0.502155	1.41724	1.53073	-0.748441	-0.764402	3	ENSRNOG00000008837	-1.17913	0.00703726	Cpne7	copine 7 [Source:RGD Symbol;Acc:1307466]
-0.609943	-0.490714	-0.609943	2.12526	-0.0611479	0.866369	-0.609943	-0.609943	3	ENSRNOG00000008895	-1.25679	1.88956e-09	Nabp1	nucleic acid binding protein 1 [Source:RGD Symbol;Acc:1306658]
-0.588758	-0.713589	-0.616257	1.3383	1.38826	0.83441	-0.797258	-0.845109	3	ENSRNOG00000008919	-1.18306	9.3976e-11	Il4r	interleukin 4 receptor [Source:RGD Symbol;Acc:2899]
-0.380741	-0.597188	-0.537393	0.833862	1.8907	0.578206	-0.831523	-0.955923	3	ENSRNOG00000008922	2.17678	4.26582e-21	Serpine2	serpin family E member 2 [Source:RGD Symbol;Acc:3748]
-0.379008	-0.542276	-0.459657	2.29107	-0.479111	0.590524	-0.479262	-0.542276	3	ENSRNOG00000008942	1.13153	0.0149516	Il17rb	interleukin 17 receptor B [Source:RGD Symbol;Acc:1311392]
-0.522396	-0.631531	-0.600743	1.95507	-0.611144	1.20162	-0.308932	-0.481941	3	ENSRNOG00000008949	-2.86915	9.51354e-05	Ces1d	carboxylesterase 1D [Source:RGD Symbol;Acc:70896]
-0.550956	-0.458453	-0.456776	1.49956	0.37134	1.46436	-0.935593	-0.933478	3	ENSRNOG00000008966	2.07954	0.000208007	Ptgds	prostaglandin D2 synthase [Source:RGD Symbol;Acc:3433]
-0.523319	-0.814521	-0.568402	0.401647	2.01341	0.805717	-0.582162	-0.732372	3	ENSRNOG00000009004	-1.10295	0.00572844	Cdh17	cadherin 17 [Source:RGD Symbol;Acc:619748]
-0.623316	-0.790266	-0.647313	0.7537	1.95074	0.624505	-0.617755	-0.650291	3	ENSRNOG00000009030	-1.293	0.000127835	Tnk1	tyrosine kinase, non-receptor, 1 [Source:RGD Symbol;Acc:1310113]
-0.0360645	-0.9271	-0.247404	0.458468	1.71767	0.983127	-1.13583	-0.812863	3	ENSRNOG00000009043	-1.06685	8.23673e-05	Sigirr	single Ig and TIR domain containing [Source:RGD Symbol;Acc:1306732]
-0.470793	-0.55858	-0.556222	1.93268	-0.458446	1.25021	-0.571076	-0.567776	3	ENSRNOG00000009047	1.08606	6.01625e-06	Efhd1	EF-hand domain family, member D1 [Source:RGD Symbol;Acc:1559565]
-0.489596	-0.602618	-0.556188	1.80349	-0.492524	1.41461	-0.613977	-0.463197	3	ENSRNOG00000009073	-1.74089	2.48081e-09	Ppp1r16b	protein phosphatase 1, regulatory subunit 16B [Source:RGD Symbol;Acc:1589460]
-0.52412	-0.73741	-0.503474	0.69773	1.9439	0.675973	-0.764774	-0.787821	3	ENSRNOG00000009074	-1.02862	9.69419e-06	Rgs14	regulator of G-protein signaling 14 [Source:RGD Symbol;Acc:620003]
-0.317345	-0.355693	-0.429289	0.712706	1.71003	0.865466	-0.997359	-1.18852	3	ENSRNOG00000009131	1.23253	0.00223243	MGC116202	hypothetical protein LOC688735 [Source:RGD Symbol;Acc:1585272]
-0.249228	-0.473441	-0.121973	0.561937	1.5098	1.14047	-1.17297	-1.1946	3	ENSRNOG00000009260	1.52172	3.98763e-06	Epcam	epithelial cell adhesion molecule [Source:RGD Symbol;Acc:621365]
-1.12641	-1.1978	-1.19489	0.832496	1.16865	0.615816	0.342042	0.56009	3	ENSRNOG00000009282	-3.45402	0.00132009	Ccl19	C-C motif chemokine ligand 19 [Source:RGD Symbol;Acc:1310336]
-0.704547	-0.948941	-0.694369	0.949693	1.82692	0.553739	-0.276593	-0.705902	3	ENSRNOG00000009291	-2.3143	1.11411e-10	Acap1	ArfGAP with coiled-coil, ankyrin repeat and PH domains 1 [Source:RGD Symbol;Acc:1305360]
-0.528457	-0.735486	-0.655707	1.09043	1.6966	0.687795	-0.774763	-0.78041	3	ENSRNOG00000009342	-2.98459	6.82363e-05	RGD1307461	similar to RIKEN cDNA 6430571L13 gene; similar to g20 protein [Source:RGD Symbol;Acc:1307461]
-0.235961	-0.549637	-0.426486	0.565149	1.66401	1.08155	-1.04064	-1.05799	3	ENSRNOG00000009360	1.00272	2.84632e-08	Dhrs3	dehydrogenase/reductase 3 [Source:RGD Symbol;Acc:1305584]
-0.223301	-1.13178	-0.358391	0.89997	1.4378	1.08788	-0.771521	-0.940654	3	ENSRNOG00000009370	-1.61934	0.00722353	Cyp4f18	cytochrome P450, family 4, subfamily f, polypeptide 18 [Source:RGD Symbol;Acc:1305261]
-0.416894	-0.710723	-0.560222	0.434223	1.96352	0.857374	-0.782134	-0.785142	3	ENSRNOG00000009427	1.04192	0.0309073	Nat8f3	N-acetyltransferase 8 (GCN5-related) family member 3 [Source:RGD Symbol;Acc:621607]
-0.370077	-0.686442	-0.432963	0.685993	1.73798	0.958925	-0.922539	-0.970877	3	ENSRNOG00000009431	-2.45849	5.37355e-15	Il21r	interleukin 21 receptor [Source:RGD Symbol;Acc:1304950]
-0.519294	-0.745754	-0.69968	0.651967	1.99939	0.625051	-0.581385	-0.730293	3	ENSRNOG00000009436	1.32728	1.17181e-06	P3h4	prolyl 3-hydroxylase family member 4 (non-enzymatic) [Source:RGD Symbol;Acc:620767]
-0.501243	-0.550406	-0.539025	2.13983	-0.514566	0.918706	-0.395379	-0.557917	3	ENSRNOG00000009466	1.2961	1.1416e-11	Fam83d	family with sequence similarity 83, member D [Source:RGD Symbol;Acc:1565583]
-0.343115	-0.516624	-0.613566	1.27301	1.41845	0.779983	-0.969687	-1.02845	3	ENSRNOG00000009471	-2.91015	1.59694e-12	Cd2	Cd2 molecule [Source:RGD Symbol;Acc:2297]
-0.0719863	-0.861613	-0.442541	0.910735	1.3921	1.10601	-1.01342	-1.01928	3	ENSRNOG00000009487	-3.24059	4.16379e-06	Ano9	anoctamin 9 [Source:RGD Symbol;Acc:1560565]
-0.614242	-0.392988	-0.389327	0.757576	1.91355	0.587164	-0.971494	-0.89024	3	ENSRNOG00000009505	1.0247	5.57976e-18	Fam129b	family with sequence similarity 129, member B [Source:RGD Symbol;Acc:1307018]
-0.487346	-0.699914	-0.527893	0.576703	1.89792	0.862444	-0.80307	-0.818848	3	ENSRNOG00000009705	-1.04614	1.45337e-07	Etfrf1	electron transfer flavoprotein regulatory factor 1 [Source:RGD Symbol;Acc:2320673]
-0.512749	-0.567454	-0.515062	0.801267	1.72152	0.915392	-0.984843	-0.85807	3	ENSRNOG00000009746	1.33211	3.64385e-05	Chdh	choline dehydrogenase [Source:RGD Symbol;Acc:735166]
-0.699414	-0.769403	-0.798082	1.27155	0.971242	1.35375	-0.614029	-0.715608	3	ENSRNOG00000009754	-1.32681	0.0476043	Gipr	gastric inhibitory polypeptide receptor [Source:RGD Symbol;Acc:2689]
-0.503467	-0.313302	-0.478329	2.28919	-0.507142	0.580602	-0.44708	-0.620475	3	ENSRNOG00000009889	-2.42686	7.72211e-19	Spns3	sphingolipid transporter 3 [Source:RGD Symbol;Acc:1561884]
-0.401999	-0.561495	-0.435238	0.403437	1.78533	1.09061	-1.05358	-0.827076	3	ENSRNOG00000009897	1.64648	1.31512e-13	Wfdc1	WAP four-disulfide core domain 1 [Source:RGD Symbol;Acc:68938]
-0.232934	-0.382471	-0.205298	0.8911	1.37445	1.01869	-1.20093	-1.2626	3	ENSRNOG00000009912	-3.25927	4.15009e-16	Cd3g	CD3g molecule [Source:RGD Symbol;Acc:1307718]
-0.616484	-0.484594	-0.604521	0.209965	1.67432	1.39224	-0.783766	-0.78716	3	ENSRNOG00000009919	-3.3283	0.0262443	Ano5	anoctamin 5 [Source:NCBI gene;Acc:308637]
-0.465836	-0.451598	-0.50064	1.0882	1.27446	1.13934	-0.88304	-1.20089	3	ENSRNOG00000009982	-1.31976	2.74748e-09	Dclre1c	DNA cross-link repair 1C [Source:RGD Symbol;Acc:708574]
-0.621325	-0.704392	-0.661605	0.82818	1.48604	1.19338	-1.08117	-0.439106	3	ENSRNOG00000009995	2.00974	1.44564e-07	Wnt11	Wnt family member 11 [Source:RGD Symbol;Acc:621463]
0.0558036	-0.42822	-0.282267	0.739715	1.23079	1.21265	-1.21584	-1.31263	3	ENSRNOG00000010018	-3.74188	3.35405e-06	Ccl20	C-C motif chemokine ligand 20 [Source:RGD Symbol;Acc:3646]
-0.644466	-0.66878	-0.683873	2.17886	-0.475522	0.764672	-0.218709	-0.252184	3	ENSRNOG00000010068	-3.68625	2.5042e-08	Cd3d	CD3d molecule [Source:RGD Symbol;Acc:2304]
-0.860957	-0.918528	-0.613036	-0.0618449	2.12985	0.656527	-0.246672	-0.0853396	3	ENSRNOG00000010085	1.16365	5.94279e-08	Plekhg1	pleckstrin homology and RhoGEF domain containing G1 [Source:RGD Symbol;Acc:1583676]
-0.321799	-0.365311	-0.438023	1.80194	0.937582	0.467729	-0.869741	-1.21238	3	ENSRNOG00000010111	-2.31075	1.63575e-13	Zc3h12d	zinc finger CCCH type containing 12D [Source:RGD Symbol;Acc:1597152]
-0.418882	-0.543187	-0.192194	0.601874	2.1842	0.016365	-0.801149	-0.847027	3	ENSRNOG00000010121	-6.42256	0.00293695	Aqp4	aquaporin 4 [Source:RGD Symbol;Acc:2143]
-0.415831	-0.651105	-0.676899	0.176823	0.997787	1.98047	-0.70975	-0.701498	3	ENSRNOG00000010128	-2.9392	1.22124e-10	Mab21l3	mab-21 like 3 [Source:RGD Symbol;Acc:1308694]
-0.456181	-0.249751	-0.248953	0.933273	1.24758	1.16918	-1.1488	-1.24634	3	ENSRNOG00000010165	1.14296	0.000725699	Kazald1	Kazal-type serine peptidase inhibitor domain 1 [Source:RGD Symbol;Acc:1310698]
-0.357844	-0.423652	-0.350937	0.891287	1.33175	1.18452	-1.06617	-1.20895	3	ENSRNOG00000010219	1.0497	0.000122279	Bambi	BMP and activin membrane-bound inhibitor [Source:RGD Symbol;Acc:621831]
-0.57411	-0.688332	-0.645158	1.32883	1.29516	0.962891	-0.841317	-0.837959	3	ENSRNOG00000010283	-3.34593	2.85339e-06	Cd3e	CD3e molecule [Source:RGD Symbol;Acc:1309222]
-0.656607	-0.472971	-0.0638436	1.01065	1.68741	0.568551	-1.0366	-1.0366	3	ENSRNOG00000010315	1.20527	7.34744e-07	Id4	inhibitor of DNA binding 4, HLH protein [Source:RGD Symbol;Acc:631428]
-0.151068	-0.444427	-0.0747078	0.811552	1.56586	0.770342	-1.21656	-1.261	3	ENSRNOG00000010319	1.42044	4.44449e-17	Nkd2	naked cuticle homolog 2 [Source:RGD Symbol;Acc:1311459]
-0.555205	-0.590118	-0.477569	0.088678	1.92193	1.12596	-0.7703	-0.743375	3	ENSRNOG00000010347	-2.11448	2.55866e-38	Cd274	CD274 molecule [Source:RGD Symbol;Acc:1566211]
-0.633561	-0.426643	-0.561254	2.40945	-0.0316371	-0.12864	-0.111946	-0.515773	3	ENSRNOG00000010423	-1.11372	2.37545e-10	Rnf144b	ring finger protein 144B [Source:RGD Symbol;Acc:1308856]
-0.713484	-0.758503	-0.615536	2.08738	-0.665677	0.848293	-0.100746	-0.0817309	3	ENSRNOG00000010438	-2.9267	1.59203e-07	Pdcd1lg2	programmed cell death 1 ligand 2 [Source:RGD Symbol;Acc:1306403]
-0.358926	-0.505142	-0.48968	0.945952	1.59972	0.880355	-1.0422	-1.03009	3	ENSRNOG00000010575	-5.05953	8.22494e-05	Ankrd23	ankyrin repeat domain 23 [Source:RGD Symbol;Acc:1310398]
-0.526722	-0.625447	-0.591841	0.319083	0.499412	2.19606	-0.629333	-0.641209	3	ENSRNOG00000010603	1.59537	1.74819e-09	Nptxr	neuronal pentraxin receptor [Source:RGD Symbol;Acc:628898]
-0.890766	-1.27243	-0.926048	1.21446	0.781768	1.24594	-0.27615	0.12323	3	ENSRNOG00000010629	-1.54322	5.84375e-08	Slc1a3	solute carrier family 1 member 3 [Source:RGD Symbol;Acc:3698]
-0.368598	-0.642737	-0.536261	-0.188275	1.38196	1.78641	-0.695015	-0.737484	3	ENSRNOG00000010661	-2.69667	0.0196281	Acoxl	acyl-CoA oxidase-like [Source:RGD Symbol;Acc:1306814]
-0.446923	-0.660118	-0.589974	0.610705	2.01045	0.628922	-0.774189	-0.778875	3	ENSRNOG00000010665	1.14556	0.00051785	Tgfa	transforming growth factor alpha [Source:RGD Symbol;Acc:3849]
-0.399889	-0.549636	-0.549636	0.990341	-0.491702	2.0998	-0.549636	-0.549636	3	ENSRNOG00000010681	1.75302	1.81038e-07	Frmd5	FERM domain containing 5 [Source:RGD Symbol;Acc:1561554]
-0.200743	-0.597208	-0.197479	0.307804	2.01851	0.652769	-1.01776	-0.9659	3	ENSRNOG00000010798	-2.0783	0.022488	Agl	amylo-alpha-1, 6-glucosidase, 4-alpha-glucanotransferase [Source:RGD Symbol;Acc:1306376]
-0.434766	-0.56495	-0.584377	0.722627	1.75999	0.928326	-0.919605	-0.907245	3	ENSRNOG00000010824	1.04383	0.00075129	Vnn1	vanin 1 [Source:RGD Symbol;Acc:1310075]
-0.566297	-0.0754562	-0.565027	0.632835	1.22344	1.47911	-1.02046	-1.10814	3	ENSRNOG00000010866	-2.03486	0.0275445	Casq2	calsequestrin 2 [Source:RGD Symbol;Acc:2276]
-0.333628	-0.659858	-0.594211	-0.0806772	1.60199	1.55524	-0.734518	-0.754339	3	ENSRNOG00000010906	1.59173	1.16243e-08	Neto2	neuropilin and tolloid like 2 [Source:RGD Symbol;Acc:1305310]
-0.471567	-0.418023	0.239243	0.679256	1.34657	1.09931	-1.22624	-1.24855	3	ENSRNOG00000010911	-2.79754	0.00438452	Ccl17	C-C motif chemokine ligand 17 [Source:RGD Symbol;Acc:619924]
-0.250576	-0.56928	-0.576433	1.21926	1.11299	1.1611	-0.983283	-1.11378	3	ENSRNOG00000010941	-6.8914	0.000440046	Lyzl1	lysozyme-like 1 [Source:RGD Symbol;Acc:1559869]
-0.543145	-0.607147	-0.596351	2.06672	-0.470962	1.03589	-0.335427	-0.549571	3	ENSRNOG00000010992	-2.89671	0.000148938	Dmrt2	doublesex and mab-3 related transcription factor 2 [Source:RGD Symbol;Acc:1309047]
-0.524069	-0.571109	-0.571027	2.0924	-0.512685	1.00305	-0.512881	-0.403682	3	ENSRNOG00000011006	-1.23961	1.12903e-21	Il10ra	interleukin 10 receptor subunit alpha [Source:RGD Symbol;Acc:620138]
-0.215419	-0.386696	-0.459572	0.898116	1.66652	0.71752	-0.99002	-1.23044	3	ENSRNOG00000011060	-1.36721	0.000146271	Cx3cl1	C-X3-C motif chemokine ligand 1 [Source:RGD Symbol;Acc:620458]
-0.322471	-0.657523	-0.363254	1.41108	0.656354	1.33533	-0.975713	-1.08381	3	ENSRNOG00000011063	1.05102	1.16913e-12	Casc4	cancer susceptibility 4 [Source:RGD Symbol;Acc:1305985]
-0.435186	-0.535931	-0.49045	2.23116	-0.480453	0.737074	-0.467654	-0.558555	3	ENSRNOG00000011306	1.6894	0.011501	Apba2	amyloid beta precursor protein binding family A member 2 [Source:RGD Symbol;Acc:620845]
-0.463011	-0.638639	-0.386782	-0.0261773	1.04008	1.99675	-0.753665	-0.768558	3	ENSRNOG00000011406	-1.31657	0.0309548	Plcd4	phospholipase C, delta 4 [Source:RGD Symbol;Acc:621025]
-0.565861	-0.832363	-0.451606	0.411631	1.47805	1.48645	-0.597916	-0.928387	3	ENSRNOG00000011420	-1.05924	1.07861e-09	Vasp	vasodilator-stimulated phosphoprotein [Source:RGD Symbol;Acc:1311542]
-0.415168	-0.722412	-0.461796	0.6294	2.06713	0.459075	-0.749315	-0.806913	3	ENSRNOG00000011475	1.33478	3.12789e-09	Fgfr2	fibroblast growth factor receptor 2 [Source:RGD Symbol;Acc:2611]
-0.804351	-0.683483	-0.592875	1.24336	1.72884	0.400139	-0.594521	-0.697111	3	ENSRNOG00000011497	-1.37618	2.45075e-13	Map3k8	mitogen-activated protein kinase kinase kinase 8 [Source:RGD Symbol;Acc:620969]
-0.558677	-0.694897	-0.555584	0.799423	1.93557	0.594455	-0.730115	-0.790175	3	ENSRNOG00000011500	2.59142	0.0351262	Tmprss13	transmembrane serine protease 13 [Source:RGD Symbol;Acc:1310872]
-0.582834	-1.04596	-0.577242	1.74466	-0.37406	1.364	-0.107549	-0.421018	3	ENSRNOG00000011533	1.37844	0.00015078	Pcsk4	proprotein convertase subtilisin/kexin type 4 [Source:RGD Symbol;Acc:620325]
-0.506245	-0.572472	-0.262438	0.884286	1.53281	1.01415	-1.00715	-1.08295	3	ENSRNOG00000011550	1.45829	1.01491e-07	Fxyd6	FXYD domain-containing ion transport regulator 6 [Source:RGD Symbol;Acc:69315]
-0.485581	-0.503171	-0.539279	2.32538	-0.476955	0.485302	-0.290577	-0.515125	3	ENSRNOG00000011591	-1.09525	3.49071e-05	Pstpip1	proline-serine-threonine phosphatase-interacting protein 1 [Source:RGD Symbol;Acc:1307557]
-0.530257	-0.538474	-0.198957	2.0219	-0.519831	1.07965	-0.625279	-0.68875	3	ENSRNOG00000011659	-2.54703	6.70162e-16	Serpinb6b	serine (or cysteine) peptidase inhibitor, clade B, member 6b [Source:RGD Symbol;Acc:1310452]
-0.497611	-0.623806	-0.600374	1.53819	1.44663	0.400139	-0.852009	-0.811164	3	ENSRNOG00000011702	1.01445	4.49281e-07	Vangl1	VANGL planar cell polarity protein 1 [Source:RGD Symbol;Acc:1597324]
-0.631915	-0.822483	-0.933203	0.334945	2.01812	0.3385	0.442802	-0.746771	3	ENSRNOG00000011748	1.92707	0.00248714	Plekhg4	pleckstrin homology and RhoGEF domain containing G4 [Source:RGD Symbol;Acc:1310790]
-0.277401	-0.69942	-0.480483	0.498747	1.72677	1.10426	-0.930607	-0.941861	3	ENSRNOG00000011826	1.2762	4.07695e-09	Sema3b	semaphorin 3B [Source:RGD Symbol;Acc:1310079]
-0.685497	-0.777945	-0.807148	1.98238	-0.803319	0.811159	0.162045	0.118321	3	ENSRNOG00000011901	-2.43688	0.0020428	Ccl22	C-C motif chemokine ligand 22 [Source:RGD Symbol;Acc:619933]
-0.497518	-0.538616	-0.543871	2.26449	-0.54627	0.648481	-0.321655	-0.465042	3	ENSRNOG00000011912	-4.6069	6.73665e-05	Trim63	tripartite motif containing 63 [Source:RGD Symbol;Acc:619964]
-0.424646	-0.688619	-0.784118	1.37401	1.17651	1.02383	-0.792584	-0.884386	3	ENSRNOG00000011914	1.41422	2.21481e-09	Dgat2	diacylglycerol O-acyltransferase 2 [Source:RGD Symbol;Acc:620329]
-0.565895	-0.714985	-0.523394	1.00315	1.83383	0.528256	-0.662186	-0.898782	3	ENSRNOG00000011917	-1.67841	6.09274e-09	Serpinb1a	serpin family B member 1A [Source:RGD Symbol;Acc:1306203]
-0.359723	-0.637481	-0.560269	1.15946	1.38291	0.980271	-0.95389	-1.01128	3	ENSRNOG00000011947	-2.4805	0.0300986	Pde6c	phosphodiesterase 6C [Source:RGD Symbol;Acc:1309844]
-0.462439	-0.591456	-0.357458	0.720828	1.19885	1.5168	-0.997355	-1.02777	3	ENSRNOG00000012061	-3.54831	0.00131703	Rtn2	reticulon 2 [Source:RGD Symbol;Acc:1303245]
-0.984885	-1.18878	-1.09721	0.747522	1.31947	0.981705	0.360792	-0.13862	3	ENSRNOG00000012081	-4.16038	0.00997142	Tmem52	transmembrane protein 52 [Source:RGD Symbol;Acc:2318502]
-0.664573	-0.456962	-0.239918	1.01504	0.854282	1.55204	-1.00349	-1.05642	3	ENSRNOG00000012175	2.51932	0.0131406	Slc22a2	solute carrier family 22 member 2 [Source:RGD Symbol;Acc:61936]
-0.289268	-0.335108	-0.407189	1.41346	1.13873	0.799188	-1.0757	-1.24411	3	ENSRNOG00000012183	1.49469	2.22451e-19	Tmc7	transmembrane channel-like 7 [Source:RGD Symbol;Acc:1564267]
-0.467702	-0.288135	-0.479446	0.836029	1.94363	0.377233	-0.921183	-1.00042	3	ENSRNOG00000012208	-4.63127	0.000302853	Nrap	nebulin-related anchoring protein [Source:RGD Symbol;Acc:1306731]
-0.583626	-0.921817	-0.440506	0.11912	2.24983	0.42466	-0.430036	-0.417622	3	ENSRNOG00000012229	1.28239	2.31218e-07	Gas2	growth arrest-specific 2 [Source:RGD Symbol;Acc:1563167]
-0.533275	-0.610638	-0.584805	2.27121	-0.367414	0.603308	-0.247	-0.531385	3	ENSRNOG00000012303	-2.08693	0.026035	Tpm2	tropomyosin 2 [Source:RGD Symbol;Acc:1559479]
-0.233586	-0.407122	-0.529162	1.00924	1.45952	0.929405	-1.06679	-1.1615	3	ENSRNOG00000012331	1.89563	0.000289786	Cyp26a1	cytochrome P450, family 26, subfamily a, polypeptide 1 [Source:RGD Symbol;Acc:620161]
-0.439729	-0.794906	-0.345167	0.820052	1.9588	0.427973	-0.673066	-0.953962	3	ENSRNOG00000012333	-2.12144	1.54154e-09	Slc14a1	solute carrier family 14 member 1 [Source:RGD Symbol;Acc:3688]
-0.718057	-1.29197	-1.05931	0.109252	1.34695	-0.110741	0.432575	1.29131	3	ENSRNOG00000012430	1.71207	0.00470965	Loxl2	lysyl oxidase-like 2 [Source:RGD Symbol;Acc:1308435]
-0.311266	-0.372712	-0.240686	0.978372	1.36453	0.991643	-1.20262	-1.20725	3	ENSRNOG00000012439	-2.51906	0.000969193	Fgfr4	fibroblast growth factor receptor 4 [Source:RGD Symbol;Acc:2612]
-0.406382	-0.595023	-0.498823	-0.325253	1.72824	1.47838	-0.690569	-0.690569	3	ENSRNOG00000012467	-1.97539	2.95678e-05	Extl1	exostosin-like glycosyltransferase 1 [Source:RGD Symbol;Acc:1309572]
-0.502985	-0.564216	-0.544591	2.24763	-0.528225	0.689507	-0.33499	-0.462135	3	ENSRNOG00000012477	-1.21154	5.67097e-07	RGD1310951	similar to RIKEN cDNA E130308A19 [Source:RGD Symbol;Acc:1310951]
-0.413019	-0.570215	-0.41165	0.63097	1.83161	0.855024	-0.926843	-0.995881	3	ENSRNOG00000012502	1.19371	3.35686e-19	Actr1b	ARP1 actin related protein 1 homolog B [Source:RGD Symbol;Acc:1307380]
-0.657593	-0.738969	-0.749056	2.02546	-0.892014	0.720321	0.126059	0.165794	3	ENSRNOG00000012512	-1.44133	3.61787e-12	Phyhd1	phytanoyl-CoA dioxygenase domain containing 1 [Source:RGD Symbol;Acc:1310377]
-0.457463	-0.517355	-0.496223	2.31263	-0.480968	0.537689	-0.401033	-0.497283	3	ENSRNOG00000012609	1.05838	8.73554e-05	Adamts16	ADAM metallopeptidase with thrombospondin type 1 motif, 16 [Source:RGD Symbol;Acc:1310046]
-0.35872	-0.749563	-0.543609	1.17694	1.37394	0.983965	-0.949541	-0.933411	3	ENSRNOG00000012628	-2.3813	0.0161948	Slc38a3	solute carrier family 38, member 3 [Source:RGD Symbol;Acc:628620]
-0.518427	-0.592611	-0.551639	2.13916	-0.553257	0.912821	-0.344175	-0.491873	3	ENSRNOG00000012658	-5.10273	0.00185181	Ckm	creatine kinase, M-type [Source:RGD Symbol;Acc:2358]
-0.406575	-0.456131	-0.403477	2.35529	-0.544062	0.405133	-0.42549	-0.524685	3	ENSRNOG00000012682	1.94973	1.02773e-09	Pla2g5	phospholipase A2, group V [Source:RGD Symbol;Acc:62051]
-1.25583	-0.723985	-0.544277	1.45548	0.376172	1.30515	0.168762	-0.78147	3	ENSRNOG00000012728	-1.27908	2.74748e-09	Pik3cd	phosphatidylinositol-4,5-bisphosphate 3-kinase, catalytic subunit delta [Source:RGD Symbol;Acc:1310990]
-0.0831648	-0.46129	-0.641922	1.05958	1.61694	0.608121	-0.876136	-1.22213	3	ENSRNOG00000012752	-1.18501	4.104e-06	Cbx7	chromobox 7 [Source:RGD Symbol;Acc:735027]
-0.618581	-0.824845	-0.699592	1.48194	-0.729086	1.5365	-0.490489	0.344154	3	ENSRNOG00000012759	1.04943	0.021823	Plppr5	phospholipid phosphatase related 5 [Source:RGD Symbol;Acc:1309567]
-0.0630735	-0.635299	-0.460518	0.99126	1.13212	1.26449	-0.986163	-1.24282	3	ENSRNOG00000012804	-3.38239	0.00919732	Clcn1	chloride voltage-gated channel 1 [Source:RGD Symbol;Acc:2360]
-0.482476	-0.48613	-0.564596	2.2791	-0.541982	0.573498	-0.173075	-0.604341	3	ENSRNOG00000012827	-3.91098	1.38099e-27	Pla2g2a	phospholipase A2 group IIA [Source:RGD Symbol;Acc:620857]
-0.389155	-0.46732	-0.427931	2.10092	-0.0956425	0.866389	-0.71085	-0.876411	3	ENSRNOG00000012852	-4.21704	7.16759e-05	Neu2	neuraminidase 2 [Source:RGD Symbol;Acc:3164]
-0.985162	-1.25226	-0.813821	0.149441	1.80081	0.431101	0.0864141	0.58348	3	ENSRNOG00000012942	-1.07547	0.000142086	LOC308990	hypothetical protein LOC308990 [Source:RGD Symbol;Acc:1564503]
-0.291784	-0.145549	-0.488128	1.07113	1.39978	0.838906	-1.15803	-1.22633	3	ENSRNOG00000012946	-5.51046	0.000152092	Myh7	myosin heavy chain 7 [Source:RGD Symbol;Acc:62030]
-0.345124	-0.550181	-0.488193	0.554777	1.16271	1.64285	-0.87158	-1.10526	3	ENSRNOG00000012956	-1.99063	4.31095e-11	Pstpip2	proline-serine-threonine phosphatase-interacting protein 2 [Source:RGD Symbol;Acc:1563090]
-0.310672	-0.752646	-0.170504	0.358313	1.73884	1.10447	-0.980932	-0.986866	3	ENSRNOG00000012964	-3.17319	7.11041e-07	Zap70	zeta chain of T cell receptor associated protein kinase 70 [Source:RGD Symbol;Acc:3983]
-0.385588	-0.327959	-0.543983	1.18849	1.15187	1.12623	-1.09642	-1.11265	3	ENSRNOG00000012965	5.75058	0.000447449	Adrb1	adrenoceptor beta 1 [Source:RGD Symbol;Acc:2059]
-0.492315	-0.4712	-0.44994	2.39391	-0.468018	0.270256	-0.346877	-0.435816	3	ENSRNOG00000013034	-2.69565	0.00141206	Patl2	PAT1 homolog 2 [Source:RGD Symbol;Acc:1307887]
-0.55769	-0.866743	-0.552827	1.6086	1.34112	0.458404	-0.637608	-0.793253	3	ENSRNOG00000013053	1.92961	1.57768e-14	Syngr1	synaptogyrin 1 [Source:RGD Symbol;Acc:3801]
-0.344579	-0.289917	-0.348479	0.911868	1.73976	0.565838	-1.13765	-1.09684	3	ENSRNOG00000013064	1.04176	5.43644e-13	Synj2	synaptojanin 2 [Source:RGD Symbol;Acc:69436]
-0.500347	-0.443975	-0.749516	2.04355	0.62695	0.526797	-0.668437	-0.835025	3	ENSRNOG00000013166	-1.59919	4.89265e-10	B2m	beta-2 microglobulin [Source:RGD Symbol;Acc:2189]
-0.312589	-0.323017	-0.280044	0.90582	1.70063	0.604214	-1.08322	-1.21179	3	ENSRNOG00000013167	1.03234	0.000145674	Fam131b	family with sequence similarity 131, member B [Source:RGD Symbol;Acc:1560653]
-0.623755	-0.702395	-0.709529	1.62438	1.18283	0.701291	-0.733542	-0.739283	3	ENSRNOG00000013203	-1.10158	1.78665e-16	Trim5	tripartite motif-containing 5 [Source:RGD Symbol;Acc:1304579]
-0.156604	-0.470288	-0.0781737	0.367304	1.81603	0.820174	-1.12452	-1.17392	3	ENSRNOG00000013220	1.39504	1.98866e-08	Igfbp5	insulin-like growth factor binding protein 5 [Source:RGD Symbol;Acc:2876]
-0.427027	-0.676594	-0.632931	0.0901308	1.74504	1.35807	-0.746497	-0.710191	3	ENSRNOG00000013240	1.03938	2.4234e-09	Slc22a23	solute carrier family 22, member 23 [Source:RGD Symbol;Acc:620302]
-0.627386	-0.734397	-0.710266	1.44904	0.800704	1.30976	-0.746402	-0.741048	3	ENSRNOG00000013245	-2.06231	0.0279936	Slc2a4	solute carrier family 2 member 4 [Source:RGD Symbol;Acc:2711]
-0.46097	-0.518357	-0.50519	2.31132	-0.486336	0.538898	-0.377087	-0.502275	3	ENSRNOG00000013262	-5.36312	0.000915637	Prkag3	protein kinase AMP-activated non-catalytic subunit gamma 3 [Source:RGD Symbol;Acc:1308698]
-0.869761	-1.06558	-1.0834	1.77643	0.448343	0.758002	-0.0165017	0.0524581	3	ENSRNOG00000013269	-1.16664	6.16453e-05	Zfp366	zinc finger protein 366 [Source:RGD Symbol;Acc:2322904]
-0.520854	-0.710784	-0.595752	0.55504	1.7845	1.06447	-0.780465	-0.796152	3	ENSRNOG00000013294	1.28604	2.65542e-11	Cdr2	cerebellar degeneration-related protein 2 [Source:RGD Symbol;Acc:1310578]
-0.21467	-0.203411	-0.212613	0.72772	1.28955	1.17717	-1.24533	-1.31842	3	ENSRNOG00000013309	-1.09481	2.37956e-05	RGD1563917	similar to Nuclear autoantigen Sp-100 (Speckled 100 kDa) [Source:RGD Symbol;Acc:1563917]
-0.375323	-0.989556	-0.625119	1.62458	-0.771948	1.45626	-0.362471	0.0435775	3	ENSRNOG00000013346	-1.29602	8.884e-09	Igsf6	immunoglobulin superfamily, member 6 [Source:RGD Symbol;Acc:620663]
-0.558741	-0.708432	-0.657933	0.662592	0.739378	1.94	-0.708432	-0.708432	3	ENSRNOG00000013382	1.93959	0.00123143	Ephx2	epoxide hydrolase 2 [Source:RGD Symbol;Acc:620732]
-0.191828	-0.627622	-0.344174	0.953682	1.52497	0.887002	-1.05334	-1.14869	3	ENSRNOG00000013415	1.0682	6.43938e-06	Prss23	serine protease 23 [Source:RGD Symbol;Acc:1359545]
-1.07959	-1.22009	-1.13295	1.39577	0.489334	0.741083	0.390668	0.415772	3	ENSRNOG00000013468	-1.79701	0.00696423	Me3	malic enzyme 3 [Source:RGD Symbol;Acc:1311070]
-0.594732	-1.10335	-0.803415	1.72441	0.0246919	1.29018	-0.263352	-0.274432	3	ENSRNOG00000013474	-1.30477	2.65228e-11	Dapk2	death-associated protein kinase 2 [Source:RGD Symbol;Acc:1304708]
-0.370213	-0.577793	-0.424742	0.574349	1.78832	0.958336	-1.02138	-0.926874	3	ENSRNOG00000013529	4.11796	2.07298e-23	Syt4	synaptotagmin 4 [Source:RGD Symbol;Acc:68397]
-0.482527	-0.523783	-0.505132	2.36008	-0.477176	0.381792	-0.30405	-0.449203	3	ENSRNOG00000013532	-2.986	0.00184977	Il2	interleukin 2 [Source:RGD Symbol;Acc:620047]
-0.305037	-0.696643	-0.447145	0.734408	1.58143	1.10824	-0.952972	-1.02229	3	ENSRNOG00000013554	-1.46483	0.046474	Mustn1	musculoskeletal, embryonic nuclear protein 1 [Source:RGD Symbol;Acc:727804]
-0.511555	-0.842616	-0.620367	1.26477	1.37321	0.936814	-0.806009	-0.794248	3	ENSRNOG00000013583	-2.74605	0.000774654	Il21	interleukin 21 [Source:RGD Symbol;Acc:1307384]
-0.530341	-0.716075	-0.6299	1.00646	1.37639	1.20137	-0.857674	-0.850232	3	ENSRNOG00000013679	1.26147	0.0315559	Duox2	dual oxidase 2 [Source:RGD Symbol;Acc:628761]
-0.651475	-0.870352	-0.718942	0.278151	1.55159	1.49264	-0.582592	-0.499017	3	ENSRNOG00000013748	-1.18396	8.51586e-06	Apobr	apolipoprotein B receptor [Source:RGD Symbol;Acc:1565169]
-0.528249	-0.708764	-0.647201	0.42157	1.7733	1.17322	-0.742117	-0.741766	3	ENSRNOG00000013820	1.0972	4.50067e-07	Ppic	peptidylprolyl isomerase C [Source:RGD Symbol;Acc:1303221]
-0.434693	-0.606116	-0.466073	-0.0751104	1.74602	1.39744	-0.768905	-0.792564	3	ENSRNOG00000013862	1.78808	6.6296e-22	Map1b	microtubule-associated protein 1B [Source:RGD Symbol;Acc:3043]
-0.919635	-1.05375	-1.26284	1.2071	1.20054	0.726913	0.143484	-0.0418074	3	ENSRNOG00000013872	-2.54275	6.06037e-13	Lat	linker for activation of T cells [Source:RGD Symbol;Acc:620802]
-0.265641	-0.55252	-0.403188	0.644046	1.5366	1.18107	-1.0626	-1.07777	3	ENSRNOG00000013886	1.03305	1.00547e-08	AABR07007068.1
-0.374573	-0.716694	-0.412627	1.03807	1.67638	0.691736	-0.943021	-0.959262	3	ENSRNOG00000013914	1.29043	1.88549e-07	Tubb2b	tubulin, beta 2B class IIb [Source:RGD Symbol;Acc:1309427]
-0.507457	-0.649952	-0.60188	0.311711	2.16159	0.585887	-0.649952	-0.649952	3	ENSRNOG00000013959	1.18934	4.39672e-06	Mmp23	matrix metallopeptidase 23 [Source:RGD Symbol;Acc:620201]
-0.464199	-0.709094	-0.698531	-0.537457	0.584685	2.25041	-0.149471	-0.276343	3	ENSRNOG00000013973	-1.78101	6.74134e-08	Cd72	Cd72 molecule [Source:RGD Symbol;Acc:1309757]
-0.57885	-0.610573	-0.353373	1.04614	1.63121	0.771574	-0.949685	-0.956441	3	ENSRNOG00000014018	-2.44598	0.000449653	Gpr55	G protein-coupled receptor 55 [Source:RGD Symbol;Acc:1559828]
-0.933364	-1.04024	-1.04305	1.73698	0.451058	0.709417	0.397103	-0.277902	3	ENSRNOG00000014039	-1.16318	0.000220171	Gpr157	G protein-coupled receptor 157 [Source:RGD Symbol;Acc:1311096]
-0.765797	-0.367814	-0.761074	0.477475	0.810664	1.96466	-0.553034	-0.805077	3	ENSRNOG00000014046	2.25987	0.0120849	Akr1c3	aldo-keto reductase family 1, member C3 [Source:RGD Symbol;Acc:708428]
-0.622504	-0.614826	-0.740629	1.72579	0.958792	0.804269	-0.750344	-0.76055	3	ENSRNOG00000014079	1.30087	1.2399e-08	Mdk	midkine [Source:RGD Symbol;Acc:69073]
-0.561394	-0.37332	-0.622702	0.793595	1.24477	1.45219	-0.990053	-0.943085	3	ENSRNOG00000014124	1.4328	1.31969e-09	Htr2b	5-hydroxytryptamine receptor 2B [Source:RGD Symbol;Acc:61801]
-0.261209	-0.472095	-0.350844	1.11422	1.65056	0.497418	-1.07225	-1.1058	3	ENSRNOG00000014125	-2.90926	0.0156658	Fbp2	fructose-bisphosphatase 2 [Source:RGD Symbol;Acc:620930]
-0.775473	-1.06576	-0.898981	-0.211024	1.86455	0.840103	-0.190854	0.437435	3	ENSRNOG00000014135	-5.64596	0.000240872	Mylpf	myosin light chain, phosphorylatable, fast skeletal muscle [Source:RGD Symbol;Acc:3141]
-0.186487	-0.475472	-0.303914	0.885279	1.59085	0.805726	-1.13386	-1.18212	3	ENSRNOG00000014202	-1.86946	0.000113448	RGD1309651	similar to 1190005I06Rik protein [Source:RGD Symbol;Acc:1309651]
-0.0155428	-0.419058	-0.295764	0.533598	1.87199	0.598662	-1.09257	-1.18131	3	ENSRNOG00000014259	-1.71672	5.00443e-10	Dennd2d	DENN domain containing 2D [Source:RGD Symbol;Acc:1305120]
-0.0594048	-1.07831	-0.466546	1.27611	0.761218	1.32347	-0.639647	-1.11689	3	ENSRNOG00000014269	1.07903	0.0324381	Pi15	peptidase inhibitor 15 [Source:RGD Symbol;Acc:1309577]
-0.258826	-0.500072	-0.220378	0.972412	1.36354	1.01199	-1.17669	-1.19198	3	ENSRNOG00000014294	-1.68573	0.000113316	Itih3	inter-alpha trypsin inhibitor, heavy chain 3 [Source:RGD Symbol;Acc:620633]
-0.521452	-0.749523	-0.556476	0.697205	1.77501	0.963013	-0.800629	-0.807147	3	ENSRNOG00000014312	-2.04831	1.8625e-05	Mill1	MHC I like leukocyte 1 [Source:RGD Symbol;Acc:1311714]
-0.482509	-0.57331	-0.513258	1.75855	-0.462265	1.46789	-0.592711	-0.602387	3	ENSRNOG00000014327	2.04606	0.0292034	AC139642.1	aspartic peptidase, retroviral-like 1 [Source:NCBI gene;Acc:500243]
-0.525648	-0.835746	-0.834003	1.05371	1.38187	1.15225	-0.616627	-0.775808	3	ENSRNOG00000014333	-4.70611	0.00362128	Ucp3	uncoupling protein 3 [Source:RGD Symbol;Acc:3933]
-0.733189	-1.10063	-0.864385	0.725214	1.61504	1.05896	-0.315108	-0.385901	3	ENSRNOG00000014363	-1.44505	2.11686e-08	Mxd1	max dimerization protein 1 [Source:RGD Symbol;Acc:1564525]
-0.399448	-0.66827	-0.563034	0.689674	1.85232	0.81916	-0.834086	-0.896317	3	ENSRNOG00000014476	-3.36317	5.80198e-08	Nkg7	natural killer cell granule protein 7 [Source:RGD Symbol;Acc:621523]
-0.609915	-0.756856	-0.608141	1.5098	1.63077	0.0077798	-0.416581	-0.756856	3	ENSRNOG00000014600	-2.98565	7.67376e-09	Car12	carbonic anhydrase 12 [Source:RGD Symbol;Acc:1306612]
-0.487983	-0.530756	-0.502653	2.33822	-0.439974	0.449594	-0.305933	-0.520515	3	ENSRNOG00000014641	-4.78965	0.00170659	Acta1	actin, alpha 1, skeletal muscle [Source:RGD Symbol;Acc:2025]
-0.496055	-0.54594	-0.539739	2.2619	-0.524654	0.651751	-0.297533	-0.509725	3	ENSRNOG00000014656	-2.5584	1.66696e-10	2019-09-01	septin 1 [Source:RGD Symbol;Acc:1307216]
-0.550664	-0.536513	-0.617676	2.10098	-0.538668	0.982143	-0.364761	-0.474839	3	ENSRNOG00000014698	-4.2608	0.00138412	Actn2	actinin alpha 2 [Source:RGD Symbol;Acc:1308097]
-0.54007	-0.582256	-0.55622	2.06111	-0.225467	1.0282	-0.567777	-0.617525	3	ENSRNOG00000014705	-1.73222	1.27559e-09	Irf8	interferon regulatory factor 8 [Source:RGD Symbol;Acc:1312024]
-0.512831	-0.598976	-0.579395	1.68281	-0.448157	1.55227	-0.548739	-0.546981	3	ENSRNOG00000014815	-2.38446	4.94784e-06	Baiap3	BAI1-associated protein 3 [Source:RGD Symbol;Acc:10059729]
-0.739991	-0.854616	-0.726418	2.05113	-0.7382	0.597848	0.224208	0.186043	3	ENSRNOG00000014867	1.29857	0.0184513	Akr7a3	aldo-keto reductase family 7 member A3 [Source:RGD Symbol;Acc:628635]
-0.649818	-0.517688	-0.45215	1.35118	1.69466	0.208804	-0.700207	-0.934787	3	ENSRNOG00000014902	-1.56421	3.8142e-10	Atp2a3	ATPase sarcoplasmic/endoplasmic reticulum Ca2+ transporting 3 [Source:RGD Symbol;Acc:2175]
0.0107493	-0.724621	-0.0142241	0.293035	1.93356	0.626295	-1.04732	-1.07747	3	ENSRNOG00000014909	1.14214	0.000559422	Cdhr2	cadherin-related family member 2 [Source:RGD Symbol;Acc:1560576]
-0.224453	-0.484388	-0.749623	0.344074	1.85436	1.02166	-0.863865	-0.897761	3	ENSRNOG00000014918	1.12933	0.0393325	Tpbgl	trophoblast glycoprotein-like [Source:RGD Symbol;Acc:1596774]
-0.500709	-0.446573	-0.442066	0.527444	1.39794	1.45966	-0.995713	-0.999981	3	ENSRNOG00000014956	-1.50225	2.16709e-13	Itgal	integrin subunit alpha L [Source:RGD Symbol;Acc:631424]
-0.50974	-0.65697	-0.618776	0.500194	1.46069	1.47594	-0.825669	-0.825669	3	ENSRNOG00000014979	1.79195	0.0413312	Ucma	upper zone of growth plate and cartilage matrix associated [Source:RGD Symbol;Acc:1308977]
-0.420294	-0.740518	-0.384401	0.462906	1.96995	0.790007	-0.818162	-0.859491	3	ENSRNOG00000015027	1.24061	1.00161e-06	F2rl2	coagulation factor II (thrombin) receptor-like 2 [Source:RGD Symbol;Acc:620871]
-0.314137	-0.845283	-0.486911	0.605614	1.82608	0.905207	-0.845283	-0.845283	3	ENSRNOG00000015042	1.25517	0.0125831	Sv2c	synaptic vesicle glycoprotein 2c [Source:RGD Symbol;Acc:619718]
-0.522987	-0.741986	-0.446021	1.51145	-0.194671	1.6777	-0.551457	-0.732024	3	ENSRNOG00000015049	1.15065	6.22922e-06	AABR07028352.1	anillin, actin binding protein-like 1 [Source:NCBI gene;Acc:307056]
-0.44657	-0.704337	0.0799657	0.600499	1.58675	1.04313	-1.07913	-1.08031	3	ENSRNOG00000015089	1.23706	2.5406e-13	Abca1	ATP binding cassette subfamily A member 1 [Source:RGD Symbol;Acc:631344]
-0.807597	-1.00259	-0.219958	0.851188	1.67507	0.891716	-0.640798	-0.747032	3	ENSRNOG00000015105	-1.7752	6.29034e-11	Ipcef1	interaction protein for cytohesin exchange factors 1 [Source:RGD Symbol;Acc:735159]
-0.475027	-0.522347	-0.576854	2.28283	-0.459163	0.603022	-0.32714	-0.525317	3	ENSRNOG00000015117	1.28797	0.000354619	Syt5	synaptotagmin 5 [Source:RGD Symbol;Acc:3806]
-0.479331	-0.527909	-0.517221	2.32785	-0.486021	0.47913	-0.293033	-0.50347	3	ENSRNOG00000015155	-2.90727	0.000765731	Pde4dip	phosphodiesterase 4D interacting protein [Source:RGD Symbol;Acc:708410]
-0.448532	-0.701877	-0.287182	2.33565	-0.536975	0.283734	-0.0127797	-0.632033	3	ENSRNOG00000015157	-5.52151	0.000981687	Ank1	ankyrin 1 [Source:RGD Symbol;Acc:1309620]
-0.717993	-0.667262	-0.764867	2.11964	-0.799638	0.0660532	0.495287	0.268774	3	ENSRNOG00000015283	-1.83811	3.86628e-06	Dhx58	DEXH-box helicase 58 [Source:RGD Symbol;Acc:1310093]
-1.4389	-0.461558	-1.0741	1.77144	0.381793	0.0989403	0.425839	0.296543	3	ENSRNOG00000015290	-3.93093	0.000360794	Chrna1	cholinergic receptor nicotinic alpha 1 subunit [Source:RGD Symbol;Acc:69277]
-0.277992	-0.585756	-0.361864	0.98323	1.56011	0.843306	-1.05082	-1.11022	3	ENSRNOG00000015366	1.21337	0.000384196	Eno4	enolase 4 [Source:RGD Symbol;Acc:1308333]
-0.482745	-0.496099	-0.410157	0.817874	1.61619	0.994949	-0.998699	-1.04131	3	ENSRNOG00000015382	-2.94453	4.57816e-06	Cd19	CD19 molecule [Source:RGD Symbol;Acc:1309086]
-0.17087	-0.679875	0.0703208	0.0539318	2.02561	0.672696	-0.962853	-1.00896	3	ENSRNOG00000015397	-2.48675	7.05211e-13	Grap2	GRB2-related adaptor protein 2 [Source:MGI Symbol;Acc:MGI:1333842]
-0.342852	-0.668904	-0.469655	0.622946	1.50096	1.29314	-0.849704	-1.08594	3	ENSRNOG00000015416	-2.1495	2.22627e-08	Sytl3	synaptotagmin-like 3 [Source:RGD Symbol;Acc:1561992]
-0.335713	-0.559604	-0.352788	0.90378	1.37435	1.15505	-0.986178	-1.19889	3	ENSRNOG00000015441	-1.28296	0.00294681	Eps8l2	EPS8-like 2 [Source:RGD Symbol;Acc:1310912]
0.151298	-0.668715	-0.0838051	0.887497	1.4323	0.76836	-1.22149	-1.26545	3	ENSRNOG00000015562	1.5167	9.21359e-06	Cabp2	calcium binding protein 2 [Source:RGD Symbol;Acc:1563670]
-1.11005	-0.692007	-1.25819	0.634729	1.59178	0.621894	-0.318366	0.530202	3	ENSRNOG00000015578	1.30917	1.24305e-11	Nt5dc2	5'-nucleotidase domain containing 2 [Source:RGD Symbol;Acc:1305524]
-0.334873	-0.93165	-0.572213	0.346877	2.0953	0.638285	-0.579075	-0.662654	3	ENSRNOG00000015593	1.23592	0.00875571	RGD1310819	similar to putative protein (5S487) [Source:RGD Symbol;Acc:1310819]
-0.0911028	-0.288316	-0.35997	0.786718	1.61031	0.774667	-1.14976	-1.28254	3	ENSRNOG00000015616	-1.37342	3.04654e-08	Inpp4b	inositol polyphosphate-4-phosphatase type II B [Source:RGD Symbol;Acc:620470]
-0.566207	-0.692984	-0.430573	0.5862	2.24196	-0.00411628	-0.552012	-0.582268	3	ENSRNOG00000015668	1.47468	1.99839e-06	Adam12	ADAM metallopeptidase domain 12 [Source:RGD Symbol;Acc:1583652]
-0.404085	-0.695214	-0.438876	0.500386	1.95255	0.796283	-0.850736	-0.860307	3	ENSRNOG00000015674	2.36984	0.00179412	Apoc2	apolipoprotein C2 [Source:RGD Symbol;Acc:2135]
-0.607564	-0.717353	-0.629542	2.27192	-0.49641	0.467453	0.0166336	-0.305138	3	ENSRNOG00000015718	-2.1179	0.000275112	Ncr1	natural cytotoxicity triggering receptor 1 [Source:RGD Symbol;Acc:621288]
-0.421399	-0.633845	-0.532915	0.55474	1.87661	0.89372	-0.861651	-0.875261	3	ENSRNOG00000015773	-2.0919	0.000787046	Rabep2	rabaptin, RAB GTPase binding effector protein 2 [Source:RGD Symbol;Acc:621416]
-0.459488	-0.666184	-0.537319	0.343724	1.97433	0.906233	-0.772279	-0.78902	3	ENSRNOG00000015821	-2.3812	3.00942e-21	Cd40	CD40 molecule [Source:RGD Symbol;Acc:619830]
-0.512091	-0.74698	-0.53038	0.426422	2.11412	0.589898	-0.666306	-0.674684	3	ENSRNOG00000015830	-1.56369	0.00150045	Ppp1r3c	protein phosphatase 1, regulatory subunit 3C [Source:RGD Symbol;Acc:1309132]
-0.0542386	-0.369051	-0.692776	0.91197	1.55998	0.839273	-1.06628	-1.12888	3	ENSRNOG00000015860	-1.29472	6.10041e-09	Impa2	inositol monophosphatase 2 [Source:RGD Symbol;Acc:628692]
-0.432145	-0.689943	-0.676868	1.04277	1.3647	1.16474	-0.871336	-0.901919	3	ENSRNOG00000015873	-1.39222	2.2851e-17	Trim21	tripartite motif-containing 21 [Source:RGD Symbol;Acc:1305795]
-0.566884	-0.736555	-0.558863	0.680493	1.80135	0.944617	-0.77041	-0.793748	3	ENSRNOG00000015945	-1.50209	0.0182313	Nmur1	neuromedin U receptor 1 [Source:RGD Symbol;Acc:619867]
-0.436382	-0.478251	-0.456142	2.22474	-0.539134	0.749248	-0.48134	-0.582738	3	ENSRNOG00000015972	1.3663	2.58335e-05	Olr63	olfactory receptor 63 [Source:RGD Symbol;Acc:1332833]
-0.308813	-0.528236	-0.329454	0.428605	1.61216	1.23161	-1.05954	-1.04633	3	ENSRNOG00000015980	1.25893	5.62922e-10	Ctsl	cathepsin L [Source:RGD Symbol;Acc:2448]
-0.565909	-0.830277	-0.639163	1.20876	1.18607	1.21362	-0.742819	-0.830277	3	ENSRNOG00000015992	1.36233	0.000737496	C1qtnf3	C1q and TNF related 3 [Source:RGD Symbol;Acc:1305010]
-0.535507	-0.707285	-0.600946	0.428995	1.84373	1.07002	-0.746688	-0.752319	3	ENSRNOG00000015994	-3.8954	0.000434865	Ankrd1	ankyrin repeat domain 1 [Source:RGD Symbol;Acc:61989]
-0.38626	-0.586161	-0.608692	0.459051	1.94573	0.854973	-0.829451	-0.849195	3	ENSRNOG00000016041	-5.13719	0.00085061	Ampd1	adenosine monophosphate deaminase 1 [Source:RGD Symbol;Acc:2109]
-0.55688	-0.600515	-0.600515	2.21812	-0.600515	0.625642	0.0562957	-0.541634	3	ENSRNOG00000016043	-1.70692	3.38326e-08	Jak3	Janus kinase 3 [Source:RGD Symbol;Acc:2940]
-0.4091	-0.61497	-0.610017	0.460219	2.06253	0.653589	-0.774869	-0.767386	3	ENSRNOG00000016044	1.69319	2.01438e-21	Nes	nestin [Source:RGD Symbol;Acc:3162]
-0.517372	-0.729062	-0.569598	0.599238	1.84152	0.945291	-0.780728	-0.789285	3	ENSRNOG00000016069	-4.19718	1.78268e-25	Lipg	lipase G, endothelial type [Source:RGD Symbol;Acc:1310740]
-0.598463	-0.672686	-0.781843	1.11511	1.31585	1.17827	-0.822194	-0.734039	3	ENSRNOG00000016112	-2.96358	2.51836e-36	Il15ra	interleukin 15 receptor subunit alpha [Source:RGD Symbol;Acc:1305149]
-0.471916	-0.759478	-0.755826	0.493639	1.53219	1.40831	-0.661013	-0.785908	3	ENSRNOG00000016123	-4.61149	0.00206315	Camk2a	calcium/calmodulin-dependent protein kinase II alpha [Source:RGD Symbol;Acc:2261]
-0.389125	-0.734931	-0.621062	0.843261	1.89601	0.59485	-0.778744	-0.810257	3	ENSRNOG00000016136	-1.66165	7.18631e-10	Clec10a	C-type lectin domain containing 10A [Source:RGD Symbol;Acc:621158]
-0.465102	-0.495185	-0.49253	2.31924	-0.46507	0.522574	-0.4418	-0.482129	3	ENSRNOG00000016151	-2.01868	1.81549e-08	Cd74	CD74 molecule [Source:RGD Symbol;Acc:2313]
-0.516261	-0.995241	-0.649003	0.155132	1.43552	1.63416	-0.539473	-0.524839	3	ENSRNOG00000016163	-5.20843	0.0498087	Pax7	paired box 7 [Source:RGD Symbol;Acc:1564360]
-0.939709	-0.418591	-1.19694	0.539057	1.7886	0.810906	-0.60126	0.0179443	3	ENSRNOG00000016179	1.50294	0.000183273	Slc16a11	solute carrier family 16, member 11 [Source:RGD Symbol;Acc:1311125]
-0.522189	-0.546149	-0.550555	2.35017	-0.593921	0.356601	-0.265832	-0.228127	3	ENSRNOG00000016214	-1.79581	0.00524335	Insl3	insulin-like 3 [Source:RGD Symbol;Acc:620117]
-0.400444	-0.338229	-0.447654	2.42302	0.0097282	-0.114896	-0.578834	-0.552695	3	ENSRNOG00000016278	1.08217	2.69539e-14	Cystm1	cysteine-rich transmembrane module containing 1 [Source:NCBI gene;Acc:100363310]
-0.562748	-0.562748	-0.562748	-0.30007	2.0461	1.06771	-0.562748	-0.562748	3	ENSRNOG00000016295	-3.05655	0.00153016	Sh3rf2	SH3 domain containing ring finger 2 [Source:RGD Symbol;Acc:1308415]
-0.255347	-0.324955	-0.296737	0.851743	1.1888	1.2757	-1.22944	-1.20976	3	ENSRNOG00000016308	-1.13587	2.40883e-06	Ripor2	RHO family interacting cell polarization regulator 2 [Source:RGD Symbol;Acc:1306939]
-0.519642	-0.700481	-0.394415	2.28443	0.419436	0.079203	-0.575254	-0.593281	3	ENSRNOG00000016326	1.382	0.000245924	Rpp25	ribonuclease P and MRP subunit p25 [Source:RGD Symbol;Acc:1305290]
-0.481912	-0.267689	-0.670763	2.30835	-0.569707	0.464749	-0.203645	-0.579381	3	ENSRNOG00000016361	-2.14104	9.43559e-07	LOC103694905	5-hydroxytryptamine receptor 7 [Source:RGD Symbol;Acc:9265298]
-0.242165	-0.374095	-0.384849	0.715767	1.58502	0.99432	-1.08057	-1.21343	3	ENSRNOG00000016367	1.89323	4.87982e-14	Sox8	SRY box 8 [Source:RGD Symbol;Acc:1309072]
-0.423115	-0.546891	-0.574552	0.687131	1.70835	1.02242	-0.912866	-0.960474	3	ENSRNOG00000016378	1.37215	0.0229646	Slc28a3	solute carrier family 28 member 3 [Source:RGD Symbol;Acc:621224]
-0.268121	-0.41064	-0.0454009	0.422029	1.81446	0.792896	-1.12659	-1.17863	3	ENSRNOG00000016413	1.2041	2.14389e-10	Adamts12	ADAM metallopeptidase with thrombospondin type 1 motif, 12 [Source:RGD Symbol;Acc:1307323]
-0.542785	-0.792242	-0.599665	0.94856	1.82335	0.637028	-0.711943	-0.762303	3	ENSRNOG00000016420	2.68073	0.00587285	Armc4	armadillo repeat containing 4 [Source:RGD Symbol;Acc:1306933]
-0.464462	-0.293166	-0.486249	2.33684	0.368853	-0.168212	-0.645292	-0.648314	3	ENSRNOG00000016535	-1.91414	2.52826e-23	Tagap	T-cell activation RhoGTPase activating protein [Source:RGD Symbol;Acc:1308618]
-0.519078	-0.558623	-0.569239	2.06545	-0.507613	1.05196	-0.46465	-0.498203	3	ENSRNOG00000016543	1.59679	0.00789498	Sprn	shadow of prion protein [Source:RGD Symbol;Acc:1561845]
-0.315677	-0.67245	-0.497801	0.517199	1.78733	1.01926	-0.84627	-0.99159	3	ENSRNOG00000016581	-2.60932	6.3373e-05	Tnnc1	troponin C1, slow skeletal and cardiac type [Source:RGD Symbol;Acc:1309921]
-0.497023	-0.525869	-0.547296	2.28022	-0.483486	0.608859	-0.307989	-0.527416	3	ENSRNOG00000016603	-6.98737	1.89572e-05	Cblc	Cbl proto-oncogene C [Source:RGD Symbol;Acc:1307651]
-0.447548	-0.514459	-0.518819	2.29799	-0.532332	0.562469	-0.308782	-0.538519	3	ENSRNOG00000016618	1.19493	0.0452676	Gstm6	glutathione S-transferase, mu 6 [Source:RGD Symbol;Acc:1563391]
-0.493622	-0.551456	-0.513349	2.13237	-0.503303	0.937359	-0.474483	-0.533511	3	ENSRNOG00000016714	1.21164	2.91397e-17	Plat	plasminogen activator, tissue type [Source:RGD Symbol;Acc:3342]
-0.612464	-0.479575	-0.695308	2.17928	-0.695526	0.751594	-0.142889	-0.305117	3	ENSRNOG00000016731	-4.86143	0.0016421	Fitm1	fat storage-inducing transmembrane protein 1 [Source:RGD Symbol;Acc:1306911]
-0.443845	-0.65806	-0.350819	0.611889	1.7289	1.02572	-0.957375	-0.956409	3	ENSRNOG00000016753	1.07903	0.0211083	Trpm8	transient receptor potential cation channel, subfamily M, member 8 [Source:RGD Symbol;Acc:620762]
-0.614145	-0.695539	-0.459324	2.03602	-0.530166	1.07546	-0.319327	-0.492979	3	ENSRNOG00000016763	-3.96904	2.49802e-15	Pdcd1	programmed cell death 1 [Source:RGD Symbol;Acc:1311658]
-0.650196	-0.848887	-0.696936	0.342406	1.16303	1.80965	-0.554302	-0.564763	3	ENSRNOG00000016780	-1.63145	1.52958e-27	Sod2	superoxide dismutase 2 [Source:RGD Symbol;Acc:3732]
-0.519308	-0.612785	-0.426795	0.837076	1.68921	0.911296	-0.831342	-1.04735	3	ENSRNOG00000016794	-1.72225	5.78435e-18	Prkcq	protein kinase C, theta [Source:RGD Symbol;Acc:620968]
-0.495103	-0.402676	-0.656434	2.31021	-0.686037	0.45902	-0.222729	-0.306253	3	ENSRNOG00000016827	1.98488	0.010097	Ctrb1	chymotrypsinogen B1 [Source:RGD Symbol;Acc:2444]
-0.453848	-0.512525	-0.495671	2.34642	-0.487302	0.429577	-0.323031	-0.503616	3	ENSRNOG00000016837	-2.45334	4.29261e-06	Nrg2	neuregulin 2 [Source:RGD Symbol;Acc:1303302]
-0.235184	-0.436264	-0.232082	0.52761	1.71485	0.940242	-1.13557	-1.1436	3	ENSRNOG00000016846	1.16866	0.000957215	AABR07054578.1
-0.459485	-0.495631	-0.495202	2.23166	-0.534364	0.734848	-0.419663	-0.562163	3	ENSRNOG00000016917	-1.25101	0.0393573	Ocstamp	osteoclast stimulatory transmembrane protein [Source:RGD Symbol;Acc:1308620]
-0.522282	-0.542618	-0.552975	2.17312	-0.555798	0.845471	-0.313159	-0.531756	3	ENSRNOG00000016962	3.68924	5.01896e-16	Hmgcs2	3-hydroxy-3-methylglutaryl-CoA synthase 2 [Source:RGD Symbol;Acc:2804]
-0.408645	-0.398573	0.0203669	0.726778	1.81409	0.517783	-1.08124	-1.19056	3	ENSRNOG00000016978	-1.22957	6.64445e-11	St8sia4	ST8 alpha-N-acetyl-neuraminide alpha-2,8-sialyltransferase 4 [Source:RGD Symbol;Acc:621845]
-0.518113	-0.52227	-0.504782	2.4281	-0.204854	-0.481391	-0.185714	-0.0109778	3	ENSRNOG00000016983	1.64679	5.63688e-13	Fcgbp	Fc fragment of IgG binding protein [Source:RGD Symbol;Acc:2313189]
-0.417534	-0.517231	-0.663299	1.5703	0.700601	1.19058	-0.869105	-0.994314	3	ENSRNOG00000016987	-1.02779	3.37692e-09	Fas	Fas cell surface death receptor [Source:RGD Symbol;Acc:619831]
-0.50968	-0.694252	-0.510041	0.378666	1.97297	0.89094	-0.760871	-0.76773	3	ENSRNOG00000016995	1.79023	0.00931777	Jakmip2	janus kinase and microtubule interacting protein 2 [Source:RGD Symbol;Acc:1559742]
-0.6789	-0.677033	-0.384198	0.565436	1.4494	1.43246	-0.811812	-0.895353	3	ENSRNOG00000017061	1.1157	3.90607e-07	Cpeb1	cytoplasmic polyadenylation element binding protein 1 [Source:RGD Symbol;Acc:1310421]
-0.245308	-0.751345	-0.702823	1.18671	1.36899	0.961503	-0.803003	-1.01472	3	ENSRNOG00000017123	-2.92482	9.53738e-08	Il27	interleukin 27 [Source:RGD Symbol;Acc:1561420]
-0.278508	-0.4475	-0.592208	1.26284	1.24898	0.952934	-1.02396	-1.12257	3	ENSRNOG00000017191	-1.32967	0.000299989	Stx1b	syntaxin 1B [Source:RGD Symbol;Acc:3784]
-0.458558	-0.514616	-0.508436	2.34083	-0.479536	0.447562	-0.328534	-0.498709	3	ENSRNOG00000017248	-1.19208	0.000642801	P2rx5	purinergic receptor P2X 5 [Source:RGD Symbol;Acc:620256]
0.0477112	-0.899818	-0.596446	1.00689	1.33104	1.06567	-0.98178	-0.973271	3	ENSRNOG00000017249	-2.87515	4.3713e-15	Il12rb1	interleukin 12 receptor subunit beta 1 [Source:RGD Symbol;Acc:620025]
-0.403661	-0.180485	-0.341389	0.650395	1.6195	0.973836	-1.21735	-1.10085	3	ENSRNOG00000017273	-1.59868	4.86811e-14	Vamp1	vesicle-associated membrane protein 1 [Source:RGD Symbol;Acc:3948]
-0.2181	-0.468677	-0.286694	0.452573	1.50333	1.27736	-1.11043	-1.14937	3	ENSRNOG00000017277	-1.78705	3.83031e-20	Psme2	proteasome activator subunit 2 [Source:RGD Symbol;Acc:3430]
-0.853961	-1.29302	-1.05714	1.19602	1.00613	0.94323	0.3006	-0.241853	3	ENSRNOG00000017332	-1.8406	5.39087e-05	Ap3b2	adaptor related protein complex 3 subunit beta 2 [Source:RGD Symbol;Acc:1308950]
-0.50026	-0.580036	-0.662072	1.30395	1.64346	0.450631	-0.827838	-0.827838	3	ENSRNOG00000017348	1.06358	0.0269976	Kif27	kinesin family member 27 [Source:RGD Symbol;Acc:621071]
-0.766852	-0.916108	-0.806541	-0.819969	1.70943	1.08408	0.356305	0.159655	3	ENSRNOG00000017376	-6.44136	1.12981e-05	Fsd2	fibronectin type III and SPRY domain containing 2 [Source:RGD Symbol;Acc:1305167]
-0.191482	-0.568626	-0.334746	0.550162	1.87668	0.739355	-0.959901	-1.11144	3	ENSRNOG00000017403	-1.39994	4.94306e-17	Nfkb2	nuclear factor kappa B subunit 2 [Source:RGD Symbol;Acc:1307189]
-0.471547	-0.68631	-0.491546	0.548419	2.00955	0.680471	-0.7806	-0.808438	3	ENSRNOG00000017429	-2.23925	2.91964e-06	Gata3	GATA binding protein 3 [Source:RGD Symbol;Acc:621250]
-0.384767	-0.64638	-0.447787	0.475536	1.71038	1.1553	-0.849544	-1.01274	3	ENSRNOG00000017485	-1.47616	0.00838146	Esr1	estrogen receptor 1 [Source:RGD Symbol;Acc:2581]
-0.390778	-0.638494	-0.385838	1.25847	1.86394	-0.151895	-0.779407	-0.775999	3	ENSRNOG00000017521	-3.34375	0.00827147	Klhl40	kelch-like family member 40 [Source:RGD Symbol;Acc:1305368]
-0.77366	-1.05552	-1.15815	0.142563	1.06486	0.82281	-0.431594	1.3887	3	ENSRNOG00000017528	1.14197	1.09876e-14	Dag1	dystroglycan 1 [Source:RGD Symbol;Acc:621890]
-0.43247	-0.445692	-0.505311	2.35973	-0.554535	0.319958	-0.140915	-0.600765	3	ENSRNOG00000017637	-5.39336	0.000560564	Hhatl	hedgehog acyltransferase-like [Source:RGD Symbol;Acc:1311911]
-0.453032	-0.496653	-0.485514	2.36804	-0.450645	0.367178	-0.369239	-0.480132	3	ENSRNOG00000017645	-1.22211	0.0063006	Rhbg	Rh family B glycoprotein [Source:RGD Symbol;Acc:727813]
-0.3554	-0.68514	-0.386325	1.09957	1.66221	0.615672	-0.947307	-1.00328	3	ENSRNOG00000017680	-2.01147	1.2897e-12	Coro1a	coronin 1A [Source:RGD Symbol;Acc:620009]
-0.508161	-0.558189	-0.485744	2.39417	-0.52388	0.194205	-0.159429	-0.352978	3	ENSRNOG00000017716	-1.06449	4.34882e-06	Kcnn4	potassium calcium-activated channel subfamily N member 4 [Source:RGD Symbol;Acc:621476]
-0.580821	-0.685384	-0.714547	0.114317	1.89706	1.15925	-0.691531	-0.49834	3	ENSRNOG00000017720	-1.99587	1.23726e-20	Zmynd15	zinc finger, MYND-type containing 15 [Source:RGD Symbol;Acc:1309845]
-0.463247	-0.706793	-0.672184	0.524683	1.72613	1.16086	-0.781565	-0.787884	3	ENSRNOG00000017749	1.51869	6.21409e-06	Gnao1	G protein subunit alpha o1 [Source:RGD Symbol;Acc:628732]
-0.705608	-0.629397	-0.702651	1.10354	1.09591	1.39424	-0.638594	-0.917448	3	ENSRNOG00000017766	-1.90963	1.16019e-18	Psmb10	proteasome subunit beta 10 [Source:RGD Symbol;Acc:1307428]
-0.441703	-0.518785	-0.495763	2.30991	-0.482248	0.544849	-0.407683	-0.50858	3	ENSRNOG00000017786	-1.09264	0.0408221	AABR07026536.1
-0.441525	-0.705301	-0.476487	0.624802	1.96107	0.690778	-0.811908	-0.841433	3	ENSRNOG00000017804	-5.25657	0.0032492	Chrnd	cholinergic receptor nicotinic delta subunit [Source:RGD Symbol;Acc:2352]
-0.469751	-0.583877	-0.520308	2.01675	-0.508813	1.12939	-0.548972	-0.514421	3	ENSRNOG00000017833	-2.26239	1.56653e-13	LOC100910979	interferon-inducible GTPase 1-like [Source:RGD Symbol;Acc:6495625]
-0.230673	-0.642691	-0.382287	0.950538	1.73243	0.620778	-1.0185	-1.02959	3	ENSRNOG00000017869	1.18709	4.05006e-17	Akap12	A-kinase anchoring protein 12 [Source:RGD Symbol;Acc:70988]
-0.455372	-0.762941	-0.32525	0.393253	2.03498	0.720972	-0.810635	-0.795009	3	ENSRNOG00000017893	1.41224	0.00439728	Adamts19	ADAM metallopeptidase with thrombospondin type 1 motif, 19 [Source:RGD Symbol;Acc:1308359]
-1.02474	-1.20192	-0.937832	0.108001	1.72932	0.323475	0.589122	0.414562	3	ENSRNOG00000017912	1.36442	5.57114e-16	Ptprn	protein tyrosine phosphatase, receptor type, N [Source:RGD Symbol;Acc:620777]
-0.251251	-0.558056	-0.317127	0.942484	1.20204	1.26187	-1.12827	-1.15169	3	ENSRNOG00000017980	1.09161	9.19384e-06	B4galt2	beta-1,4-galactosyltransferase 2 [Source:RGD Symbol;Acc:1305358]
-0.402474	-0.530814	-0.539031	0.919764	1.35865	1.22554	-1.07928	-0.952361	3	ENSRNOG00000018163	-2.74777	2.74057e-12	Ptpn22	protein tyrosine phosphatase, non-receptor type 22 [Source:RGD Symbol;Acc:1307992]
-0.539971	-0.576703	-0.553483	2.16555	-0.484686	0.870073	-0.434451	-0.446327	3	ENSRNOG00000018220	-1.81491	0.0286198	Colq	collagen like tail subunit of asymmetric acetylcholinesterase [Source:RGD Symbol;Acc:2377]
-0.486917	-0.53092	-0.511774	2.26922	-0.466308	0.646708	-0.386288	-0.533723	3	ENSRNOG00000018241	-5.5192	0.000516907	Mybpc2	myosin binding protein C, fast-type [Source:RGD Symbol;Acc:1311596]
-0.5319	-0.122468	-0.761943	1.72367	0.994188	0.597351	-0.915346	-0.983555	3	ENSRNOG00000018247	2.12072	6.16131e-21	Osbp2	oxysterol binding protein 2 [Source:RGD Symbol;Acc:1310505]
-0.540552	-0.581896	-0.592704	1.74533	-0.559467	1.48391	-0.500351	-0.454276	3	ENSRNOG00000018286	1.2705	9.05486e-06	AABR07068316.1	collagen type VI alpha 3 chain [Source:NCBI gene;Acc:367313]
-0.457961	-0.658978	-0.468005	0.0892243	2.16635	0.702385	-0.69166	-0.681351	3	ENSRNOG00000018311	-1.36026	0.00280407	Spib	Spi-B transcription factor [Source:RGD Symbol;Acc:1565899]
-0.717883	-1.0441	-0.901603	0.716351	1.55471	1.12612	-0.605661	-0.127938	3	ENSRNOG00000018316	1.51119	1.83789e-09	Gdf15	growth differentiation factor 15 [Source:RGD Symbol;Acc:2674]
-0.609583	-0.556779	-0.546931	0.00964634	2.03226	1.00131	-0.632253	-0.697668	3	ENSRNOG00000018321	-2.89161	8.15903e-08	Art2b	ADP-ribosyltransferase 2b [Source:RGD Symbol;Acc:3521]
-0.4444	-0.745571	-0.297916	0.638456	1.14797	1.6129	-1.00129	-0.910149	3	ENSRNOG00000018382	1.29584	3.0144e-08	Metrn	meteorin, glial cell differentiation regulator [Source:RGD Symbol;Acc:1306222]
-0.0423293	-0.64737	-0.736496	0.551783	1.94843	0.658874	-0.878027	-0.854866	3	ENSRNOG00000018458	-1.88582	2.51402e-16	Sema4a	semaphorin 4A [Source:RGD Symbol;Acc:1304636]
-0.517862	-0.623657	-0.586231	2.27311	-0.168871	0.558411	-0.30191	-0.632991	3	ENSRNOG00000018462	-5.8818	0.000244485	Actn3	actinin alpha 3 [Source:RGD Symbol;Acc:621792]
-0.578802	-0.677909	-0.538034	0.732709	1.80356	0.890223	-0.780698	-0.851047	3	ENSRNOG00000018488	-4.88925	0.00157132	Sypl2	synaptophysin-like 2 [Source:RGD Symbol;Acc:1309907]
-0.866043	-0.655145	-0.790947	2.06745	-0.685582	0.187827	0.635683	0.106754	3	ENSRNOG00000018494	1.02184	5.20002e-11	Pcdhgc3	protocadherin gamma subfamily C, 3 [Source:MGI Symbol;Acc:MGI:1935201]
-0.219496	-0.476738	-0.4386	0.760619	1.69948	0.84401	-1.07484	-1.09443	3	ENSRNOG00000018516	-2.31833	5.24854e-05	Des	desmin [Source:RGD Symbol;Acc:620686]
-0.494215	-0.511591	-0.741856	1.63966	0.957218	0.899546	-0.856466	-0.892299	3	ENSRNOG00000018517	-1.08729	0.000111845	Gmfg	glia maturation factor, gamma [Source:RGD Symbol;Acc:620506]
-0.270862	-0.324356	-0.567703	0.341574	1.21732	1.6658	-1.04254	-1.01923	3	ENSRNOG00000018521	-1.06828	0.02578	Speg	SPEG complex locus [Source:RGD Symbol;Acc:2124]
-0.456876	-0.562179	-0.519702	1.96729	-0.47491	1.2011	-0.573493	-0.581227	3	ENSRNOG00000018598	-5.3503	0.000714349	Cox6a2	cytochrome c oxidase subunit 6A2 [Source:RGD Symbol;Acc:2385]
-0.474772	-0.534243	-0.516735	2.26605	-0.499437	0.65347	-0.373641	-0.52069	3	ENSRNOG00000018656	-1.84607	1.45691e-27	Napsa	napsin A aspartic peptidase [Source:RGD Symbol;Acc:61940]
-0.288248	-0.637138	-0.344261	0.464225	1.8725	0.880043	-0.956754	-0.990369	3	ENSRNOG00000018669	1.01011	6.45864e-05	C1qtnf12	C1q and TNF related 12 [Source:RGD Symbol;Acc:1307059]
-0.5947	-0.661103	-0.642019	0.408949	1.92495	0.968506	-0.702274	-0.702306	3	ENSRNOG00000018694	-2.65956	1.34539e-15	Izumo1r	IZUMO1 receptor, JUNO [Source:RGD Symbol;Acc:1585174]
-0.559091	-0.686555	-0.680649	1.06217	1.47632	1.03952	-0.811863	-0.839846	3	ENSRNOG00000018706	-1.26642	3.71657e-16	Nfkbie	NFKB inhibitor epsilon [Source:RGD Symbol;Acc:735070]
-0.460292	-0.567677	-0.533286	2.16967	-0.467472	0.863329	-0.448089	-0.556188	3	ENSRNOG00000018712	1.37974	0.00104997	Rhbdl1	rhomboid like 1 [Source:RGD Symbol;Acc:620699]
-0.292419	-0.825038	-0.57905	1.40014	1.04258	1.07963	-0.816258	-1.00958	3	ENSRNOG00000018715	-1.71895	2.99606e-05	Kcnk1	potassium two pore domain channel subfamily K member 1 [Source:RGD Symbol;Acc:621447]
-0.159537	-0.729959	-0.680719	0.902475	1.51823	1.0373	-0.921422	-0.966362	3	ENSRNOG00000018735	-2.28407	0.00691831	Fbxo17	F-box protein 17 [Source:RGD Symbol;Acc:1308308]
-0.447684	-0.556399	-0.556399	1.74948	-0.556399	1.4802	-0.556399	-0.556399	3	ENSRNOG00000018739	-1.34562	0.0454488	Tcte1	t-complex-associated testis expressed 1 [Source:RGD Symbol;Acc:1305744]
-0.219696	-0.487369	-0.373239	-0.0736145	2.28643	0.403162	-0.764717	-0.770958	3	ENSRNOG00000018757	1.12664	2.50373e-06	Tgfb1i1	transforming growth factor beta 1 induced transcript 1 [Source:RGD Symbol;Acc:620173]
-0.286867	-0.713603	-0.137168	0.72662	1.65249	0.906702	-1.04622	-1.10195	3	ENSRNOG00000018804	-1.05707	0.0482151	Lypd3	Ly6/Plaur domain containing 3 [Source:RGD Symbol;Acc:69053]
-0.377018	-0.623776	-0.511416	0.198827	1.75779	1.26851	-0.827507	-0.885414	3	ENSRNOG00000018827	1.30934	7.68176e-05	Psrc1	proline and serine rich coiled-coil 1 [Source:RGD Symbol;Acc:1585037]
-0.516765	-0.586039	-0.476753	0.690397	1.44322	1.34256	-0.919991	-0.976635	3	ENSRNOG00000018915	1.03148	6.79379e-05	Pcdhb22	protocadherin beta 22 [Source:RGD Symbol;Acc:1310328]
-0.503579	-0.639714	-0.602708	2.00279	-0.534284	1.13982	-0.375206	-0.487127	3	ENSRNOG00000018943	1.39887	9.00028e-20	Crlf1	cytokine receptor-like factor 1 [Source:RGD Symbol;Acc:1311371]
-0.76335	-0.76335	-0.76335	2.21516	-0.20558	0.522756	-0.12742	-0.114864	3	ENSRNOG00000018953	1.03212	0.000159734	LOC108348201	protocadherin beta-7-like [Source:RGD Symbol;Acc:11368541]
-0.471838	-0.503829	-0.503708	2.29118	-0.471213	0.59424	-0.403388	-0.531441	3	ENSRNOG00000019019	1.04528	0.00539472	Klhl30	kelch-like family member 30 [Source:RGD Symbol;Acc:1309644]
-0.560194	-0.717919	-0.626953	0.399707	1.66328	1.32409	-0.737237	-0.744779	3	ENSRNOG00000019043	-3.72093	5.59793e-25	Tnfrsf4	TNF receptor superfamily member 4 [Source:RGD Symbol;Acc:3920]
-0.672436	-0.709955	-0.631189	0.769975	1.67604	1.06084	-0.70716	-0.786112	3	ENSRNOG00000019048	-1.97332	0.000289786	AABR07002700.1	CD79a molecule [Source:NCBI gene;Acc:100913063]
-0.380084	-0.886403	-0.723421	1.50222	0.972675	1.06718	-0.765614	-0.786558	3	ENSRNOG00000019093	-2.23654	1.30564e-09	Il4i1	interleukin 4 induced 1 [Source:RGD Symbol;Acc:1304831]
-0.705557	-0.681194	0.665102	0.572323	1.1905	1.1782	-1.11087	-1.1085	3	ENSRNOG00000019110	-1.57145	5.38333e-09	Il18bp	interleukin 18 binding protein [Source:RGD Symbol;Acc:620042]
-0.191062	-0.531515	-0.268369	1.24499	1.28675	0.805744	-1.15227	-1.19427	3	ENSRNOG00000019128	-1.63269	6.50963e-09	Gimap8	GTPase, IMAP family member 8 [Source:RGD Symbol;Acc:1564570]
-0.579392	-0.852052	-1.11739	0.998237	1.65589	0.75909	-0.404651	-0.459732	3	ENSRNOG00000019142	-1.16421	1.51341e-20	Mvp	major vault protein [Source:RGD Symbol;Acc:70932]
-0.568084	-0.5095	-0.732832	1.07894	0.865217	1.58052	-0.841076	-0.873192	3	ENSRNOG00000019170	1.36444	1.26408e-19	Ctsd	cathepsin D [Source:RGD Symbol;Acc:621511]
-1.20651	-0.561913	-0.892239	-0.0966256	1.68419	1.22852	0.10303	-0.258447	3	ENSRNOG00000019193	-3.96142	0.000526564	Art5	ADP-ribosyltransferase 5 [Source:RGD Symbol;Acc:628834]
-0.630891	-0.74279	-0.48614	1.1397	1.32013	1.12942	-0.889094	-0.840335	3	ENSRNOG00000019216	-2.75246	0.000298418	Perm1	PPARGC1 and ESRR induced regulator, muscle 1 [Source:RGD Symbol;Acc:1304931]
-0.505864	-0.682234	-0.68286	1.63271	1.1324	0.730379	-0.737095	-0.887432	3	ENSRNOG00000019246	1.27409	0.000144668	Cnih2	cornichon family AMPA receptor auxiliary protein 2 [Source:RGD Symbol;Acc:1304930]
-0.300893	-0.659861	-0.819933	0.240988	1.9434	0.994298	-0.676259	-0.721743	3	ENSRNOG00000019249	-5.01171	0.00108135	Art1	ADP-ribosyltransferase 1 [Source:RGD Symbol;Acc:1304591]
-0.507986	-0.519366	-0.519327	2.28754	-0.468769	0.600047	-0.367015	-0.505127	3	ENSRNOG00000019278	-5.41355	0.000526078	Tnni2	troponin I2, fast skeletal type [Source:RGD Symbol;Acc:62050]
-0.483827	-0.621645	-0.519279	0.900456	1.70954	0.840044	-0.862847	-0.962441	3	ENSRNOG00000019311	-1.25191	2.5485e-07	Plekhn1	pleckstrin homology domain containing N1 [Source:RGD Symbol;Acc:1311019]
-0.410536	-0.730643	-0.566558	0.423089	2.10124	0.606248	-0.674988	-0.74785	3	ENSRNOG00000019336	-1.05645	3.3924e-06	Lsp1	lymphocyte-specific protein 1 [Source:RGD Symbol;Acc:1306133]
-0.509638	-0.46206	-0.600319	2.06933	-0.589632	1.0419	-0.483831	-0.465754	3	ENSRNOG00000019390	-1.47099	0.0149664	Gfra3	GDNF family receptor alpha 3 [Source:RGD Symbol;Acc:620502]
-0.465879	-0.511619	-0.501486	2.26797	-0.500394	0.65482	-0.441591	-0.501823	3	ENSRNOG00000019404	-4.80119	0.000710968	Tnnt3	troponin T3, fast skeletal type [Source:RGD Symbol;Acc:3883]
-0.419927	-0.64831	-0.413322	0.984602	1.75305	0.634299	-0.925778	-0.964617	3	ENSRNOG00000019430	-2.41442	1.24908e-07	Sla2	Src-like-adaptor 2 [Source:RGD Symbol;Acc:1562071]
-0.302932	-0.496113	0.0944282	0.693106	1.46783	1.00019	-1.21023	-1.24628	3	ENSRNOG00000019440	-2.31328	0.00318276	Neurl1	neuralized E3 ubiquitin protein ligase 1 [Source:RGD Symbol;Acc:1307021]
-0.457259	-0.534194	-0.550035	0.808378	1.05888	1.60243	-0.991753	-0.936451	3	ENSRNOG00000019477	1.04459	4.17182e-08	Sh3pxd2a	SH3 and PX domains 2A [Source:RGD Symbol;Acc:1311185]
-0.475297	-0.65408	-0.553554	1.63587	1.15762	0.66503	-0.837493	-0.938098	3	ENSRNOG00000019494	1.11544	1.95819e-10	Fads3	fatty acid desaturase 3 [Source:RGD Symbol;Acc:628876]
-0.47429	-0.553812	-0.558244	1.36079	-0.50558	1.85017	-0.551831	-0.567199	3	ENSRNOG00000019527	-3.49007	1.25074e-09	Atcay	ATCAY, caytaxin [Source:RGD Symbol;Acc:1309312]
-0.492114	-0.467233	-0.667802	1.9389	0.680362	0.682981	-0.806844	-0.868252	3	ENSRNOG00000019542	1.1518	1.64985e-05	Fads2	fatty acid desaturase 2 [Source:RGD Symbol;Acc:68339]
-0.439249	-0.710238	-0.52157	0.555144	1.91606	0.840147	-0.817794	-0.822496	3	ENSRNOG00000019614	1.30332	0.000621181	Nrep	neuronal regeneration related protein [Source:RGD Symbol;Acc:631411]
-0.63708	-0.491957	-0.630362	1.48906	-0.38621	1.70231	-0.790861	-0.254899	3	ENSRNOG00000019615	-2.28558	1.08479e-09	Camk4	calcium/calmodulin-dependent protein kinase IV [Source:RGD Symbol;Acc:2264]
-0.466032	-0.506789	-0.490952	2.3391	-0.484238	0.457858	-0.357181	-0.491771	3	ENSRNOG00000019627	1.11645	1.30022e-10	Fads1	fatty acid desaturase 1 [Source:RGD Symbol;Acc:621678]
-0.107822	-0.676997	-0.0674125	0.784635	1.9031	0.269467	-1.05563	-1.04934	3	ENSRNOG00000019660	-1.01219	0.00114177	Tjp3	tight junction protein 3 [Source:RGD Symbol;Acc:1309247]
-0.413167	-0.745053	-0.546031	1.71614	1.24446	0.379553	-0.811374	-0.824526	3	ENSRNOG00000019687	-1.26666	7.12971e-06	Map4k1	mitogen activated protein kinase kinase kinase kinase 1 [Source:RGD Symbol;Acc:1305463]
-0.43184	-0.591351	-0.468146	0.764699	1.72906	0.91314	-0.92819	-0.987368	3	ENSRNOG00000019737	1.73642	0.0205745	Col5a3	collagen type V alpha 3 chain [Source:RGD Symbol;Acc:70922]
-0.476112	-0.508832	-0.498909	2.36681	-0.485938	0.352845	-0.270293	-0.479575	3	ENSRNOG00000019745	1.46034	1.05716e-08	Fosl1	FOS like 1, AP-1 transcription factor subunit [Source:RGD Symbol;Acc:2627]
-0.47924	-0.524416	-0.513414	2.19935	-0.513056	0.806286	-0.435612	-0.539901	3	ENSRNOG00000019780	-4.83171	4.36038e-05	Ryr1	ryanodine receptor 1 [Source:RGD Symbol;Acc:1586637]
-0.534745	-0.500069	-0.608933	2.09332	-0.251076	0.974455	-0.513358	-0.659592	3	ENSRNOG00000019810	1.2232	0.00126069	Col7a1	collagen type VII alpha 1 chain [Source:RGD Symbol;Acc:1311417]
-0.157019	-0.503236	-0.28564	0.701825	1.63643	0.899189	-1.01182	-1.27973	3	ENSRNOG00000019838	-1.03075	0.00738752	Tbxa2r	thromboxane A2 receptor [Source:RGD Symbol;Acc:3825]
-0.488953	-0.192635	-0.539899	2.06206	-0.573539	1.00103	-0.483688	-0.784381	3	ENSRNOG00000019850	1.38696	8.53958e-11	Efna4	ephrin A4 [Source:RGD Symbol;Acc:1307808]
-0.483178	-0.550023	-0.535127	2.27387	-0.484395	0.627437	-0.327303	-0.521279	3	ENSRNOG00000019851	1.38594	0.0135186	Cilp2	cartilage intermediate layer protein 2 [Source:RGD Symbol;Acc:1311157]
-0.478827	-0.484035	-0.455428	1.27598	1.41768	0.771685	-1.0102	-1.03686	3	ENSRNOG00000019854	-1.06233	0.00948459	Il9r	interleukin 9 receptor [Source:RGD Symbol;Acc:2907]
-0.511417	-0.546638	-0.591595	0.396886	1.86282	1.04509	-0.820608	-0.834532	3	ENSRNOG00000019894	-1.02751	1.82489e-07	Spint2	serine peptidase inhibitor, Kunitz type, 2 [Source:RGD Symbol;Acc:735123]
-0.459438	-0.478504	-0.493582	0.850429	1.64304	0.940806	-1.03952	-0.963233	3	ENSRNOG00000019907	1.69922	3.46163e-05	Ucn2	urocortin 2 [Source:RGD Symbol;Acc:620765]
-0.278529	-0.734982	-0.502658	0.581866	2.01504	0.58116	-0.908188	-0.753704	3	ENSRNOG00000019942	-1.52684	7.11456e-20	Icam1	intercellular adhesion molecule 1 [Source:RGD Symbol;Acc:2857]
-0.469979	-0.296395	-0.418256	0.176672	2.00919	0.808984	-0.626356	-1.18386	3	ENSRNOG00000019961	-1.09897	0.0048307	Icam5	intercellular adhesion molecule 5 [Source:RGD Symbol;Acc:1305039]
-0.530772	-1.15081	-0.494582	-0.251623	2.05363	-0.0386521	-0.418854	0.83166	3	ENSRNOG00000019999	1.17974	4.86973e-14	Tead2	TEA domain transcription factor 2 [Source:RGD Symbol;Acc:1593252]
-0.558373	-0.618397	-0.648052	0.551304	2.04104	0.645884	-0.704613	-0.708797	3	ENSRNOG00000020106	-4.80955	0.000555304	Hrc	histidine rich calcium binding protein [Source:RGD Symbol;Acc:727864]
-0.565072	-0.794885	-0.557325	1.1272	1.94149	0.00746043	-0.463775	-0.69509	3	ENSRNOG00000020125	-5.56196	7.42999e-11	Kcna7	potassium voltage-gated channel subfamily A member 7 [Source:RGD Symbol;Acc:1309632]
-0.608124	-0.493469	-0.481097	0.468075	2.21541	0.278119	-0.684841	-0.694072	3	ENSRNOG00000020148	-1.39454	0.00023006	Kcnk7	potassium two pore domain channel subfamily K member 7 [Source:RGD Symbol;Acc:1565025]
-0.535254	-0.679306	-0.199348	1.1198	1.42137	0.916516	-0.952701	-1.09107	3	ENSRNOG00000020150	1.0694	7.4417e-08	Etv4	ets variant 4 [Source:RGD Symbol;Acc:1306524]
-0.601135	-1.15666	-0.793058	0.436366	1.78634	1.01737	-0.439046	-0.250181	3	ENSRNOG00000020169	-1.3526	8.18116e-09	Gys1	glycogen synthase 1 [Source:RGD Symbol;Acc:1589798]
-0.545155	-0.63958	-0.432225	1.13969	1.50308	0.86812	-0.975773	-0.918158	3	ENSRNOG00000020182	-1.53015	4.09672e-06	Hcst	hematopoietic cell signal transducer [Source:RGD Symbol;Acc:1359238]
-0.391347	-0.618697	-0.600925	1.89444	-0.453547	1.29423	-0.535034	-0.589118	3	ENSRNOG00000020242	1.15458	2.06814e-05	Aplp1	amyloid beta precursor like protein 1 [Source:RGD Symbol;Acc:69257]
-0.473724	-0.462537	-0.499001	2.39325	-0.384832	0.272818	-0.374915	-0.471062	3	ENSRNOG00000020244	-3.11167	7.45322e-07	Cd5	Cd5 molecule [Source:RGD Symbol;Acc:2309]
-0.500071	-0.55764	-0.499326	2.2587	-0.47583	0.671501	-0.385516	-0.51182	3	ENSRNOG00000020251	-2.41274	1.019e-11	Cd6	Cd6 molecule [Source:RGD Symbol;Acc:2312]
-0.463473	-0.515109	-0.502479	2.33102	-0.478536	0.481005	-0.355271	-0.497151	3	ENSRNOG00000020276	-1.05508	0.00931777	S1pr5	sphingosine-1-phosphate receptor 5 [Source:RGD Symbol;Acc:620566]
-0.540203	-0.566384	-0.615063	0.723199	1.34687	1.40683	-1.15367	-0.60158	3	ENSRNOG00000020295	1.26379	5.01896e-16	Ccnd1	cyclin D1 [Source:RGD Symbol;Acc:68384]
-0.214481	-0.412594	-0.192356	0.910154	1.70884	0.529056	-1.10467	-1.22395	3	ENSRNOG00000020300	-1.97696	0.0217597	Hspb6	heat shock protein family B (small) member 6 [Source:RGD Symbol;Acc:621554]
-0.570595	-0.983495	0.277607	0.882164	1.77554	0.381356	-0.864751	-0.89783	3	ENSRNOG00000020309	-2.60609	0.000312854	Ms4a1	membrane spanning 4-domains A1 [Source:RGD Symbol;Acc:1311999]
-0.463024	-0.521245	-0.504011	2.31939	-0.481646	0.514256	-0.358116	-0.505602	3	ENSRNOG00000020332	-2.11174	0.0401904	Slc4a1	solute carrier family 4 member 1 [Source:RGD Symbol;Acc:3710]
-0.383828	-0.794294	-0.517676	0.695525	1.53101	1.24444	-0.917607	-0.857566	3	ENSRNOG00000020337	-3.00132	3.15791e-19	Ms4a7	membrane spanning 4-domains A7 [Source:RGD Symbol;Acc:1305549]
-0.416964	-0.518414	-0.405631	2.04852	-0.535689	1.06482	-0.544265	-0.692378	3	ENSRNOG00000020339	-4.46558	2.68462e-06	Myl3	myosin light chain 3 [Source:RGD Symbol;Acc:3142]
-0.67005	-0.825404	-0.698643	1.42878	1.03757	1.1279	-0.775258	-0.624894	3	ENSRNOG00000020407	-1.33658	0.000519821	Igflr1	IGF-like family receptor 1 [Source:RGD Symbol;Acc:1563574]
-0.540519	-0.683337	-0.350405	0.691643	1.78792	0.900972	-0.906762	-0.899511	3	ENSRNOG00000020478	-1.95195	4.9568e-11	Ms4a6a	membrane spanning 4-domains A6A [Source:RGD Symbol;Acc:1305800]
-0.531654	-0.136128	-0.260009	0.862568	1.73677	0.575726	-1.20807	-1.03919	3	ENSRNOG00000020501	-3.37903	1.45072e-18	Ms4a4c	membrane-spanning 4-domains, subfamily A, member 4C [Source:RGD Symbol;Acc:1583863]
-0.128015	-0.617751	-0.297715	0.796326	1.69722	0.752109	-1.037	-1.16517	3	ENSRNOG00000020505	-1.06901	1.31836e-18	Rfx5	regulatory factor X5 [Source:RGD Symbol;Acc:1311677]
-0.509923	-0.583745	-0.55889	2.18383	-0.450206	0.832277	-0.405187	-0.508152	3	ENSRNOG00000020557	2.83528	0.000201021	Ntn5	netrin 5 [Source:RGD Symbol;Acc:1565197]
-0.878573	-1.03504	-0.302499	0.0389547	1.94827	0.903806	-0.671657	-0.00326302	3	ENSRNOG00000020585	-4.35035	2.14219e-35	Batf2	basic leucine zipper ATF-like transcription factor 2 [Source:RGD Symbol;Acc:1311481]
-0.585325	-1.11449	-0.24467	0.914622	1.99357	0.0638355	-0.593087	-0.434461	3	ENSRNOG00000020630	-2.22674	0.000463324	Ffar2	free fatty acid receptor 2 [Source:RGD Symbol;Acc:1359614]
-0.750301	-1.00985	-0.792198	0.87799	1.80761	0.513867	0.0492052	-0.696329	3	ENSRNOG00000020636	-1.92924	0.0285613	Sult2b1	sulfotransferase family 2B member 1 [Source:RGD Symbol;Acc:1308882]
-0.569521	-0.689555	-0.747699	0.908007	1.69718	0.896553	-0.661039	-0.833925	3	ENSRNOG00000020679	-4.40843	0.000356705	Tmod4	tropomodulin 4 [Source:RGD Symbol;Acc:1308940]
-0.00672657	-0.614764	-0.333357	0.369026	1.75333	0.981058	-1.19658	-0.951986	3	ENSRNOG00000020694	-5.08128	0.000384196	Pygm	glycogen phosphorylase, muscle associated [Source:RGD Symbol;Acc:3461]
-0.482592	-0.525477	-0.501551	2.30536	-0.511779	0.553984	-0.3697	-0.468245	3	ENSRNOG00000020719	2.09782	6.25518e-08	Trank1	tetratricopeptide repeat and ankyrin repeat containing 1 [Source:RGD Symbol;Acc:1563130]
-0.605248	-0.613363	-0.571519	2.10869	-0.227481	0.942721	-0.448355	-0.585449	3	ENSRNOG00000020779	1.455	0.00224898	Ccdc114	coiled-coil domain containing 114 [Source:RGD Symbol;Acc:1308141]
-1.17751	-1.0104	-0.713872	0.158744	1.90089	0.58449	-0.0576772	0.315337	3	ENSRNOG00000020784	-4.37864	0.000739107	Kcnj11	potassium voltage-gated channel subfamily J member 11 [Source:RGD Symbol;Acc:69247]
-0.780489	-0.329628	-0.643031	1.65764	0.479451	1.24588	-0.74195	-0.887879	3	ENSRNOG00000020812	-2.51526	0.0402477	Abcc8	ATP binding cassette subfamily C member 8 [Source:RGD Symbol;Acc:3786]
-0.28844	-0.661863	-0.247631	0.537604	1.51366	1.26257	-1.00987	-1.10603	3	ENSRNOG00000020849	-2.67007	0.00746515	Macrod1	MACRO domain containing 1 [Source:RGD Symbol;Acc:628701]
-0.519173	-0.696381	-0.488537	0.598589	2.01158	0.639038	-0.769535	-0.775581	3	ENSRNOG00000020872	-1.06857	4.30747e-05	Fcgr1a	Fc fragment of IgG receptor Ia [Source:RGD Symbol;Acc:1309912]
-0.39376	-0.6867	-0.526378	0.627224	1.91275	0.770181	-0.836424	-0.866896	3	ENSRNOG00000020884	-5.6681	0.000268918	Hjv	hemojuvelin BMP co-receptor [Source:RGD Symbol;Acc:1310195]
-0.12796	-0.205086	-0.498468	1.69505	0.914011	0.540974	-1.20448	-1.11404	3	ENSRNOG00000020901	-1.61281	3.63121e-16	Pla2g16	phospholipase A2, group XVI [Source:RGD Symbol;Acc:2829]
-0.640731	-0.643496	-0.619775	2.14673	-0.727233	0.771981	-0.05243	-0.235044	3	ENSRNOG00000020922	1.4167	0.00426849	Itga10	integrin subunit alpha 10 [Source:RGD Symbol;Acc:1305152]
-0.385937	-0.77351	-0.621626	0.719454	1.9572	0.601069	-0.61265	-0.883998	3	ENSRNOG00000020945	-1.61467	3.34111e-06	Slc4a11	solute carrier family 4 member 11 [Source:RGD Symbol;Acc:1310188]
-0.481232	-0.699123	-0.667847	0.587873	1.62185	1.24911	-0.793548	-0.817087	3	ENSRNOG00000020953	1.29342	0.0237329	Gfra4	GDNF family receptor alpha 4 [Source:RGD Symbol;Acc:620503]
-0.448004	-0.469764	-0.480827	2.4224	-0.00959214	-0.039775	-0.448591	-0.525844	3	ENSRNOG00000020955	1.25119	1.3917e-10	Adam33	ADAM metallopeptidase domain 33 [Source:RGD Symbol;Acc:1305278]
-0.295181	-0.60849	-0.563253	1.78004	0.795561	0.788823	-0.922079	-0.975417	3	ENSRNOG00000020991	1.25694	4.72656e-12	Tmem98	transmembrane protein 98 [Source:RGD Symbol;Acc:1359736]
-0.535461	-0.741947	-0.631599	0.877225	1.54736	1.12208	-0.814873	-0.82278	3	ENSRNOG00000020997	-4.10867	1.64617e-07	Lag3	lymphocyte activating 3 [Source:RGD Symbol;Acc:1302990]
-0.587571	-0.635249	-0.791327	0.940759	1.50743	1.11958	-0.837331	-0.716289	3	ENSRNOG00000021012	-2.3582	7.4008e-08	Timd2	T-cell immunoglobulin and mucin domain containing 2 [Source:RGD Symbol;Acc:1359571]
-0.619358	-0.709404	-0.714903	1.1553	0.98399	1.45046	-0.768127	-0.777965	3	ENSRNOG00000021018	-1.26687	3.56453e-05	Ccdc69	coiled-coil domain containing 69 [Source:RGD Symbol;Acc:1562251]
-0.358332	-0.63433	-0.411538	-0.122366	2.0811	0.925324	-0.703195	-0.776663	3	ENSRNOG00000021021	1.57705	0.0205891	Negr1	neuronal growth regulator 1 [Source:RGD Symbol;Acc:708416]
-0.141933	-1.17009	-1.0823	0.556882	1.8588	0.536084	0.0613927	-0.618841	3	ENSRNOG00000021046	-1.23869	1.79363e-17	Cd300lf	Cd300 molecule-like family member F [Source:RGD Symbol;Acc:1309733]
-0.507544	-0.564641	-0.531981	2.25497	-0.512976	0.672865	-0.330615	-0.48008	3	ENSRNOG00000021088	1.28105	3.21167e-13	Reln	reelin [Source:RGD Symbol;Acc:3553]
-0.467557	-0.512977	-0.497476	2.35867	-0.47871	0.389063	-0.311706	-0.479308	3	ENSRNOG00000021090	-2.70597	4.6923e-05	Tbc1d10c	TBC1 domain family, member 10C [Source:RGD Symbol;Acc:1311490]
-0.606585	-0.698004	-0.683232	2.21831	-0.648049	0.569011	-0.0446531	-0.106798	3	ENSRNOG00000021128	1.54689	0.00105307	Chst5	carbohydrate sulfotransferase 5 [Source:RGD Symbol;Acc:1561144]
-0.665558	-0.700847	-0.756792	2.17671	-0.710446	0.296688	0.400806	-0.0405611	3	ENSRNOG00000021174	1.72931	1.96634e-14	Plxdc1	plexin domain containing 1 [Source:RGD Symbol;Acc:1307496]
-0.0335481	-0.370912	-0.417173	1.18566	0.943954	1.15607	-1.13683	-1.32723	3	ENSRNOG00000021199	1.50561	0.0100805	RGD1563441	similar to RIKEN cDNA A030009H04 [Source:RGD Symbol;Acc:1563441]
-0.52893	-0.571817	-0.560519	2.30839	-0.531831	0.463294	-0.0824723	-0.496114	3	ENSRNOG00000021200	-2.53704	5.15036e-07	Sit1	signaling threshold regulating transmembrane adaptor 1 [Source:RGD Symbol;Acc:1559919]
-0.389735	-0.790786	-0.524056	1.11422	1.77463	0.438621	-0.966466	-0.656427	3	ENSRNOG00000021234	1.54214	4.2747e-06	Nexmif	neurite extension and migration factor [Source:RGD Symbol;Acc:1561931]
-0.506166	-0.646103	-0.610754	-0.0460981	1.71477	1.4475	-0.676237	-0.676912	3	ENSRNOG00000021334	1.34706	0.00448406	Vxn	vexin [Source:RGD Symbol;Acc:1561849]
-0.520691	-0.617546	-0.426782	0.00804117	1.67856	1.45224	-0.799083	-0.774737	3	ENSRNOG00000021345	-2.98862	5.06304e-07	Ptprcap	protein tyrosine phosphatase, receptor type, C-associated protein [Source:RGD Symbol;Acc:1559601]
-0.186027	-0.676292	-0.293642	0.686247	1.76747	0.791246	-0.947329	-1.14167	3	ENSRNOG00000021370	-2.36944	0.000406689	Ffar4	free fatty acid receptor 4 [Source:RGD Symbol;Acc:1308252]
-0.259951	-0.142074	-0.41949	1.08318	1.0642	1.15897	-1.23863	-1.24621	3	ENSRNOG00000021424	-5.07924	0.00874772	RGD1565323	similar to OTTMUSP00000000621 [Source:RGD Symbol;Acc:1565323]
-0.446239	-0.721864	-0.502225	0.535031	1.96037	0.780195	-0.77905	-0.826215	3	ENSRNOG00000021510	1.36832	1.61183e-16	Tmem136	transmembrane protein 136 [Source:RGD Symbol;Acc:1565079]
-0.558783	-0.756211	-0.302321	0.70638	1.87275	0.747056	-0.845942	-0.862927	3	ENSRNOG00000021546	1.65705	0.000358042	RGD1565166	similar to MGC45438 protein [Source:RGD Symbol;Acc:1565166]
-0.493705	-0.710231	-0.533978	0.761351	1.9282	0.637408	-0.782596	-0.806445	3	ENSRNOG00000021724	-1.6042	0.0496244	Scx	scleraxis bHLH transcription factor [Source:RGD Symbol;Acc:1588254]
-0.329034	-1.00234	-0.906454	1.18378	1.73777	0.228129	-0.158914	-0.752933	3	ENSRNOG00000021763	-4.11035	4.48201e-19	Ccl1	C-C motif chemokine ligand 1 [Source:RGD Symbol;Acc:1586495]
-0.509417	-0.508919	-0.567211	2.33022	-0.567211	0.455322	-0.299539	-0.333248	3	ENSRNOG00000021789	1.26585	2.31104e-05	Fzd2	frizzled class receptor 2 [Source:RGD Symbol;Acc:71012]
-0.868534	-0.508277	-0.732927	1.76153	-1.07325	1.05521	0.0972311	0.269016	3	ENSRNOG00000021812	-2.5071	0.0395972	Tnfrsf17	TNF receptor superfamily member 17 [Source:RGD Symbol;Acc:1304703]
-0.587326	-0.60669	-0.640553	2.02374	0.681879	0.551574	-0.715875	-0.706745	3	ENSRNOG00000021851	-3.22855	0.000765731	Mzb1	marginal zone B and B1 cell-specific protein [Source:RGD Symbol;Acc:1310251]
-0.685044	-0.485457	-0.877251	1.73943	0.958118	0.748183	-0.848886	-0.549088	3	ENSRNOG00000021987	-3.13007	3.64712e-19	Tnfrsf18	TNF receptor superfamily member 18 [Source:RGD Symbol;Acc:1565872]
-0.326663	-0.56111	-0.461967	2.39866	-0.100996	0.132472	-0.532616	-0.547775	3	ENSRNOG00000022009	-2.723	1.0237e-15	Itga2b	integrin subunit alpha 2b [Source:RGD Symbol;Acc:1596428]
-0.493169	-0.692715	-0.624532	0.811045	1.75462	0.891425	-0.822527	-0.824147	3	ENSRNOG00000022012	-1.45026	1.04131e-17	Lacc1	laccase domain containing 1 [Source:RGD Symbol;Acc:1310185]
-0.774778	-0.928082	-0.904624	0.0138035	1.5788	1.45897	-0.217499	-0.226591	3	ENSRNOG00000022071	-4.44241	0.000867676	Trim72	tripartite motif containing 72 [Source:RGD Symbol;Acc:1562778]
-0.317127	-0.39736	-0.516965	0.920062	1.43073	1.07875	-1.07347	-1.12461	3	ENSRNOG00000022094	1.24509	0.000254249	Crabp2	cellular retinoic acid binding protein 2 [Source:RGD Symbol;Acc:62070]
-0.480684	-0.547344	-0.525719	2.08458	-0.468628	1.01986	-0.50674	-0.575324	3	ENSRNOG00000022099	-1.75559	6.36871e-05	Gcsam	germinal center-associated, signaling and motility [Source:RGD Symbol;Acc:1591321]
-0.120849	-0.76863	-0.398321	0.743522	1.96927	0.392165	-0.897232	-0.919928	3	ENSRNOG00000022110	-1.01839	0.0163506	Ifi44	interferon-induced protein 44 [Source:RGD Symbol;Acc:1310523]
-0.405258	0.194968	-0.784019	2.18568	0.299881	0.11346	-0.714322	-0.890393	3	ENSRNOG00000022218	-3.95766	2.09054e-13	Cxcl9	C-X-C motif chemokine ligand 9 [Source:RGD Symbol;Acc:628798]
-0.560294	-0.697574	-0.66106	1.77802	1.12877	0.48789	-0.736972	-0.738784	3	ENSRNOG00000022242	-3.12689	9.72075e-09	Cxcl10	C-X-C motif chemokine ligand 10 [Source:RGD Symbol;Acc:620209]
-0.499707	-0.529282	-0.589232	2.17548	0.436939	0.430063	-0.719784	-0.704477	3	ENSRNOG00000022256	-4.59714	2.69348e-11	Cxcl11	C-X-C motif chemokine ligand 11 [Source:RGD Symbol;Acc:727827]
-0.585741	-0.686242	-0.639777	1.93496	0.881316	0.508094	-0.707932	-0.704674	3	ENSRNOG00000022298	1.92892	0.0371486	Rad21l1	RAD21 cohesin complex component like 1 [Source:RGD Symbol;Acc:1587557]
-0.348503	-0.37293	-0.59693	1.98276	-0.457203	1.13318	-0.496454	-0.843922	3	ENSRNOG00000022392	1.07708	6.11154e-05	AABR07026012.1
-0.536318	-0.600318	-0.383711	1.97711	-0.547402	1.1817	-0.498035	-0.593027	3	ENSRNOG00000022419	1.34732	0.00526269	Zfp711	zinc finger protein 711 [Source:RGD Symbol;Acc:1562768]
-0.517315	-0.377926	-0.69763	1.62589	1.20669	0.580531	-0.840976	-0.979272	3	ENSRNOG00000022540	-1.49442	0.0415978	Hspb8	heat shock protein family B (small) member 8 [Source:RGD Symbol;Acc:71003]
-0.542726	-0.54178	-0.319181	0.511776	2.27816	-0.0812225	-0.652511	-0.652511	3	ENSRNOG00000022603	-3.69855	0.00350398	Dok7	docking protein 7 [Source:RGD Symbol;Acc:1566416]
-0.714793	-0.563018	-0.76481	1.50161	-0.76481	1.62971	-0.301507	-0.0223865	3	ENSRNOG00000022610	1.58653	2.13814e-06	Tmem59l	transmembrane protein 59-like [Source:RGD Symbol;Acc:1305557]
-0.519053	-0.554588	-0.554588	2.11766	-0.513345	0.961707	-0.431154	-0.506637	3	ENSRNOG00000022637	-1.63219	1.07776e-11	Trex1	three prime repair exonuclease 1 [Source:RGD Symbol;Acc:1311998]
-0.138048	-0.87934	-0.536761	1.40975	1.18428	0.851134	-1.0385	-0.852514	3	ENSRNOG00000022640	-3.0708	0.0399189	Astl	astacin like metalloendopeptidase [Source:RGD Symbol;Acc:1562279]
-0.912021	-0.427141	-0.788086	0.984833	1.80966	0.556793	-0.786325	-0.437713	3	ENSRNOG00000022701	-4.2123	0.0120388	Agbl1	ATP/GTP binding protein-like 1 [Source:RGD Symbol;Acc:1560280]
-1.0592	-1.06529	-1.1666	0.00208318	1.37972	0.764744	0.226696	0.917852	3	ENSRNOG00000022822	1.85056	9.00199e-05	Fgf5	fibroblast growth factor 5 [Source:RGD Symbol;Acc:620129]
-0.513161	-0.33718	-0.704806	1.8188	-0.325718	1.35643	-0.778562	-0.5158	3	ENSRNOG00000022838	-6.78354	0.000296913	AABR07052585.1
-0.533414	-0.751739	-0.501297	0.28668	2.09345	0.730951	-0.768883	-0.555751	3	ENSRNOG00000022943	-1.67182	1.51036e-05	AABR07003235.1	sialic acid binding Ig-like lectin 8 [Source:NCBI gene;Acc:292846]
-0.323132	-0.426151	-0.243787	0.939522	1.37087	1.04724	-1.17026	-1.1943	3	ENSRNOG00000022975	1.0608	1.4472e-12	Zdhhc2	zinc finger, DHHC-type containing 2 [Source:RGD Symbol;Acc:628681]
-0.4499	-0.702922	-0.480682	0.233458	1.9855	0.948363	-0.763928	-0.769892	3	ENSRNOG00000023030	-2.00154	0.0189875	St8sia5	ST8 alpha-N-acetyl-neuraminide alpha-2,8-sialyltransferase 5 [Source:RGD Symbol;Acc:1302934]
-0.676826	-0.851275	-0.845196	1.36896	1.20591	1.01605	-0.587084	-0.630543	3	ENSRNOG00000023122	-1.02415	0.00978043	Ceacam18	carcinoembryonic antigen-related cell adhesion molecule 18 [Source:RGD Symbol;Acc:1563539]
-0.248808	-0.508533	-0.389051	0.956726	1.4697	0.965162	-1.10275	-1.14245	3	ENSRNOG00000023143	1.03016	0.00314621	Prrg4	proline rich and Gla domain 4 [Source:RGD Symbol;Acc:1560542]
-0.25781	-0.698347	-0.400438	0.419536	2.04184	0.642835	-0.877655	-0.869966	3	ENSRNOG00000023209	1.10409	0.000309431	Zfp57	zinc finger protein 57 [Source:RGD Symbol;Acc:1302981]
-0.458161	-0.542883	-0.511006	2.2071	-0.493161	0.790071	-0.453902	-0.538058	3	ENSRNOG00000023227	-1.75844	1.15032e-08	Fam169b	family with sequence similarity 169, member B [Source:RGD Symbol;Acc:1585883]
-0.598365	-0.793866	-0.59263	1.0475	1.634	0.839935	-0.828746	-0.707822	3	ENSRNOG00000023258	-2.07581	0.00431277	Cnksr1	connector enhancer of kinase suppressor of Ras 1 [Source:RGD Symbol;Acc:1311879]
-0.244356	-0.746772	-0.439852	0.432664	2.15824	0.385888	-0.784301	-0.761513	3	ENSRNOG00000023269	1.18408	0.00387405	Cdk15	cyclin-dependent kinase 15 [Source:NCBI gene;Acc:301440]
-0.50068	-0.362421	-0.65396	1.61822	0.901082	0.937328	-0.96078	-0.978792	3	ENSRNOG00000023334	-1.3382	3.95978e-07	Dgka	diacylglycerol kinase, alpha [Source:RGD Symbol;Acc:70904]
-0.317666	-0.803566	-0.348262	0.953712	1.63987	0.810106	-0.910037	-1.02416	3	ENSRNOG00000023352	-1.34353	3.61623e-19	Nfam1	NFAT activating protein with ITAM motif 1 [Source:RGD Symbol;Acc:1308316]
-0.664754	-0.77832	-0.75808	1.85617	0.911242	0.622974	-0.536825	-0.652406	3	ENSRNOG00000023397	1.16285	3.60884e-08	Col6a6	collagen type VI alpha 6 chain [Source:RGD Symbol;Acc:1309172]
-0.499167	-0.378979	-0.689172	1.57372	0.897824	1.00928	-0.948871	-0.964645	3	ENSRNOG00000023400	-2.92542	1.15192e-08	Cd96	CD96 molecule [Source:RGD Symbol;Acc:1565249]
-0.47284	-0.645907	-1.00368	1.98529	-0.152482	0.942869	0.0507646	-0.704013	3	ENSRNOG00000023452	-3.71526	4.26178e-27	AABR07058476.1	apolipoprotein L 11a [Source:NCBI gene;Acc:300060]
-0.894867	-1.08584	-0.992368	0.729401	1.45725	1.08775	-0.425585	0.124266	3	ENSRNOG00000023453	-1.17864	2.41749e-15	Nlrp1a	NLR family, pyrin domain containing 1A [Source:RGD Symbol;Acc:1310963]
-0.377028	-0.296356	-0.640207	1.64658	0.891765	0.84378	-1.00037	-1.06817	3	ENSRNOG00000023463	1.93444	2.69297e-15	Col11a1	collagen type XI alpha 1 chain [Source:RGD Symbol;Acc:2372]
-0.106893	-0.486908	-0.483385	1.50596	0.655405	1.11392	-0.812916	-1.38518	3	ENSRNOG00000023566	-1.89145	4.42378e-06	Slamf7	SLAM family member 7 [Source:RGD Symbol;Acc:1560190]
-0.374386	-0.448946	-0.627214	1.4249	1.53873	0.353365	-0.941635	-0.92482	3	ENSRNOG00000023614	-4.76568	0.00186724	AABR07052585.2
-0.88021	-1.07652	-0.602612	0.993579	1.50468	0.915282	-0.780205	-0.07399	3	ENSRNOG00000023657	1.18692	3.94834e-10	Adamts9	ADAM metallopeptidase with thrombospondin type 1 motif, 9 [Source:RGD Symbol;Acc:1306889]
-0.970207	-0.688151	-0.72952	1.8261	0.186061	0.904565	0.337901	-0.866753	3	ENSRNOG00000023698	-1.00708	9.74859e-15	Nfkb1	nuclear factor kappa B subunit 1 [Source:RGD Symbol;Acc:70498]
-0.479478	-0.525525	-0.497368	2.26505	-0.498931	0.659502	-0.406813	-0.516442	3	ENSRNOG00000023803	-2.01541	7.09509e-05	AABR07021759.1
-0.322672	-0.648588	-0.390044	0.315875	2.079	0.670344	-0.854759	-0.84916	3	ENSRNOG00000023858	-1.74152	1.17659e-18	Parp14	poly (ADP-ribose) polymerase family, member 14 [Source:RGD Symbol;Acc:1310490]
-0.457063	-0.718821	-0.478758	0.585199	2.05134	0.557003	-0.783237	-0.755661	3	ENSRNOG00000023881	-1.47114	3.01631e-07	Fam78a	family with sequence similarity 78, member A [Source:RGD Symbol;Acc:1566351]
-0.532187	-0.580659	-0.604829	2.22936	0.134007	0.553649	-0.603919	-0.595425	3	ENSRNOG00000023943	-3.87816	1.49964e-30	Ly6c	Ly6-C antigen [Source:RGD Symbol;Acc:621266]
-0.559271	-0.0713662	-0.640355	2.28446	0.286695	0.0858004	-0.733497	-0.652471	3	ENSRNOG00000023969	-1.6595	3.33713e-18	Dtx3l	deltex E3 ubiquitin ligase 3L [Source:RGD Symbol;Acc:1565144]
-0.961281	-1.09863	-0.818826	1.25896	1.1174	1.08473	-0.387893	-0.194459	3	ENSRNOG00000023991	1.45045	0.0173616	Slc9b2	solute carrier family 9 member B2 [Source:RGD Symbol;Acc:1598112]
-0.0250657	-0.659064	-0.227355	0.0636471	1.24993	1.67208	-1.04096	-1.03321	3	ENSRNOG00000024030	-2.15151	0.0241772	AABR07050449.1
-0.57013	-0.617272	-0.714726	1.70908	-0.314367	1.50272	-0.427506	-0.567797	3	ENSRNOG00000024114	-1.12066	2.94662e-14	Lrba	LPS responsive beige-like anchor protein [Source:RGD Symbol;Acc:1311428]
-0.926633	-1.11557	-0.822707	-0.0206832	1.97188	0.13559	0.317818	0.460307	3	ENSRNOG00000024125	1.04404	0.0012502	Lurap1	leucine rich adaptor protein 1 [Source:RGD Symbol;Acc:1566001]
-0.505086	-0.739511	-0.396396	0.454031	1.88137	0.961402	-0.831079	-0.824735	3	ENSRNOG00000024210	-1.39441	7.917e-12	Parp9	poly (ADP-ribose) polymerase family, member 9 [Source:RGD Symbol;Acc:1307534]
-0.3894	-0.97382	-1.41956	0.750458	1.81455	0.072323	0.154306	-0.008861	3	ENSRNOG00000024221	1.26171	0.0285613	Hrasls5	HRAS-like suppressor family, member 5 [Source:RGD Symbol;Acc:1308376]
-0.451078	-0.726581	-0.552216	0.95832	1.05321	1.51863	-0.968266	-0.832021	3	ENSRNOG00000024230	2.83231	0.001733	Ano2	anoctamin 2 [Source:RGD Symbol;Acc:1591606]
-0.26068	-0.563927	-0.423926	0.976535	1.51841	0.915403	-1.09553	-1.06629	3	ENSRNOG00000024277	-1.17323	0.023392	Vwa3b	von Willebrand factor A domain containing 3B [Source:RGD Symbol;Acc:1562560]
-0.483176	-0.666687	-0.666374	0.683994	1.17418	1.62529	-0.827715	-0.839513	3	ENSRNOG00000024382	1.14885	0.0014215	RGD1305645	similar to RIKEN cDNA 1500015O10 [Source:RGD Symbol;Acc:1305645]
-0.471085	-0.686496	-0.437251	0.507395	1.99825	0.725304	-0.799875	-0.83624	3	ENSRNOG00000024452	-1.98418	1.81774e-10	Hsh2d	hematopoietic SH2 domain containing [Source:RGD Symbol;Acc:2321939]
-0.731051	-1.17986	-0.866768	0.710078	1.65647	0.95811	-0.330648	-0.216325	3	ENSRNOG00000024569	-2.00416	2.20676e-05	Gprin3	GPRIN family member 3 [Source:RGD Symbol;Acc:1565690]
-0.65483	-0.772444	-0.589255	1.87213	-0.937017	0.994581	0.398005	-0.311172	3	ENSRNOG00000024580	1.44962	2.20247e-05	Lepr	leptin receptor [Source:RGD Symbol;Acc:3001]
-0.596696	-1.15503	-0.267309	0.72468	1.97904	0.385925	-0.342171	-0.728437	3	ENSRNOG00000024657	-1.33315	0.00782003	Tex14	testis expressed 14, intercellular bridge forming factor [Source:RGD Symbol;Acc:1305437]
-0.46316	-0.533123	-0.532632	0.490069	2.29782	-0.0840032	-0.594303	-0.580667	3	ENSRNOG00000024729	1.34616	8.82268e-06	Ntm	neurotrimin [Source:RGD Symbol;Acc:620958]
-0.57047	-0.570257	-0.595099	2.23063	-0.452169	0.686558	-0.167332	-0.561864	3	ENSRNOG00000024885	-4.83857	0.00066129	Cmya5	cardiomyopathy associated 5 [Source:RGD Symbol;Acc:1582992]
-0.539129	-0.662587	-0.701577	0.15193	1.73465	1.35854	-0.662555	-0.679272	3	ENSRNOG00000024899	-1.86512	0.000126124	Prss39	protease, serine, 39 [Source:RGD Symbol;Acc:1309276]
-0.493281	-0.530395	-0.530395	2.1533	-0.487319	0.8988	-0.530395	-0.480313	3	ENSRNOG00000024904	-1.97847	0.00378345	Snap91	synaptosome associated protein 91 [Source:RGD Symbol;Acc:69276]
-0.409212	-0.688806	-0.479749	0.738518	1.71144	0.974123	-0.915208	-0.93111	3	ENSRNOG00000024931	-2.83383	1.1189e-08	Skap1	src kinase associated phosphoprotein 1 [Source:RGD Symbol;Acc:708436]
-0.400217	-0.449871	-0.500658	2.37092	-0.317227	0.342135	-0.493292	-0.551794	3	ENSRNOG00000024960	1.79061	0.000781756	Fam178b	family with sequence similarity 178, member B [Source:RGD Symbol;Acc:1564591]
-0.81262	-0.711982	-0.947397	2.08998	0.0907642	0.598038	-0.431059	0.124273	3	ENSRNOG00000024990	-5.14867	4.33143e-09	AABR07013651.1	guanylate binding protein 1 [Source:NCBI gene;Acc:304266]
-0.324238	-0.761391	-0.541125	0.72498	1.81178	0.833346	-0.878517	-0.864835	3	ENSRNOG00000025069	1.19315	2.89375e-10	Tbc1d30	TBC1 domain family, member 30 [Source:RGD Symbol;Acc:1305255]
-0.419893	-0.480589	-0.503597	0.297472	2.36892	-0.152804	-0.556205	-0.553302	3	ENSRNOG00000025074	-1.72939	0.0148465	Herc6	HECT and RLD domain containing E3 ubiquitin protein ligase family member 6 [Source:RGD Symbol;Acc:1561739]
-0.407733	-0.710786	-0.272682	1.00401	1.69748	0.656074	-0.96097	-1.00539	3	ENSRNOG00000025111	-1.36118	1.58906e-23	Rab20	RAB20, member RAS oncogene family [Source:RGD Symbol;Acc:1593487]
-0.390781	-0.560213	-0.595374	0.802649	1.97677	0.452673	-0.816501	-0.86922	3	ENSRNOG00000025220	-1.40876	0.0055343	Gpr35	G protein-coupled receptor 35 [Source:RGD Symbol;Acc:1309404]
-0.469503	-0.73736	-0.545227	0.693256	1.84672	0.845103	-0.810847	-0.822147	3	ENSRNOG00000025297	1.16198	0.0275332	Hils1	histone linker H1 domain, spermatid-specific 1 [Source:RGD Symbol;Acc:1585185]
-0.482311	-0.727308	-0.496739	0.465865	1.96129	0.840809	-0.751705	-0.8099	3	ENSRNOG00000025354	-3.73993	0.000290495	Zdbf2	zinc finger, DBF-type containing 2 [Source:RGD Symbol;Acc:1560005]
-0.726158	-0.238755	-0.235152	0.469527	1.0809	1.69583	-0.989403	-1.0568	3	ENSRNOG00000025365	-2.03992	1.94998e-05	Slain1	SLAIN motif family, member 1 [Source:RGD Symbol;Acc:1308626]
-0.314623	-0.561187	-0.36009	0.845689	1.68773	0.812763	-1.00231	-1.10797	3	ENSRNOG00000025448	3.17491	0.00251827	Prr18	proline rich 18 [Source:RGD Symbol;Acc:1564079]
-0.368031	-0.610232	-0.54868	0.930073	1.71782	0.768008	-0.919375	-0.969583	3	ENSRNOG00000025460	-2.60029	0.00139971	T2	brachyury 2 [Source:RGD Symbol;Acc:1597985]
-0.669833	-0.669833	-0.669833	2.36021	-0.232108	-0.0156533	0.0579664	-0.160917	3	ENSRNOG00000025473	-2.60944	2.7105e-08	Nlrc3	NLR family, CARD domain containing 3 [Source:RGD Symbol;Acc:1304902]
-0.441866	-0.470793	-0.412241	2.42958	-0.470793	0.101202	-0.303328	-0.431759	3	ENSRNOG00000025520	-1.77865	0.00885705	Mettl24	methyltransferase like 24 [Source:RGD Symbol;Acc:1564857]
-0.324417	-0.603575	-0.556744	0.782349	1.2856	1.40547	-1.03226	-0.956427	3	ENSRNOG00000025545	-1.63471	6.99424e-16	Tnfaip8l3	TNF alpha induced protein 8 like 3 [Source:RGD Symbol;Acc:1311533]
-0.509453	-0.634182	-0.634182	1.65061	-0.634182	1.5726	-0.345343	-0.465872	3	ENSRNOG00000025581	1.34363	0.00158942	Scel	sciellin [Source:RGD Symbol;Acc:1305102]
-0.369228	-0.660594	-0.323386	0.640508	1.88105	0.736418	-0.858191	-1.04657	3	ENSRNOG00000025584	-1.49233	2.21377e-15	AABR07035470.1	caspase recruitment domain family, member 11 [Source:NCBI gene;Acc:100363332]
-0.272063	-0.578946	-0.342777	1.59089	1.321	0.323918	-0.959911	-1.08212	3	ENSRNOG00000025597	-3.0221	1.3835e-20	Fcgr3a	Fc fragment of IgG receptor IIIa [Source:RGD Symbol;Acc:1303067]
-0.598837	-0.578173	-0.24233	2.2812	-0.37364	0.55001	-0.341024	-0.697206	3	ENSRNOG00000025781	4.60447	5.13862e-05	AABR07032520.1
-0.650521	-0.650521	-0.650521	0.910848	1.98099	0.360768	-0.650521	-0.650521	3	ENSRNOG00000025787	1.2822	2.62862e-17	Fbxl7	F-box and leucine-rich repeat protein 7 [Source:RGD Symbol;Acc:1305813]
-0.413545	-0.699562	-0.608001	0.43275	1.39505	1.56286	-0.824259	-0.845301	3	ENSRNOG00000025805	-2.13277	9.42475e-11	Carmil2	capping protein regulator and myosin 1 linker 2 [Source:RGD Symbol;Acc:1562390]
-0.548235	-0.451142	-0.43118	2.39585	-0.434638	0.260569	-0.401932	-0.38929	3	ENSRNOG00000025868	2.92852	3.34221e-08	2019-03-11	membrane associated ring-CH-type finger 11 [Source:RGD Symbol;Acc:1559945]
-0.528819	-0.589115	-0.50055	1.39972	-0.535369	1.81894	-0.505414	-0.559395	3	ENSRNOG00000025883	2.22584	0.00999203	AABR07032338.1	collagen and calcium binding EGF domains 1 [Source:NCBI gene;Acc:361341]
-0.458828	-1.03636	-0.491826	1.06007	1.89546	0.221348	-0.586038	-0.603825	3	ENSRNOG00000025923	-1.93753	6.09767e-13	Gimap9	GTPase, IMAP family member 9 [Source:RGD Symbol;Acc:1549762]
-0.455941	-0.70132	-0.560034	0.859988	1.83963	0.686128	-0.825422	-0.843033	3	ENSRNOG00000025925	-1.39707	0.0337452	Mamstr	MEF2 activating motif and SAP domain containing transcriptional regulator [Source:RGD Symbol;Acc:1588652]
-0.458138	-0.360919	-0.479767	0.909509	1.62532	0.863591	-0.976183	-1.12342	3	ENSRNOG00000025998	1.05108	0.000116163	Mamdc2	MAM domain containing 2 [Source:MGI Symbol;Acc:MGI:1918988]
-0.411528	-0.657366	-0.375532	0.367004	1.85354	1.02874	-0.910379	-0.894478	3	ENSRNOG00000026039	-1.68811	0.0076692	Mfsd4a	major facilitator superfamily domain containing 4A [Source:RGD Symbol;Acc:1566090]
-0.337468	-0.945418	-0.621658	1.9116	1.0379	0.134531	-0.306249	-0.87323	3	ENSRNOG00000026051	1.74011	0.000695469	Erfe	erythroferrone [Source:RGD Symbol;Acc:1584688]
-0.572537	-0.798497	-0.618033	1.26758	1.6526	0.502376	-0.584557	-0.848937	3	ENSRNOG00000026056	-3.23317	0.00460925	Pax5	paired box 5 [Source:RGD Symbol;Acc:1565236]
-0.556047	-0.60596	-0.610718	1.76972	-0.571043	1.43889	-0.277055	-0.587786	3	ENSRNOG00000026087	1.07484	3.70406e-05	H2afy2	H2A histone family, member Y2 [Source:RGD Symbol;Acc:1561371]
-0.490424	-0.782941	-0.558317	0.700426	1.98356	0.596305	-0.773494	-0.675117	3	ENSRNOG00000026110	1.5544	6.4196e-06	Rbm44	RNA binding motif protein 44 [Source:RGD Symbol;Acc:1566074]
-0.461843	-0.867541	-0.618	1.12355	1.58494	0.794294	-0.641271	-0.914126	3	ENSRNOG00000026136	-6.42435	8.80185e-05	Asb10	ankyrin repeat and SOCS box-containing 10 [Source:RGD Symbol;Acc:1562922]
-0.455148	-0.499419	0.0111588	0.97744	1.14738	1.19911	-1.1833	-1.19722	3	ENSRNOG00000026235	-3.95051	1.01795e-08	Cxcl13	C-X-C motif chemokine ligand 13 [Source:RGD Symbol;Acc:1564256]
-0.453739	-0.504179	-0.555631	1.43842	-0.58149	1.78512	-0.58149	-0.547013	3	ENSRNOG00000026344	-6.6953	0.000562575	Pla2g4e	phospholipase A2, group IVE [Source:RGD Symbol;Acc:1310595]
-0.307256	-0.637534	-0.324218	0.612038	1.84182	0.8048	-0.98851	-1.00114	3	ENSRNOG00000026518	1.3246	1.30862e-05	Nnat	neuronatin [Source:RGD Symbol;Acc:620155]
-0.47366	-0.50708	-0.490961	2.354	-0.471729	0.409273	-0.33909	-0.480757	3	ENSRNOG00000026548	-2.17075	1.52445e-15	Ccdc88b	coiled-coil domain containing 88B [Source:RGD Symbol;Acc:1311475]
-0.483324	-0.564736	-0.311389	0.2683	2.36401	-0.125079	-0.485521	-0.662264	3	ENSRNOG00000026577	-3.73673	0.00535425	Smco1	single-pass membrane protein with coiled-coil domains 1 [Source:RGD Symbol;Acc:1562500]
-0.312854	-0.134362	-0.896693	1.99369	0.767211	0.271786	-0.752941	-0.935841	3	ENSRNOG00000026605	-2.94592	6.66094e-07	Ppp1r1c	protein phosphatase 1, regulatory (inhibitor) subunit 1C [Source:RGD Symbol;Acc:1562095]
-0.399037	-0.602934	-0.585011	0.911905	1.32605	1.28921	-0.950081	-0.990103	3	ENSRNOG00000026647	1.02766	0.00201288	Pde3a	phosphodiesterase 3A [Source:RGD Symbol;Acc:61942]
-1.09221	-1.01209	-0.971958	-0.0225031	1.62164	0.806398	0.743166	-0.0724424	3	ENSRNOG00000026653	-2.50982	2.5484e-07	Ly9	lymphocyte antigen 9 [Source:RGD Symbol;Acc:1308341]
-0.288648	-0.67429	-0.64082	0.374403	1.60934	1.34988	-0.827537	-0.902333	3	ENSRNOG00000026669	-3.12384	4.08666e-06	Fgg	fibrinogen gamma chain [Source:RGD Symbol;Acc:2613]
-0.507251	-0.546096	-0.534781	2.3674	-0.43738	0.32624	-0.205644	-0.462484	3	ENSRNOG00000026679	-1.81808	6.27393e-07	Nfkbid	NFKB inhibitor delta [Source:RGD Symbol;Acc:1308055]
-0.42527	-0.802737	-0.331379	0.911261	1.67056	0.840932	-0.915225	-0.948142	3	ENSRNOG00000026702	1.52375	0.00329958	Ildr2	immunoglobulin-like domain containing receptor 2 [Source:RGD Symbol;Acc:1596420]
-0.555621	-0.466149	-0.604268	2.38708	-0.537801	0.158715	-0.0829673	-0.298989	3	ENSRNOG00000026745	1.0613	0.000555703	Tmem56	transmembrane protein 56 [Source:RGD Symbol;Acc:1563041]
-0.473234	-0.637918	-0.526395	-0.135937	1.21432	1.91742	-0.675944	-0.682315	3	ENSRNOG00000026759	1.75986	8.94575e-05	Prss35	serine protease 35 [Source:RGD Symbol;Acc:1311282]
-0.308105	-0.79357	-0.696741	1.52573	1.07814	0.909931	-0.84405	-0.871338	3	ENSRNOG00000026762	-2.33701	1.06753e-08	Slc6a16	solute carrier family 6, member 16 [Source:RGD Symbol;Acc:1561338]
-0.45166	-0.866454	-0.529746	2.01414	0.496497	0.692996	-0.854051	-0.50172	3	ENSRNOG00000026805	1.11097	1.06943e-09	RGD1311946	similar to RIKEN cDNA 1810055G02 [Source:RGD Symbol;Acc:1311946]
-0.735734	-0.831842	-0.57017	1.13911	1.07452	1.37897	-0.605742	-0.849113	3	ENSRNOG00000026965	-2.63318	3.89608e-14	Gpr171	G protein-coupled receptor 171 [Source:RGD Symbol;Acc:1585271]
-0.570519	-0.590842	-0.707265	1.77233	0.735939	0.94323	-0.788671	-0.794199	3	ENSRNOG00000027008	1.58316	5.10742e-07	Cd109	CD109 molecule [Source:RGD Symbol;Acc:1311287]
-0.44807	-0.699641	-0.547324	0.340115	2.01671	0.838123	-0.745505	-0.754411	3	ENSRNOG00000027096	-2.8425	1.60961e-08	Rinl	Ras and Rab interactor-like [Source:RGD Symbol;Acc:1310133]
-0.170565	-0.816883	-0.454397	1.56044	0.931006	0.920141	-1.0511	-0.918648	3	ENSRNOG00000027430	-1.412	0.00976422	Ido2	indoleamine 2,3-dioxygenase 2 [Source:RGD Symbol;Acc:1596771]
-0.489483	-0.747485	-0.551278	0.82139	1.86682	0.689315	-0.793485	-0.795794	3	ENSRNOG00000027466	-1.48193	2.10695e-09	Limd2	LIM domain containing 2 [Source:RGD Symbol;Acc:1309967]
-0.551766	-0.601799	-0.677033	1.48648	1.34464	0.655469	-0.659805	-0.99618	3	ENSRNOG00000027502	-1.76887	1.25976e-08	Tmem71	transmembrane protein 71 [Source:RGD Symbol;Acc:1593414]
-0.415191	-0.567393	-0.459656	1.43939	1.30288	0.709394	-0.96644	-1.04298	3	ENSRNOG00000027552	-5.89005	0.00245262	Tppp2	tubulin polymerization-promoting protein family member 2 [Source:RGD Symbol;Acc:1566185]
-0.540195	-0.984739	0.0521512	0.771543	1.50966	1.05732	-0.971447	-0.894297	3	ENSRNOG00000027733	-5.3137	0.00430072	Lbx1	ladybird homeobox 1 [Source:RGD Symbol;Acc:1564197]
-0.574277	-0.347815	-0.917268	1.22546	1.53769	0.662941	-0.525734	-1.061	3	ENSRNOG00000027801	-1.59461	4.17008e-06	Tvp23a	trans-golgi network vesicle protein 23 homolog A [Source:RGD Symbol;Acc:1566405]
-0.41575	-0.604431	-0.407393	0.661156	1.70782	1.01445	-0.966196	-0.989656	3	ENSRNOG00000027839	1.35977	0.036003	Palm2	paralemmin 2 [Source:RGD Symbol;Acc:6497336]
-0.147317	-0.629069	-0.167859	0.56082	1.74231	0.85908	-1.16618	-1.05179	3	ENSRNOG00000027880	-5.06046	0.0253797	Vwa2	von Willebrand factor A domain containing 2 [Source:RGD Symbol;Acc:1562000]
-0.666606	-0.937022	-0.781567	0.174556	1.8635	1.1037	-0.206032	-0.550528	3	ENSRNOG00000027935	-1.41594	1.20512e-06	Agap2	ArfGAP with GTPase domain, ankyrin repeat and PH domain 2 [Source:RGD Symbol;Acc:628844]
-0.131441	-0.425108	-0.264663	1.48128	0.309299	1.33583	-1.13398	-1.17122	3	ENSRNOG00000028041	-1.57251	3.78784e-05	Rnase6	ribonuclease A family member k6 [Source:RGD Symbol;Acc:1303020]
-0.503059	-0.657618	-0.737015	1.80444	-0.731487	1.32185	-0.0147017	-0.482404	3	ENSRNOG00000028063	4.34406	0.0188072	Slc39a12	solute carrier family 39 member 12 [Source:RGD Symbol;Acc:1309305]
-0.495354	-0.559868	-0.537133	2.27077	-0.402442	0.638247	-0.389881	-0.524339	3	ENSRNOG00000028238	1.60797	0.044901	Shisa3	shisa family member 3 [Source:RGD Symbol;Acc:1565710]
-0.319954	-0.680182	-0.286932	0.424393	2.05666	0.591097	-0.887005	-0.898073	3	ENSRNOG00000028250	-1.42403	0.0172812	Sec31b	SEC31 homolog B, COPII coat complex component [Source:RGD Symbol;Acc:1598329]
-0.0288761	-0.742822	-0.562711	0.455024	1.40576	1.42725	-0.943896	-1.00973	3	ENSRNOG00000028259	-5.85166	0.0059619	Spag6l	sperm associated antigen 6-like [Source:RGD Symbol;Acc:1310892]
-0.484854	-0.590222	-0.565912	1.0174	1.53628	0.966809	-0.934267	-0.945233	3	ENSRNOG00000028273	-2.53713	1.59748e-11	Ms4a14	membrane spanning 4-domains A14 [Source:RGD Symbol;Acc:727900]
-0.542575	-0.597415	-0.493527	2.31222	-0.747149	0.37221	-0.240986	-0.0627768	3	ENSRNOG00000028357	1.16345	4.57601e-15	Cdr2l	cerebellar degeneration-related protein 2-like [Source:RGD Symbol;Acc:1306881]
-0.135027	-0.610508	-0.25556	1.2083	1.09576	1.05212	-1.13959	-1.21549	3	ENSRNOG00000028566	1.07369	0.00726891	Rbm46	RNA binding motif protein 46 [Source:RGD Symbol;Acc:1560205]
-0.375501	-0.662409	-0.458237	0.218532	1.964	0.967893	-0.831763	-0.822515	3	ENSRNOG00000028632	-3.12906	0.000342268	Klhl33	kelch-like family member 33 [Source:RGD Symbol;Acc:2324282]
-0.391496	-0.357928	-0.651386	1.91454	0.88674	0.423194	-0.894969	-0.928696	3	ENSRNOG00000028768	-2.12398	2.65329e-14	Nipal1	NIPA-like domain containing 1 [Source:RGD Symbol;Acc:1310092]
-0.21189	-0.403578	-0.298929	0.963017	1.29423	1.07974	-1.2031	-1.21949	3	ENSRNOG00000028801	-3.5147	4.31294e-05	Ip6k3	inositol hexakisphosphate kinase 3 [Source:RGD Symbol;Acc:1584104]
-0.311647	-1.09363	-0.761089	0.340154	0.789125	1.98412	-0.428791	-0.518237	3	ENSRNOG00000028841	-1.20607	1.43486e-05	LOC103693776	zinc finger MIZ domain-containing protein 2 [Source:RGD Symbol;Acc:9124587]
-0.680999	-0.764569	-0.709005	1.95864	-0.731289	0.948691	0.287336	-0.308805	3	ENSRNOG00000028945	-2.72521	4.36218e-14	Txk	TXK tyrosine kinase [Source:RGD Symbol;Acc:1306481]
-0.595524	-0.65893	-0.403627	1.76346	-0.573821	1.45441	-0.430567	-0.555406	3	ENSRNOG00000029079	1.11696	5.57382e-06	AABR07068127.1	U3 small nucleolar RNA-associated B-like [Source:NCBI gene;Acc:102551819]
-0.541899	-0.652897	-0.701916	1.9074	0.72764	0.732988	-0.728639	-0.742677	3	ENSRNOG00000029191	1.47617	0.00149271	Krt80	keratin 80 [Source:RGD Symbol;Acc:1359177]
-0.398575	-0.239626	-0.668451	2.07581	0.550779	0.433245	-0.88005	-0.873131	3	ENSRNOG00000029195	-1.43349	7.14967e-11	AABR07045485.1	crystallin beta-gamma domain containing 1 [Source:NCBI gene;Acc:309866]
-0.800058	-1.19498	-1.076	1.75796	-0.00674362	0.503724	0.187891	0.62821	3	ENSRNOG00000029292	-2.05461	1.34508e-08	Tspan32	tetraspanin 32 [Source:RGD Symbol;Acc:1308721]
-0.374966	-0.409693	-0.607422	-0.452278	1.86148	1.32247	-0.727868	-0.611724	3	ENSRNOG00000029386	1.11009	2.00255e-06	Epb41l4a	erythrocyte membrane protein band 4.1 like 4A [Source:RGD Symbol;Acc:1306034]
-0.544885	-0.63855	-0.595518	1.36603	1.38446	0.784344	-0.853568	-0.902314	3	ENSRNOG00000029500	-2.35885	0.00194862	AABR07044362.1
-0.268232	-0.652315	-0.677983	0.349437	2.15882	0.506543	-0.688544	-0.727726	3	ENSRNOG00000029508	-2.48713	1.00223e-06	Ccnb1ip1	cyclin B1 interacting protein 1 [Source:RGD Symbol;Acc:1561930]
-0.891754	-1.07004	-0.681275	1.26344	1.04236	1.22628	-0.360976	-0.528024	3	ENSRNOG00000029543	-5.40627	0.000456227	Igfn1	immunoglobulin-like and fibronectin type III domain containing 1 [Source:RGD Symbol;Acc:1565384]
-0.419831	-0.691297	-0.520777	0.185387	1.9763	0.989856	-0.754326	-0.76531	3	ENSRNOG00000029564	-2.62039	1.56516e-09	Scml4	Scm polycomb group protein like 4 [Source:RGD Symbol;Acc:1310898]
-0.510984	-0.171432	-0.616	1.94031	0.542498	0.699595	-1.00029	-0.883693	3	ENSRNOG00000029658	-1.32217	1.39973e-11	Tnfaip8	TNF alpha induced protein 8 [Source:RGD Symbol;Acc:1305908]
-0.0704449	-0.492491	-0.0414782	0.765485	1.69988	0.568748	-1.21793	-1.21177	3	ENSRNOG00000029662	-1.3717	6.66094e-07	Hk3	hexokinase 3 [Source:RGD Symbol;Acc:2798]
-0.184315	-0.656141	-0.63458	0.948087	1.15775	1.36997	-0.913301	-1.08748	3	ENSRNOG00000029756	1.38302	1.61376e-07	Clec5a	C-type lectin domain containing 5A [Source:RGD Symbol;Acc:1584755]
-0.497314	-0.467231	-0.65553	2.21907	0.539545	0.171767	-0.629662	-0.680648	3	ENSRNOG00000029768	-4.24785	0.00598348	Togaram2	TOG array regulator of axonemal microtubules 2 [Source:RGD Symbol;Acc:1310677]
-0.302893	-0.76208	-0.502855	1.04591	1.42483	1.03349	-0.906397	-1.03	3	ENSRNOG00000029784	1.06993	3.43775e-05	Fam184a	family with sequence similarity 184, member A [Source:RGD Symbol;Acc:1311294]
-0.589938	-0.646475	-0.516083	2.06408	-0.585865	1.03616	-0.371113	-0.390764	3	ENSRNOG00000029871	1.00902	8.27201e-08	Fam114a1	family with sequence similarity 114, member A1 [Source:RGD Symbol;Acc:1560201]
-0.597989	-1.23519	-1.05001	0.908558	1.66671	-0.270347	0.581111	-0.00283394	3	ENSRNOG00000029993	-1.54159	2.64126e-07	Tmem156	transmembrane protein 156 [Source:RGD Symbol;Acc:1562424]
-0.734726	0.0793099	-0.810474	0.818115	1.88345	0.418481	-0.963196	-0.690964	3	ENSRNOG00000030160	-6.13394	0.000396603	Dhrs7c	dehydrogenase/reductase 7C [Source:RGD Symbol;Acc:1306989]
-0.501687	-0.626798	-0.517799	0.992189	1.72343	0.722984	-0.852684	-0.939631	3	ENSRNOG00000030222	-2.32059	0.0115949	Cpne4	copine 4 [Source:RGD Symbol;Acc:1308844]
-0.46544	-0.732229	-0.38183	0.53344	1.93413	0.803395	-0.850178	-0.841285	3	ENSRNOG00000030253	-1.52171	0.0128937	Ifi27l2b	interferon, alpha-inducible protein 27 like 2B [Source:RGD Symbol;Acc:1559721]
-0.344053	-0.182927	-0.796853	0.823207	1.86603	0.521913	-0.948982	-0.938339	3	ENSRNOG00000030387	1.1893	0.0349174	Tnfsf18	TNF superfamily member 18 [Source:RGD Symbol;Acc:1305066]
-0.412746	-0.429004	-0.429004	2.43946	-0.372394	0.0616945	-0.429004	-0.429004	3	ENSRNOG00000030389	-1.94848	1.71224e-26	Cxcl16	C-X-C motif chemokine ligand 16 [Source:RGD Symbol;Acc:1562928]
-0.516028	-0.503677	-0.479182	2.35013	-0.498186	-0.364686	0.421763	-0.410137	3	ENSRNOG00000030462	-2.34352	2.7675e-10	Hcar2	hydroxycarboxylic acid receptor 2 [Source:RGD Symbol;Acc:727952]
-0.476697	-0.844989	-0.688188	0.456603	2.12778	0.499017	-0.427267	-0.646258	3	ENSRNOG00000030530	-2.4498	0.000217223	RT1-Ha	RT1 class II, locus Ha [Source:RGD Symbol;Acc:1595921]
-0.104379	-0.833822	-0.401616	0.626335	1.6686	1.01065	-0.947617	-1.01815	3	ENSRNOG00000030666	2.06729	0.0217956	LOC500567	similar to RIKEN cDNA 1700029M20 [Source:RGD Symbol;Acc:1566032]
-0.280946	-0.398865	-0.519335	1.68066	0.740295	0.914668	-1.04896	-1.08752	3	ENSRNOG00000030689	-5.4149	2.94467e-05	Scn4b	sodium voltage-gated channel beta subunit 4 [Source:RGD Symbol;Acc:631404]
-0.24974	-0.398699	-0.838054	0.56123	1.04415	1.71484	-0.760087	-1.07364	3	ENSRNOG00000030712	-2.0965	7.02625e-08	Jaml	junction adhesion molecule like [Source:RGD Symbol;Acc:1562572]
-0.748812	-1.20874	-0.951292	0.987472	0.70045	1.51176	0.228625	-0.519463	3	ENSRNOG00000030729	-3.02631	0.000384196	Acsl6	acyl-CoA synthetase long-chain family member 6 [Source:RGD Symbol;Acc:69403]
-0.460377	-0.554428	-0.542775	1.93699	-0.490838	1.24515	-0.557206	-0.576506	3	ENSRNOG00000030743	1.21608	1.1415e-19	Dennd2a	DENN domain containing 2A [Source:RGD Symbol;Acc:1306142]
-0.48731	-0.48731	-0.48731	2.37893	-0.246577	0.304197	-0.48731	-0.48731	3	ENSRNOG00000030812	-3.62196	9.37121e-08	Ccr8	C-C motif chemokine receptor 8 [Source:RGD Symbol;Acc:1304893]
-0.201361	-0.38848	-0.762228	0.959537	1.39684	1.0819	-0.975987	-1.11023	3	ENSRNOG00000030930	-2.51207	1.68291e-09	RT1-DOa	RT1 class II, locus DOa [Source:RGD Symbol;Acc:3477]
-0.509854	-0.736032	-0.620913	0.477074	1.81177	1.08216	-0.739753	-0.764446	3	ENSRNOG00000030983	-2.59649	0.00903342	Csf2	colony stimulating factor 2 [Source:RGD Symbol;Acc:621065]
-0.506375	-0.713488	-0.608411	0.318136	0.976874	1.94992	-0.668303	-0.748355	3	ENSRNOG00000031024	1.01614	3.31329e-06	Arhgap42	Rho GTPase activating protein 42 [Source:RGD Symbol;Acc:1564081]
-0.223748	-0.485521	-0.220451	0.630082	1.67121	0.918765	-1.07921	-1.21113	3	ENSRNOG00000031058	1.20809	0.00149131	AABR07002071.1	zinc finger and SCAN domain containing 18 [Source:NCBI gene;Acc:499083]
-0.576846	-0.23392	-0.708175	1.8084	0.852762	0.676547	-0.939516	-0.879255	3	ENSRNOG00000031081	1.29216	0.000522726	Clic6	chloride intracellular channel 6 [Source:RGD Symbol;Acc:727938]
-0.404588	-0.738159	-0.701049	1.06052	1.54252	0.931168	-0.851104	-0.839307	3	ENSRNOG00000031090	1.05006	5.38173e-05	Lyve1	lymphatic vessel endothelial hyaluronan receptor 1 [Source:RGD Symbol;Acc:1310864]
-0.590214	-0.509295	-0.720581	1.62563	0.995047	0.895383	-0.834679	-0.861294	3	ENSRNOG00000031138	1.25395	2.8504e-13	Tril	TLR4 interactor with leucine-rich repeats [Source:RGD Symbol;Acc:1310827]
-0.249583	-0.312347	-0.479991	0.735321	1.35662	1.25377	-1.19036	-1.11343	3	ENSRNOG00000031163	-1.48727	3.18464e-22	Tmem140	transmembrane protein 140 [Source:RGD Symbol;Acc:1549759]
-0.342348	-0.546306	-0.591082	0.909184	1.75444	0.713468	-0.845526	-1.05183	3	ENSRNOG00000031168	-2.70649	9.16083e-31	Igtp	interferon gamma induced GTPase [Source:RGD Symbol;Acc:1306896]
-0.654504	-0.730096	-0.720781	1.23927	1.45365	0.885845	-0.734037	-0.739347	3	ENSRNOG00000031189	1.5424	4.61636e-08	Alox12	arachidonate 12-lipoxygenase, 12S type [Source:RGD Symbol;Acc:1311159]
-0.676084	-0.784862	-0.262978	0.0227027	1.59146	1.51825	-0.587028	-0.821462	3	ENSRNOG00000031249	-3.22711	8.19146e-05	Ctsw	cathepsin W [Source:RGD Symbol;Acc:1309354]
-0.250384	-0.802562	-0.693999	1.11904	1.28252	1.13363	-0.770761	-1.01748	3	ENSRNOG00000031263	1.75414	5.70025e-06	Tekt3	tektin 3 [Source:RGD Symbol;Acc:1310582]
-0.436399	-0.645924	-0.816314	2.11583	0.661752	0.28469	-0.418613	-0.745017	3	ENSRNOG00000031331	1.10465	0.000804463	Pcdhgb8	protocadherin gamma subfamily B, 8 [Source:MGI Symbol;Acc:MGI:1935200]
-0.246564	-0.701072	-0.72879	1.04177	0.856302	1.57525	-0.865253	-0.931643	3	ENSRNOG00000031515	1.07478	0.00627597	Mogat2	monoacylglycerol O-acyltransferase 2 [Source:RGD Symbol;Acc:1598060]
-0.616977	-0.724147	-0.599641	1.17753	1.48016	0.911686	-0.831205	-0.797405	3	ENSRNOG00000031607	1.19221	8.62152e-05	Pcdhga11	protocadherin gamma subfamily A, 11 [Source:MGI Symbol;Acc:MGI:1935228]
-1.18239	-0.684084	-1.11349	1.76598	-0.0836628	0.760124	0.420717	0.116808	3	ENSRNOG00000031706	1.0882	2.31686e-08	Tdrp	testis development related protein [Source:RGD Symbol;Acc:1559733]
-0.359323	-0.579395	-0.502185	1.98959	0.414555	0.787414	-0.863605	-0.887048	3	ENSRNOG00000031743	1.088	0.000373314	Pcdhga10	protocadherin gamma subfamily A, 10 [Source:MGI Symbol;Acc:MGI:1935227]
-0.393456	-0.595069	-0.635671	0.298299	2.29305	0.210326	-0.623852	-0.553631	3	ENSRNOG00000031792	1.12793	0.00065123	Pcdhga7	protocadherin gamma subfamily A, 7 [Source:MGI Symbol;Acc:MGI:1935219]
-0.573697	-0.666586	-0.676591	1.86259	0.787239	0.755886	-0.738058	-0.750784	3	ENSRNOG00000032240	1.18778	0.00108075	Tenm2	teneurin transmembrane protein 2 [Source:RGD Symbol;Acc:727907]
-0.401587	-0.338445	-0.828843	1.46053	1.2192	0.786231	-0.949881	-0.9472	3	ENSRNOG00000032247	-1.66225	7.29905e-05	Ikzf2	IKAROS family zinc finger 2 [Source:RGD Symbol;Acc:1308686]
-0.165835	-0.760055	-0.507639	0.964197	1.8357	0.44466	-0.903231	-0.907798	3	ENSRNOG00000032368	-3.21536	1.09906e-05	Cd27	CD27 molecule [Source:RGD Symbol;Acc:1560499]
-0.481833	-0.853828	-0.853073	1.1772	1.34241	1.06882	-0.674686	-0.725009	3	ENSRNOG00000032375	2.56893	1.04332e-06	Slc6a15	solute carrier family 6 member 15 [Source:RGD Symbol;Acc:628664]
-0.222548	-0.596633	-0.620789	0.904611	1.09911	1.46038	-0.984558	-1.03957	3	ENSRNOG00000032396	1.26683	0.0433517	Tmem116	transmembrane protein 116 [Source:RGD Symbol;Acc:1596066]
-0.487389	-0.552747	-0.562407	2.12362	-0.476367	0.948782	-0.425223	-0.568268	3	ENSRNOG00000032443	-1.17256	2.9761e-11	Nmi	N-myc (and STAT) interactor [Source:RGD Symbol;Acc:1311721]
-0.51815	-0.83243	-0.512819	1.29029	1.38291	0.87835	-0.813603	-0.874553	3	ENSRNOG00000032580	-1.33804	9.52781e-18	Tapbpl	TAP binding protein-like [Source:RGD Symbol;Acc:1307893]
-0.291533	0.0394325	-0.455271	1.02411	0.692481	1.45938	-1.21153	-1.25708	3	ENSRNOG00000032596	1.04966	1.46798e-08	Ttc26	tetratricopeptide repeat domain 26 [Source:RGD Symbol;Acc:1561363]
-0.57911	-0.371575	-1.17115	1.74928	0.940709	0.626063	-0.82627	-0.367945	3	ENSRNOG00000032664	-1.90547	0.0289136	Lair1	leukocyte-associated immunoglobulin-like receptor 1 [Source:RGD Symbol;Acc:1560048]
-0.279234	-0.673705	-0.696223	1.47392	1.11514	0.917424	-0.907046	-0.950281	3	ENSRNOG00000032708	1.27941	9.30607e-26	Cndp1	carnosine dipeptidase 1 [Source:RGD Symbol;Acc:1359493]
-0.500015	-0.439348	-0.497377	-0.226914	2.15626	0.84331	-0.617347	-0.718569	3	ENSRNOG00000032737	1.13016	1.62033e-05	Ninl	ninein-like [Source:RGD Symbol;Acc:1306152]
-0.218314	-0.718578	-0.726401	0.952052	1.48904	1.05276	-0.893928	-0.93663	3	ENSRNOG00000032844	-1.22494	0.0197336	Zpbp	zona pellucida binding protein [Source:RGD Symbol;Acc:1563985]
-0.453654	-0.554324	-0.525157	2.05637	-0.48326	1.06629	-0.558447	-0.547817	3	ENSRNOG00000032857	-1.6019	2.50359e-15	Ptk2b	protein tyrosine kinase 2 beta [Source:RGD Symbol;Acc:628758]
-0.473311	-0.518249	-0.520888	2.20022	-0.509608	0.801708	-0.41062	-0.569254	3	ENSRNOG00000032951	1.57005	0.000763055	Tmem26	transmembrane protein 26 [Source:RGD Symbol;Acc:1309273]
-0.446143	-0.723616	-0.564812	0.545545	2.0178	0.675978	-0.759183	-0.74557	3	ENSRNOG00000032970	1.24114	0.0236747	AC141969.1
0.423911	-0.819678	-0.509201	-0.0997266	1.25359	1.6076	-0.926179	-0.930324	3	ENSRNOG00000032973	-1.09557	2.95694e-05	Nbeal2	neurobeachin-like 2 [Source:RGD Symbol;Acc:1306501]
-0.418722	-0.698779	-0.26553	0.921683	2.05985	-0.0700866	-0.748726	-0.779685	3	ENSRNOG00000033109	-2.10545	3.15242e-07	Lrrc34	leucine rich repeat containing 34 [Source:RGD Symbol;Acc:1565052]
-0.451217	-0.605266	-0.278123	0.532748	1.81953	0.920418	-0.840699	-1.09739	3	ENSRNOG00000033153	1.00093	0.000440032	Plppr3	phospholipid phosphatase related 3 [Source:RGD Symbol;Acc:727823]
-0.264417	-0.694708	-0.687182	0.590921	1.66169	1.14997	-0.868061	-0.888205	3	ENSRNOG00000033215	-1.73461	0.00277576	Cdh15	cadherin 15 [Source:RGD Symbol;Acc:1303000]
-0.872715	-0.317638	-0.568849	1.53374	1.01092	0.954021	-0.778839	-0.960638	3	ENSRNOG00000033234	1.17194	1.012e-05	Pf4	platelet factor 4 [Source:RGD Symbol;Acc:3305]
-0.525689	-0.717648	-0.682198	0.711262	1.82204	0.890973	-0.732356	-0.766382	3	ENSRNOG00000033235	-1.1494	0.000224173	Tnnt1	troponin T1, slow skeletal type [Source:RGD Symbol;Acc:621852]
-0.35655	-0.575117	-0.459404	1.06972	1.3976	1.01901	-1.04113	-1.05412	3	ENSRNOG00000033256	-1.05103	0.0101544	Tmem38b	transmembrane protein 38B [Source:RGD Symbol;Acc:1305703]
-0.15947	-0.573575	-0.323976	0.674057	1.89637	0.563152	-0.946422	-1.13013	3	ENSRNOG00000033321	1.72991	3.94834e-10	Cfap44	cilia and flagella associated protein 44 [Source:RGD Symbol;Acc:1559942]
-0.574511	-1.02756	-0.655716	0.440011	1.91752	0.90137	-0.498157	-0.502961	3	ENSRNOG00000033338	1.48273	0.000203208	Colgalt2	collagen beta(1-O)galactosyltransferase 2 [Source:RGD Symbol;Acc:1304702]
-0.44199	-0.248117	-0.604864	0.94064	1.50469	0.978947	-1.02578	-1.10352	3	ENSRNOG00000033433	-4.97928	4.6957e-05	Sh3bgr	SH3 domain binding glutamate-rich protein [Source:RGD Symbol;Acc:1563599]
-0.531532	-0.551776	-0.771246	1.05429	1.54721	0.941765	-0.841234	-0.847475	3	ENSRNOG00000033444	-1.97593	5.09242e-05	Lax1	lymphocyte transmembrane adaptor 1 [Source:RGD Symbol;Acc:1563522]
-0.511609	-0.310537	-0.439579	2.25086	-0.59401	0.67258	-0.474692	-0.593015	3	ENSRNOG00000033567	-1.84506	0.000296913	Mcemp1	mast cell-expressed membrane protein 1 [Source:RGD Symbol;Acc:1565374]
-0.306676	-0.500054	-0.405981	0.742421	1.36684	1.29353	-1.10482	-1.08526	3	ENSRNOG00000033693	1.59771	0.0283079	Lrrc55	leucine rich repeat containing 55 [Source:RGD Symbol;Acc:1561726]
-0.578057	-0.682576	-1.10866	1.45785	1.35737	0.583457	-0.25703	-0.772354	3	ENSRNOG00000033697	-2.20963	9.01109e-38	Tmem150b	transmembrane protein 150B [Source:RGD Symbol;Acc:1306181]
-0.502726	-0.704501	-0.79697	1.25537	1.40268	0.883391	-0.533684	-1.00356	3	ENSRNOG00000033772	1.12149	3.7568e-09	Mmp11	matrix metallopeptidase 11 [Source:RGD Symbol;Acc:3099]
-0.302455	-0.860143	-0.765502	0.638377	1.1569	1.63901	-0.842772	-0.663416	3	ENSRNOG00000033796	-1.27827	0.0323948	Lrrc14b	leucine rich repeat containing 14B [Source:RGD Symbol;Acc:1564978]
-0.514198	-0.69367	-0.538487	0.52019	1.96615	0.800745	-0.771421	-0.769308	3	ENSRNOG00000033815	1.83767	1.78243e-05	Etnk2	ethanolamine kinase 2 [Source:RGD Symbol;Acc:1305304]
-0.899016	-0.820168	-0.666615	1.33343	-0.88529	1.55879	0.114134	0.264732	3	ENSRNOG00000033844	1.40569	0.00444203	Hhipl1	HHIP-like 1 [Source:RGD Symbol;Acc:1311698]
-0.426538	-0.720177	-0.455018	0.571517	1.96452	0.726324	-0.82958	-0.831049	3	ENSRNOG00000033912	1.14467	4.97059e-06	Lrrc8e	leucine rich repeat containing 8 VRAC subunit E [Source:RGD Symbol;Acc:1311979]
-0.387449	-0.768101	-0.544793	1.67429	1.00458	0.778684	-0.863549	-0.893657	3	ENSRNOG00000034190	4.11518	0.0488782	LOC691551	similar to F28B3.5a [Source:RGD Symbol;Acc:1582763]
-0.470456	-0.535174	-0.502614	2.20038	-0.501589	0.805484	-0.470582	-0.525454	3	ENSRNOG00000034258	1.12956	2.43189e-05	AC141959.1
-0.311168	-0.686536	-0.629972	1.01694	1.02398	1.47364	-0.927627	-0.959254	3	ENSRNOG00000035466	-1.15275	1.03868e-09	Pld4	phospholipase D family, member 4 [Source:RGD Symbol;Acc:1598308]
-0.471259	-0.519036	-0.321891	2.05451	-0.56068	1.05257	-0.617105	-0.617105	3	ENSRNOG00000035571	-1.75144	0.015461	AABR07028446.1
-0.23795	-0.656788	-0.439149	0.24809	2.06541	0.729185	-0.851646	-0.857146	3	ENSRNOG00000035633	-1.57725	0.000300595	Pck1	phosphoenolpyruvate carboxykinase 1 [Source:RGD Symbol;Acc:3267]
-0.472172	-0.471906	-0.502998	2.35006	-0.431443	0.427373	-0.395921	-0.502998	3	ENSRNOG00000035651	1.16331	0.00329414	Kif26b	kinesin family member 26B [Source:RGD Symbol;Acc:1560022]
-0.368547	-0.492099	0.191822	0.433255	2.09893	0.124802	-0.995394	-0.992773	3	ENSRNOG00000036647	-2.42775	1.44166e-07	Bcl2l14	BCL2 like 14 [Source:RGD Symbol;Acc:1562777]
-0.570015	-0.693559	-0.704833	1.36471	0.996582	1.23285	-0.801735	-0.823997	3	ENSRNOG00000036672	1.91199	0.0415128	Olig1	oligodendrocyte transcription factor 1 [Source:RGD Symbol;Acc:621129]
-0.304891	-0.648881	-0.458847	0.798862	1.68214	0.915852	-0.979437	-1.00479	3	ENSRNOG00000036673	-2.98397	2.62215e-06	Ntsr1	neurotensin receptor 1 [Source:RGD Symbol;Acc:1306076]
-0.364641	-0.754575	-0.437426	0.758202	1.98634	0.466252	-0.813475	-0.840681	3	ENSRNOG00000036674	-1.68525	3.87621e-09	Gbp4	guanylate binding protein 4 [Source:RGD Symbol;Acc:1310579]
-0.777542	0.281477	-0.116663	0.535163	1.59885	0.830266	-1.12282	-1.22874	3	ENSRNOG00000036677	-1.05699	1.64719e-20	Gsap	gamma-secretase activating protein [Source:RGD Symbol;Acc:1563271]
-0.452049	-0.480684	-0.487874	2.33528	-0.448816	0.47555	-0.436401	-0.505002	3	ENSRNOG00000036690	1.03304	0.0341628	Trim80	tripartite motif protein 80 [Source:RGD Symbol;Acc:1311352]
-0.535998	-0.60463	-0.281978	0.740663	1.78791	0.818344	-0.937248	-0.987063	3	ENSRNOG00000036711	-1.71793	0.00964554	Mt1m	metallothionein 1M [Source:RGD Symbol;Acc:2324335]
-0.404603	-0.486986	-0.505459	2.38173	-0.492064	0.298387	-0.279349	-0.51166	3	ENSRNOG00000036794	1.2231	0.0319307	Eppin	epididymal peptidase inhibitor [Source:RGD Symbol;Acc:1597722]
-0.6384	-0.443116	-0.706927	1.36755	1.26962	0.916287	-0.790237	-0.974771	3	ENSRNOG00000036837	-4.20705	0.00140709	Tmem182	transmembrane protein 182 [Source:RGD Symbol;Acc:1563696]
-0.334037	-0.469959	-0.442929	0.735775	1.66987	0.953674	-1.0347	-1.0777	3	ENSRNOG00000036880	1.79131	2.37926e-25	Cubn	cubilin [Source:RGD Symbol;Acc:68355]
-0.460007	-0.555765	-0.608905	2.09494	0.279792	0.734541	-0.749985	-0.734614	3	ENSRNOG00000036885	1.70848	1.72631e-05	Unc5c	unc-5 netrin receptor C [Source:RGD Symbol;Acc:735109]
-0.582125	-0.455644	-0.628275	1.57841	1.0696	0.856151	-0.896305	-0.941811	3	ENSRNOG00000036942	-2.50681	0.00925001	Hspb7	heat shock protein family B (small) member 7 [Source:RGD Symbol;Acc:62021]
-0.53378	-0.614268	-0.575272	1.74757	-0.504308	1.48143	-0.465617	-0.53576	3	ENSRNOG00000037085	1.01871	0.0155969	Nap1l3	nucleosome assembly protein 1-like 3 [Source:RGD Symbol;Acc:620990]
-0.38471	-0.640676	-0.510144	0.964606	2.06419	-0.101452	-0.621493	-0.770321	3	ENSRNOG00000037097	1.1804	0.000217604	Trabd2b	TraB domain containing 2B [Source:RGD Symbol;Acc:1586386]
-0.458342	-0.379084	-0.604226	0.2462	1.34878	1.66032	-0.906822	-0.906822	3	ENSRNOG00000037100	-3.05234	2.021e-25	Gbp7	similar to guanylate binding protein family, member 6 [Source:NCBI gene;Acc:685067]
-0.450416	-0.325421	-0.517588	0.964357	1.57407	0.871981	-0.973322	-1.14366	3	ENSRNOG00000037113	-1.68811	1.50933e-06	Uba7	ubiquitin-like modifier activating enzyme 7 [Source:RGD Symbol;Acc:1308323]
-0.0653819	-0.84837	-1.20914	0.803924	0.743139	1.66224	-0.181096	-0.905309	3	ENSRNOG00000037167	-1.49424	0.00341863	LOC500877	Ab1-152 [Source:RGD Symbol;Acc:1563390]
-0.378303	-0.536455	-0.719757	0.85121	2.06381	0.135327	-0.860554	-0.555274	3	ENSRNOG00000037217	3.02784	0.000805847	Tyrp1	tyrosinase-related protein 1 [Source:RGD Symbol;Acc:1593266]
-0.405273	0.0364757	-0.787601	2.22877	0.21707	0.226013	-0.748643	-0.766816	3	ENSRNOG00000037371	-2.2877	0.0141424	RT1-N2	RT1 class Ib, locus N2 [Source:RGD Symbol;Acc:1595850]
-0.572344	-0.4674	-0.503578	0.0153847	0.620086	2.22457	-0.655428	-0.661295	3	ENSRNOG00000037374	1.29895	0.000967487	Actg2	actin, gamma 2, smooth muscle, enteric [Source:RGD Symbol;Acc:2027]
-0.391163	-0.531928	-0.412766	0.302147	1.97941	0.864094	-0.90364	-0.906149	3	ENSRNOG00000037409	-1.87323	6.65023e-37	Tapbp	TAP binding protein [Source:RGD Symbol;Acc:3819]
-0.579729	-0.48058	-0.672295	1.2947	1.57873	0.576238	-0.803278	-0.913792	3	ENSRNOG00000037436	-2.83995	0.00120586	LOC103694893	antileukoproteinase-like [Source:RGD Symbol;Acc:9143414]
-0.504959	-0.583165	-0.490681	1.69351	-0.484647	1.54122	-0.584628	-0.58665	3	ENSRNOG00000037645	-1.62613	7.62839e-17	Cish	cytokine inducible SH2-containing protein [Source:RGD Symbol;Acc:69261]
-0.523582	-0.728508	-0.488417	1.47466	1.41073	0.568672	-0.845016	-0.868539	3	ENSRNOG00000037757	-3.01709	0.000200729	Trat1	T cell receptor associated transmembrane adaptor 1 [Source:RGD Symbol;Acc:1563011]
-0.507863	-0.467177	-0.630562	2.28331	0.385845	0.14855	-0.546083	-0.666017	3	ENSRNOG00000037814	-1.60236	1.36793e-06	Rnf213	ring finger protein 213 [Source:RGD Symbol;Acc:1308168]
-0.520261	-0.604656	-0.616895	0.730175	1.76138	0.949611	-0.818962	-0.880391	3	ENSRNOG00000037839	-1.06929	3.02015e-05	Wdfy4	WDFY family member 4 [Source:RGD Symbol;Acc:1564142]
-0.384317	-0.550259	-0.478111	0.0207687	2.37344	0.166871	-0.574199	-0.574199	3	ENSRNOG00000038129	1.06691	1.00713e-08	Pid1	phosphotyrosine interaction domain containing 1 [Source:RGD Symbol;Acc:1560766]
-0.414761	-0.554639	-0.574536	0.86466	1.80184	0.713633	-0.896566	-0.939628	3	ENSRNOG00000038197	-1.5939	3.88595e-08	P2ry13	purinergic receptor P2Y13 [Source:RGD Symbol;Acc:1302941]
-0.597908	-0.622575	-0.462722	1.47801	1.3422	0.658595	-0.830875	-0.964721	3	ENSRNOG00000038607	-3.39305	0.00039705	Ccl12	chemokine (C-C motif) ligand 12 [Source:RGD Symbol;Acc:1309255]
-0.455032	-0.746584	-0.551754	1.24562	1.27041	1.05513	-0.900164	-0.917623	3	ENSRNOG00000038722	1.85878	3.78404e-18	Maob	monoamine oxidase B [Source:RGD Symbol;Acc:3041]
-0.556228	-0.767318	-0.587976	0.542802	2.02098	0.689795	-0.651362	-0.690689	3	ENSRNOG00000038740	-1.15917	3.11812e-12	Pak1	p21 (RAC1) activated kinase 1 [Source:RGD Symbol;Acc:3250]
-0.283703	-0.469354	-0.284767	0.772583	1.58567	0.956093	-1.11065	-1.16587	3	ENSRNOG00000038881	1.05364	1.36892e-11	Ogn	osteoglycin [Source:RGD Symbol;Acc:1308171]
-0.453177	-0.628954	-0.3818	0.954213	1.39409	1.15171	-1.01965	-1.01643	3	ENSRNOG00000038916	-3.53607	0.000182227	Slc8a3	solute carrier family 8 member A3 [Source:RGD Symbol;Acc:620197]
-0.527771	-0.543528	-0.695461	1.65369	1.07151	0.761373	-0.838072	-0.881747	3	ENSRNOG00000038955	1.21392	0.00368318	Gucy1a2	guanylate cyclase 1 soluble subunit alpha 2 [Source:RGD Symbol;Acc:621655]
-0.609333	-0.682066	-0.688631	1.87097	0.643015	0.880393	-0.7042	-0.710146	3	ENSRNOG00000038957	-1.3105	0.000614632	Kynu	kynureninase [Source:RGD Symbol;Acc:71061]
-0.441448	-0.463882	-0.638049	1.83259	0.816729	0.710972	-0.882551	-0.934359	3	ENSRNOG00000038960	1.20961	4.11419e-10	Adgrl3	adhesion G protein-coupled receptor L3 [Source:RGD Symbol;Acc:620836]
-0.455218	-0.631238	-0.608164	0.644693	1.99741	0.621761	-0.758925	-0.81032	3	ENSRNOG00000038990	-1.06403	0.0158632	Zfp819	zinc finger protein 819 [Source:RGD Symbol;Acc:1309564]
-0.490702	-0.985112	-0.286221	0.740725	1.64582	1.02845	-0.713384	-0.93958	3	ENSRNOG00000038999	-1.33238	6.71353e-07	Tcaf2	TRPM8 channel-associated factor 2 [Source:RGD Symbol;Acc:6487302]
-0.467444	-0.557374	-0.532067	2.208	-0.52133	0.783926	-0.390781	-0.522926	3	ENSRNOG00000039110	-2.40077	1.11463e-07	Fam19a3	family with sequence similarity 19 member A3, C-C motif chemokine like [Source:RGD Symbol;Acc:1587462]
-0.233026	-0.612112	-0.277656	0.591306	1.58289	1.12542	-1.12651	-1.05031	3	ENSRNOG00000039204	-1.92577	0.000210032	Kng1	kininogen 1 [Source:RGD Symbol;Acc:1359376]
-0.459679	-0.697872	-0.643127	0.291184	1.34821	1.68199	-0.77202	-0.748678	3	ENSRNOG00000039255	-7.60145	0.00596361	Lrrc30	leucine rich repeat containing 30 [Source:RGD Symbol;Acc:1563832]
-0.558032	-0.55737	-0.634754	2.39796	-0.45666	-0.075816	-0.101749	-0.0135777	3	ENSRNOG00000039500	-4.67886	0.0103629	Ostn	osteocrin [Source:RGD Symbol;Acc:1303110]
-0.921952	-0.76442	-0.918244	0.695556	1.80079	0.848542	-0.340063	-0.400215	3	ENSRNOG00000039568	1.98042	5.50536e-13	Nfasc	neurofascin [Source:RGD Symbol;Acc:620911]
0.043263	-0.76776	-0.271734	1.13809	1.18491	0.983151	-1.13138	-1.17854	3	ENSRNOG00000039680	-2.72628	6.48767e-05	Gzmm	granzyme M [Source:RGD Symbol;Acc:620022]
-0.381527	-0.674468	-0.820647	0.783878	1.51627	1.21199	-0.762181	-0.873317	3	ENSRNOG00000039744	-1.88815	0.0213193	LOC108348140	H-2 class I histocompatibility antigen, TLA(B) alpha chain-like [Source:RGD Symbol;Acc:11396749]
-0.386211	-0.601909	-0.601909	1.16572	-0.351561	1.97969	-0.601909	-0.601909	3	ENSRNOG00000039860	-1.57713	1.08474e-11	Ms4a6bl	membrane-spanning 4-domains, subfamily A, member 6B-like [Source:RGD Symbol;Acc:1359381]
-0.426969	-0.553473	-0.594424	0.904305	1.58684	0.996461	-0.956348	-0.956387	3	ENSRNOG00000039891	-1.65909	0.00564112	RT1-A2	RT1 class Ia, locus A2 [Source:RGD Symbol;Acc:1595923]
-0.390058	-0.704891	-0.669332	0.272537	1.08858	1.88358	-0.740208	-0.740208	3	ENSRNOG00000039954	-1.84433	9.5655e-12	C4b	complement C4B (Chido blood group) [Source:RGD Symbol;Acc:1591983]
-0.456758	-0.725694	-0.469739	0.213237	2.21715	0.503646	-0.57911	-0.702732	3	ENSRNOG00000039955	-4.59416	0.00118509	Myog	myogenin [Source:RGD Symbol;Acc:620432]
-0.475354	-0.518143	-0.508617	2.33278	-0.486226	0.471248	-0.324587	-0.491098	3	ENSRNOG00000040122	-6.66852	0.00153099	AABR07065781.1
-0.412776	-0.467975	-0.416447	2.18544	-0.543381	0.82516	-0.570559	-0.59946	3	ENSRNOG00000040350	1.09676	0.000211172	Cldn22	claudin 22 [Source:RGD Symbol;Acc:1305271]
-0.335474	-0.497015	-0.620011	-0.463254	0.842503	2.17208	-0.478816	-0.620011	3	ENSRNOG00000042025	1.3276	0.000282291	Rtn4r	reticulon 4 receptor [Source:RGD Symbol;Acc:620810]
-0.039838	-0.68928	-0.754673	1.68834	1.36919	-0.00803072	-0.745188	-0.820515	3	ENSRNOG00000042083	-1.61485	4.11618e-06	Samsn1	SAM domain, SH3 domain and nuclear localization signals, 1 [Source:RGD Symbol;Acc:620926]
-0.396562	-0.583338	-0.609625	0.577165	2.13787	0.357237	-0.75434	-0.728403	3	ENSRNOG00000042101	-3.28261	1.09026e-09	B3galt5	Beta-1,3-galactosyltransferase 5 [Source:RGD Symbol;Acc:1306727]
-0.510083	-0.703341	-0.647293	0.894443	0.391676	1.97303	-0.667209	-0.731222	3	ENSRNOG00000042112	-3.71718	1.02832e-05	Sirpd	signal-regulatory protein delta [Source:RGD Symbol;Acc:2321536]
-0.507366	-0.623729	-0.583797	1.47979	1.45795	0.485966	-0.830534	-0.87828	3	ENSRNOG00000042133	-1.22584	1.87145e-05	Was	Wiskott-Aldrich syndrome [Source:RGD Symbol;Acc:1563567]
-0.37116	-0.526297	-0.397043	1.05693	1.55351	0.804804	-1.04262	-1.07812	3	ENSRNOG00000042137	-1.3517	4.16975e-09	Stat2	signal transducer and activator of transcription 2 [Source:RGD Symbol;Acc:1311649]
-0.314103	-0.638176	-0.670492	0.444629	1.96073	0.833828	-0.789351	-0.827061	3	ENSRNOG00000042140	-2.18784	1.57137e-18	RT1-CE7	RT1 class I, locus CE7 [Source:RGD Symbol;Acc:1595786]
-0.675006	-0.612359	-0.489756	0.734979	1.90784	0.709891	-0.74139	-0.834195	3	ENSRNOG00000042156	-2.4691	3.91901e-26	Irgm	immunity-related GTPase M [Source:RGD Symbol;Acc:1305163]
-0.563236	-0.638097	-0.5232	0.741784	2.17795	-0.00695793	-0.626827	-0.561416	3	ENSRNOG00000042220	-1.05567	3.03646e-11	Nfkbiz	NFKB inhibitor zeta [Source:RGD Symbol;Acc:1310834]
-0.474914	-0.900899	-0.732258	0.396377	2.01557	0.772985	-0.416598	-0.660262	3	ENSRNOG00000042229	-1.46973	2.4234e-09	Arhgap15	Rho GTPase activating protein 15 [Source:RGD Symbol;Acc:1359304]
-0.192477	-0.407124	-0.412156	0.622717	1.32504	1.3595	-1.16958	-1.12592	3	ENSRNOG00000042230	-5.68455	1.71143e-09	Ido1	indoleamine 2,3-dioxygenase 1 [Source:RGD Symbol;Acc:619989]
-0.0399316	-0.522355	-0.358451	0.462745	1.69642	0.994706	-1.01114	-1.22199	3	ENSRNOG00000042289	-2.34618	0.00237279	Slco1a2	solute carrier organic anion transporter family, member 1A2 [Source:RGD Symbol;Acc:70985]
-0.328777	-0.575963	-0.574667	2.00275	0.861737	0.283143	-0.882349	-0.785877	3	ENSRNOG00000042292	-2.33439	0.000751403	Haao	3-hydroxyanthranilate 3,4-dioxygenase [Source:RGD Symbol;Acc:71071]
-0.179069	-0.555111	-0.504019	2.22584	-0.514512	0.701833	-0.543867	-0.631099	3	ENSRNOG00000042312	1.71438	0.0217481	Lrrc3c	leucine rich repeat containing 3C [Source:RGD Symbol;Acc:1563281]
-0.462044	-0.598348	-0.458724	0.588523	2.23108	0.0356697	-0.673345	-0.662812	3	ENSRNOG00000042318	-3.05508	0.00090049	Fpr3	formyl peptide receptor 3 [Source:RGD Symbol;Acc:1566044]
-0.399944	-0.48178	-0.692806	0.758294	1.4129	1.31372	-0.900236	-1.01014	3	ENSRNOG00000042360	-1.69353	8.04455e-11	Klra2	killer cell lectin-like receptor, subfamily A, member 2 [Source:RGD Symbol;Acc:1359667]
-0.14855	-0.775614	-0.362836	1.02158	1.81789	0.335944	-0.959631	-0.928775	3	ENSRNOG00000042455	2.97414	0.000191578	Ptgdrl	prostaglandin D2 receptor-like [Source:RGD Symbol;Acc:1565108]
-0.596465	-0.691244	-0.657397	1.16966	1.59503	0.75898	-0.787155	-0.791414	3	ENSRNOG00000042465	-2.27282	1.23577e-16	RT1-CE3	RT1 class I, locus CE3 [Source:RGD Symbol;Acc:1598231]
-0.450718	-0.487129	-0.450056	2.3325	-0.50557	0.483935	-0.442059	-0.480898	3	ENSRNOG00000042497	1.62481	5.69399e-23	Dchs1	dachsous cadherin-related 1 [Source:RGD Symbol;Acc:1309878]
-0.434511	-0.45811	-0.506895	2.36473	-0.390828	0.376239	-0.419213	-0.531413	3	ENSRNOG00000042516	-1.76962	0.0412579	Rasgef1a	RasGEF domain family, member 1A [Source:RGD Symbol;Acc:1305836]
-0.632003	-0.488684	-0.345484	0.307262	2.00712	0.836686	-0.842446	-0.842446	3	ENSRNOG00000042581	-1.00994	0.000155857	RGD1563601	similar to Tpi1 protein [Source:RGD Symbol;Acc:1563601]
-0.443756	-0.615817	-0.44877	0.535945	2.03691	0.612235	-0.785313	-0.891436	3	ENSRNOG00000042607	-2.0346	4.75545e-12	Gbp2	guanylate binding protein 2 [Source:RGD Symbol;Acc:621810]
-0.585777	-0.545662	-0.613119	1.83082	-0.51272	1.38108	-0.425471	-0.529153	3	ENSRNOG00000042630	1.14446	0.00401817	Fmn1	formin 1 [Source:MGI Symbol;Acc:MGI:101815]
-0.0889785	-0.633057	-0.658096	1.05726	1.3799	0.999763	-0.924506	-1.13229	3	ENSRNOG00000042726	-3.22178	0.000486732	Mcpt1l4	mast cell protease 1-like 4 [Source:RGD Symbol;Acc:1303300]
-0.589454	-0.709782	-0.774967	1.98707	-0.189187	1.09964	-0.322755	-0.500565	3	ENSRNOG00000042753	1.80153	0.000128001	Nkain4	Sodium/potassium transporting ATPase interacting 4 [Source:RGD Symbol;Acc:1305809]
-0.683498	-0.991529	-0.820168	1.26433	1.38059	0.902646	-0.481765	-0.570608	3	ENSRNOG00000042758	1.68459	0.0474392	Pcdh10	protocadherin 10 [Source:RGD Symbol;Acc:1565811]
-0.682617	-0.957625	-0.878145	1.34832	1.46863	0.639007	-0.3612	-0.576372	3	ENSRNOG00000042771	2.83261	5.06509e-06	Dlec1	deleted in lung and esophageal cancer 1 [Source:RGD Symbol;Acc:1561649]
-0.244737	-0.920757	-0.708156	1.55656	0.676563	1.20998	-0.870092	-0.699358	3	ENSRNOG00000042847	-2.94783	1.82249e-34	Gbp5	guanylate binding protein 5 [Source:RGD Symbol;Acc:1311040]
-0.451516	-0.43849	-0.444881	2.41212	-0.434597	0.202007	-0.397602	-0.447042	3	ENSRNOG00000042897	-2.11966	2.97735e-06	Bank1	B-cell scaffold protein with ankyrin repeats 1 [Source:RGD Symbol;Acc:1564639]
-0.737578	-0.498119	-1.19601	1.74937	0.827288	0.760384	-0.303154	-0.602178	3	ENSRNOG00000042905	1.35235	0.0127088	Kcnip4	potassium voltage-gated channel interacting protein 4 [Source:RGD Symbol;Acc:708539]
-0.437062	-0.053943	-0.580494	1.91601	0.588597	0.607611	-1.0125	-1.02821	3	ENSRNOG00000042990	-2.00325	5.9226e-06	Tlr11	toll-like receptor 11 [Source:RGD Symbol;Acc:1564460]
-0.482975	-1.40427	-0.408	0.649461	1.13449	1.49091	-0.160581	-0.819042	3	ENSRNOG00000043098	-2.71882	4.07078e-12	Capn13	calpain 13 [Source:RGD Symbol;Acc:1562682]
-0.591624	-0.591624	-0.591624	0.326337	2.23248	0.399304	-0.591624	-0.591624	3	ENSRNOG00000043155	-1.31965	8.58376e-13	RGD1559575	similar to novel protein [Source:RGD Symbol;Acc:1559575]
-0.617316	-0.780793	-0.0412618	1.12819	1.82374	0.152064	-0.823679	-0.84094	3	ENSRNOG00000043164	1.44372	0.0480894	Mtus2	microtubule associated scaffold protein 2 [Source:RGD Symbol;Acc:1562533]
-0.40312	-0.600786	-0.591678	0.903663	1.78319	0.710561	-0.86992	-0.931906	3	ENSRNOG00000043182	1.97759	0.000254454	Gabrp	gamma-aminobutyric acid type A receptor pi subunit [Source:RGD Symbol;Acc:620532]
-0.522457	-0.634858	-0.641484	2.11086	-0.917054	0.670944	0.252867	-0.318823	3	ENSRNOG00000043192	-4.86544	0.000872127	Lmod3	leiomodin 3 [Source:RGD Symbol;Acc:1564924]
-0.404273	-0.635412	-0.635412	-0.264008	1.60015	1.60978	-0.635412	-0.635412	3	ENSRNOG00000043194	1.35271	0.0001655	Adgrg2	adhesion G protein-coupled receptor G2 [Source:RGD Symbol;Acc:628618]
-0.667044	-0.566646	-0.762626	2.15192	-0.777801	0.570933	0.236979	-0.185719	3	ENSRNOG00000043199	-2.66183	0.000366122	LOC100909879	tyrosine-protein phosphatase non-receptor type substrate 1-like [Source:RGD Symbol;Acc:6501293]
-0.554687	-0.672761	-0.66838	1.86098	-0.643188	1.30987	-0.297537	-0.334299	3	ENSRNOG00000043350	-1.09921	7.05921e-05	RT1-T24-1	RT1 class I, locus T24, gene 1 [Source:RGD Symbol;Acc:1359499]
-0.0640607	-0.741002	-0.14274	1.27454	1.53242	0.310785	-1.04775	-1.12219	3	ENSRNOG00000043414	1.52282	0.0275585	Mmp3	matrix metallopeptidase 3 [Source:RGD Symbol;Acc:621317]
-0.534107	-0.590048	-0.700175	1.24589	1.05344	1.2883	-0.879322	-0.883979	3	ENSRNOG00000045560	1.89698	0.0121424	Ptprt	protein tyrosine phosphatase, receptor type, T [Source:RGD Symbol;Acc:1309653]
-0.606817	-0.555148	-0.554459	1.02501	1.96789	0.179	-0.698824	-0.756654	3	ENSRNOG00000045632	-1.79906	0.0103315	AABR07044362.2	RT1 class Ib, locus O1 [Source:NCBI gene;Acc:24751]
-0.569118	-0.594647	-0.647048	0.254548	0.739831	2.11053	-0.647048	-0.647048	3	ENSRNOG00000045641	-2.23373	4.7665e-11	RT1-Bb	RT1 class II, locus Bb [Source:RGD Symbol;Acc:3469]
-0.550571	-0.571067	-0.591974	2.20017	-0.506083	0.769766	-0.217807	-0.532433	3	ENSRNOG00000045733	-2.77513	0.000313525	F7	coagulation factor VII [Source:RGD Symbol;Acc:628678]
-0.231217	-0.365243	-0.375606	0.352483	1.96952	0.721294	-0.993725	-1.07751	3	ENSRNOG00000045888	2.82079	0.0157474	Olr1105	olfactory receptor 1105 [Source:RGD Symbol;Acc:1333494]
-0.541874	0.113053	-0.891995	1.86276	0.80854	0.430559	-0.928493	-0.85255	3	ENSRNOG00000045924	-2.24207	8.7773e-05	RT1-Da	RT1 class II, locus Da [Source:RGD Symbol;Acc:1593283]
-0.392573	-0.526484	-0.521974	1.37487	1.10436	1.02639	-1.00386	-1.06073	3	ENSRNOG00000046031	-4.76883	0.00129087	Klk1b3	kallikrein 1-related peptidase B3 [Source:RGD Symbol;Acc:3175]
-0.24983	-0.555693	-0.335534	0.509292	1.7392	1.00276	-1.05935	-1.05084	3	ENSRNOG00000046050	-3.63395	0.00333721	Jsrp1	junctional sarcoplasmic reticulum protein 1 [Source:RGD Symbol;Acc:1596084]
-0.488514	-0.773544	-0.417761	0.585014	1.96898	0.71343	-0.786118	-0.801485	3	ENSRNOG00000046086	-3.16321	2.00256e-05	Gpr174	G protein-coupled receptor 174 [Source:RGD Symbol;Acc:1564689]
-0.303957	-0.566861	-0.566861	2.30577	-0.363437	0.5276	-0.465392	-0.566861	3	ENSRNOG00000046133	-1.10119	0.0494579	Il13ra2	interleukin 13 receptor subunit alpha 2 [Source:RGD Symbol;Acc:620838]
-0.472358	-0.587815	-0.561068	0.368559	2.01071	0.826286	-0.791572	-0.79274	3	ENSRNOG00000046196	1.2148	1.92348e-05	Dclk3	doublecortin-like kinase 3 [Source:RGD Symbol;Acc:1309232]
-0.535558	-0.568562	-0.555026	2.16054	-0.495318	0.871989	-0.332454	-0.545612	3	ENSRNOG00000046231	1.52304	3.08153e-05	Edil3	EGF like repeats and discoidin domains 3 [Source:RGD Symbol;Acc:1588887]
0.0977791	-0.357823	-0.528899	0.706385	0.925393	1.5429	-1.17128	-1.21445	3	ENSRNOG00000046254	-2.45651	0.00189098	AC097037.1
-0.414145	-0.506091	-0.48131	0.590303	-0.441943	2.29272	-0.52398	-0.515555	3	ENSRNOG00000046276	-1.43392	0.000653872	Sfn	stratifin [Source:RGD Symbol;Acc:1304729]
-0.504169	-0.636722	-0.55623	1.35688	-0.605953	1.84644	-0.513939	-0.386308	3	ENSRNOG00000046280	-2.32493	1.75211e-05	RT1-Db1	RT1 class II, locus Db1 [Source:RGD Symbol;Acc:1593282]
-0.353099	-0.343003	0.11581	-0.0667885	1.83742	0.989907	-1.03094	-1.14931	3	ENSRNOG00000046309	-1.0179	1.50925e-06	Ccrl2	C-C motif chemokine receptor like 2 [Source:RGD Symbol;Acc:1311811]
-0.733752	-0.733752	-0.733752	-0.519365	0.814782	2.04339	0.296139	-0.433687	3	ENSRNOG00000046350	-1.58241	3.14117e-16	Relb	RELB proto-oncogene, NF-kB subunit [Source:RGD Symbol;Acc:2321078]
-1.01425	-1.01243	-1.0117	-0.00234149	1.47437	0.755229	-0.246229	1.05735	3	ENSRNOG00000046494	-1.85032	4.62388e-25	LOC691141	hypothetical protein LOC691141 [Source:RGD Symbol;Acc:1587445]
-0.548613	-0.595177	-0.60857	2.11905	-0.568248	0.930122	-0.240562	-0.488004	3	ENSRNOG00000046547	-1.26519	0.000424791	Hmgb2l1	high mobility group box 2-like 1 [Source:RGD Symbol;Acc:1564519]
-0.222192	-0.753876	-0.440119	0.184964	2.12087	0.666708	-0.760141	-0.796219	3	ENSRNOG00000046639	-1.64631	2.55694e-09	Gimap6	GTPase, IMAP family member 6 [Source:RGD Symbol;Acc:1305041]
-0.55007	-0.340931	-0.329131	0.265195	1.00579	1.87861	-0.97831	-0.951145	3	ENSRNOG00000046683	-1.3115	8.70562e-12	Csrnp1	cysteine and serine rich nuclear protein 1 [Source:RGD Symbol;Acc:1305999]
-0.354653	-0.685273	-0.523612	0.572207	2.08783	0.468409	-0.774343	-0.790563	3	ENSRNOG00000046699	-3.08579	2.4409e-13	F10	coagulation factor X [Source:RGD Symbol;Acc:61850]
-0.441895	-0.555672	-0.450878	2.32078	-0.514454	0.474451	-0.228458	-0.603879	3	ENSRNOG00000046763	1.84245	0.00329918	Pappa1	pappalysin 1 [Source:RGD Symbol;Acc:1307742]
-0.417482	-0.603234	-0.752763	1.53819	1.22668	0.731937	-0.90499	-0.818333	3	ENSRNOG00000046779	-1.56778	0.0267078	Musk	muscle associated receptor tyrosine kinase [Source:RGD Symbol;Acc:3211]
-0.360023	-0.719209	-0.67486	0.936973	1.70008	0.822105	-0.853681	-0.851386	3	ENSRNOG00000046834	-1.12593	0.00157083	Emid1	EMI domain containing 1 [Source:RGD Symbol;Acc:1593795]
-0.707777	-0.706191	-0.333214	0.881752	1.24327	1.40561	-0.891727	-0.891727	3	ENSRNOG00000046839	1.8148	0.000227969	Siglec15	sialic acid binding Ig-like lectin 15 [Source:RGD Symbol;Acc:1565948]
-0.575785	-0.317382	-0.703337	1.51019	1.66533	-0.172342	-0.703337	-0.703337	3	ENSRNOG00000046840	1.23662	4.90182e-15	Cd276	Cd276 molecule [Source:RGD Symbol;Acc:727815]
-0.349872	-0.778256	-0.683004	1.05191	1.35493	1.15401	-0.858588	-0.891139	3	ENSRNOG00000046941	-1.64432	2.06607e-16	Naip2	NLR family, apoptosis inhibitory protein 2 [Source:MGI Symbol;Acc:MGI:1298226]
-0.616378	-0.616378	-0.616378	-0.0302975	1.1979	1.91429	-0.616378	-0.616378	3	ENSRNOG00000047018	-1.09448	4.70054e-08	Casp4	caspase 4 [Source:RGD Symbol;Acc:621757]
-0.502309	-0.38078	-0.540289	2.19619	-0.531176	0.794675	-0.382308	-0.654002	3	ENSRNOG00000047102	-1.37133	0.00276277	Tnnt2	troponin T2, cardiac type [Source:RGD Symbol;Acc:3882]
-0.47134	-0.521649	-0.50931	2.31977	-0.491047	0.509516	-0.331717	-0.50422	3	ENSRNOG00000047124	-1.21921	1.03935e-11	Serpinb9	serpin family B member 9 [Source:RGD Symbol;Acc:1549730]
-0.529025	-0.529025	-0.529025	2.11087	-0.440747	0.975003	-0.529025	-0.529025	3	ENSRNOG00000047186	-2.66254	0.000120127	Kcnj5	potassium voltage-gated channel subfamily J member 5 [Source:RGD Symbol;Acc:61971]
-0.606437	-0.80576	-0.478074	0.621094	2.04721	0.54718	-0.67016	-0.655051	3	ENSRNOG00000047322	-3.21747	4.10319e-15	AC142181.1
-0.167696	-0.428053	-0.242853	0.685601	1.40259	1.16907	-1.19045	-1.2282	3	ENSRNOG00000047349	-2.06556	0.00463351	LOC100912195	protein BEX1-like [Source:RGD Symbol;Acc:6488322]
-0.490322	-0.708142	-0.573232	0.591347	1.84116	0.947176	-0.805249	-0.802739	3	ENSRNOG00000047414	4.83321	0.0178185	Olr836	olfactory receptor 836 [Source:RGD Symbol;Acc:1332606]
-0.572437	-0.720757	-0.720757	1.42419	1.51713	0.514145	-0.720757	-0.720757	3	ENSRNOG00000047535	-2.55572	2.16093e-09	Fcho1	FCH domain only 1 [Source:RGD Symbol;Acc:1307683]
-0.190869	-0.478054	-0.296247	1.50373	1.07757	0.713826	-1.1426	-1.18736	3	ENSRNOG00000047606	-2.37049	8.63059e-12	Ighm	immunoglobulin heavy constant mu [Source:MGI Symbol;Acc:MGI:96448]
-0.639447	-0.744129	-0.715332	1.29223	1.23334	1.08904	-0.759452	-0.756251	3	ENSRNOG00000047647	-1.37119	0.00321759	Pik3c2g	phosphatidylinositol-4-phosphate 3-kinase, catalytic subunit type 2 gamma [Source:RGD Symbol;Acc:620231]
-0.912286	-0.90628	-0.668864	-0.0417957	1.6252	1.41195	0.00428424	-0.512212	3	ENSRNOG00000047657	-5.0291	0.000947051	Xirp2	xin actin-binding repeat containing 2 [Source:RGD Symbol;Acc:1302980]
-0.773322	-0.875421	-0.670842	-0.448888	2.19996	0.331022	0.17575	0.0617437	3	ENSRNOG00000047697	-1.88472	0.000819754	Mir146a	microRNA 146a [Source:RGD Symbol;Acc:2325382]
-0.332283	-0.739598	-0.543599	0.435581	1.86971	0.981615	-0.812044	-0.859386	3	ENSRNOG00000047730	-3.03154	0.0398307	Mir133b	microRNA 133b [Source:RGD Symbol;Acc:2325527]
-0.43131	-0.615769	-0.331909	0.683364	1.82851	0.801018	-0.931104	-1.0028	3	ENSRNOG00000047741	-1.99469	7.1965e-06	Mir142	microRNA 142 [Source:RGD Symbol;Acc:2325567]
-0.475221	-0.592314	-0.61731	0.721674	1.70341	1.02779	-0.868247	-0.899787	3	ENSRNOG00000047782	1.57876	0.0452161	Mirlet7b	microRNA let-7b [Source:RGD Symbol;Acc:2325607]
-0.306007	-0.130067	-0.437958	0.856202	1.78549	0.485611	-1.09366	-1.1596	3	ENSRNOG00000047783	-5.96044	0.000712012	Mir3582	microRNA 3582 [Source:RGD Symbol;Acc:4888581]
-0.0638014	-0.595986	-0.594133	1.19153	1.04323	1.19042	-1.03383	-1.13743	3	ENSRNOG00000047854	-1.15161	0.0371727	Olr292	olfactory receptor 292 [Source:RGD Symbol;Acc:1333185]
-0.470897	-0.657576	-0.748261	1.0561	1.45029	1.03951	-0.618194	-1.05097	3	ENSRNOG00000047957	-2.03476	0.0199841	Fn3k	fructosamine 3 kinase [Source:RGD Symbol;Acc:1559983]
-0.542185	-0.283189	-0.715645	1.87606	0.869071	0.545941	-0.806474	-0.943582	3	ENSRNOG00000048053	-3.47251	1.27561e-30	Sectm1a	secreted and transmembrane 1A [Source:RGD Symbol;Acc:1305973]
-0.516181	-0.74609	-0.513405	0.362196	2.18916	0.450292	-0.479886	-0.74609	3	ENSRNOG00000048099	-1.95813	1.18802e-10	Sectm1b	secreted and transmembrane 1B [Source:RGD Symbol;Acc:735132]
0.204921	-0.614444	-0.405256	0.453222	1.11418	1.53428	-1.15812	-1.12878	3	ENSRNOG00000048161	-2.44692	0.000612058	Cd7	Cd7 molecule [Source:RGD Symbol;Acc:1310015]
-0.394	-0.529841	-0.581302	0.360277	2.1367	0.564549	-0.756039	-0.800339	3	ENSRNOG00000048187	1.04118	0.000500378	Btbd16	BTB domain containing 16 [Source:RGD Symbol;Acc:1311454]
-0.514408	-0.705772	-0.668399	1.10666	1.29984	1.1904	-0.854283	-0.854037	3	ENSRNOG00000048222	-1.04774	0.0208414	Slc16a3	solute carrier family 16 member 3 [Source:RGD Symbol;Acc:620603]
-0.484104	-0.600949	-0.600814	2.18405	0.719711	0.0100872	-0.640346	-0.587637	3	ENSRNOG00000048232	1.35721	0.000608558	Pycr1	pyrroline-5-carboxylate reductase 1 [Source:RGD Symbol;Acc:1307863]
-0.604565	-0.711266	-0.0775229	1.48967	1.56727	0.0306837	-0.773189	-0.921078	3	ENSRNOG00000048275	-4.68404	0.000533182	Ppp1r27	protein phosphatase 1, regulatory subunit 27 [Source:RGD Symbol;Acc:1308861]
-0.385216	-0.669012	-0.668521	1.6604	0.179678	1.41203	-0.812754	-0.7166	3	ENSRNOG00000048302	1.15253	0.00838146	Gcgr	glucagon receptor [Source:RGD Symbol;Acc:2669]
-0.618393	-0.66851	0.596806	0.759788	1.56274	0.583322	-1.10289	-1.11286	3	ENSRNOG00000048321	-1.88411	8.78107e-11	Spn	sialophorin [Source:RGD Symbol;Acc:3750]
-0.439427	-0.547287	-0.383032	2.35348	-0.197476	0.357984	-0.576212	-0.568025	3	ENSRNOG00000048402	-4.42432	0.0191449	Asb16	ankyrin repeat and SOCS box-containing 16 [Source:RGD Symbol;Acc:1563878]
-0.589937	-0.76315	-0.410723	0.74245	1.67297	1.05015	-0.850882	-0.850882	3	ENSRNOG00000048413	-3.31481	0.00737091	Ppp1r1a	protein phosphatase 1, regulatory (inhibitor) subunit 1A [Source:RGD Symbol;Acc:62018]
-0.51014	-0.672252	-0.458939	0.256642	2.07032	0.794004	-0.739819	-0.739819	3	ENSRNOG00000048468	-1.45605	7.69605e-06	Nfe2	nuclear factor, erythroid 2 [Source:RGD Symbol;Acc:1306888]
-0.810876	-0.649062	-0.242588	0.426506	2.16836	0.357897	-0.439361	-0.810876	3	ENSRNOG00000048578	2.77771	0.00222838	Clca4l	chloride channel calcium activated 4-like [Source:RGD Symbol;Acc:1591945]
-0.507618	-0.709543	-0.588136	0.706955	1.86535	0.814391	-0.789389	-0.792012	3	ENSRNOG00000048636	-1.69648	6.23492e-11	Arl5c	ADP-ribosylation factor like GTPase 5C [Source:RGD Symbol;Acc:1563128]
-0.645163	-0.371456	-0.903358	0.856868	0.915409	1.68187	-0.928327	-0.605845	3	ENSRNOG00000048762	-2.98153	2.40332e-09	Gbp3	guanylate binding protein 3 [Source:RGD Symbol;Acc:1597766]
-0.356203	-0.497518	-0.497469	-0.0890678	0.0463484	2.41748	-0.511783	-0.511783	3	ENSRNOG00000048850	1.04291	1.13431e-15	Abhd12	abhydrolase domain containing 12 [Source:RGD Symbol;Acc:1562570]
-0.544449	-0.705847	-0.562111	0.54237	2.03812	0.654395	-0.685498	-0.736982	3	ENSRNOG00000048914	-2.11957	3.00768e-20	Tnfrsf9	TNF receptor superfamily member 9 [Source:RGD Symbol;Acc:1598208]
-0.378222	-0.621157	-0.274008	1.11105	1.47815	0.826126	-1.08198	-1.05996	3	ENSRNOG00000048915	-3.85284	0.000151146	Xirp1	xin actin-binding repeat containing 1 [Source:NCBI gene;Acc:100910104]
-0.361765	-0.596791	-0.784253	0.994689	1.58426	0.922824	-0.874019	-0.884943	3	ENSRNOG00000048951	-2.75098	0.0394993	Wfdc18	WAP four-disulfide core domain 18 [Source:RGD Symbol;Acc:619957]
-0.463065	-0.58494	-0.574597	1.90906	-0.358413	1.2726	-0.600322	-0.600322	3	ENSRNOG00000049024	-2.22124	0.00998182	Heatr9	HEAT repeat containing 9 [Source:RGD Symbol;Acc:1559875]
-0.495924	-0.564627	-0.60051	1.22046	1.09899	1.2486	-0.949062	-0.957926	3	ENSRNOG00000049115	-1.24538	4.071e-12	Slfn2	schlafen 2 [Source:RGD Symbol;Acc:1308645]
-0.4939	-0.583469	-0.583469	-0.238052	2.22337	0.721588	-0.583469	-0.462604	3	ENSRNOG00000049303	1.42357	6.56789e-10	Shc4	SHC adaptor protein 4 [Source:RGD Symbol;Acc:1583644]
-0.359874	-0.750002	-0.750002	0.378372	1.36305	1.61846	-0.750002	-0.750002	3	ENSRNOG00000049315	-1.26429	0.0109379	Rtp3	receptor (chemosensory) transporter protein 3 [Source:RGD Symbol;Acc:1310546]
-0.451525	-0.698706	-0.522544	0.439408	1.94883	0.874544	-0.88148	-0.708531	3	ENSRNOG00000049336	-2.03307	0.000494556	Nudt17	nudix hydrolase 17 [Source:RGD Symbol;Acc:1565469]
-0.669585	-0.587945	-0.609068	0.643618	1.57636	1.27039	-0.854802	-0.76896	3	ENSRNOG00000049517	1.29743	8.44223e-05	Siglec10	sialic acid binding Ig-like lectin 10 [Source:RGD Symbol;Acc:1307441]
-0.707097	-0.392592	-0.0661627	0.704223	1.58433	1.01917	-1.03264	-1.10923	3	ENSRNOG00000049537	-1.24543	0.00492108	Xaf1	XIAP associated factor 1 [Source:RGD Symbol;Acc:1585988]
-0.567076	-0.567076	-0.330324	-0.00324647	0.247441	2.35443	-0.567076	-0.567076	3	ENSRNOG00000049670	-3.38783	5.30996e-09	Ly6al	lymphocyte antigen 6 complex, locus A-like [Source:RGD Symbol;Acc:1307571]
-0.47706	-0.521892	-0.506198	2.28876	-0.489318	0.599267	-0.385078	-0.50848	3	ENSRNOG00000049695	-2.03652	2.04879e-11	Scimp	SLP adaptor and CSK interacting membrane protein [Source:RGD Symbol;Acc:1593299]
-0.716104	-0.716104	-0.716104	1.50371	1.13396	0.942849	-0.716104	-0.716104	3	ENSRNOG00000049793	1.2156	0.00159038	Tmem196	transmembrane protein 196 [Source:RGD Symbol;Acc:1562527]
-0.406438	-0.655944	-0.455206	2.1672	0.300303	0.543395	-0.739421	-0.753894	3	ENSRNOG00000049829	-2.61626	8.20547e-05	Macc1	MET transcriptional regulator MACC1 [Source:RGD Symbol;Acc:1309838]
-0.60213	-0.6481	-0.624657	0.0408009	1.82032	1.29865	-0.644655	-0.640233	3	ENSRNOG00000049919	1.75334	7.21643e-05	P2rx2	purinergic receptor P2X 2 [Source:RGD Symbol;Acc:620251]
-0.507142	-0.575331	-0.563072	2.02795	-0.554227	1.10676	-0.386781	-0.548158	3	ENSRNOG00000049942	3.09608	6.83209e-05	Spata48	spermatogenesis associated 48 [Source:RGD Symbol;Acc:1309870]
-0.465605	-0.699271	-0.632613	0.941964	0.465206	1.90756	-0.742342	-0.774898	3	ENSRNOG00000049976	-4.48558	0.00108483	Tceal7	transcription elongation factor A like 7 [Source:RGD Symbol;Acc:1593009]
-0.508885	-0.36638	-0.812716	2.09388	0.663053	0.345088	-0.665159	-0.748877	3	ENSRNOG00000049994	2.53045	1.94931e-20	Calr4	calreticulin 4 [Source:RGD Symbol;Acc:1591090]
-0.316824	-0.500845	-0.192972	2.30183	0.3842	-0.167018	-0.754529	-0.753845	3	ENSRNOG00000050000	-2.74601	1.02688e-12	Calhm6	calcium homeostasis modulator family member 6 [Source:RGD Symbol;Acc:1304835]
-0.488804	-0.592262	-0.532429	2.1151	-0.523646	0.961316	-0.386906	-0.552374	3	ENSRNOG00000050004	-2.94033	1.50925e-06	Cxcl17	C-X-C motif chemokine ligand 17 [Source:RGD Symbol;Acc:1304717]
-0.415797	-0.510073	-0.508682	0.656778	-0.425418	2.26534	-0.53207	-0.530076	3	ENSRNOG00000050042	-2.41078	3.44141e-22	P2ry10	P2Y receptor family member 10 [Source:RGD Symbol;Acc:1561912]
-0.720533	-0.623606	-0.720533	0.761868	1.06405	1.67982	-0.720533	-0.720533	3	ENSRNOG00000050143	3.14488	0.0110779	Zfp804a	zinc finger protein 804A [Source:RGD Symbol;Acc:1305239]
-0.554812	-0.705343	-0.368163	1.54085	1.54908	0.129499	-0.832157	-0.758953	3	ENSRNOG00000050183	1.55403	2.20589e-05	Pcdh9	protocadherin 9 [Source:NCBI gene;Acc:306091]
-0.395847	-0.472242	-0.693371	0.0945034	1.16055	1.87959	-0.704687	-0.868495	3	ENSRNOG00000050210	-3.785	0.000282405	Defb52	defensin beta 52 [Source:RGD Symbol;Acc:1565394]
-0.47471	-0.532503	-0.48824	1.03576	1.39444	1.08861	-0.970383	-1.05297	3	ENSRNOG00000050251	1.49654	0.00944891	RGD1560394	RGD1560394 [Source:RGD Symbol;Acc:1560394]
-0.500934	-0.610183	-0.387901	0.127858	2.32713	0.248018	-0.538474	-0.665516	3	ENSRNOG00000050388	-2.00828	6.1793e-16	Cd226	CD226 molecule [Source:RGD Symbol;Acc:1311513]
-0.623506	-0.614833	-0.672139	0.599652	1.61163	1.2612	-0.864525	-0.697482	3	ENSRNOG00000050453	1.13863	0.0184368	Serp2	stress-associated endoplasmic reticulum protein family member 2 [Source:RGD Symbol;Acc:1566076]
-0.171073	-0.516487	-0.241733	0.0234828	1.68933	1.28511	-1.03273	-1.0359	3	ENSRNOG00000050509	1.59773	0.0370858	LOC100359752	hypothetical protein LOC100359752 [Source:RGD Symbol;Acc:2323488]
-1.02204	-1.01685	-1.1671	0.117246	0.996289	0.725602	-0.0556188	1.42247	3	ENSRNOG00000050670	1.03957	2.24252e-11	Ppp1r36	protein phosphatase 1, regulatory subunit 36 [Source:RGD Symbol;Acc:1309051]
-0.772657	-0.558471	-0.0308287	1.50722	1.48626	0.114314	-0.682584	-1.06325	3	ENSRNOG00000050672	1.59297	0.000147625	Lrrc15	leucine rich repeat containing 15 [Source:RGD Symbol;Acc:70551]
-0.452098	-0.494736	-0.444143	2.33284	-0.435948	0.48186	-0.46809	-0.519688	3	ENSRNOG00000050675	-1.03556	0.00209861	Tmem86b	transmembrane protein 86B [Source:RGD Symbol;Acc:1593455]
-0.129905	-0.416333	-0.1441	0.686512	1.4422	1.05832	-1.22573	-1.27096	3	ENSRNOG00000050697	-5.29023	0.00438738	Sbk2	SH3 domain binding kinase family, member 2 [Source:RGD Symbol;Acc:1563279]
-0.30966	-0.370213	-0.605287	1.0432	1.7759	0.43562	-1.10574	-0.863821	3	ENSRNOG00000050703	-2.53123	5.11068e-17	Tlr1	toll-like receptor 1 [Source:MGI Symbol;Acc:MGI:1341295]
-0.510804	-0.648601	-0.608798	2.08826	-0.300304	0.991901	-0.481569	-0.530081	3	ENSRNOG00000050841	-3.01625	3.63313e-14	Gimap7	GTPase, IMAP family member 7 [Source:RGD Symbol;Acc:1565750]
-0.181259	-0.889919	-0.581081	1.64501	1.02557	0.700933	-0.624609	-1.09464	3	ENSRNOG00000050860	1.22733	1.58863e-06	Piezo2	piezo-type mechanosensitive ion channel component 2 [Source:RGD Symbol;Acc:1582973]
-0.395037	-0.40374	-0.34208	2.46603	-0.151199	-0.376566	-0.393663	-0.40374	3	ENSRNOG00000050898	-1.35824	9.42475e-11	Hcls1	hematopoietic cell specific Lyn substrate 1 [Source:RGD Symbol;Acc:1304754]
-1.12755	-1.13078	-0.872059	1.49506	0.204035	0.89247	0.754683	-0.215868	3	ENSRNOG00000051006	-1.44932	3.84642e-23	Dram1	DNA-damage regulated autophagy modulator 1 [Source:RGD Symbol;Acc:1598133]
-0.716092	-0.865365	-1.02201	0.919925	0.581854	1.8058	-0.341033	-0.363081	3	ENSRNOG00000051156	-2.4062	4.6386e-23	MGC105567	similar to cDNA sequence BC023105 [Source:RGD Symbol;Acc:1565797]
-0.514463	-0.687142	-0.77789	1.18999	1.73594	0.468196	-0.641402	-0.77323	3	ENSRNOG00000051158	-5.07205	7.13709e-12	RGD1305184	similar to CDNA sequence BC023105 [Source:RGD Symbol;Acc:1305184]
-0.100861	-0.686552	-0.412127	0.674212	2.11862	0.0794619	-0.828397	-0.84436	3	ENSRNOG00000051169	-1.90882	1.64054e-15	RGD1309362	similar to interferon-inducible GTPase [Source:RGD Symbol;Acc:1309362]
-0.943187	-0.82812	-0.713438	0.83307	1.63144	0.992095	-0.258408	-0.713448	3	ENSRNOG00000051226	-2.94782	4.61989e-07	Gpr33	G protein-coupled receptor 33 [Source:RGD Symbol;Acc:1306830]
-0.185178	-0.338082	-0.47415	1.05049	0.9862	1.32354	-1.12113	-1.24168	3	ENSRNOG00000051235	-1.39037	8.78765e-07	RT1-A1	RT1 class Ia, locus A1 [Source:RGD Symbol;Acc:1595924]
-0.411841	-0.500331	-0.500178	2.28241	-0.545151	0.611033	-0.390795	-0.545151	3	ENSRNOG00000051306	-4.05017	0.00169331	Lsmem1	leucine-rich single-pass membrane protein 1 [Source:RGD Symbol;Acc:1587073]
-0.81444	-1.08432	-1.43961	0.417903	1.18918	0.686307	1.01375	0.0312316	3	ENSRNOG00000051310	-1.48781	2.47091e-06	Pram1	PML-RARA regulated adaptor molecule 1 [Source:RGD Symbol;Acc:1564330]
-0.192891	-0.576282	-0.373306	0.67211	1.98341	0.441722	-0.973278	-0.981483	3	ENSRNOG00000051383	-3.42135	3.8142e-10	Gpr31	G protein-coupled receptor 31 [Source:RGD Symbol;Acc:1305187]
0.0325461	-0.893463	-0.580739	0.54329	1.68308	1.03659	-0.945376	-0.875923	3	ENSRNOG00000051489	1.06692	3.66409e-08	Hrct1	histidine rich carboxyl terminus 1 [Source:RGD Symbol;Acc:2323278]
0.0493196	-0.358546	-0.829907	1.70493	1.01884	0.436688	-0.98024	-1.04109	3	ENSRNOG00000051510	-3.39589	0.0117657	Prrt4	proline-rich transmembrane protein 4 [Source:RGD Symbol;Acc:1559885]
-0.553748	-0.685424	-0.506739	0.182877	1.75488	1.31239	-0.752117	-0.752117	3	ENSRNOG00000051580	1.01045	0.0304873	Pcdhgb4	protocadherin gamma subfamily B, 4 [Source:RGD Symbol;Acc:7632725]
-0.437713	-0.589083	-0.470522	0.0909115	2.08429	0.849299	-0.76429	-0.762895	3	ENSRNOG00000051600	2.79814	2.81491e-06	Aass	aminoadipate-semialdehyde synthase [Source:RGD Symbol;Acc:1310811]
-0.441683	-0.782786	-0.627653	1.95523	0.753166	0.591557	-0.653196	-0.794631	3	ENSRNOG00000051619	-4.61705	0.00894721	Rnase13	ribonuclease A family member 13 [Source:RGD Symbol;Acc:1359386]
-0.375409	-0.588566	-0.426081	0.114927	2.31916	0.271694	-0.657864	-0.657864	3	ENSRNOG00000051661	1.06626	0.0444262	LOC103690116	osteomodulin [Source:RGD Symbol;Acc:9400356]
-0.130688	-0.785715	-0.50516	1.24033	1.64511	0.388055	-0.935561	-0.916368	3	ENSRNOG00000051690	-2.69523	0.00737091	Mgat4e	MGAT4 family, member E [Source:RGD Symbol;Acc:1308112]
-0.244783	-0.402635	-0.436626	1.37177	0.736676	1.2464	-1.26011	-1.01069	3	ENSRNOG00000051753	1.43527	1.07012e-14	Col8a1	collagen type VIII alpha 1 chain [Source:RGD Symbol;Acc:1309361]
-0.590599	-0.889856	-0.499637	0.830506	1.90497	0.602509	-0.623801	-0.734097	3	ENSRNOG00000051880	-1.4293	0.0167804	Gpr15	G protein-coupled receptor 15 [Source:RGD Symbol;Acc:1306639]
-0.493018	-0.616639	-0.639914	0.286542	2.04473	0.836117	-0.709652	-0.708162	3	ENSRNOG00000051906	-2.08065	8.43557e-13	RT1-CE4	RT1 class I, locus CE4 [Source:RGD Symbol;Acc:1598234]
-0.446279	-0.464486	-0.946925	1.98788	0.736992	0.498091	-0.764775	-0.600503	3	ENSRNOG00000051922	-4.41185	0.0336141	AC126960.1
-0.485005	-0.538363	-0.111818	0.887886	1.43664	1.04958	-1.08656	-1.15236	3	ENSRNOG00000051986	1.75682	0.000466969	Vnn3	vanin 3 [Source:RGD Symbol;Acc:1560609]
-0.52013	-0.761686	-0.577616	0.651932	1.43391	1.41159	-0.833854	-0.804146	3	ENSRNOG00000051999	-2.20501	1.75468e-27	Adgrg5	adhesion G protein-coupled receptor G5 [Source:RGD Symbol;Acc:1305559]
-0.482229	-0.805889	-0.62032	0.84263	1.50155	1.19769	-0.817302	-0.816132	3	ENSRNOG00000052205	-3.57904	0.00021119	Ctsll3	cathepsin L-like 3 [Source:RGD Symbol;Acc:1560071]
-0.495574	-0.203457	-0.756225	1.95907	0.672537	0.57012	-0.854122	-0.892354	3	ENSRNOG00000052444	-2.86432	8.11877e-05	Samd3	sterile alpha motif domain containing 3 [Source:RGD Symbol;Acc:1587834]
-0.403865	-0.733458	-0.651992	1.59636	1.22287	0.648752	-0.82947	-0.849203	3	ENSRNOG00000052467	-5.66265	0.000283761	Myoz1	myozenin 1 [Source:RGD Symbol;Acc:1561064]
-0.288601	-0.683432	-0.314189	1.52565	1.4393	0.261924	-0.974681	-0.965974	3	ENSRNOG00000052618	3.86387	6.00271e-12	Olr1684	olfactory receptor 1684 [Source:RGD Symbol;Acc:1334222]
-0.332457	-0.456764	-0.503934	0.0371215	2.42713	-0.16323	-0.503934	-0.503934	3	ENSRNOG00000052649	-1.01547	0.017921	Galntl5	polypeptide N-acetylgalactosaminyltransferase-like 5 [Source:RGD Symbol;Acc:1565271]
-0.133907	-0.544254	-0.352232	0.703323	1.67206	0.884932	-1.14606	-1.08387	3	ENSRNOG00000052695	-2.91088	0.0213257	Mir675	microRNA 675 [Source:RGD Symbol;Acc:2314883]
-0.328265	-0.576289	-0.492105	0.822528	1.57968	1.03322	-1.02865	-1.01013	3	ENSRNOG00000052758	1.50241	3.88249e-09	AABR07010030.1
-0.693434	-0.481644	-0.693434	1.331	1.74367	0.180707	-0.693434	-0.693434	3	ENSRNOG00000052759	-3.43379	0.0209234	AABR07030520.1	leucine rich repeat containing 37A [Source:NCBI gene;Acc:303556]
-0.872822	-0.694979	-0.726341	2.2453	-0.238433	0.26809	0.178916	-0.15973	3	ENSRNOG00000052802	-2.4931	0.0374887	AABR07051562.1
-0.29074	-0.749812	-0.655358	1.44351	1.45941	0.500213	-0.817153	-0.890065	3	ENSRNOG00000052803	-2.33954	7.50755e-05	Zfp93	zinc finger protein 93 [Source:RGD Symbol;Acc:1309760]
-0.585298	-0.668579	-0.584293	1.49929	1.65123	0.0248108	-0.668579	-0.668579	3	ENSRNOG00000052828	-4.03242	8.86751e-07	Trbv16	T cell receptor beta, variable 16 [Source:MGI Symbol;Acc:MGI:98585]
-0.498	-0.498	-0.498	2.36934	0.323868	-0.203213	-0.498	-0.498	3	ENSRNOG00000052969	-2.43937	1.56387e-16	AABR07006275.1
-0.481666	-0.559475	-0.662393	1.4692	1.38487	0.61568	-0.90551	-0.860702	3	ENSRNOG00000053011	-1.40587	5.08759e-19	Tmem173	transmembrane protein 173 [Source:RGD Symbol;Acc:1562552]
-0.504441	-0.51639	-0.206448	-0.248612	2.08238	0.927145	-0.802505	-0.731126	3	ENSRNOG00000053075	-2.73489	1.91922e-06	Eomes	eomesodermin [Source:NCBI gene;Acc:316052]
-0.824179	-0.973258	-0.820548	0.856433	1.90027	0.283587	0.0938698	-0.51618	3	ENSRNOG00000053140	-2.65216	2.25454e-06	AABR07017874.1
-0.528535	-0.663568	-0.640786	0.0280138	2.15964	0.761858	-0.535213	-0.581406	3	ENSRNOG00000053272	-3.59234	4.94328e-05	Vsx1	visual system homeobox 1 [Source:RGD Symbol;Acc:1305667]
-0.424883	-0.677464	-0.51708	0.0865673	2.08198	0.865921	-0.705011	-0.710032	3	ENSRNOG00000053337	-1.74989	6.63614e-08	AC099444.2	GTPase, IMAP family member 1 [Source:NCBI gene;Acc:312312]
-0.587853	-0.372373	-0.795365	0.207103	1.55184	1.50602	-0.643138	-0.866229	3	ENSRNOG00000053371	-1.3917	1.42111e-09	RGD1307182	similar to RIKEN cDNA B430306N03 gene [Source:RGD Symbol;Acc:1307182]
-0.736855	-0.529939	-0.390974	-0.147635	1.33179	1.82072	-0.726091	-0.621016	3	ENSRNOG00000053449	-1.23024	0.00300391	Plcxd2	phosphatidylinositol-specific phospholipase C, X domain containing 2 [Source:RGD Symbol;Acc:1563504]
-0.392073	-0.465309	-0.539819	2.30905	-0.539819	0.536542	-0.368749	-0.539819	3	ENSRNOG00000053562	-2.12	0.00601091	AABR07004993.1
-0.466601	-0.751324	-0.751324	0.621194	1.23144	1.61926	-0.751324	-0.751324	3	ENSRNOG00000053653	-2.7181	0.0351385	AABR07025277.1	palladin, cytoskeletal associated protein [Source:NCBI gene;Acc:364558]
-0.514783	-0.658883	-0.410788	0.598851	2.1839	0.192419	-0.69596	-0.694757	3	ENSRNOG00000053772	-2.86888	0.000131517	Pglyrp2	peptidoglycan recognition protein 2 [Source:RGD Symbol;Acc:1359183]
-0.645388	-0.811912	-0.474843	0.954105	1.50738	1.09448	-0.811912	-0.811912	3	ENSRNOG00000053791	-2.63087	0.000117224	Smim22	small integral membrane protein 22 [Source:RGD Symbol;Acc:1563547]
-0.393136	-0.493759	-0.493759	2.41657	-0.45483	0.134576	-0.221908	-0.493759	3	ENSRNOG00000053848	-2.08658	3.89708e-08	AABR07066752.1	triggering receptor expressed on myeloid cells-like 4 [Source:NCBI gene;Acc:680862]
-0.277586	-0.486595	-0.528102	-0.0555717	1.71122	1.391	-0.910011	-0.844351	3	ENSRNOG00000053864	1.72778	8.17721e-09	AC130970.1
-0.142849	-0.370581	-0.610643	0.807799	2.11611	-0.184389	-0.801543	-0.813906	3	ENSRNOG00000053891	-1.82798	0.00023019	Tlr12	toll-like receptor 12 [Source:RGD Symbol;Acc:1559145]
-0.546324	-0.456608	-0.546324	2.3694	-0.546324	0.286835	-0.134359	-0.426295	3	ENSRNOG00000053904	2.12216	4.46271e-06	Hmga2	high mobility group AT-hook 2 [Source:RGD Symbol;Acc:620617]
-0.466355	-0.615433	-0.640529	2.14219	-0.61165	0.887322	-0.323619	-0.371922	3	ENSRNOG00000053974	-3.77974	4.38331e-33	Zbtb32	zinc finger and BTB domain containing 32 [Source:RGD Symbol;Acc:1584121]
-0.445936	-0.445573	-0.445427	2.39685	-0.341335	0.257584	-0.488082	-0.488082	3	ENSRNOG00000054128	1.01141	0.0483505	Adam22	ADAM metallopeptidase domain 22 [Source:RGD Symbol;Acc:1585016]
-0.474051	-0.649317	-0.629558	0.102542	1.86804	1.20323	-0.712024	-0.708864	3	ENSRNOG00000054129	-4.89438	0.00111394	Mymx	myomixer, myoblast fusion factor [Source:RGD Symbol;Acc:11426996]
-0.0960288	-0.598127	-0.252878	1.00372	1.7442	0.371793	-0.984136	-1.18854	3	ENSRNOG00000054136	-4.34167	0.000714623	AC130146.1
-0.390683	-0.600428	-0.279553	0.795821	1.76774	0.750215	-1.00606	-1.03706	3	ENSRNOG00000054217	1.766	0.0243564	Wfdc6a	WAP four-disulfide core domain 6A [Source:RGD Symbol;Acc:1597730]
-0.503263	-0.589923	-0.495682	0.452077	1.80112	1.08413	-0.855539	-0.892924	3	ENSRNOG00000054218	-2.41611	0.00814969	Ptcra	pre T-cell antigen receptor alpha [Source:RGD Symbol;Acc:621388]
-0.181701	-0.691562	-0.635232	2.08281	0.723825	0.229386	-0.719596	-0.807931	3	ENSRNOG00000054465	2.86766	0.0431293	Fam205a	family with sequence similarity 205, member A [Source:RGD Symbol;Acc:2320471]
-0.660934	-0.64817	-0.293592	0.650275	1.12042	1.65057	-0.891262	-0.927312	3	ENSRNOG00000054524	-1.66337	8.33787e-09	Rhof	ras homolog family member F, filopodia associated [Source:RGD Symbol;Acc:1584038]
-0.463611	-0.60791	-0.522812	2.06293	-0.446364	1.05311	-0.533983	-0.541364	3	ENSRNOG00000054548	-2.97946	5.67228e-06	Asb5	ankyrin repeat and SOCS box-containing 5 [Source:RGD Symbol;Acc:1565973]
-0.330759	-0.170371	-0.746022	2.20244	0.368293	0.258565	-0.780892	-0.801252	3	ENSRNOG00000054561	-5.18535	0.00558166	Serpina12	serpin family A member 12 [Source:RGD Symbol;Acc:708485]
-0.586811	-0.844808	-0.322585	1.89129	0.502673	0.900494	-0.695445	-0.844808	3	ENSRNOG00000054569	-1.01226	0.0112756	Ciart	circadian associated repressor of transcription [Source:RGD Symbol;Acc:1566380]
-0.179411	-0.567061	-0.829539	1.42613	1.45899	0.462881	-0.810536	-0.961453	3	ENSRNOG00000054587	-1.37415	0.000624809	RGD1560775	similar to RIKEN cDNA 4930579C12 gene [Source:RGD Symbol;Acc:1560775]
-0.231281	-0.65246	-0.535983	0.195538	2.28868	0.266017	-0.691109	-0.639402	3	ENSRNOG00000054631	-3.12159	2.7105e-08	Fgf13	fibroblast growth factor 13 [Source:RGD Symbol;Acc:620164]
0.0375955	-0.863714	0.0360669	0.63146	1.89424	0.336442	-0.989052	-1.08304	3	ENSRNOG00000054764	-1.22821	1.01033e-17	Tmem243	transmembrane protein 243 [Source:RGD Symbol;Acc:1562351]
-0.598704	-0.723815	-0.524896	1.02996	1.847	0.479671	-0.732625	-0.776586	3	ENSRNOG00000054812	-1.92519	6.57042e-21	Apol3	apolipoprotein L, 3 [Source:RGD Symbol;Acc:1306480]
-0.606882	-0.66171	-0.604862	1.48482	1.49206	0.445071	-0.774252	-0.774252	3	ENSRNOG00000054828	1.18538	0.0138931	AABR07030521.1	proline rich protein 2-like 1 [Source:NCBI gene;Acc:287750]
-0.111284	-0.557526	-0.300493	0.952599	1.19583	1.19551	-1.1741	-1.20054	3	ENSRNOG00000054860	-1.91732	0.000156058	LOC687707	hypothetical protein LOC687707 [Source:RGD Symbol;Acc:1597577]
-0.413047	-0.780669	-0.966868	1.70284	0.532964	1.14654	-0.753118	-0.46865	3	ENSRNOG00000054936	-5.94362	0.000223055	Nmrk2	nicotinamide riboside kinase 2 [Source:RGD Symbol;Acc:6486791]
0.128278	-0.454389	-0.331664	0.425038	1.15794	1.4916	-1.19754	-1.21926	3	ENSRNOG00000054964	-1.47502	6.28201e-08	RT1-T24-4	RT1 class I, locus T24, gene 4 [Source:RGD Symbol;Acc:1598233]
-1.47245	-0.800506	-1.01742	0.295343	0.834733	1.41972	0.572898	0.167683	3	ENSRNOG00000054989	-1.38239	5.6882e-05	AABR07021804.1	pyrin domain-containing protein 3-like [Source:NCBI gene;Acc:102556096]
-0.430567	-0.691551	-0.558459	0.187087	1.76213	1.29041	-0.823738	-0.735314	3	ENSRNOG00000055152	-1.18719	0.000360839	Mt2A	metallothionein 2A [Source:RGD Symbol;Acc:1592345]
-0.457694	-0.398874	-0.457694	2.40973	-0.390009	0.209931	-0.457694	-0.457694	3	ENSRNOG00000055193	1.25654	5.31687e-10	Armcx4	armadillo repeat containing, X-linked 4 [Source:RGD Symbol;Acc:2325053]
-0.407823	-0.585095	-0.555949	-0.0484743	1.07835	1.98538	-0.723203	-0.743186	3	ENSRNOG00000055196	-6.32766	0.0013051	AABR07051533.2
-0.455973	-0.766496	-0.439668	1.5569	1.46192	0.29387	-0.797087	-0.853468	3	ENSRNOG00000055197	-2.37658	0.00772892	AABR07060353.2
-0.589866	-0.730299	-0.648573	2.31494	-0.393923	0.23565	0.141376	-0.329305	3	ENSRNOG00000055221	1.31777	0.0216283	AABR07071966.1
-0.497908	-0.806933	-0.533272	0.645492	1.1209	1.68559	-0.806933	-0.806933	3	ENSRNOG00000055238	-1.58865	2.71761e-15	2019-09-06	septin 6 [Source:RGD Symbol;Acc:1585082]
-1.23037	-0.948925	-1.23037	0.652775	0.712788	1.38327	0.385062	0.275759	3	ENSRNOG00000055329	-1.33132	0.0330887	Hacd1	3-hydroxyacyl-CoA dehydratase 1 [Source:RGD Symbol;Acc:1595507]
-0.416341	-0.54747	-0.546076	0.991901	1.70119	0.726356	-0.954782	-0.954782	3	ENSRNOG00000055402	1.00355	0.00200923	Smim1	small integral membrane protein 1 [Source:RGD Symbol;Acc:1564257]
-0.484391	-0.520134	-0.508047	2.33146	-0.477924	0.480825	-0.367555	-0.454231	3	ENSRNOG00000055450	-4.38465	0.0120048	Skint1	selection and upkeep of intraepithelial T cells 1 [Source:RGD Symbol;Acc:1587579]
-0.430036	-0.792205	-0.608934	1.4774	0.468837	1.46935	-0.792205	-0.792205	3	ENSRNOG00000055620	-2.64382	0.0032666	Bves	blood vessel epicardial substance [Source:RGD Symbol;Acc:1561100]
-0.0651977	-0.581025	-0.54652	0.936169	1.18143	1.28374	-1.09113	-1.11746	3	ENSRNOG00000055650	-1.84372	5.67001e-07	Coq8a	coenzyme Q8A [Source:RGD Symbol;Acc:1308245]
-0.852285	-0.795369	-0.683245	1.21049	1.15377	1.2158	-0.380302	-0.868856	3	ENSRNOG00000055666	2.01022	1.45072e-18	Fbn2	fibrillin 2 [Source:RGD Symbol;Acc:620910]
-0.694078	-0.60433	-0.376966	0.459689	2.18401	0.344325	-0.813907	-0.498738	3	ENSRNOG00000055673	1.43209	2.73278e-05	Apcdd1	APC down-regulated 1 [Source:RGD Symbol;Acc:1589962]
-0.174912	-0.668379	-0.309422	0.708301	1.50939	1.1202	-1.14057	-1.04462	3	ENSRNOG00000055689	1.51512	0.0122084	Rnf180	ring finger protein 180 [Source:NCBI gene;Acc:685384]
-0.805927	-1.23012	-1.22684	0.478416	1.12265	1.32051	0.31369	0.0276175	3	ENSRNOG00000055711	1.21932	0.00930755	Foxd1	forkhead box D1 [Source:RGD Symbol;Acc:621712]
-0.118931	-0.269334	-0.568271	-0.120022	2.07694	0.800478	-0.900648	-0.900209	3	ENSRNOG00000055716	-3.83658	0.00162459	Cap2	cyclase associated actin cytoskeleton regulatory protein 2 [Source:RGD Symbol;Acc:620310]
-0.475716	-0.505384	-0.474622	2.11141	-0.566283	0.973246	-0.496373	-0.566283	3	ENSRNOG00000055811	1.06578	6.79526e-07	Cpe	carboxypeptidase E [Source:RGD Symbol;Acc:2394]
-0.411735	-0.729827	-0.612921	1.0125	1.8144	0.54497	-0.8105	-0.806884	3	ENSRNOG00000055858	1.21178	6.95058e-08	Cfap300	cilia and flagella associated protein 300 [Source:RGD Symbol;Acc:1591894]
-0.385028	-0.410044	-0.410044	-0.289454	2.46435	-0.149693	-0.410044	-0.410044	3	ENSRNOG00000056052	-1.38846	0.0137831	Fcrl5	Fc receptor-like 5 [Source:RGD Symbol;Acc:1589379]
-0.486085	-0.697814	-0.521774	0.169113	1.91102	1.1072	-0.754775	-0.726882	3	ENSRNOG00000056059	2.7373	6.26283e-32	Spp1	secreted phosphoprotein 1 [Source:RGD Symbol;Acc:3752]
-0.495355	-0.831975	-0.685737	0.775149	1.61209	1.12252	-0.827186	-0.669504	3	ENSRNOG00000056448	1.04968	0.0459157	LOC687399	hypothetical protein LOC687399 [Source:RGD Symbol;Acc:1586501]
-0.509948	-0.583324	-0.557787	1.89511	-0.533028	1.30248	-0.5453	-0.468199	3	ENSRNOG00000056493	1.6704	2.05233e-11	Proser2	proline and serine rich 2 [Source:RGD Symbol;Acc:1586830]
-0.287802	-0.600086	-0.369312	0.83921	1.80356	0.638199	-1.07698	-0.946786	3	ENSRNOG00000056571	-2.69606	2.45813e-41	Gvin1	GTPase, very large interferon inducible 1 [Source:RGD Symbol;Acc:1598220]
-0.458482	-0.653901	-0.613897	0.0836186	1.76347	1.34144	-0.731872	-0.730369	3	ENSRNOG00000056574	-3.29506	0.000127005	AABR07017610.1
-0.330765	-0.416635	-0.532125	1.58001	0.816312	1.0074	-1.05615	-1.06805	3	ENSRNOG00000056620	-5.27127	1.73771e-07	LOC691695	similar to granzyme C [Source:RGD Symbol;Acc:1597199]
-0.257381	-0.560753	-0.0539362	0.425362	1.56082	1.17454	-1.12473	-1.16393	3	ENSRNOG00000056714	3.79888	0.0081165	Nlrp6	NLR family, pyrin domain containing 6 [Source:RGD Symbol;Acc:708549]
-0.561163	-0.679312	-0.614331	0.424478	1.72135	1.2383	-0.755043	-0.774283	3	ENSRNOG00000056783	-5.50814	1.55719e-06	LOC298139	similar to RIKEN cDNA 2310003M01 [Source:RGD Symbol;Acc:1359584]
-0.38643	-1.01442	-0.259853	0.59853	1.78955	0.913791	-0.89697	-0.744198	3	ENSRNOG00000056826	-2.40162	0.000785655	Lep	leptin [Source:RGD Symbol;Acc:3000]
-0.206338	-0.55291	-0.581187	-0.175261	1.59657	1.55033	-0.804316	-0.826887	3	ENSRNOG00000056892	1.26802	5.10742e-07	Thbs1	thrombospondin 1 [Source:RGD Symbol;Acc:1588455]
-0.198488	-0.0253572	-0.434533	1.80152	0.148388	0.970243	-1.08362	-1.17815	3	ENSRNOG00000056947	-1.42973	0.000696237	RGD1562667	similar to leukocyte mono-Ig-like receptor2 [Source:RGD Symbol;Acc:1562667]
-0.517483	-0.721058	-0.563043	0.633145	1.91273	0.801038	-0.763495	-0.781836	3	ENSRNOG00000056955	-1.58977	0.0242126	RT1-T24-3	RT1 class I, locus T24, gene 3 [Source:RGD Symbol;Acc:1624211]
-0.581616	-0.544343	-0.478546	-0.121934	2.17861	0.782082	-0.586579	-0.647672	3	ENSRNOG00000057072	3.96036	0.0462565	Acsbg2	acyl-CoA synthetase bubblegum family member 2 [Source:RGD Symbol;Acc:1588580]
-0.489013	0.0576385	-0.646283	2.11089	0.286667	0.462258	-0.885026	-0.897137	3	ENSRNOG00000057092	-1.39394	8.76263e-08	LOC100911581	fatty-acid amide hydrolase 1-like [Source:RGD Symbol;Acc:6491947]
-0.510471	-0.453976	-0.472213	2.28112	-0.470041	0.619669	-0.43469	-0.559402	3	ENSRNOG00000057139	2.26089	0.03644	AC103179.1
-0.0585301	-0.326257	-0.525898	0.416016	0.994883	1.71823	-0.972037	-1.24641	3	ENSRNOG00000057153	1.2747	1.09891e-16	Scd2	stearoyl-Coenzyme A desaturase 2 [Source:RGD Symbol;Acc:621177]
-0.434523	-0.754587	-0.528582	0.425165	2.05542	0.698651	-0.711898	-0.749645	3	ENSRNOG00000057273	1.07402	0.000923327	LOC108348172	proSAAS [Source:RGD Symbol;Acc:11409911]
-0.515691	-0.614728	-0.613495	1.14152	0.624831	1.68175	-0.797865	-0.906325	3	ENSRNOG00000057329	-1.14404	0.0199105	Tap2	transporter 2, ATP binding cassette subfamily B member [Source:RGD Symbol;Acc:3818]
-0.357949	-0.39526	-0.282217	0.8753	1.03056	1.43803	-0.960161	-1.34831	3	ENSRNOG00000057347	-1.52401	1.79093e-09	Dennd1c	DENN/MADD domain containing 1C [Source:MGI Symbol;Acc:MGI:1918035]
-0.534824	-0.60641	-0.53371	-0.271269	1.80026	1.40014	-0.627091	-0.627091	3	ENSRNOG00000057443	-2.0953	4.23934e-09	Tmc8	transmembrane channel-like 8 [Source:RGD Symbol;Acc:1591150]
-0.208276	-0.77039	-0.695058	0.824827	1.756	0.805747	-0.857842	-0.855004	3	ENSRNOG00000057643	1.37806	7.3085e-08	AABR07030793.1
-0.477643	-0.517152	-0.514378	2.2593	-0.501974	0.675485	-0.445015	-0.478626	3	ENSRNOG00000057701	-3.98745	0.0376468	LOC102553613	SH3 domain-binding glutamic acid-rich protein-like [Source:RGD Symbol;Acc:7616949]
-0.438422	-0.76078	-0.49987	1.65295	0.93361	0.888242	-0.818356	-0.957377	3	ENSRNOG00000057729	-2.77008	2.42574e-17	Icos	inducible T-cell co-stimulator [Source:RGD Symbol;Acc:620123]
-0.424716	-0.662317	-0.337103	2.25033	-0.302673	0.63357	-0.435627	-0.721469	3	ENSRNOG00000057852	-5.13478	6.55546e-05	Cacna1s	calcium voltage-gated channel subunit alpha1 S [Source:RGD Symbol;Acc:70983]
-0.299235	-0.655343	-0.790417	0.763657	1.23803	1.48869	-0.894266	-0.851122	3	ENSRNOG00000057879	-1.03296	5.32906e-06	Adgre1	adhesion G protein-coupled receptor E1 [Source:RGD Symbol;Acc:1359214]
-0.782833	-0.653774	-0.653332	1.19097	0.702268	1.61421	-0.634677	-0.782833	3	ENSRNOG00000057936	1.39704	2.5957e-12	B3gnt5	UDP-GlcNAc:betaGal beta-1,3-N-acetylglucosaminyltransferase 5 [Source:RGD Symbol;Acc:70955]
-0.545905	-0.859189	-0.682752	0.163819	2.19931	0.501767	-0.188327	-0.588723	3	ENSRNOG00000057957	-4.33517	0.000727494	Myh3	myosin heavy chain 3 [Source:RGD Symbol;Acc:3138]
-0.48377	-0.602519	-0.600608	1.95161	-0.0212893	1.13293	-0.654572	-0.721782	3	ENSRNOG00000058068	-4.40345	0.00187928	Tceal5	transcription elongation factor A like 5 [Source:RGD Symbol;Acc:1594149]
-0.424519	-0.718878	-0.569921	0.2744	-0.03559	2.34464	-0.548464	-0.321669	3	ENSRNOG00000058072	-4.86145	0.0206999	RGD1624210	similar to butyrophilin-like 7 [Source:RGD Symbol;Acc:1624210]
-0.537354	-0.447463	-0.49264	0.481196	1.3036	1.59163	-0.925911	-0.973052	3	ENSRNOG00000058087	-1.00057	0.0129051	LOC102553138	ovarian cancer G-protein coupled receptor 1-like [Source:RGD Symbol;Acc:7533718]
-0.423271	-0.798799	-0.608768	1.3735	0.508759	1.54618	-0.798799	-0.798799	3	ENSRNOG00000058192	-5.1965	0.0219692	LOC103690289	antileukoproteinase-like [Source:RGD Symbol;Acc:9161787]
-0.468138	-0.515909	-0.515909	2.38569	-0.515909	0.279582	-0.294656	-0.354751	3	ENSRNOG00000058324	1.86789	0.0359998	Oit3	oncoprotein induced transcript 3 [Source:RGD Symbol;Acc:735082]
-0.358221	-0.413912	-0.300601	-0.33427	-0.214911	2.46842	-0.442119	-0.404382	3	ENSRNOG00000058342	-3.20135	0.0241139	LOC100361018	rCG22048-like [Source:RGD Symbol;Acc:2320942]
-0.612397	-0.294248	-0.257117	0.0731977	2.25442	0.399874	-0.750486	-0.813247	3	ENSRNOG00000058420	-4.12399	0.000737574	Rbm24	RNA binding motif protein 24 [Source:RGD Symbol;Acc:1584029]
-0.480922	-0.480239	-0.479966	0.585099	2.28911	-0.312863	-0.560112	-0.560112	3	ENSRNOG00000058460	1.79	6.55102e-05	Tub	tubby bipartite transcription factor [Source:RGD Symbol;Acc:3918]
-0.220318	-0.62613	-0.290339	0.860611	1.51659	0.982094	-1.10284	-1.11967	3	ENSRNOG00000058545	-1.29796	0.000103443	Itgae	integrin subunit alpha E [Source:RGD Symbol;Acc:621644]
-0.581269	-0.691478	-0.578585	1.76866	0.873727	0.816155	-0.803605	-0.803605	3	ENSRNOG00000058566	1.41416	1.89699e-08	Gpc6	glypican 6 [Source:RGD Symbol;Acc:1593308]
-0.422739	-0.712759	-0.663601	1.94521	0.923882	0.397123	-0.705535	-0.761583	3	ENSRNOG00000058590	-1.80125	6.05488e-06	Lilrb3	leukocyte immunoglobulin like receptor B3 [Source:RGD Symbol;Acc:1566307]
-0.320165	-0.54886	-0.432234	-0.498612	2.00112	1.12813	-0.664693	-0.664693	3	ENSRNOG00000058597	-2.70044	0.000127214	Slpi	secretory leukocyte peptidase inhibitor [Source:RGD Symbol;Acc:621768]
-0.565046	-0.298443	-0.108183	0.589322	1.25337	1.42407	-1.15109	-1.144	3	ENSRNOG00000058653	1.21092	0.000492789	Ankrd29	ankyrin repeat domain 29 [Source:RGD Symbol;Acc:1587260]
-0.523431	-0.681082	-0.608347	0.0610279	2.09743	0.860598	-0.705657	-0.50054	3	ENSRNOG00000058683	-2.77898	0.0262101	Adssl1	adenylosuccinate synthase like 1 [Source:RGD Symbol;Acc:1590342]
-0.324885	-0.744181	-0.526326	0.407645	1.80576	1.08737	-0.84503	-0.860358	3	ENSRNOG00000058714	-1.45066	4.40975e-06	LOC100911562	apolipoprotein L3-like [Source:RGD Symbol;Acc:6491840]
-0.694188	-0.353097	-0.385151	2.20698	-0.731938	0.732115	-0.422897	-0.351821	3	ENSRNOG00000058752	-2.74376	1.05218e-06	C3	complement C3 [Source:RGD Symbol;Acc:2232]
-0.390282	-0.874447	-0.41673	1.49053	1.37951	0.538297	-0.907022	-0.81986	3	ENSRNOG00000058787	-2.742	0.0489584	LOC102555392	interferon-inducible GTPase 1-like [Source:RGD Symbol;Acc:7620426]
-0.419656	-0.457937	-0.335552	1.15072	1.14097	1.16397	-1.17771	-1.0648	3	ENSRNOG00000058834	-3.31467	0.049363	AABR07017768.1
-0.31571	-0.809199	-0.474705	0.933002	1.60927	0.913021	-0.880086	-0.975593	3	ENSRNOG00000058904	1.58974	1.27345e-05	PCOLCE2	procollagen C-endopeptidase enhancer 2 [Source:RGD Symbol;Acc:1595195]
-0.692603	-0.583041	-0.47273	1.92555	-0.314381	1.22926	-0.692603	-0.399445	3	ENSRNOG00000058956	1.698	3.12448e-07	Arxes2	adipocyte-related X-chromosome expressed sequence 2 [Source:RGD Symbol;Acc:2322092]
-0.295235	-0.567652	-0.708064	0.530277	1.74132	1.08562	-0.923829	-0.862444	3	ENSRNOG00000058987	2.02142	0.000315361	Abca6	ATP binding cassette subfamily A member 6 [Source:RGD Symbol;Acc:1308998]
-0.643853	-0.737283	-0.642725	1.33448	1.53992	0.624029	-0.737283	-0.737283	3	ENSRNOG00000059001	-2.56692	2.38258e-07	AABR07020463.1	tyrosine-protein phosphatase non-receptor type substrate 1-like [Source:NCBI gene;Acc:100909964]
-0.639025	-0.637437	-0.636801	1.12986	1.52799	0.901783	-0.823184	-0.823184	3	ENSRNOG00000059022	-1.24167	9.51992e-08	Kcnk5	potassium two pore domain channel subfamily K member 5 [Source:RGD Symbol;Acc:1564985]
-0.403933	-0.65674	-0.591339	1.42166	1.37982	0.678427	-0.913944	-0.913944	3	ENSRNOG00000059044	1.55118	0.0135555	Prrg3	proline rich and Gla domain 3 [Source:RGD Symbol;Acc:1560309]
-0.128404	-0.744137	-0.517922	1.37687	1.48025	0.461668	-0.930745	-0.997586	3	ENSRNOG00000059066	-6.67353	0.000354619	AABR07017599.1
-0.530319	-0.679938	-0.431335	0.193651	2.0568	0.854873	-0.717345	-0.746385	3	ENSRNOG00000059073	-4.34595	0.000606284	Plin4	perilipin 4 [Source:RGD Symbol;Acc:1590867]
-0.625502	-0.625502	-0.625502	2.1035	0.294383	0.729626	-0.625502	-0.625502	3	ENSRNOG00000059088	1.22714	0.00120802	Gng4	G protein subunit gamma 4 [Source:RGD Symbol;Acc:620806]
-0.170322	0.0985825	-0.57902	1.77317	0.34624	0.837826	-1.14601	-1.16047	3	ENSRNOG00000059097	-2.86383	0.00579991	Popdc3	popeye domain containing 3 [Source:RGD Symbol;Acc:1590760]
-0.433829	-0.517891	-0.329361	0.711767	1.8504	0.715234	-0.986005	-1.01032	3	ENSRNOG00000059140	-5.36325	0.000635175	AABR07005775.1
-0.513324	-0.546677	-0.533441	2.33481	-0.539151	0.438982	-0.24067	-0.400532	3	ENSRNOG00000059166	1.53488	2.61801e-08	Fkbp1b	FK506 binding protein 1B [Source:RGD Symbol;Acc:61835]
-0.597647	-0.597647	-0.597647	2.11252	0.937708	-0.253459	-0.406186	-0.597647	3	ENSRNOG00000059176	-1.51194	0.00213411	Cryaa	crystallin, alpha A [Source:RGD Symbol;Acc:2413]
-0.47376	-0.472684	-0.598566	0.00306462	2.29852	0.440559	-0.598566	-0.598566	3	ENSRNOG00000059182	-6.64865	0.00310551	LOC100912306	myotilin-like [Source:RGD Symbol;Acc:6487654]
-0.194618	-0.437604	-0.735474	0.114946	0.937752	1.98543	-0.835217	-0.835217	3	ENSRNOG00000059220	1.34171	9.81648e-08	Fzd3	frizzled class receptor 3 [Source:RGD Symbol;Acc:628814]
-0.479166	-0.473315	-0.486822	0.93079	1.61705	0.895797	-0.909963	-1.09438	3	ENSRNOG00000059266	-2.3548	0.0018911	Clic5	chloride intracellular channel 5 [Source:RGD Symbol;Acc:620659]
-0.63543	-0.832426	-0.735729	0.504439	1.6642	1.25873	-0.563156	-0.660628	3	ENSRNOG00000059322	-2.22751	0.000185655	Crb3	crumbs 3, cell polarity complex component [Source:RGD Symbol;Acc:1565035]
-0.55026	-0.603537	-0.205809	1.18302	1.0078	1.28087	-1.0094	-1.10268	3	ENSRNOG00000059338	2.07982	0.0282734	NA	NA
-0.504623	-0.546316	-0.524412	2.25572	-0.501011	0.671146	-0.324004	-0.526497	3	ENSRNOG00000059350	-1.25398	2.79522e-08	AABR07006269.1
-0.581846	-0.414085	-0.581846	2.14422	-0.292279	0.889531	-0.581846	-0.581846	3	ENSRNOG00000059447	-3.13982	1.90194e-15	AABR07058479.1
-0.743832	-0.93433	-1.26366	-0.271033	1.07796	1.61386	0.236251	0.284789	3	ENSRNOG00000059518	1.90973	7.73854e-14	AABR07037520.1
-0.920259	-1.23546	-1.17683	0.571915	1.32686	0.913754	0.56335	-0.0433267	3	ENSRNOG00000059538	1.4466	1.10521e-05	Slco1a4	solute carrier organic anion transporter family, member 1a4 [Source:RGD Symbol;Acc:621389]
-0.49208	-1.56721	-0.96927	0.159356	1.55599	0.668248	0.683856	-0.0388844	3	ENSRNOG00000059662	2.27445	2.8548e-13	Tubb4a	tubulin, beta 4A class IVa [Source:RGD Symbol;Acc:619730]
-0.503114	-0.634266	-0.625453	1.24856	1.31784	1.0082	-0.899354	-0.91241	3	ENSRNOG00000059698	-5.12872	0.00633856	AABR07051670.1
-0.157504	-0.851661	-0.804684	1.23452	1.25886	1.00302	-0.651443	-1.0311	3	ENSRNOG00000059750	-1.41446	0.026872	Pnpla2	patatin-like phospholipase domain containing 2 [Source:RGD Symbol;Acc:1309044]
-0.134413	-0.897406	-0.252575	1.46088	1.55961	0.00811682	-0.984059	-0.760149	3	ENSRNOG00000059770	-1.34907	1.11463e-07	Bcl2a1	BCL2-related protein A1 [Source:RGD Symbol;Acc:620621]
-0.365674	-0.710061	-0.545144	0.5589	1.95331	0.756101	-0.758924	-0.888512	3	ENSRNOG00000059793	1.86633	0.0432154	Katnal1	katanin catalytic subunit A1 like 1 [Source:RGD Symbol;Acc:1359252]
-0.638367	-0.705125	-0.44927	0.698351	0.872003	1.82975	-0.856627	-0.750713	3	ENSRNOG00000059840	-4.10456	7.74689e-48	Il2ra	interleukin 2 receptor subunit alpha [Source:RGD Symbol;Acc:2895]
-0.447958	-0.944601	-0.747847	1.74075	1.20828	0.330374	-0.346058	-0.792936	3	ENSRNOG00000059857	2.33645	1.22485e-05	Crybb1	crystallin, beta B1 [Source:RGD Symbol;Acc:2416]
-0.312828	-0.633459	-0.433089	0.847321	1.81347	0.609882	-1.21605	-0.675246	3	ENSRNOG00000059862	-1.7365	0.0241366	C4a	complement C4A [Source:RGD Symbol;Acc:620005]
-0.377874	-0.571093	-0.590947	0.847377	1.78143	0.760808	-0.90513	-0.944571	3	ENSRNOG00000059866	-2.04377	0.000151507	Ggt1	gamma-glutamyltransferase 1 [Source:RGD Symbol;Acc:2683]
-0.307156	-0.477094	-0.399477	0.390961	1.54248	1.34108	-1.01238	-1.07841	3	ENSRNOG00000059890	1.62059	8.45931e-05	Dcx	doublecortin [Source:RGD Symbol;Acc:620670]
-0.360008	-0.522753	-0.708452	2.07941	0.592643	0.461086	-0.674351	-0.867578	3	ENSRNOG00000059900	-2.49865	1.93159e-06	Tnfsf14	TNF superfamily member 14 [Source:RGD Symbol;Acc:1588572]
-0.30804	-0.395099	-0.615052	1.46282	0.975532	1.00738	-1.08794	-1.0396	3	ENSRNOG00000059979	-1.68537	1.25074e-09	E2f2	E2F transcription factor 2 [Source:RGD Symbol;Acc:1593939]
-0.450268	-0.511913	-0.484753	2.28684	-0.490636	0.607729	-0.442351	-0.514647	3	ENSRNOG00000060021	-2.30285	1.10267e-19	RGD1309808	similar to apolipoprotein L2; apolipoprotein L-II [Source:RGD Symbol;Acc:1309808]
-0.198846	-0.796563	-0.615083	0.528843	1.97837	0.696405	-0.796563	-0.796563	3	ENSRNOG00000060201	-1.26682	0.00012387	Tmem200a	transmembrane protein 200A [Source:RGD Symbol;Acc:1564024]
-0.368047	-0.715901	-0.530131	0.277022	1.88953	1.06007	-0.808999	-0.803548	3	ENSRNOG00000060246	-1.66313	0.031069	LOC108348072	class II histocompatibility antigen, M alpha chain [Source:RGD Symbol;Acc:11505944]
-0.526584	-0.626905	-0.604512	2.05896	-0.512981	1.04197	-0.289106	-0.540846	3	ENSRNOG00000060511	-4.22804	0.00272277	Plin5	perilipin 5 [Source:RGD Symbol;Acc:1589602]
-0.67724	-0.810995	-0.404885	0.736454	1.36238	1.41628	-0.810995	-0.810995	3	ENSRNOG00000060541	-1.00501	4.60702e-09	Traf5	TNF receptor-associated factor 5 [Source:MGI Symbol;Acc:MGI:107548]
-0.493976	-0.490808	-0.861483	1.08725	0.418143	1.81588	-0.861483	-0.613526	3	ENSRNOG00000060668	1.4747	4.34055e-06	Rab9b	RAB9B, member RAS oncogene family [Source:RGD Symbol;Acc:1562951]
-0.381647	-0.501424	-0.349031	-0.156167	0.101105	2.41135	-0.562091	-0.562091	3	ENSRNOG00000060777	-2.08889	4.87179e-06	AC128859.3
-0.240715	-0.699428	-0.546863	1.05234	1.57215	0.809356	-0.862637	-1.08421	3	ENSRNOG00000060853	1.02325	0.0092559	Mest	mesoderm specific transcript [Source:RGD Symbol;Acc:1594589]
-0.491381	-0.591524	-0.581851	1.88735	-0.485596	1.31023	-0.463765	-0.583461	3	ENSRNOG00000060988	-3.49601	0.0142583	AABR07017669.1
-0.567223	-0.825826	-0.480977	0.583641	1.52704	1.35219	-0.764142	-0.824698	3	ENSRNOG00000061005	-1.15442	0.00247558	Tlr9	toll-like receptor 9 [Source:RGD Symbol;Acc:631352]
-0.524674	-0.56358	-0.603232	1.9385	-0.509922	1.24043	-0.555748	-0.421772	3	ENSRNOG00000061038	-1.89291	5.0306e-05	Epop	elongin BC and polycomb repressive complex 2 associated protein [Source:RGD Symbol;Acc:1587434]
-0.567742	-0.558901	-0.49758	0.627525	1.62891	1.18684	-0.848198	-0.970852	3	ENSRNOG00000061070	-2.97061	3.90347e-33	Nlrc5	NLR family, CARD domain containing 5 [Source:RGD Symbol;Acc:1309166]
-0.520844	-0.705138	-0.490553	1.05023	1.85973	0.399703	-0.781248	-0.811883	3	ENSRNOG00000061293	-4.36105	5.69892e-05	AABR07044302.1
-0.156087	-0.703915	-0.862102	1.1789	0.972963	1.34745	-0.941601	-0.835604	3	ENSRNOG00000061377	1.52471	0.0176297	Apod	apolipoprotein D [Source:RGD Symbol;Acc:2137]
-0.507403	-0.275566	-0.239009	-0.0446646	2.05283	0.845768	-0.912501	-0.919454	3	ENSRNOG00000061394	-1.87085	0.00253031	RGD1309350	similar to transthyretin (4L369) [Source:RGD Symbol;Acc:1309350]
-0.496974	-0.837675	-0.492861	1.62586	0.94176	0.935234	-0.837675	-0.837675	3	ENSRNOG00000061532	-2.99338	0.00236659	LOC100910979	interferon-inducible GTPase 1-like [Source:RGD Symbol;Acc:6495625]
-0.296265	-0.614126	-0.473385	0.987276	1.30888	1.18919	-1.03246	-1.0691	3	ENSRNOG00000061595	-1.13278	0.0246371	Tnfsf8	TNF superfamily member 8 [Source:RGD Symbol;Acc:1590403]
-0.716412	-0.715203	-0.501761	1.3072	1.42268	0.822234	-0.85669	-0.762044	3	ENSRNOG00000061639	-3.53907	0.00247558	Igh-6	immunoglobulin heavy chain 6 [Source:RGD Symbol;Acc:1359202]
-0.583774	-0.582354	-0.415145	0.680265	2.11812	0.279744	-0.748427	-0.748427	3	ENSRNOG00000061667	-2.92962	0.00363875	AABR07017809.1
-0.515142	-0.663216	-0.691637	1.37332	1.18062	1.0318	-0.854612	-0.861137	3	ENSRNOG00000061739	1.01141	1.04892e-06	Tshz2	teashirt zinc finger family member 2 [Source:MGI Symbol;Acc:MGI:2153084]
-0.786463	-0.509686	-0.262263	1.17418	1.80417	0.229803	-0.772064	-0.877673	3	ENSRNOG00000061833	-3.20621	2.43433e-07	Trbv1	T cell receptor beta, variable 1 [Source:MGI Symbol;Acc:MGI:98594]
-0.503788	-0.549238	-0.549238	2.21137	-0.443735	0.775228	-0.391361	-0.549238	3	ENSRNOG00000061850	1.03565	7.4173e-06	Kcne4	potassium voltage-gated channel subfamily E regulatory subunit 4 [Source:RGD Symbol;Acc:1302957]
-0.603149	-0.382609	-0.708486	1.36254	1.20284	0.982826	-0.92698	-0.92698	3	ENSRNOG00000061853	-2.88204	0.0390475	AABR07017901.1
-0.431661	-0.3769	-0.609823	2.15978	-0.646596	0.866707	-0.438437	-0.523067	3	ENSRNOG00000061868	-3.28632	4.0164e-17	Il2rb	interleukin 2 receptor subunit beta [Source:RGD Symbol;Acc:2896]
1.02022	0.930169	1.56315	-0.528074	-0.596698	-0.526617	-0.883962	-0.978193	4	ENSRNOG00000000321	1.32426	0.048151	Nrtn	neurturin [Source:RGD Symbol;Acc:621494]
1.08668	1.47176	0.990176	-0.875356	-0.764035	-0.442172	-0.573887	-0.893164	4	ENSRNOG00000000543	3.24935	0.00257266	AC103179.2
0.712111	1.86814	0.731239	-0.68995	-0.66348	-0.351686	-0.54043	-1.06595	4	ENSRNOG00000000906	-1.69694	0.0117373	AABR07000534.1
0.943985	2.00634	0.0494232	-0.250164	-0.448292	-0.909844	-0.7997	-0.591748	4	ENSRNOG00000001066	-4.40633	0.000185663	AABR07058441.1
1.09923	1.13131	1.28216	-0.649473	-0.767503	-0.817102	-0.208048	-1.07056	4	ENSRNOG00000001156	-2.32155	3.578e-15	Traf1	TNF receptor-associated factor 1 [Source:RGD Symbol;Acc:1596290]
0.205737	2.04596	0.818261	-0.835677	-0.311732	-0.464368	-0.611083	-0.847099	4	ENSRNOG00000001254	-1.02471	5.29074e-12	Twf2	twinfilin actin-binding protein 2 [Source:RGD Symbol;Acc:1591460]
0.536091	2.06736	0.307709	-0.642332	0.0842226	-0.630322	-0.71462	-1.00811	4	ENSRNOG00000001287	-1.88908	2.4409e-13	LOC100364500	RT1 class I, locus CE11-like [Source:RGD Symbol;Acc:2320860]
0.177834	2.07638	0.657769	-0.34282	-0.368116	-0.256443	-1.05838	-0.886222	4	ENSRNOG00000001419	1.13456	2.23433e-05	Bhlhe41	basic helix-loop-helix family, member e41 [Source:RGD Symbol;Acc:70900]
0.597357	0.245144	1.76693	-0.819983	-0.88421	-1.2022	0.65714	-0.360173	4	ENSRNOG00000001469	1.8156	2.37898e-05	LOC688459	hypothetical protein LOC688459 [Source:RGD Symbol;Acc:1588829]
0.331751	1.16578	1.7887	-0.590979	-0.37383	-0.598604	-0.855834	-0.866985	4	ENSRNOG00000001476	-4.69607	0.0015169	AABR07051611.1
0.818688	1.9719	0.415636	-0.307894	-0.926163	-0.543291	-0.713635	-0.715245	4	ENSRNOG00000001858	1.44893	0.0241219	Rps6	ribosomal protein S6 [Source:RGD Symbol;Acc:3602]
1.342	1.36796	0.841713	-0.613808	-0.511205	-0.703009	-0.834991	-0.88866	4	ENSRNOG00000002005	-2.18887	1.76807e-74	Ccr5	C-C motif chemokine receptor 5 [Source:RGD Symbol;Acc:620596]
-0.0764792	2.23244	0.468336	-0.620077	-0.88158	-0.720038	-0.323482	-0.0791173	4	ENSRNOG00000002167	-5.518	0.00379624	Marco	macrophage receptor with collagenous structure [Source:RGD Symbol;Acc:1589662]
0.918613	1.51949	0.767789	-0.401493	-0.281683	-0.0893357	-1.06077	-1.37261	4	ENSRNOG00000002196	-3.84129	0.00819138	AABR07065827.1
0.53248	1.43211	1.32463	-0.180881	-0.407643	-0.467901	-1.10301	-1.12978	4	ENSRNOG00000002396	-1.67698	1.79291e-09	Lime1	Lck interacting transmembrane adaptor 1 [Source:RGD Symbol;Acc:1562795]
1.76763	0.508304	1.12168	-0.800896	-0.610693	-0.760667	-0.525527	-0.699834	4	ENSRNOG00000002701	1.43179	1.50454e-08	Fam19a5	family with sequence similarity 19 member A5, C-C motif chemokine like [Source:RGD Symbol;Acc:1562115]
1.07773	1.58928	0.653845	-0.406152	-0.318165	-0.368701	-1.08729	-1.14055	4	ENSRNOG00000002728	-2.69687	0.0356918	Prr32	proline rich 32 [Source:RGD Symbol;Acc:1583341]
0.419649	1.57771	0.633383	-1.24871	-1.06533	-0.997096	0.257435	0.422958	4	ENSRNOG00000002886	1.12299	4.98503e-08	Gpc1	glypican 1 [Source:RGD Symbol;Acc:61853]
-0.198962	0.441388	2.33105	-0.516548	-0.543899	-0.56223	-0.452504	-0.498292	4	ENSRNOG00000002937	-1.36251	1.56583e-06	Nebl	nebulette [Source:RGD Symbol;Acc:1308315]
0.871102	1.46498	1.16828	-0.527078	-1.01073	-0.737265	-0.358135	-0.871163	4	ENSRNOG00000003066	-1.93801	2.35176e-23	Tnfaip3	TNF alpha induced protein 3 [Source:RGD Symbol;Acc:1589275]
0.820101	1.57073	0.98625	-0.289201	-0.401467	-0.502341	-1.14349	-1.04058	4	ENSRNOG00000003538	-1.01484	2.09803e-06	AABR07021544.1
0.779643	1.67551	0.811646	-0.291095	-0.415515	-0.296179	-1.037	-1.22701	4	ENSRNOG00000003546	1.21821	6.23949e-07	Reep2	receptor accessory protein 2 [Source:NCBI gene;Acc:682105]
2.17476	0.818669	-0.284617	-0.568305	-0.541398	-0.700299	-0.383257	-0.515555	4	ENSRNOG00000003681	-4.18698	0.0444233	AABR07017597.1
0.803712	1.72378	0.781549	-0.569955	-0.527888	-0.139805	-0.994262	-1.07713	4	ENSRNOG00000003715	-5.60066	0.000414669	Myh2	myosin heavy chain 2 [Source:RGD Symbol;Acc:620354]
0.342906	2.04363	0.747975	-0.794938	-0.750825	-0.270713	-0.591973	-0.726058	4	ENSRNOG00000003736	1.20429	0.00132688	Cryba4	crystallin, beta A4 [Source:RGD Symbol;Acc:61962]
0.84812	1.96	0.298706	-0.519994	-0.180909	-0.522631	-0.931058	-0.952231	4	ENSRNOG00000003745	-5.86392	0.00410637	AABR07065631.3
0.766715	2.10686	0.0347651	-0.670318	-0.758057	-0.117463	-0.626023	-0.73648	4	ENSRNOG00000003776	-2.75713	6.01034e-05	AABR07060872.1
0.91234	0.957704	1.42554	0.108525	-1.0081	-1.02332	-1.00329	-0.36941	4	ENSRNOG00000003781	1.96262	0.00104997	Rtl9	retrotransposon Gag like 9 [Source:RGD Symbol;Acc:6486824]
0.960229	0.86101	1.54186	-0.554104	-0.0444254	-0.660074	-1.04458	-1.05992	4	ENSRNOG00000003841	1.50656	0.00142947	Tmem200c	transmembrane protein 200C [Source:RGD Symbol;Acc:1561734]
1.65374	0.782015	0.875789	-0.209109	-0.377137	-0.521281	-1.10637	-1.09765	4	ENSRNOG00000003893	-5.21155	9.35737e-09	LOC691670	similar to natural killer cell protease 7 [Source:RGD Symbol;Acc:1597224]
0.132766	2.21292	0.419846	-0.752198	-0.533827	-0.172498	-0.358187	-0.948822	4	ENSRNOG00000003897	-5.07608	0.0012024	RGD1564899	similar to chromosome 10 open reading frame 71 [Source:RGD Symbol;Acc:1564899]
1.00324	1.26308	1.27706	-0.424751	-0.461204	-0.771631	-0.960385	-0.925408	4	ENSRNOG00000003915	-3.41875	2.34547e-09	Gzmb	granzyme B [Source:RGD Symbol;Acc:620018]
0.689557	1.70603	0.78397	-0.177227	-0.297518	-0.363926	-1.11077	-1.23012	4	ENSRNOG00000004003	-1.94304	9.1358e-07	Ifi44l	interferon-induced protein 44-like [Source:RGD Symbol;Acc:1595861]
0.974795	1.05822	1.07699	-1.12184	-1.10413	-1.00207	-0.31603	0.434052	4	ENSRNOG00000004067	-1.88547	0.0176297	AABR07034739.1	Ig lambda-2 chain C region [Source:UniProtKB/Swiss-Prot;Acc:P20767]
0.218459	1.65618	1.30676	-0.227316	-0.517155	-0.45121	-0.931825	-1.0539	4	ENSRNOG00000004560	-4.72889	0.000272242	LOC100909761	myotilin-like [Source:RGD Symbol;Acc:6502123]
0.871571	1.03082	1.33771	-0.424764	-0.278161	-0.0370198	-1.20676	-1.2934	4	ENSRNOG00000004578	1.08717	0.0211939	Akr1c13	aldo-keto reductase family 1, member C13 [Source:RGD Symbol;Acc:1308232]
0.204142	2.04977	0.694191	-0.935827	-0.705467	-0.0516144	-0.392038	-0.863159	4	ENSRNOG00000004589	-4.62403	0.000724559	Myh8	myosin heavy chain 8 [Source:RGD Symbol;Acc:620356]
1.0913	1.11938	1.25802	-0.876348	-1.03353	-0.65922	-0.83583	-0.063776	4	ENSRNOG00000004603	1.41916	1.33788e-06	Slc6a17	solute carrier family 6 member 17 [Source:RGD Symbol;Acc:1587185]
0.935028	1.77183	0.550123	-0.266011	-0.665257	-0.297728	-0.901408	-1.12658	4	ENSRNOG00000004676	1.11801	2.32018e-06	LOC108348122	CAP-Gly domain-containing linker protein 3 [Source:RGD Symbol;Acc:11400992]
1.09444	1.1732	1.22051	-0.233269	-0.612518	-0.560233	-1.153	-0.929136	4	ENSRNOG00000004697	-5.7676	0.000546689	AABR07065815.2
0.581921	1.61486	1.25672	-0.874303	-0.663515	-0.603563	-0.506934	-0.805186	4	ENSRNOG00000004699	-1.84923	5.33356e-08	RT1-CE1	RT1 class I, locus1 [Source:RGD Symbol;Acc:1595869]
0.806986	1.00244	1.5891	-0.547607	-0.288888	-0.4501	-1.02005	-1.09188	4	ENSRNOG00000004725	-2.28516	0.00156495	RT1-CE10	RT1 class I, locus CE10 [Source:RGD Symbol;Acc:1359292]
1.0858	1.4527	0.9974	-0.987336	-0.409667	-0.850362	-0.544401	-0.744137	4	ENSRNOG00000004731	1.37592	1.80553e-07	AABR07044375.1
0.836108	0.830345	1.6831	-0.253623	-0.58398	-0.418918	-0.985853	-1.10718	4	ENSRNOG00000004805	-1.81436	2.62052e-20	MGC105649	hypothetical LOC302884 [Source:RGD Symbol;Acc:1359583]
0.864917	1.26817	1.38125	-0.572118	-0.568611	-0.545724	-0.672278	-1.1556	4	ENSRNOG00000004870	-3.23535	0.00401181	AABR07017868.2
1.1865	1.17639	1.2131	-0.380468	-0.945319	-0.742681	-0.681499	-0.826022	4	ENSRNOG00000004874	1.08276	0.000922131	Pmepa1	prostate transmembrane protein, androgen induced 1 [Source:RGD Symbol;Acc:1308255]
0.939152	1.3436	1.16269	-0.18409	-0.813138	-0.397101	-0.977649	-1.07346	4	ENSRNOG00000004882	-1.48717	6.64525e-08	AABR07002848.1
0.514267	1.76293	0.738288	-1.20403	-0.964649	-0.654079	-0.454071	0.261341	4	ENSRNOG00000004912	-1.26844	0.000276777	Ebi3	Epstein-Barr virus induced 3 [Source:RGD Symbol;Acc:1589467]
0.943528	0.229583	1.99586	-0.672543	-0.574408	-0.444346	-0.706045	-0.771624	4	ENSRNOG00000005154	1.75662	1.93849e-52	Fbln5	fibulin 5 [Source:RGD Symbol;Acc:2594]
-0.236295	1.60408	1.56973	-0.299861	-0.576285	-0.474626	-0.772934	-0.813817	4	ENSRNOG00000005246	-2.00551	0.0256156	AABR07049326.1	LINE-1 type transposase domain containing 1 [Source:NCBI gene;Acc:685355]
0.834431	1.48657	1.06232	-0.380363	-0.285497	-0.476929	-1.09154	-1.14899	4	ENSRNOG00000005392	-1.42	0.0342211	Ervfrd-1	endogenous retrovirus group FRD member 1, envelope [Source:RGD Symbol;Acc:1563240]
1.30108	1.37733	0.867061	-0.749889	-0.903512	-0.802702	-0.399728	-0.689634	4	ENSRNOG00000005615	-3.78307	0.00105267	Myl4	myosin, light chain 4 [Source:RGD Symbol;Acc:1591197]
0.704913	1.87203	0.736605	-0.694185	-0.487093	-0.327928	-0.874885	-0.929458	4	ENSRNOG00000005679	-1.05701	1.72888e-08	Ctsz	cathepsin Z [Source:RGD Symbol;Acc:708479]
0.390827	2.0022	0.401612	-1.13904	-0.561449	-0.918998	-0.407436	0.232293	4	ENSRNOG00000005707	-1.05776	0.00092142	Fam115c	family with sequence similarity 115, member C [Source:RGD Symbol;Acc:1591778]
0.404608	0.893005	1.95576	-0.859451	-0.616063	-0.47241	-0.551778	-0.753671	4	ENSRNOG00000005708	1.39773	8.00518e-06	Nrn1	neuritin 1 [Source:RGD Symbol;Acc:621586]
0.190236	1.49903	0.687294	-1.03674	-1.21904	-1.08639	0.346802	0.618812	4	ENSRNOG00000006235	1.37464	0.00742422	AABR07054000.1
0.694356	1.73404	0.776913	-0.542769	-0.379224	-0.0629729	-1.11336	-1.10699	4	ENSRNOG00000006604	1.02121	0.0172925	Tnfaip6	TNF alpha induced protein 6 [Source:RGD Symbol;Acc:621359]
0.915183	1.85748	0.273656	-0.280143	-0.131627	-0.488406	-1.06976	-1.07638	4	ENSRNOG00000006631	-3.18035	1.25236e-07	Ache	acetylcholinesterase [Source:RGD Symbol;Acc:69313]
0.374278	1.33253	1.64728	-0.453236	-0.554078	-0.826041	-0.661243	-0.859493	4	ENSRNOG00000006970	-2.02844	0.044797	Abcb11	ATP binding cassette subfamily B member 11 [Source:RGD Symbol;Acc:619930]
1.2089	1.60664	0.671713	-0.596432	-0.593845	-0.621205	-0.775901	-0.899872	4	ENSRNOG00000007110	-5.48511	0.0227559	AABR07034730.2
1.27964	0.555522	1.39391	-1.1556	-0.33369	-0.625356	-1.12823	0.0138004	4	ENSRNOG00000007408	1.44411	0.00049123	Kctd4	potassium channel tetramerization domain containing 4 [Source:RGD Symbol;Acc:1594637]
0.984712	1.44513	1.09263	-0.916107	-0.634519	-0.316179	-0.961289	-0.694385	4	ENSRNOG00000007682	-1.04566	9.07998e-05	Ufsp1	UFM1-specific peptidase 1 [Source:RGD Symbol;Acc:7536909]
0.915837	1.57041	0.938291	-0.865972	-1.18084	-0.539804	-0.537138	-0.30079	4	ENSRNOG00000007827	-1.51432	0.000575568	LOC103692939	zinc finger protein 707-like [Source:RGD Symbol;Acc:9381192]
0.812852	1.23469	1.07556	-1.14966	-1.09627	-1.05421	0.0275401	0.1495	4	ENSRNOG00000007905	-2.75115	4.62791e-14	Cfb	complement factor B [Source:RGD Symbol;Acc:2204]
-0.0306418	1.98546	0.518604	-1.1302	-1.02645	-0.518982	0.390325	-0.188117	4	ENSRNOG00000007923	1.01491	0.0165461	AABR07021503.1
0.70426	1.35073	1.21399	-0.274349	-0.311609	-0.258647	-1.09441	-1.32996	4	ENSRNOG00000007989	-1.84285	0.00271538	Clnk	cytokine-dependent hematopoietic cell linker [Source:RGD Symbol;Acc:1562417]
0.917593	1.58037	1.02185	-0.478764	-0.57593	-0.823077	-0.699023	-0.943016	4	ENSRNOG00000008001	2.04611	0.017306	Fsip2	fibrous sheath-interacting protein 2 [Source:RGD Symbol;Acc:1593013]
0.824817	1.56439	1.00858	-0.4331	-0.534482	-0.285752	-1.05149	-1.09297	4	ENSRNOG00000008040	-2.77207	1.7713e-05	AABR07004269.4
0.59713	2.1957	0.152892	-0.433664	-0.520556	-0.557042	-0.697582	-0.73688	4	ENSRNOG00000008141	-1.18866	5.94221e-10	C2	complement C2 [Source:RGD Symbol;Acc:2231]
0.993482	1.65636	0.533988	-0.771902	-1.23305	-0.871987	-0.327561	0.0206748	4	ENSRNOG00000008323	-4.15962	0.019592	AC096301.1
0.594116	1.23779	1.56152	-0.666732	-0.967927	-0.967927	-0.244473	-0.546362	4	ENSRNOG00000008428	-1.0095	0.0188349	AABR07039345.1	ribosomal protein S26-like [Source:NCBI gene;Acc:100361756]
0.677547	1.82917	0.861913	-0.497901	-0.638661	-0.616383	-0.571998	-1.04369	4	ENSRNOG00000008676	1.20569	0.0187103	Mycn	MYCN proto-oncogene, bHLH transcription factor [Source:RGD Symbol;Acc:1584995]
0.0640958	2.20439	0.554455	-0.666468	-0.440004	-0.206498	-0.689033	-0.820939	4	ENSRNOG00000008749	-1.45197	7.38834e-05	Srsf12	serine and arginine rich splicing factor 12 [Source:RGD Symbol;Acc:1561162]
0.954008	1.3174	0.872	-1.00338	-1.20445	-1.01421	-0.189548	0.268187	4	ENSRNOG00000008761	-2.12642	0.0384361	Klra1	killer cell lectin-like receptor, subfamily A, member 1 [Source:RGD Symbol;Acc:1359586]
0.720636	0.973412	1.51755	-0.436365	-0.250778	-0.0880209	-1.19516	-1.24127	4	ENSRNOG00000008816	-1.21645	0.0394366	Ccdc113	coiled-coil domain containing 113 [Source:RGD Symbol;Acc:1565763]
1.41126	0.454007	1.26241	-0.395758	-0.51106	-1.45753	0.0513551	-0.81468	4	ENSRNOG00000008855	-3.4293	9.91908e-07	AABR07052608.1
0.695481	1.3307	1.40042	-0.605305	-0.418911	-0.344444	-1.08497	-0.972975	4	ENSRNOG00000008890	-2.70075	1.41798e-07	Ly49i4	Ly49 inhibitory receptor 4 [Source:RGD Symbol;Acc:1549758]
0.592249	2.14285	-0.184462	0.123072	-0.446003	-0.435003	-0.814936	-0.977761	4	ENSRNOG00000008943	-2.85701	4.06229e-05	Asb2	ankyrin repeat and SOCS box-containing 2 [Source:RGD Symbol;Acc:1306414]
0.706406	1.28069	1.29866	-0.786969	-1.11515	-1.04469	-0.454614	0.115672	4	ENSRNOG00000008970	-3.00198	2.87637e-05	Ly49s5	Ly49 stimulatory receptor 5 [Source:RGD Symbol;Acc:1359728]
0.672543	1.75202	0.630983	-0.511725	0.0128522	-0.201523	-1.13305	-1.2221	4	ENSRNOG00000009031	-2.88367	6.61874e-12	St8sia6	ST8 alpha-N-acetyl-neuraminide alpha-2,8-sialyltransferase 6 [Source:RGD Symbol;Acc:1303161]
1.1226	1.27459	0.931052	-0.874364	-1.21274	-0.569196	-0.817286	0.145342	4	ENSRNOG00000009590	-1.82161	4.83725e-06	Clec9a	C-type lectin domain containing 9A [Source:RGD Symbol;Acc:1562513]
0.752863	1.51779	1.26344	-0.614729	-0.614129	-0.70098	-0.802127	-0.802127	4	ENSRNOG00000009610	-1.27096	0.000199249	AABR07014272.1
1.10938	0.98412	1.35093	-0.503479	-0.598782	-0.191189	-1.15859	-0.992396	4	ENSRNOG00000009613	1.65568	0.0022208	AABR07042668.1
0.975945	1.76585	0.631571	-0.702328	-0.408961	-0.484566	-1.05512	-0.722385	4	ENSRNOG00000009835	-1.04104	0.0190526	AABR07062766.1
0.526783	0.810033	1.84221	-0.987794	-0.906329	-0.157324	-0.235931	-0.891646	4	ENSRNOG00000009867	1.06733	0.00153592	Enpep	glutamyl aminopeptidase [Source:RGD Symbol;Acc:621228]
0.667505	1.64906	1.10167	-0.963495	-0.359493	-0.439629	-0.827374	-0.828242	4	ENSRNOG00000010106	-1.35074	8.04157e-09	AABR07021996.1
0.54625	1.64127	0.951354	-0.43221	0.124399	-0.553878	-1.11724	-1.15995	4	ENSRNOG00000010280	1.71233	4.45612e-05	Wnt2	Wnt family member 2 [Source:RGD Symbol;Acc:621346]
0.848732	0.704571	1.7418	-0.429372	-0.556816	-0.206014	-1.02499	-1.07792	4	ENSRNOG00000010529	-3.7091	1.73147e-11	AABR07035561.2
0.79406	1.70781	0.838026	-0.333386	-0.287352	-0.661182	-1.06096	-0.997015	4	ENSRNOG00000010545	-1.19269	1.32086e-06	AABR07059663.1
0.46065	1.55905	1.13611	-0.353249	-0.207947	-0.204913	-1.17172	-1.21798	4	ENSRNOG00000010626	-1.00567	2.14109e-09	Plcg2	phospholipase C, gamma 2 [Source:RGD Symbol;Acc:3348]
0.237795	0.251395	2.03751	-0.986675	-0.258468	-1.29932	0.00309768	0.0146668	4	ENSRNOG00000010663	-3.22323	2.78904e-10	AABR07060352.1
0.137425	0.66929	1.83461	-1.29071	-0.857786	-0.358839	0.493309	-0.627298	4	ENSRNOG00000010832	1.902	3.83199e-06	Aldh1a3	aldehyde dehydrogenase 1 family, member A3 [Source:RGD Symbol;Acc:628662]
0.967701	1.71929	0.737191	-0.464968	-0.515192	-0.567926	-0.931112	-0.944989	4	ENSRNOG00000011107	2.63496	0.000358208	AABR07072602.1
0.903216	0.922789	1.61501	-0.249329	-0.918474	-0.964802	-0.528057	-0.780354	4	ENSRNOG00000011120	-3.41251	1.06009e-06	Fgf23	fibroblast growth factor 23 [Source:RGD Symbol;Acc:620178]
0.61516	1.26448	1.57283	-0.761008	-0.982405	-0.705665	-0.4612	-0.542188	4	ENSRNOG00000011150	1.42765	6.59627e-07	Bend6	BEN domain containing 6 [Source:RGD Symbol;Acc:1310392]
0.0448857	2.1511	0.650781	-0.763269	-0.877002	-0.411772	-0.162635	-0.632087	4	ENSRNOG00000011292	-1.83628	5.48514e-07	Samd9	sterile alpha motif domain containing 9 [Source:RGD Symbol;Acc:1563091]
0.238893	2.06794	0.517212	-0.412548	-0.0609649	-0.279646	-0.999082	-1.0718	4	ENSRNOG00000011316	-2.88032	6.25273e-12	Klrc3	killer cell lectin like receptor C3 [Source:RGD Symbol;Acc:1560637]
0.74376	1.79964	0.874041	-0.64576	-0.733121	-0.482659	-0.625748	-0.930151	4	ENSRNOG00000011407	2.47854	5.97459e-06	Kcna6	potassium voltage-gated channel subfamily A member 6 [Source:RGD Symbol;Acc:62083]
-0.276969	2.10412	-0.0418535	-0.733588	-0.819666	-0.949823	0.608325	0.109453	4	ENSRNOG00000011424	-1.81261	7.28456e-05	AABR07063740.1	uncharacterized LOC102554202 [Source:NCBI gene;Acc:102554202]
0.803869	1.57833	0.981866	-0.37677	-0.41215	-0.357526	-1.11422	-1.1034	4	ENSRNOG00000011445	-2.26977	0.00038412	Lsmem2	leucine-rich single-pass membrane protein 2 [Source:RGD Symbol;Acc:1589957]
0.689764	1.47571	1.23402	-0.509483	-0.59612	-0.225601	-1.13145	-0.936843	4	ENSRNOG00000011585	-4.1211	0.00125558	AABR07008309.1
0.903208	1.22155	1.17275	-0.448514	-0.160413	-0.244879	-1.0736	-1.37011	4	ENSRNOG00000011774	-1.27814	5.38133e-07	LOC102549869	uncharacterized LOC102549869 [Source:RGD Symbol;Acc:7702167]
0.677029	1.8555	0.836935	-0.776513	-0.615154	-0.409921	-0.883304	-0.684573	4	ENSRNOG00000011824	1.17124	2.34547e-09	Met	MET proto-oncogene, receptor tyrosine kinase [Source:RGD Symbol;Acc:3082]
1.26081	1.63894	0.478559	-0.453875	-0.885416	-0.712547	-0.905895	-0.420575	4	ENSRNOG00000011841	-1.22273	7.51519e-16	Fam49a	family with sequence similarity 49, member A [Source:RGD Symbol;Acc:1305961]
0.999211	1.91496	0.311562	-0.451653	-0.492525	-0.754441	-0.596721	-0.930389	4	ENSRNOG00000011951	-4.55198	0.0368967	AABR07017875.1
0.799257	0.819818	1.58529	-0.413447	-0.0659514	-0.320271	-1.26077	-1.14392	4	ENSRNOG00000011970	-1.26267	0.000123011	Aldoa	aldolase, fructose-bisphosphate A [Source:RGD Symbol;Acc:2089]
0.597208	1.99142	0.532274	-0.383545	-0.182955	-0.695456	-0.962463	-0.896486	4	ENSRNOG00000012098	-2.54433	1.85588e-06	Klri1	killer cell lectin-like receptor family I member 1 [Source:RGD Symbol;Acc:1359344]
0.363589	1.53693	0.528136	-0.524555	-1.21739	-1.21739	-0.385315	0.915986	4	ENSRNOG00000012103	-4.94879	0.00178573	AABR07017693.2
0.486866	1.54276	0.718513	-1.1236	-1.07788	-1.07188	-0.0161606	0.541377	4	ENSRNOG00000012168	-5.665	0.025767	AABR07051700.1
1.27331	1.46535	0.756702	-0.616875	-0.452063	-0.744547	-0.611585	-1.0703	4	ENSRNOG00000012199	-1.63151	2.68436e-12	AABR07059239.1
0.842195	1.85753	0.660555	-0.596783	-0.468734	-0.856038	-0.893043	-0.545682	4	ENSRNOG00000012802	-1.55073	0.00718075	B4galnt4	beta-1,4-N-acetyl-galactosaminyl transferase 4 [Source:RGD Symbol;Acc:1310052]
1.3742	1.3529	0.526841	-0.642529	-0.46217	0.0269896	-1.02299	-1.15325	4	ENSRNOG00000012817	-3.08021	1.56212e-05	AABR07027866.1
0.333878	1.59639	0.360645	-1.20948	-1.14121	-0.957842	0.577911	0.43971	4	ENSRNOG00000012975	-2.89076	1.93905e-13	Chi3l1	chitinase 3 like 1 [Source:RGD Symbol;Acc:620874]
0.69162	1.68722	0.732088	0.0817471	-0.766395	-0.186392	-1.09131	-1.14858	4	ENSRNOG00000013196	1.64348	0.0250178	Bend4	BEN domain containing 4 [Source:NCBI gene;Acc:681008]
0.759666	1.96553	0.348187	-0.557379	-0.0292696	-0.628872	-0.876443	-0.981423	4	ENSRNOG00000013306	1.14322	0.00184329	Stmn4	stathmin 4 [Source:RGD Symbol;Acc:69349]
0.142788	2.32726	-0.0647319	-0.302515	-0.174415	-0.279689	-0.822611	-0.826089	4	ENSRNOG00000013330	-3.31387	0.000738864	Ly49s6	Ly49 stimulatory receptor 6 [Source:RGD Symbol;Acc:1549735]
0.746102	0.982192	1.58542	-0.0980858	-0.350723	-0.701345	-1.07553	-1.08803	4	ENSRNOG00000013408	-2.30575	0.0171807	LOC102554500	ral guanine nucleotide dissociation stimulator-like [Source:RGD Symbol;Acc:7684955]
0.977219	1.68691	0.843598	-0.63497	-0.604897	-0.70287	-0.782496	-0.782496	4	ENSRNOG00000013623	-2.83803	0.00718208	Cracr2a	calcium release activated channel regulator 2A [Source:MGI Symbol;Acc:MGI:2685919]
1.16807	0.92469	1.44927	-0.473205	-0.835545	-0.514275	-0.949384	-0.76962	4	ENSRNOG00000013729	1.40899	0.000143753	AABR07025757.1
0.728829	1.4065	0.200145	-1.17469	-1.52758	-0.555731	0.42416	0.498359	4	ENSRNOG00000013944	1.07759	4.55619e-09	Rhou	ras homolog family member U [Source:MGI Symbol;Acc:MGI:1916831]
0.933557	1.57738	0.979868	-0.302966	-0.700531	-0.70136	-0.81888	-0.967064	4	ENSRNOG00000014310	-4.14373	0.0492014	Arx	aristaless related homeobox [Source:RGD Symbol;Acc:1562672]
0.887334	1.43475	1.00796	-0.434563	-0.428647	-0.12127	-1.17202	-1.17355	4	ENSRNOG00000014343	-2.74775	0.0369243	LOC103690354	ribonuclease pancreatic beta-type [Source:RGD Symbol;Acc:9117758]
0.395598	1.8203	0.980456	-0.933866	-0.43674	-0.108331	-0.76029	-0.957128	4	ENSRNOG00000014426	-4.32237	0.0153389	AABR07021589.1
0.874557	1.58324	1.05594	-0.446341	-0.627948	-0.657651	-0.89673	-0.885062	4	ENSRNOG00000014530	1.03683	0.00547962	AABR07070307.1
0.858374	1.84451	0.685531	-0.793791	-0.439313	-0.662634	-0.660246	-0.832425	4	ENSRNOG00000014746	-3.27497	0.000270626	Klra22	killer cell lectin-like receptor subfamily A, member 22 [Source:RGD Symbol;Acc:3023]
0.158943	0.574412	1.79558	-0.941202	-1.39119	-0.610452	-0.0586634	0.472564	4	ENSRNOG00000014791	-3.57216	0.02257	AABR07017693.3
0.158954	2.35936	0.00977545	-0.52228	-0.325044	-0.31837	-0.671707	-0.690693	4	ENSRNOG00000014835	-1.37824	3.16995e-07	Arg2	arginase 2 [Source:RGD Symbol;Acc:2151]
1.02683	1.1297	1.26759	-0.429765	-0.462772	-0.30189	-0.906472	-1.32322	4	ENSRNOG00000014987	-5.15001	0.0107533	LOC102552344	uncharacterized LOC102552344 [Source:RGD Symbol;Acc:7524474]
0.260408	0.225724	2.24	-0.319891	-0.516609	-0.182818	-0.900154	-0.806663	4	ENSRNOG00000015071	-1.89738	0.00758877	AABR07028917.1
-0.228693	1.57516	0.299437	-0.88217	-1.07721	-1.10767	0.393127	1.02801	4	ENSRNOG00000015148	1.11936	1.70152e-05	Nacad	NAC alpha domain containing [Source:RGD Symbol;Acc:1559824]
1.02897	1.81077	0.371249	-0.391739	-0.259164	-0.574063	-0.959886	-1.02613	4	ENSRNOG00000015259	-1.73889	0.0136724	AABR07018078.1	PHD finger protein 11 [Source:NCBI gene;Acc:361051]
0.786105	2.12457	0.00693844	-0.34958	-0.443829	-0.539035	-0.824814	-0.760352	4	ENSRNOG00000015260	-5.28794	0.021261	AABR07022113.1
0.725036	1.27953	0.676107	-1.09293	-1.31543	-0.952231	-0.0583221	0.738243	4	ENSRNOG00000015285	-4.44395	0.00268955	Tmem233	transmembrane protein 233 [Source:MGI Symbol;Acc:MGI:3651514]
0.432501	1.92266	0.8114	-0.579235	-0.33271	-0.291632	-0.986867	-0.976115	4	ENSRNOG00000015318	-1.09616	0.0265126	Ppp4r4	protein phosphatase 4, regulatory subunit 4 [Source:RGD Symbol;Acc:1560932]
0.725492	0.567823	1.79618	-0.440557	-0.291351	-0.0591391	-1.17251	-1.12594	4	ENSRNOG00000015331	1.04018	8.46107e-07	Cgnl1	cingulin-like 1 [Source:RGD Symbol;Acc:1304623]
0.553827	1.83906	0.917882	-0.954614	-0.717606	-0.855427	-0.436139	-0.346985	4	ENSRNOG00000015461	-4.89477	0.00203032	AABR07051730.1
0.275913	2.05505	0.706578	-0.371391	-0.41072	-0.401706	-0.83958	-1.01415	4	ENSRNOG00000015625	-3.60667	2.45075e-13	Ctla4	cytotoxic T-lymphocyte-associated protein 4 [Source:RGD Symbol;Acc:61975]
0.629739	1.47232	1.25383	-0.474654	-0.20182	-0.532615	-1.00436	-1.14244	4	ENSRNOG00000015667	-1.24521	0.00776657	Xkrx	XK related, X-linked [Source:RGD Symbol;Acc:1359223]
0.909391	1.44131	1.09073	-0.374513	-0.376267	-0.52787	-1.0237	-1.13907	4	ENSRNOG00000015794	-3.67926	0.0208683	Slc30a2	solute carrier family 30 member 2 [Source:RGD Symbol;Acc:3707]
0.825014	1.80518	0.755893	-0.539958	-0.463988	-0.715727	-1.03534	-0.631073	4	ENSRNOG00000016011	-1.73313	3.11193e-08	Runx3	runt-related transcription factor 3 [Source:RGD Symbol;Acc:620082]
0.701192	1.59638	0.522755	-1.04937	-1.01138	-1.20089	0.113317	0.328	4	ENSRNOG00000016103	-2.2887	2.85104e-16	Il18rap	interleukin 18 receptor accessory protein [Source:RGD Symbol;Acc:727867]
0.947479	1.45256	1.16038	-0.659587	-0.824261	-0.62834	-0.514468	-0.933765	4	ENSRNOG00000016245	1.20432	0.0173231	Kcng1	potassium voltage-gated channel modifier subfamily G member 1 [Source:RGD Symbol;Acc:631416]
0.508077	1.98317	0.59271	-0.820532	-0.430218	-0.0460007	-0.898215	-0.888995	4	ENSRNOG00000016479	-2.18197	0.000599611	AABR07045217.1
0.76185	1.55564	1.1319	-0.413364	-0.551601	-0.476492	-1.01627	-0.991662	4	ENSRNOG00000016679	-2.83439	0.0123305	Cldn2	claudin 2 [Source:RGD Symbol;Acc:1560247]
0.403248	0.626562	2.08638	-0.320967	-0.672543	-0.596419	-0.67357	-0.852691	4	ENSRNOG00000016750	1.09309	0.0158916	Foxp2	forkhead box P2 [Source:RGD Symbol;Acc:1559697]
0.171237	2.27998	0.285119	-0.507025	-0.485743	-0.232775	-0.719035	-0.791754	4	ENSRNOG00000016758	-2.39521	6.12179e-08	Tnip3	TNFAIP3 interacting protein 3 [Source:RGD Symbol;Acc:1588732]
0.824156	1.67458	0.934045	-0.890741	-0.788844	-0.939248	-0.320504	-0.493449	4	ENSRNOG00000016789	-3.6486	0.000679825	Srpk3	SRSF protein kinase 3 [Source:RGD Symbol;Acc:727856]
0.81649	1.71883	0.669173	-0.576967	-0.311625	-0.0840795	-1.07351	-1.15831	4	ENSRNOG00000016878	-1.26865	0.00239548	Isg20	interferon stimulated exonuclease gene 20 [Source:RGD Symbol;Acc:1306407]
0.898627	1.53455	0.984239	-0.453692	-0.489563	-0.321326	-1.11368	-1.03916	4	ENSRNOG00000017114	-2.90538	0.0290295	AABR07017745.3
1.09898	1.64683	0.617066	-0.508574	-0.998038	-0.188137	-0.739209	-0.928915	4	ENSRNOG00000017149	-2.25025	0.0117767	AABR07060920.1
0.62445	1.118	1.64916	-0.443581	-0.959579	-0.821347	-0.294416	-0.872682	4	ENSRNOG00000017206	2.18325	0.00476436	Hhla1	HERV-H LTR-associating 1 [Source:MGI Symbol;Acc:MGI:3615329]
1.0879	1.51119	0.707724	-0.156651	-0.308907	-0.563472	-1.15097	-1.12681	4	ENSRNOG00000017210	-2.87922	0.00702016	AABR07060350.1
0.0665791	-0.0840835	2.4058	-0.55768	-0.466814	-0.57724	-0.513982	-0.272583	4	ENSRNOG00000017286	5.83621	0.00327439	AABR07032277.2
1.59895	1.15843	0.773514	-0.759882	-0.66251	-0.656653	-0.697773	-0.754082	4	ENSRNOG00000017333	-1.1324	0.0201347	Flt3	fms-related tyrosine kinase 3 [Source:RGD Symbol;Acc:61308]
0.829571	1.58156	0.97243	-0.430902	-0.632279	-0.237497	-0.877423	-1.20546	4	ENSRNOG00000017416	-3.47483	1.11411e-10	AABR07017846.1
0.705936	1.10536	0.672193	-1.14855	-1.15454	-1.08987	-0.0812356	0.990693	4	ENSRNOG00000017428	-3.67591	3.29465e-05	AABR07051708.1
1.11893	1.68491	0.553635	-0.980317	-0.454596	-0.985091	-0.580636	-0.356836	4	ENSRNOG00000017438	-1.31345	1.56596e-10	Clec12a	C-type lectin domain family 12, member A [Source:RGD Symbol;Acc:1592991]
0.914479	1.58009	0.803066	-0.465942	-0.129812	-0.417611	-1.09303	-1.19124	4	ENSRNOG00000017445	1.72483	0.0192461	Mrgpre	MAS related GPR family member E [Source:RGD Symbol;Acc:738045]
-0.519386	2.33176	0.14095	-0.577305	-0.647936	-0.480211	0.235822	-0.483692	4	ENSRNOG00000017531	-3.08546	0.0304399	AABR07045400.1
0.878503	1.01114	1.56941	-0.75541	-0.529717	-0.276073	-0.864105	-1.03375	4	ENSRNOG00000017625	-1.04871	9.1415e-05	Aoah	acyloxyacyl hydrolase [Source:RGD Symbol;Acc:1560514]
0.0707342	1.20388	1.80857	-0.217526	-0.760876	-0.367024	-0.91313	-0.824622	4	ENSRNOG00000017710	-1.35107	0.0240366	Grhl1	grainyhead-like transcription factor 1 [Source:RGD Symbol;Acc:1305735]
1.25767	1.03952	1.04944	-0.181429	-0.732126	-0.595801	-0.359778	-1.4775	4	ENSRNOG00000017922	-1.25347	0.0268924	RF00001	nuclear encoded rRNA 5S 142 [Source:MGI Symbol;Acc:MGI:4421998]
0.829442	1.23469	1.2625	-0.519302	-0.281663	-0.150602	-1.16041	-1.21466	4	ENSRNOG00000018054	-2.84788	0.00183849	AABR07044173.1
0.389316	1.42435	1.40623	-0.951668	-0.46695	0.0315619	-1.05397	-0.778863	4	ENSRNOG00000018094	1.04748	4.92217e-08	Pard6g	par-6 family cell polarity regulator gamma [Source:RGD Symbol;Acc:1305016]
0.799699	1.48703	0.989024	-0.247668	-0.370124	-0.248609	-1.1397	-1.26965	4	ENSRNOG00000018113	-1.13896	0.0298113	AABR07058124.4
1.1896	1.12681	1.02867	-0.550475	-0.210389	-0.186395	-1.18913	-1.20869	4	ENSRNOG00000018126	3.18118	0.00437776	Dusp9	dual specificity phosphatase 9 [Source:RGD Symbol;Acc:1565535]
[truncated: 181 more rows]

## Sheet: Cluster 1 - High PEG
Row.names	log2FoldChange	padj	external_gene_name	description
ENSRNOG00000004067	2.16781	7.69581e-32	Nrcam	neuronal cell adhesion molecule [Source:RGD Symbol;Acc:3209]
ENSRNOG00000005615	2.01959	6.00954e-31	Gadd45a	growth arrest and DNA-damage-inducible, alpha [Source:RGD Symbol;Acc:2654]
ENSRNOG00000007905	1.02629	1.4689e-30	Itga7	integrin subunit alpha 7 [Source:RGD Symbol;Acc:71022]
ENSRNOG00000000321	1.65227	5.59793e-25	Cd24	CD24 molecule [Source:RGD Symbol;Acc:2298]
ENSRNOG00000011107	2.21315	6.5847e-24	Pcsk1	proprotein convertase subtilisin/kexin type 1 [Source:RGD Symbol;Acc:3272]
ENSRNOG00000017333	4.11796	2.07298e-23	Syt4	synaptotagmin 4 [Source:RGD Symbol;Acc:68397]
ENSRNOG00000031643	1.62481	5.69399e-23	Dchs1	dachsous cadherin-related 1 [Source:RGD Symbol;Acc:1309878]
ENSRNOG00000017428	1.78808	6.6296e-22	Map1b	microtubule-associated protein 1B [Source:RGD Symbol;Acc:3043]
ENSRNOG00000015461	2.17678	4.26582e-21	Serpine2	serpin family E member 2 [Source:RGD Symbol;Acc:3748]
ENSRNOG00000020030	1.39887	9.00028e-20	Crlf1	cytokine receptor-like factor 1 [Source:RGD Symbol;Acc:1311371]
ENSRNOG00000026748	1.21608	1.1415e-19	Dennd2a	DENN domain containing 2A [Source:RGD Symbol;Acc:1306142]
ENSRNOG00000020206	1.36444	1.26408e-19	Ctsd	cathepsin D [Source:RGD Symbol;Acc:621511]
ENSRNOG00000016679	1.49469	2.22451e-19	Tmc7	transmembrane channel-like 7 [Source:RGD Symbol;Acc:1564267]
ENSRNOG00000016789	1.19371	3.35686e-19	Actr1b	ARP1 actin related protein 1 homolog B [Source:RGD Symbol;Acc:1307380]
ENSRNOG00000002005	1.42931	5.35159e-19	Tmprss11f	transmembrane serine protease 11F [Source:RGD Symbol;Acc:1560675]
ENSRNOG00000043219	2.01022	1.45072e-18	Fbn2	fibrillin 2 [Source:RGD Symbol;Acc:620910]
ENSRNOG00000057221	2.07226	5.61697e-18	Scn3b	sodium voltage-gated channel beta subunit 3 [Source:RGD Symbol;Acc:621657]
ENSRNOG00000019018	1.21164	2.91397e-17	Plat	plasminogen activator, tissue type [Source:RGD Symbol;Acc:3342]
ENSRNOG00000016103	1.42044	4.44449e-17	Nkd2	naked cuticle homolog 2 [Source:RGD Symbol;Acc:1311459]
ENSRNOG00000011150	1.28202	2.27504e-16	Arsb	arylsulfatase B [Source:RGD Symbol;Acc:2158]
ENSRNOG00000020918	1.26379	5.01896e-16	Ccnd1	cyclin D1 [Source:RGD Symbol;Acc:68384]
ENSRNOG00000019587	1.36442	5.57114e-16	Ptprn	protein tyrosine phosphatase, receptor type, N [Source:RGD Symbol;Acc:620777]
ENSRNOG00000023148	1.93444	2.69297e-15	Col11a1	collagen type XI alpha 1 chain [Source:RGD Symbol;Acc:2372]
ENSRNOG00000011445	1.50025	3.39491e-15	Nkain1	Sodium/potassium transporting ATPase interacting 1 [Source:RGD Symbol;Acc:1561205]
ENSRNOG00000033608	1.23662	4.90182e-15	Cd276	Cd276 molecule [Source:RGD Symbol;Acc:727815]
ENSRNOG00000039668	1.43527	1.07012e-14	Col8a1	collagen type VIII alpha 1 chain [Source:RGD Symbol;Acc:1309361]
ENSRNOG00000012168	1.83233	1.07923e-14	Fbxl21	F-box and leucine-rich repeat protein 21 [Source:RGD Symbol;Acc:1305555]
ENSRNOG00000014530	1.07728	1.40692e-14	Nav2	neuron navigator 2 [Source:RGD Symbol;Acc:619778]
ENSRNOG00000021536	1.72931	1.96634e-14	Plxdc1	plexin domain containing 1 [Source:RGD Symbol;Acc:1307496]
ENSRNOG00000002886	1.30726	2.77675e-14	Myh10	myosin heavy chain 10 [Source:RGD Symbol;Acc:71000]
ENSRNOG00000003915	1.05648	2.89431e-14	Tmem206	transmembrane protein 206 [Source:RGD Symbol;Acc:1359339]
ENSRNOG00000020695	1.17974	4.86973e-14	Tead2	TEA domain transcription factor 2 [Source:RGD Symbol;Acc:1593252]
ENSRNOG00000047491	1.90973	7.73854e-14	AABR07037520.1
ENSRNOG00000015285	1.41181	1.18605e-13	Lrp4	LDL receptor related protein 4 [Source:RGD Symbol;Acc:619731]
ENSRNOG00000008761	1.06881	2.45075e-13	Ncs1	neuronal calcium sensor 1 [Source:RGD Symbol;Acc:68417]
ENSRNOG00000018126	1.23706	2.5406e-13	Abca1	ATP binding cassette subfamily A member 1 [Source:RGD Symbol;Acc:631344]
ENSRNOG00000017114	1.04176	5.43644e-13	Synj2	synaptojanin 2 [Source:RGD Symbol;Acc:69436]
ENSRNOG00000004874	1.23644	7.95058e-13	Flrt3	fibronectin leucine rich transmembrane protein 3 [Source:RGD Symbol;Acc:1566005]
ENSRNOG00000008970	1.57967	1.31611e-12	Pcdh17	protocadherin 17 [Source:RGD Symbol;Acc:1304753]
ENSRNOG00000008040	1.66318	1.50708e-12	Pimreg	PICALM interacting mitotic regulator [Source:RGD Symbol;Acc:1308747]
ENSRNOG00000005392	1.45744	2.46449e-12	Ngfr	nerve growth factor receptor [Source:RGD Symbol;Acc:3177]
ENSRNOG00000055281	1.49274	3.58744e-12	Dcbld2	discoidin, CUB and LCCL domain containing 2 [Source:RGD Symbol;Acc:620543]
ENSRNOG00000003538	1.34354	5.19215e-12	Adamts4	ADAM metallopeptidase with thrombospondin type 1 motif, 4 [Source:RGD Symbol;Acc:621242]
ENSRNOG00000014343	1.30245	5.85772e-12	Anln	anillin, actin binding protein [Source:RGD Symbol;Acc:1561367]
ENSRNOG00000040183	3.86387	6.00271e-12	Olr1684	olfactory receptor 1684 [Source:RGD Symbol;Acc:1334222]
ENSRNOG00000055433	1.50327	7.16013e-12	Trim46	tripartite motif-containing 46 [Source:RGD Symbol;Acc:1305993]
ENSRNOG00000007110	1.12423	1.06326e-11	Ankrd6	ankyrin repeat domain 6 [Source:RGD Symbol;Acc:1583731]
ENSRNOG00000015794	1.2961	1.1416e-11	Fam83d	family with sequence similarity 83, member D [Source:RGD Symbol;Acc:1565583]
ENSRNOG00000018358	1.30917	1.24305e-11	Nt5dc2	5'-nucleotidase domain containing 2 [Source:RGD Symbol;Acc:1305524]
ENSRNOG00000004699	1.23909	1.57847e-11	Fibin	fin bud initiation factor homolog [Source:RGD Symbol;Acc:1563711]
ENSRNOG00000002728	1.44039	2.77858e-11	Btc	betacellulin [Source:RGD Symbol;Acc:620275]
ENSRNOG00000020588	1.38696	8.53958e-11	Efna4	ephrin A4 [Source:RGD Symbol;Acc:1307808]
ENSRNOG00000013729	1.51931	8.89549e-11	RGD1306271	similar to KIAA1549 protein [Source:RGD Symbol;Acc:1306271]
ENSRNOG00000014310	1.04382	1.69986e-10	Tmtc4	transmembrane and tetratricopeptide repeat containing 4 [Source:RGD Symbol;Acc:1560183]
ENSRNOG00000018865	1.2041	2.14389e-10	Adamts12	ADAM metallopeptidase with thrombospondin type 1 motif, 12 [Source:RGD Symbol;Acc:1307323]
ENSRNOG00000058586	1.30416	2.72479e-10	Tyro3	TYRO3 protein tyrosine kinase [Source:RGD Symbol;Acc:3923]
ENSRNOG00000023951	1.19315	2.89375e-10	Tbc1d30	TBC1 domain family, member 30 [Source:RGD Symbol;Acc:1305255]
ENSRNOG00000000543	1.11826	3.36907e-10	Frk	fyn-related Src family tyrosine kinase [Source:RGD Symbol;Acc:621423]
ENSRNOG00000004697	1.26471	3.41541e-10	Baalc	BAALC, MAP3K1 and KLF4 binding [Source:RGD Symbol;Acc:628703]
ENSRNOG00000023257	1.18692	3.94834e-10	Adamts9	ADAM metallopeptidase with thrombospondin type 1 motif, 9 [Source:RGD Symbol;Acc:1306889]
ENSRNOG00000028077	1.72991	3.94834e-10	Cfap44	cilia and flagella associated protein 44 [Source:RGD Symbol;Acc:1559942]
ENSRNOG00000030149	1.20961	4.11419e-10	Adgrl3	adhesion G protein-coupled receptor L3 [Source:RGD Symbol;Acc:620836]
ENSRNOG00000014746	1.55559	5.26825e-10	Dzip1l	DAZ interacting zinc finger protein 1-like [Source:RGD Symbol;Acc:1311430]
ENSRNOG00000043128	1.25654	5.31687e-10	Armcx4	armadillo repeat containing, X-linked 4 [Source:RGD Symbol;Acc:2325053]
ENSRNOG00000008890	1.00563	5.62922e-10	Slc18a2	solute carrier family 18 member A2 [Source:RGD Symbol;Acc:3694]
ENSRNOG00000018566	1.25893	5.62922e-10	Ctsl	cathepsin L [Source:RGD Symbol;Acc:2448]
ENSRNOG00000012975	1.06554	9.51265e-10	Ggcx	gamma-glutamyl carboxylase [Source:RGD Symbol;Acc:68383]
ENSRNOG00000025245	1.11097	1.06943e-09	RGD1311946	similar to RIKEN cDNA 1810055G02 [Source:RGD Symbol;Acc:1311946]
ENSRNOG00000005679	1.35523	1.14405e-09	Fap	fibroblast activation protein, alpha [Source:RGD Symbol;Acc:621253]
ENSRNOG00000002396	1.41258	1.14898e-09	Serpinb8	serpin family B member 8 [Source:RGD Symbol;Acc:1309833]
ENSRNOG00000017625	1.4328	1.31969e-09	Htr2b	5-hydroxytryptamine receptor 2B [Source:RGD Symbol;Acc:61801]
ENSRNOG00000008323	1.33715	1.40232e-09	Pitpnm3	PITPNM family member 3 [Source:RGD Symbol;Acc:1308200]
ENSRNOG00000019661	1.51119	1.83789e-09	Gdf15	growth differentiation factor 15 [Source:RGD Symbol;Acc:2674]
ENSRNOG00000058470	1.46619	2.02475e-09	Col12a1	collagen type XII alpha 1 chain [Source:RGD Symbol;Acc:2374]
ENSRNOG00000010529	1.13846	2.21371e-09	Thbs2	thrombospondin 2 [Source:RGD Symbol;Acc:1310979]
ENSRNOG00000052745	1.17124	2.34547e-09	Met	MET proto-oncogene, receptor tyrosine kinase [Source:RGD Symbol;Acc:3082]
ENSRNOG00000017210	1.03938	2.4234e-09	Slc22a23	solute carrier family 22, member 23 [Source:RGD Symbol;Acc:620302]
ENSRNOG00000011407	1.36344	2.87431e-09	Prag1	PEAK1 related kinase activating pseudokinase 1 [Source:RGD Symbol;Acc:1311793]
ENSRNOG00000057734	1.34468	3.12789e-09	LOC100909671	CMRF35-like molecule-like [Source:RGD Symbol;Acc:6502330]
ENSRNOG00000028344	1.12149	3.7568e-09	Mmp11	matrix metallopeptidase 11 [Source:RGD Symbol;Acc:3099]
ENSRNOG00000053560	1.07759	4.55619e-09	Rhou	ras homolog family member U [Source:MGI Symbol;Acc:MGI:1916831]
ENSRNOG00000001476	2.2226	5.13583e-09	Cldn4	claudin 4 [Source:RGD Symbol;Acc:1307932]
ENSRNOG00000058057	1.10154	5.30996e-09	AABR07019403.1
ENSRNOG00000004725	1.73749	6.50963e-09	Cela1	chymotrypsin-like elastase family, member 1 [Source:RGD Symbol;Acc:2547]
ENSRNOG00000008001	1.50514	8.41926e-09	Rab3b	RAB3B, member RAS oncogene family [Source:RGD Symbol;Acc:620922]
ENSRNOG00000017438	1.03305	1.00547e-08	AABR07007068.1
ENSRNOG00000029735	1.06691	1.00713e-08	Pid1	phosphotyrosine interaction domain containing 1 [Source:RGD Symbol;Acc:1560766]
ENSRNOG00000020552	1.46034	1.05716e-08	Fosl1	FOS like 1, AP-1 transcription factor subunit [Source:RGD Symbol;Acc:2627]
ENSRNOG00000012199	1.15285	1.06843e-08	Sox2	SRY box 2 [Source:RGD Symbol;Acc:1565646]
ENSRNOG00000060603	1.27607	1.09956e-08	Nhsl1	NHS-like 1 [Source:RGD Symbol;Acc:1308124]
ENSRNOG00000016245	1.59173	1.16243e-08	Neto2	neuropilin and tolloid like 2 [Source:RGD Symbol;Acc:1305310]
ENSRNOG00000049349	1.43179	1.50454e-08	Fam19a5	family with sequence similarity 19 member A5, C-C motif chemokine like [Source:RGD Symbol;Acc:1562115]
ENSRNOG00000009610	3.64154	1.69558e-08	AABR07072759.1	trichohyalin-like 1 [Source:NCBI gene;Acc:295193]
ENSRNOG00000012802	1.28047	1.90037e-08	Tenm3	teneurin transmembrane protein 3 [Source:RGD Symbol;Acc:1306641]
ENSRNOG00000017206	1.39504	1.98866e-08	Igfbp5	insulin-like growth factor binding protein 5 [Source:RGD Symbol;Acc:2876]
ENSRNOG00000060773	1.11754	2.14248e-08	Sertad4	SERTA domain containing 4 [Source:RGD Symbol;Acc:1565408]
ENSRNOG00000024461	2.92852	3.34221e-08	2019-03-11	membrane associated ring-CH-type finger 11 [Source:RGD Symbol;Acc:1559945]
ENSRNOG00000020353	1.04459	4.17182e-08	Sh3pxd2a	SH3 and PX domains 2A [Source:RGD Symbol;Acc:1311185]
ENSRNOG00000027037	1.5424	4.61636e-08	Alox12	arachidonate 12-lipoxygenase, 12S type [Source:RGD Symbol;Acc:1311159]
ENSRNOG00000007682	1.37078	4.82159e-08	Gria3	glutamate ionotropic receptor AMPA type subunit 3 [Source:RGD Symbol;Acc:70958]
ENSRNOG00000005154	2.94075	4.82687e-08	Alkal2	ALK and LTK ligand 2 [Source:RGD Symbol;Acc:1587117]
ENSRNOG00000049437	1.12299	4.98503e-08	Gpc1	glypican 1 [Source:RGD Symbol;Acc:61853]
ENSRNOG00000016011	1.16365	5.94279e-08	Plekhg1	pleckstrin homology and RhoGEF domain containing G1 [Source:RGD Symbol;Acc:1583676]
ENSRNOG00000046121	1.37806	7.3085e-08	AABR07030793.1
ENSRNOG00000020792	1.0694	7.4417e-08	Etv4	ets variant 4 [Source:RGD Symbol;Acc:1306524]
ENSRNOG00000026504	1.00902	8.27201e-08	Fam114a1	family with sequence similarity 114, member A1 [Source:RGD Symbol;Acc:1560201]
ENSRNOG00000003715	1.05585	9.51784e-08	Srpx2	sushi-repeat-containing protein, X-linked 2 [Source:RGD Symbol;Acc:1562444]
ENSRNOG00000004882	1.41892	9.51784e-08	Capn6	calpain 6 [Source:RGD Symbol;Acc:70960]
ENSRNOG00000008676	1.02284	9.77607e-08	Emp1	epithelial membrane protein 1 [Source:RGD Symbol;Acc:2552]
ENSRNOG00000047211	1.34171	9.81648e-08	Fzd3	frizzled class receptor 3 [Source:RGD Symbol;Acc:628814]
ENSRNOG00000026306	1.38302	1.61376e-07	Clec5a	C-type lectin domain containing 5A [Source:RGD Symbol;Acc:1584755]
ENSRNOG00000002937	6.02424	1.82267e-07	Ren	renin [Source:RGD Symbol;Acc:3554]
ENSRNOG00000017445	1.29043	1.88549e-07	Tubb2b	tubulin, beta 2B class IIb [Source:RGD Symbol;Acc:1309427]
ENSRNOG00000006604	1.16717	2.25541e-07	Thy1	Thy-1 cell surface antigen [Source:RGD Symbol;Acc:3860]
ENSRNOG00000004912	1.08848	2.78087e-07	Itgav	integrin subunit alpha V [Source:RGD Symbol;Acc:1310613]
ENSRNOG00000003546	1.0845	2.89021e-07	Tnfrsf12a	TNF receptor superfamily member 12A [Source:RGD Symbol;Acc:631329]
ENSRNOG00000001469	1.358	3.33774e-07	Eln	elastin [Source:RGD Symbol;Acc:67394]
ENSRNOG00000009613	1.23047	3.52668e-07	Sh3bgrl2	SH3 domain binding glutamic acid-rich protein like 2 [Source:MGI Symbol;Acc:MGI:1915350]
ENSRNOG00000017416	1.0972	4.50067e-07	Ppic	peptidylprolyl isomerase C [Source:RGD Symbol;Acc:1303221]
ENSRNOG00000025332	1.58316	5.10742e-07	Cd109	CD109 molecule [Source:RGD Symbol;Acc:1311287]
ENSRNOG00000045829	1.26802	5.10742e-07	Thbs1	thrombospondin 1 [Source:RGD Symbol;Acc:1588455]
ENSRNOG00000003745	1.45865	5.70083e-07	Atf3	activating transcription factor 3 [Source:RGD Symbol;Acc:2165]
ENSRNOG00000004603	1.3413	5.99283e-07	Srgap1	SLIT-ROBO Rho GTPase activating protein 1 [Source:RGD Symbol;Acc:1566260]
ENSRNOG00000004805	1.57475	6.13644e-07	Stac2	SH3 and cysteine rich domain 2 [Source:RGD Symbol;Acc:1305548]
ENSRNOG00000049629	1.21821	6.23949e-07	Reep2	receptor accessory protein 2 [Source:NCBI gene;Acc:682105]
ENSRNOG00000052376	1.42765	6.59627e-07	Bend6	BEN domain containing 6 [Source:RGD Symbol;Acc:1310392]
ENSRNOG00000018054	1.24061	1.00161e-06	F2rl2	coagulation factor II (thrombin) receptor-like 2 [Source:RGD Symbol;Acc:620871]
ENSRNOG00000005708	1.5609	1.13436e-06	Mmp16	matrix metallopeptidase 16 [Source:RGD Symbol;Acc:620199]
ENSRNOG00000050090	1.41916	1.33788e-06	Slc6a17	solute carrier family 6 member 17 [Source:RGD Symbol;Acc:1587185]
ENSRNOG00000061056	2.09183	1.50933e-06	AABR07042514.3
ENSRNOG00000038784	1.22733	1.58863e-06	Piezo2	piezo-type mechanosensitive ion channel component 2 [Source:RGD Symbol;Acc:1582973]
ENSRNOG00000018384	1.47468	1.99839e-06	Adam12	ADAM metallopeptidase domain 12 [Source:RGD Symbol;Acc:1583652]
ENSRNOG00000008816	1.18219	2.3455e-06	Gpnmb	glycoprotein nmb [Source:RGD Symbol;Acc:71008]
ENSRNOG00000061365	1.03805	2.43376e-06	AABR07007055.1
ENSRNOG00000019965	1.12664	2.50373e-06	Tgfb1i1	transforming growth factor beta 1 induced transcript 1 [Source:RGD Symbol;Acc:620173]
ENSRNOG00000000906	1.19507	2.58472e-06	Medag	mesenteric estrogen-dependent adipogenesis [Source:RGD Symbol;Acc:1307396]
ENSRNOG00000060528	1.36294	2.61825e-06	Cacna1g	calcium voltage-gated channel subunit alpha1 G [Source:RGD Symbol;Acc:68942]
ENSRNOG00000009590	1.321	3.00201e-06	Stox2	storkhead box 2 [Source:RGD Symbol;Acc:708477]
ENSRNOG00000004003	1.12334	3.39606e-06	Dusp10	dual specificity phosphatase 10 [Source:RGD Symbol;Acc:1310844]
ENSRNOG00000004870	1.36207	3.39606e-06	Dyrk3	dual specificity tyrosine phosphorylation regulated kinase 3 [Source:RGD Symbol;Acc:1310924]
ENSRNOG00000011951	1.03574	3.77522e-06	Plk2	polo-like kinase 2 [Source:RGD Symbol;Acc:620760]
ENSRNOG00000052070	1.902	3.83199e-06	Aldh1a3	aldehyde dehydrogenase 1 family, member A3 [Source:RGD Symbol;Acc:628662]
ENSRNOG00000015667	1.52172	3.98763e-06	Epcam	epithelial cell adhesion molecule [Source:RGD Symbol;Acc:621365]
ENSRNOG00000013408	1.26778	4.16507e-06	Npas2	neuronal PAS domain protein 2 [Source:RGD Symbol;Acc:1309681]
ENSRNOG00000060349	1.08066	4.29302e-06	Fam3c	family with sequence similarity 3, member C [Source:RGD Symbol;Acc:735193]
ENSRNOG00000042460	2.12216	4.46271e-06	Hmga2	high mobility group AT-hook 2 [Source:RGD Symbol;Acc:620617]
ENSRNOG00000028460	1.14467	4.97059e-06	Lrrc8e	leucine rich repeat containing 8 VRAC subunit E [Source:RGD Symbol;Acc:1311979]
ENSRNOG00000032085	2.83261	5.06509e-06	Dlec1	deleted in lung and esophageal cancer 1 [Source:RGD Symbol;Acc:1561649]
ENSRNOG00000010626	1.0557	5.33737e-06	Sphk1	sphingosine kinase 1 [Source:RGD Symbol;Acc:620048]
ENSRNOG00000011824	2.5564	5.97459e-06	Trh	thyrotropin releasing hormone [Source:RGD Symbol;Acc:3903]
ENSRNOG00000018113	1.15065	6.22922e-06	AABR07028352.1	anillin, actin binding protein-like 1 [Source:NCBI gene;Acc:307056]
ENSRNOG00000024878	1.5544	6.4196e-06	Rbm44	RNA binding motif protein 44 [Source:RGD Symbol;Acc:1566074]
ENSRNOG00000048478	1.03565	7.4173e-06	Kcne4	potassium voltage-gated channel subfamily E regulatory subunit 4 [Source:RGD Symbol;Acc:1302957]
ENSRNOG00000023720	1.34616	8.82268e-06	Ntm	neurotrimin [Source:RGD Symbol;Acc:620958]
ENSRNOG00000019648	1.2705	9.05486e-06	AABR07068316.1	collagen type VI alpha 3 chain [Source:NCBI gene;Acc:367313]
ENSRNOG00000018339	1.5167	9.21359e-06	Cabp2	calcium binding protein 2 [Source:RGD Symbol;Acc:1563670]
ENSRNOG00000003736	1.05509	1.00267e-05	Col5a2	collagen type V alpha 2 chain [Source:RGD Symbol;Acc:70921]
ENSRNOG00000028015	1.17194	1.012e-05	Pf4	platelet factor 4 [Source:RGD Symbol;Acc:3305]
ENSRNOG00000012817	1.04501	1.2959e-05	Lrrc17	leucine rich repeat containing 17 [Source:RGD Symbol;Acc:1560165]
ENSRNOG00000006235	3.47817	1.36622e-05	Nell2	neural EGFL like 2 [Source:RGD Symbol;Acc:620999]
ENSRNOG00000007989	1.02169	1.46386e-05	Chst1	carbohydrate sulfotransferase 1 [Source:RGD Symbol;Acc:1308142]
ENSRNOG00000027747	1.13016	1.62033e-05	Ninl	ninein-like [Source:RGD Symbol;Acc:1306152]
ENSRNOG00000053875	1.11936	1.70152e-05	Nacad	NAC alpha domain containing [Source:RGD Symbol;Acc:1559824]
ENSRNOG00000015318	1.0361	1.76335e-05	Heyl	hes-related family bHLH transcription factor with YRPW motif-like [Source:RGD Symbol;Acc:1305022]
ENSRNOG00000007827	1.09595	1.85859e-05	Cox4i2	cytochrome c oxidase subunit 4i2 [Source:RGD Symbol;Acc:69422]
ENSRNOG00000003893	1.10273	2.06814e-05	Ccnjl	cyclin J-like [Source:RGD Symbol;Acc:1561384]
ENSRNOG00000020851	1.15458	2.06814e-05	Aplp1	amyloid beta precursor like protein 1 [Source:RGD Symbol;Acc:69257]
ENSRNOG00000038068	1.55403	2.20589e-05	Pcdh9	protocadherin 9 [Source:NCBI gene;Acc:306091]
ENSRNOG00000048961	1.13456	2.23433e-05	Bhlhe41	basic helix-loop-helix family, member e41 [Source:RGD Symbol;Acc:70900]
ENSRNOG00000011841	1.41181	2.29628e-05	Map2	microtubule-associated protein 2 [Source:RGD Symbol;Acc:3044]
ENSRNOG00000048967	1.8156	2.37898e-05	LOC688459	hypothetical protein LOC688459 [Source:RGD Symbol;Acc:1588829]
ENSRNOG00000028545	1.12956	2.43189e-05	AC141959.1
ENSRNOG00000014791	1.04746	2.73577e-05	Peg3	paternally expressed 3 [Source:RGD Symbol;Acc:2323590]
ENSRNOG00000006631	1.31295	2.82307e-05	Sema3e	semaphorin 3E [Source:RGD Symbol;Acc:1310973]
ENSRNOG00000033064	1.52304	3.08153e-05	Edil3	EGF like repeats and discoidin domains 3 [Source:RGD Symbol;Acc:1588887]
ENSRNOG00000059827	1.24889	3.08893e-05	LOC691995	hypothetical protein LOC691995 [Source:RGD Symbol;Acc:1593297]
ENSRNOG00000007923	1.63265	3.11618e-05	Cgref1	cell growth regulator with EF hand domain 1 [Source:RGD Symbol;Acc:620801]
ENSRNOG00000012098	1.49161	3.16908e-05	Adcyap1r1	ADCYAP receptor type 1 [Source:RGD Symbol;Acc:2038]
ENSRNOG00000020655	1.69922	3.46163e-05	Ucn2	urocortin 2 [Source:RGD Symbol;Acc:620765]
ENSRNOG00000011585	1.50963	4.34092e-05	Fat3	FAT atypical cadherin 3 [Source:RGD Symbol;Acc:620657]
ENSRNOG00000015259	1.73898	4.3941e-05	Pth2r	parathyroid hormone 2 receptor [Source:RGD Symbol;Acc:620612]
ENSRNOG00000051905	1.71233	4.45612e-05	Wnt2	Wnt family member 2 [Source:RGD Symbol;Acc:621346]
ENSRNOG00000010545	1.47228	6.02325e-05	Mrap2	melanocortin 2 receptor accessory protein 2 [Source:RGD Symbol;Acc:1309873]
ENSRNOG00000020028	1.03148	6.79379e-05	Pcdhb22	protocadherin beta 22 [Source:RGD Symbol;Acc:1310328]
ENSRNOG00000001156	1.01414	6.80352e-05	Msi1	musashi RNA-binding protein 1 [Source:RGD Symbol;Acc:628778]
ENSRNOG00000037621	3.09608	6.83209e-05	Spata48	spermatogenesis associated 48 [Source:RGD Symbol;Acc:1309870]
ENSRNOG00000013306	1.47763	7.60266e-05	Pcdh20	protocadherin 20 [Source:RGD Symbol;Acc:1306297]
ENSRNOG00000020013	1.30934	7.68176e-05	Psrc1	proline and serine rich coiled-coil 1 [Source:RGD Symbol;Acc:1585037]
ENSRNOG00000037339	1.29743	8.44223e-05	Siglec10	sialic acid binding Ig-like lectin 10 [Source:RGD Symbol;Acc:1307441]
ENSRNOG00000047712	1.62059	8.45931e-05	Dcx	doublecortin [Source:RGD Symbol;Acc:620670]
ENSRNOG00000001254	1.00008	8.50896e-05	Col6a2	collagen type VI alpha 2 chain [Source:RGD Symbol;Acc:1305585]
ENSRNOG00000025184	1.75986	8.94575e-05	Prss35	serine protease 35 [Source:RGD Symbol;Acc:1311282]
ENSRNOG00000022631	1.85056	9.00199e-05	Fgf5	fibroblast growth factor 5 [Source:RGD Symbol;Acc:620129]
ENSRNOG00000009835	1.39189	0.000108845	Tram1l1	translocation associated membrane protein 1-like 1 [Source:RGD Symbol;Acc:1306398]
ENSRNOG00000009867	1.19064	0.000109168	Tgfb3	transforming growth factor, beta 3 [Source:RGD Symbol;Acc:3851]
ENSRNOG00000014426	1.18809	0.000111853	Lox	lysyl oxidase [Source:RGD Symbol;Acc:3015]
ENSRNOG00000020247	1.27409	0.000144668	Cnih2	cornichon family AMPA receptor auxiliary protein 2 [Source:RGD Symbol;Acc:1304930]
ENSRNOG00000017149	1.03234	0.000145674	Fam131b	family with sequence similarity 131, member B [Source:RGD Symbol;Acc:1560653]
ENSRNOG00000038539	1.59297	0.000147625	Lrrc15	leucine rich repeat containing 15 [Source:RGD Symbol;Acc:70551]
ENSRNOG00000032472	1.35271	0.0001655	Adgrg2	adhesion G protein-coupled receptor G2 [Source:RGD Symbol;Acc:628618]
ENSRNOG00000014987	1.17388	0.000170667	Mdfi	MyoD family inhibitor [Source:RGD Symbol;Acc:1560271]
ENSRNOG00000031535	2.97414	0.000191578	Ptgdrl	prostaglandin D2 receptor-like [Source:RGD Symbol;Acc:1565108]
ENSRNOG00000021016	2.83528	0.000201021	Ntn5	netrin 5 [Source:RGD Symbol;Acc:1565197]
ENSRNOG00000028207	1.48273	0.000203208	Colgalt2	collagen beta(1-O)galactosyltransferase 2 [Source:RGD Symbol;Acc:1304702]
ENSRNOG00000029141	1.1804	0.000217604	Trabd2b	TraB domain containing 2B [Source:RGD Symbol;Acc:1586386]
ENSRNOG00000033588	1.8148	0.000227969	Siglec15	sialic acid binding Ig-like lectin 15 [Source:RGD Symbol;Acc:1565948]
ENSRNOG00000013623	3.86321	0.000239581	Amer2	APC membrane recruitment protein 2 [Source:RGD Symbol;Acc:1559605]
ENSRNOG00000022101	1.24509	0.000254249	Crabp2	cellular retinoic acid binding protein 2 [Source:RGD Symbol;Acc:62070]
ENSRNOG00000016750	1.89563	0.000289786	Cyp26a1	cytochrome P450, family 26, subfamily a, polypeptide 1 [Source:RGD Symbol;Acc:620161]
ENSRNOG00000022730	1.10409	0.000309431	Zfp57	zinc finger protein 57 [Source:RGD Symbol;Acc:1302981]
ENSRNOG00000052190	2.63496	0.000358208	AABR07072602.1
ENSRNOG00000027940	1.00093	0.000440032	Plppr3	phospholipid phosphatase related 3 [Source:RGD Symbol;Acc:727823]
ENSRNOG00000006970	1.39457	0.000443218	Ntn3	netrin 3 [Source:RGD Symbol;Acc:619811]
ENSRNOG00000004578	1.14089	0.000471499	Cthrc1	collagen triple helix repeat containing 1 [Source:RGD Symbol;Acc:628801]
ENSRNOG00000050996	1.44411	0.00049123	Kctd4	potassium channel tetramerization domain containing 4 [Source:RGD Symbol;Acc:1594637]
ENSRNOG00000036675	1.04118	0.000500378	Btbd16	BTB domain containing 16 [Source:RGD Symbol;Acc:1311454]
ENSRNOG00000008749	1.10379	0.000503417	Col5a1	collagen type V alpha 1 chain [Source:RGD Symbol;Acc:70920]
ENSRNOG00000003066	1.44397	0.000509107	Wnt9a	Wnt family member 9A [Source:RGD Symbol;Acc:1305018]
ENSRNOG00000004560	1.18978	0.000515203	Cacna1b	calcium voltage-gated channel subunit alpha1 B [Source:RGD Symbol;Acc:628852]
ENSRNOG00000061199	2.03403	0.000559202	Tcfl5	transcription factor like 5 [Source:RGD Symbol;Acc:1305899]
ENSRNOG00000058289	1.19624	0.000593917	AABR07027575.1
ENSRNOG00000036682	1.35721	0.000608558	Pycr1	pyrroline-5-carboxylate reductase 1 [Source:RGD Symbol;Acc:1307863]
ENSRNOG00000020467	1.30332	0.000621181	Nrep	neuronal regeneration related protein [Source:RGD Symbol;Acc:631411]
ENSRNOG00000027290	1.12793	0.00065123	Pcdhga7	protocadherin gamma subfamily A, 7 [Source:MGI Symbol;Acc:MGI:1935219]
ENSRNOG00000002167	2.49462	0.000674038	Dmp1	dentin matrix acidic phosphoprotein 1 [Source:RGD Symbol;Acc:2508]
ENSRNOG00000057141	1.28109	0.00067854	RGD1561730	similar to cell surface receptor FDFACT [Source:RGD Symbol;Acc:1561730]
ENSRNOG00000024688	1.74011	0.000695469	Erfe	erythroferrone [Source:RGD Symbol;Acc:1584688]
ENSRNOG00000018570	1.36233	0.000737496	C1qtnf3	C1q and TNF related 3 [Source:RGD Symbol;Acc:1305010]
ENSRNOG00000027859	1.57005	0.000763055	Tmem26	transmembrane protein 26 [Source:RGD Symbol;Acc:1309273]
ENSRNOG00000023941	1.79061	0.000781756	Fam178b	family with sequence similarity 178, member B [Source:RGD Symbol;Acc:1564591]
ENSRNOG00000029318	3.02784	0.000805847	Tyrp1	tyrosinase-related protein 1 [Source:RGD Symbol;Acc:1593266]
ENSRNOG00000010663	1.63611	0.000843456	Col6a5	collagen type VI alpha 5 chain [Source:RGD Symbol;Acc:1565804]
ENSRNOG00000050404	1.08276	0.000922131	Pmepa1	prostate transmembrane protein, androgen induced 1 [Source:RGD Symbol;Acc:1308255]
ENSRNOG00000003781	1.01807	0.000942729	Atp10b	ATPase phospholipid transporting 10B (putative) [Source:RGD Symbol;Acc:1565126]
ENSRNOG00000011292	1.02197	0.000943387	Col1a2	collagen type I alpha 2 chain [Source:RGD Symbol;Acc:621351]
ENSRNOG00000019099	1.16866	0.000957215	AABR07054578.1
ENSRNOG00000056746	1.28227	0.000968571	Tchh	trichohyalin [Source:RGD Symbol;Acc:1309635]
ENSRNOG00000049853	1.96262	0.00104997	Rtl9	retrotransposon Gag like 9 [Source:RGD Symbol;Acc:6486824]
ENSRNOG00000021521	1.54689	0.00105307	Chst5	carbohydrate sulfotransferase 5 [Source:RGD Symbol;Acc:1561144]
ENSRNOG00000011774	1.06799	0.00111812	Fblim1	filamin binding LIM protein 1 [Source:RGD Symbol;Acc:1359551]
ENSRNOG00000047080	1.22714	0.00120802	Gng4	G protein subunit gamma 4 [Source:RGD Symbol;Acc:620806]
ENSRNOG00000017286	1.93959	0.00123143	Ephx2	epoxide hydrolase 2 [Source:RGD Symbol;Acc:620732]
ENSRNOG00000020579	1.2232	0.00126069	Col7a1	collagen type VII alpha 1 chain [Source:RGD Symbol;Acc:1311417]
ENSRNOG00000005707	1.1221	0.00130393	Bfsp1	beaded filament structural protein 1 [Source:RGD Symbol;Acc:2205]
ENSRNOG00000011120	1.92345	0.00131771	Radx	RPA1 related single stranded DNA binding protein, X-linked [Source:RGD Symbol;Acc:1589413]
ENSRNOG00000049770	1.20429	0.00132688	Cryba4	crystallin, beta A4 [Source:RGD Symbol;Acc:61962]
ENSRNOG00000002701	2.07276	0.00142394	Hgd	homogentisate 1, 2-dioxygenase [Source:RGD Symbol;Acc:1308757]
ENSRNOG00000004589	1.04424	0.00158217	Galnt16	polypeptide N-acetylgalactosaminyltransferase 16 [Source:RGD Symbol;Acc:1310202]
ENSRNOG00000037435	1.2156	0.00159038	Tmem196	transmembrane protein 196 [Source:RGD Symbol;Acc:1562527]
ENSRNOG00000023561	2.83231	0.001733	Ano2	anoctamin 2 [Source:RGD Symbol;Acc:1591606]
ENSRNOG00000010832	1.01349	0.00176307	Pdgfrl	platelet-derived growth factor receptor-like [Source:RGD Symbol;Acc:1308028]
ENSRNOG00000018402	2.36984	0.00179412	Apoc2	apolipoprotein C2 [Source:RGD Symbol;Acc:2135]
ENSRNOG00000053334	1.14322	0.00184329	Stmn4	stathmin 4 [Source:RGD Symbol;Acc:69349]
ENSRNOG00000002196	1.00734	0.00184515	Ociad2	OCIA domain containing 2 [Source:RGD Symbol;Acc:2319541]
ENSRNOG00000058454	2.38154	0.00206691	LOC108353037	uncharacterized LOC108353037 [Source:RGD Symbol;Acc:11496255]
ENSRNOG00000015071	1.36103	0.00213341	Zim1	zinc finger, imprinted 1 [Source:RGD Symbol;Acc:1310930]
ENSRNOG00000003897	1.11897	0.00220403	Col1a1	collagen type I alpha 1 chain [Source:RGD Symbol;Acc:61817]
ENSRNOG00000051791	1.65568	0.0022208	AABR07042668.1
ENSRNOG00000036877	2.77771	0.00222838	Clca4l	chloride channel calcium activated 4-like [Source:RGD Symbol;Acc:1591945]
ENSRNOG00000015625	1.23253	0.00223243	MGC116202	hypothetical protein LOC688735 [Source:RGD Symbol;Acc:1585272]
ENSRNOG00000021109	1.455	0.00224898	Ccdc114	coiled-coil domain containing 114 [Source:RGD Symbol;Acc:1308141]
ENSRNOG00000015260	1.14755	0.00238183	Lpar3	lysophosphatidic acid receptor 3 [Source:RGD Symbol;Acc:620565]
ENSRNOG00000016479	1.92707	0.00248714	Plekhg4	pleckstrin homology and RhoGEF domain containing G4 [Source:RGD Symbol;Acc:1310790]
ENSRNOG00000048674	3.24935	0.00257266	AC103179.2
ENSRNOG00000008141	2.32276	0.00271538	Nppb	natriuretic peptide B [Source:RGD Symbol;Acc:3194]
ENSRNOG00000003841	1.49931	0.00294681	Kcnh1	potassium voltage-gated channel subfamily H member 1 [Source:RGD Symbol;Acc:68398]
ENSRNOG00000028624	1.16331	0.00329414	Kif26b	kinesin family member 26B [Source:RGD Symbol;Acc:1560022]
ENSRNOG00000033527	1.84245	0.00329918	Pappa1	pappalysin 1 [Source:RGD Symbol;Acc:1307742]
ENSRNOG00000011316	1.25201	0.00356209	Fam167a	family with sequence similarity 167, member A [Source:RGD Symbol;Acc:1561302]
ENSRNOG00000022899	1.18408	0.00387405	Cdk15	cyclin-dependent kinase 15 [Source:NCBI gene;Acc:301440]
ENSRNOG00000031760	1.14446	0.00401817	Fmn1	formin 1 [Source:MGI Symbol;Acc:MGI:101815]
ENSRNOG00000008855	1.43637	0.00402892	Gjb2	gap junction protein, beta 2 [Source:RGD Symbol;Acc:728891]
ENSRNOG00000021217	1.4167	0.00426849	Itga10	integrin subunit alpha 10 [Source:RGD Symbol;Acc:1305152]
ENSRNOG00000010106	1.40879	0.00427966	Faxc	failed axon connections homolog [Source:RGD Symbol;Acc:1562449]
ENSRNOG00000055185	3.18118	0.00437776	Dusp9	dual specificity phosphatase 9 [Source:RGD Symbol;Acc:1565535]
ENSRNOG00000019577	1.41224	0.00439728	Adamts19	ADAM metallopeptidase with thrombospondin type 1 motif, 19 [Source:RGD Symbol;Acc:1308359]
ENSRNOG00000028390	1.40569	0.00444203	Hhipl1	HHIP-like 1 [Source:RGD Symbol;Acc:1311698]
ENSRNOG00000021663	1.34706	0.00448406	Vxn	vexin [Source:RGD Symbol;Acc:1561849]
ENSRNOG00000001419	1.0254	0.00463147	Cldn15	claudin 15 [Source:RGD Symbol;Acc:1310678]
ENSRNOG00000016758	1.71207	0.00470965	Loxl2	lysyl oxidase-like 2 [Source:RGD Symbol;Acc:1308435]
ENSRNOG00000054588	2.18325	0.00476436	Hhla1	HERV-H LTR-associating 1 [Source:MGI Symbol;Acc:MGI:3615329]
ENSRNOG00000020105	1.04528	0.00539472	Klhl30	kelch-like family member 30 [Source:RGD Symbol;Acc:1309644]
ENSRNOG00000018905	2.68073	0.00587285	Armc4	armadillo repeat containing 4 [Source:RGD Symbol;Acc:1306933]
ENSRNOG00000057834	1.07822	0.00622942	LOC102553018	uncharacterized LOC102553018 [Source:RGD Symbol;Acc:7709092]
ENSRNOG00000004731	2.40776	0.00648551	Ano3	anoctamin 3 [Source:RGD Symbol;Acc:1308873]
ENSRNOG00000014835	2.06306	0.00693752	Il1rl1	interleukin 1 receptor-like 1 [Source:RGD Symbol;Acc:2894]
ENSRNOG00000045677	3.79888	0.0081165	Nlrp6	NLR family, pyrin domain containing 6 [Source:RGD Symbol;Acc:708549]
ENSRNOG00000036692	1.15253	0.00838146	Gcgr	glucagon receptor [Source:RGD Symbol;Acc:2669]
ENSRNOG00000018366	1.23592	0.00875571	RGD1310819	similar to putative protein (5S487) [Source:RGD Symbol;Acc:1310819]
ENSRNOG00000005246	2.12872	0.00903483	Tfap2c	transcription factor AP-2 gamma [Source:RGD Symbol;Acc:1303185]
ENSRNOG00000011424	3.72482	0.00982973	Cldn23	claudin 23 [Source:RGD Symbol;Acc:1309001]
ENSRNOG00000024536	2.22584	0.00999203	AABR07032338.1	collagen and calcium binding EGF domains 1 [Source:NCBI gene;Acc:361341]
ENSRNOG00000013196	1.22011	0.0100595	Dok5	docking protein 5 [Source:RGD Symbol;Acc:1562846]
ENSRNOG00000019068	1.98488	0.010097	Ctrb1	chymotrypsinogen B1 [Source:RGD Symbol;Acc:2444]
ENSRNOG00000038004	3.14488	0.0110779	Zfp804a	zinc finger protein 804A [Source:RGD Symbol;Acc:1305239]
ENSRNOG00000017531	2.25987	0.0120849	Akr1c3	aldo-keto reductase family 1, member C3 [Source:RGD Symbol;Acc:708428]
ENSRNOG00000043329	1.51512	0.0122084	Rnf180	ring finger protein 180 [Source:NCBI gene;Acc:685384]
ENSRNOG00000018094	1.25517	0.0125831	Sv2c	synaptic vesicle glycoprotein 2c [Source:RGD Symbol;Acc:619718]
ENSRNOG00000013330	1.39747	0.0127088	Cdhr1	cadherin-related family member 1 [Source:RGD Symbol;Acc:620420]
ENSRNOG00000004676	1.53056	0.0130113	Pak3	p21 (RAC1) activated kinase 3 [Source:RGD Symbol;Acc:3251]
ENSRNOG00000015148	2.44357	0.0134106	Erc2	ELKS/RAB6-interacting/CAST family member 2 [Source:RGD Symbol;Acc:708372]
ENSRNOG00000020622	1.38594	0.0135186	Cilp2	cartilage intermediate layer protein 2 [Source:RGD Symbol;Acc:1311157]
ENSRNOG00000059555	1.82569	0.0135273	AABR07021998.1
ENSRNOG00000010280	1.16274	0.0139676	Pde8b	phosphodiesterase 8B [Source:RGD Symbol;Acc:735041]
ENSRNOG00000015331	1.27826	0.0142185	Gdf3	growth differentiation factor 3 [Source:RGD Symbol;Acc:1564178]
ENSRNOG00000051166	1.01491	0.0165461	AABR07021503.1
ENSRNOG00000001066	2.10595	0.0166387	Itih2	inter-alpha-trypsin inhibitor heavy chain 2 [Source:RGD Symbol;Acc:1565426]
[truncated: 40 more rows]

## Sheet: Cluster 2 - High Unop and PEG
Row.names	log2FoldChange	padj	external_gene_name	description
[truncated: 200 more rows]

[truncated: 2 more sheets: Cluster 3 - High Unop, Cluster 4 - High NC]
