# Supplementary material for: Coding transcriptome analyses reveal altered functions underlying immunotolerance of PEG-fused rat sciatic nerve allografts
Source: J Neuroinflammation. 2020 Oct 2;17:287. doi: 10.1186/s12974-020-01953-8 (PMC7532577; doi:10.1186/s12974-020-01953-8)
Supplement: Supplementary file 6 — Additional file 6: Table S4. (GO_KEGG_InterPro_Clusters.xlsx). Excel tables showing (Tabs S1-S3) GO, KEGG and InterPro results for Cluster 1 (high expression in PEG); (Tabs S4-S6) GO, KEGG and InterPro results for Cluster 2 (high expression in PEG and Unop); (Tabs S7-S9) GO, KEGG and InterPro results for Cluster 3 (high expression in Unop); (Tabs S10-S12) GO, KEGG and InterPro results for Cluster 4 (high expression in NC). [file 12974_2020_1953_MOESM6_ESM.xlsx]

## Sheet: Cluster 1 BiNGO
File created with bingo (c) on Dec 18, 2019 at 1:15:39 PM
ontology: namespace
curator: bingo
Selected ontology file : bundle://123.0:1/data/GO_Biological_Process
Selected annotation file : bundle://123.0:1/data/R_norvegicus_default
Discarded evidence codes :
Overrepresentation
Selected statistical test : Hypergeometric test
Selected correction : Benjamini & Hochberg False Discovery Rate (FDR) correction
Selected significance level : 0.05
Testing option : Use whole annotation as reference set
The selected cluster :
PID1	SERPINE2	COL12A1	DMP1	STMN4	MRGPRE	ERFE	SOX2	DZIP1L	PIEZO2	FAM19A5	OLR1684	SLC6A17	AABR07007055.1	CTRB1	DLEC1	EBF4	PIMREG	TMEM82	BTC	CLDN4	LOC102553018	MAP1B	CD109	ARMC4	TYRO3	COL8A1	ATF3	ADCYAP1R1	CRABP2	HHLA1	LPAR3	THY1	ADAMTS12	PCDH17	TMTC4	NKAIN1	FLRT3	MAP2	ADAMTS19	PENK	TRPM8	SCN3B	ARSB	ABCA1	TNFSF18	NGFR	FZD3	SIGLEC15	GADD45A
GGCX	COL5A1	ITGA10	COL5A3	REEP2	COL5A2	NACAD	CNIH2	DYRK3	COLGALT2	TNFAIP6	COX4I2	HTR2B	TCHH	AABR07032338.1	TRH	ADAMTS4	FAM178B	DUSP10	GPER1	PMEPA1	ITGAV	ERC2	OIT3	ADAMTS9	EDIL3	AABR07054578.1	CFAP44	PCDHGA7	PLEKHG4	PLEKHG1	PEG3	MMP3	NAV2	TMPRSS11F	ETV4	ALDH1A3	PSRC1	MGC116202	AC141969.1	COL6A2	CDHR1	DCX	AABR07042668.1	AMTN	ITGA7	COL6A5	PAPPA1	LCT	MET
No annotations were retrieved for the following entities:
PID1	PRAG1	GALNT16	RTL9	ZC3HAV1L	AABR07042514.3	MRGPRE	ERFE	KLHL30	CLEC5A	DZIP1L	PIEZO2	BAALC	FAM3C	EPPIN	FAM19A5	AABR07030793.1	AC103179.1	AC103179.2	AABR07007055.1	RADX	PIMREG	TMEM82	SLC9B2	ARMCX4	LOC102553018	DOK5	CD109	COL8A1	HRASLS5	TRABD2B	FBN2	RGD1310819	HHLA1	FAM114A1	FBLIM1	CABP2	ADAMTS12	EFNA4	LRRC55	TMTC4	NKAIN1	TMEM26	ADGRG2	NLRP6	LOC100909671	AABR07028352.1	AABR07072759.1	FAM83D	SIGLEC15
GO-ID	p-value	corr p-value	x	n	X	N	Description	Genes in test set
7275	1.0634e-16	2.2161e-13	78	2238	194	14291	multicellular organismal development	PCSK1	DYRK3	SERPINE2	ELN	TGFB1I1	BHLHE41	HTR2B	DMP1	PLAT	MSI1	SOX2	FGF5	NPPB	CCND1	CTSL	UCN2	NCS1	NRCAM	ITGAV	ERC2	SLC18A2	PTGDRL	TNFRSF12A	IGFBP5	SPHK1	APLP1	EMP1	EBF4	WNT9A	NAV2	ALDH1A3	TUBB2B	MYCN	LOX	MAP1B	DCX	AMTN	MET	ADCYAP1R1	CRABP2	COL11A1	NTM
32502	8.6157e-16	8.9776e-13	81	2478	194	14291	developmental process	PCSK1	DYRK3	SERPINE2	ELN	TGFB1I1	BHLHE41	HTR2B	DMP1	PLAT	MSI1	SOX2	FGF5	NPPB	CCND1	CTSL	UCN2	NCS1	NRCAM	ITGAV	ERC2	SLC18A2	PTGDRL	TNFRSF12A	IGFBP5	SPHK1	APLP1	EMP1	EBF4	WNT9A	NAV2	BTC	ALDH1A3	TUBB2B	MYCN	LOX	MAP1B	DCX	AMTN	MET	ATF3	ADCYAP1R1	CRABP2
22610	7.0668e-14	3.6818e-11	32	481	194	14291	biological adhesion	COL11A1	NTM	COL12A1	THY1	PCDHB22	THBS2	THBS1	PCDH17	SRPX2	GPNMB	FLRT3	GPC1	NRCAM	ITGAV	CGREF1	PCDHGA7	TNFRSF12A	PCDH9	PCDH20	DCBLD2	NELL2	MYCN	COL5A1	ITGA10	COL5A3	CDHR1	TYRO3	AMTN	ITGA7	DCHS1	FAT3	CD24
7155	7.0668e-14	3.6818e-11	32	481	194	14291	cell adhesion	COL11A1	NTM	COL12A1	THY1	PCDHB22	THBS2	THBS1	PCDH17	SRPX2	GPNMB	FLRT3	GPC1	NRCAM	ITGAV	CGREF1	PCDHGA7	TNFRSF12A	PCDH9	PCDH20	DCBLD2	NELL2	MYCN	COL5A1	ITGA10	COL5A3	CDHR1	TYRO3	AMTN	ITGA7	DCHS1	FAT3	CD24
48856	2.2206e-13	9.2556e-11	69	2087	194	14291	anatomical structure development	PCSK1	DYRK3	SERPINE2	ELN	TGFB1I1	BHLHE41	HTR2B	DMP1	PLAT	MSI1	SOX2	FGF5	NPPB	CCND1	CTSL	UCN2	NCS1	NRCAM	ITGAV	ERC2	TNFRSF12A	IGFBP5	SPHK1	APLP1	EMP1	NAV2	ALDH1A3	TUBB2B	MYCN	LOX	MAP1B	DCX	AMTN	MET	CRABP2	COL11A1	NTM	LRRC17	LRP4	CRYBA4	ALOX12	THY1
48731	3.9088e-13	1.3576e-10	65	1908	194	14291	system development	PCSK1	DYRK3	SERPINE2	ELN	TGFB1I1	BHLHE41	HTR2B	DMP1	PLAT	MSI1	SOX2	FGF5	NPPB	CCND1	CTSL	UCN2	NCS1	NRCAM	ITGAV	ERC2	TNFRSF12A	IGFBP5	SPHK1	APLP1	EMP1	NAV2	ALDH1A3	TUBB2B	MYCN	LOX	MAP1B	DCX	AMTN	MET	COL11A1	NTM	LRRC17	LRP4	CRYBA4	ALOX12	THY1	NREP
48545	2.5244e-09	7.5156e-07	23	385	194	14291	response to steroid hormone stimulus	PCSK1	ADCYAP1R1	TGFB3	PTPRN	SPHK1	NTM	MMP3	CACNA1B	PLAT	TRH	THBS1	CACNA1G	FOSL1	COL1A1	CLDN4	CCND1	LOX	CTSL	UCN2	MAP1B	CD24	LCT	ARSB
43062	2.9794e-09	7.7614e-07	13	110	194	14291	extracellular structure organization	ELN	COL11A1	APLP1	LRP4	DMP1	COL1A1	COL1A2	LOX	COL5A1	MAP1B	COL5A2	DRD2	ERC2
32501	5.7918e-09	1.3411e-06	96	4261	194	14291	multicellular organismal process	PCSK1	DYRK3	SERPINE2	ELN	TGFB1I1	BHLHE41	HTR2B	DMP1	PLAT	MSI1	TRH	SOX2	FGF5	NPPB	CCND1	CTSL	UCN2	NCS1	NRCAM	ITGAV	ERC2	SLC18A2	PTGDRL	OLR1684	TNFRSF12A	IGFBP5	SPHK1	CTRB1	APLP1	MMP3	EMP1	EBF4	WNT9A	NAV2	MMP11	ALDH1A3	TUBB2B	MYCN	MMP16	LOX	MAP1B	CDHR1
9719	1.2026e-08	2.4883e-06	31	725	194	14291	response to endogenous stimulus	PCSK1	ADCYAP1R1	PTPRN	NTM	CACNA1B	PLAT	MSI1	TRH	THBS1	CACNA1G	NPPB	CCND1	CTSL	UCN2	DRD2	ARSB	SLC18A2	TGFB3	SPHK1	GCGR	CTRB1	MMP3	FOSL1	COL1A1	CLDN4	LOX	MAP1B	REN	CD24	LCT	MET
48513	1.3134e-08	2.4883e-06	47	1463	194	14291	organ development	PCSK1	DYRK3	ELN	TGFB1I1	COL11A1	NTM	LRRC17	HTR2B	LRP4	DMP1	CRYBA4	PLAT	MSI1	ALOX12	THY1	THBS1	SOX2	NPPB	GPNMB	CCND1	CTSL	UCN2	ITGAV	DRD2	WNT2	NGFR	FZD3	IGFBP5	PCDH9	TGFB3	SPHK1	APLP1	EMP1	CELA1	SYNJ2	COL1A1	ALDH1A3	GJB2	COL1A2	MYCN	LOX	COL5A1
9725	1.7654e-08	3.0659e-06	29	655	194	14291	response to hormone stimulus	PCSK1	ADCYAP1R1	PTPRN	NTM	CACNA1B	PLAT	MSI1	TRH	THBS1	CACNA1G	NPPB	CCND1	CTSL	UCN2	ARSB	TGFB3	SPHK1	GCGR	CTRB1	MMP3	FOSL1	COL1A1	CLDN4	LOX	MAP1B	REN	CD24	LCT	MET
6928	4.4314e-08	7.1038e-06	20	343	194	14291	cellular component movement	NGFR	TNFRSF12A	HTR2B	PLAT	ALOX12	THBS1	NTN3	TUBB2B	SRPX2	FAP	COL5A1	DCX	NRCAM	ITGAV	CD24	DRD2	MYH10	MET	PF4	CTHRC1
30199	6.3303e-08	9.4231e-06	6	17	194	14291	collagen fibril organization	COL1A1	COL1A2	LOX	COL5A1	COL11A1	COL5A2
45595	1.1911e-07	1.6548e-05	24	512	194	14291	regulation of cell differentiation	NGFR	SERPINE2	TNFRSF12A	TGFB3	TGFB1I1	SPHK1	NTM	LRRC17	CELA1	ALOX12	THY1	NREP	SOX2	BTC	CCND1	UCN2	MAP1B	NCS1	ITGAV	CD24	DRD2	MET	PF4	CD276
50793	1.5343e-07	1.9778e-05	29	724	194	14291	regulation of developmental process	SERPINE2	TGFB1I1	NTM	LRRC17	DMP1	ALOX12	THY1	NREP	THBS2	THBS1	SOX2	CCND1	UCN2	NCS1	ITGAV	DRD2	WNT2	CD276	NGFR	TNFRSF12A	TGFB3	SPHK1	CELA1	BTC	MAP1B	ITGA7	CD24	MET	PF4
9611	1.6134e-07	1.9778e-05	22	444	194	14291	response to wounding	NGFR	PCSK1	TGFB3	SPHK1	EPHX2	MMP3	CELA1	NREP	THBS1	DCBLD2	SOX2	NPPB	LOX	COL5A1	UCN2	MAP1B	CHST1	CD24	DRD2	MET	F2RL2	PF4
7399	1.7836e-07	2.065e-05	34	952	194	14291	nervous system development	PCSK1	SERPINE2	NTM	BHLHE41	LRP4	THY1	NREP	NTN3	SOX2	FGF5	ZFP57	MAP2	CTSL	NCS1	NRCAM	SCN3B	DRD2	ERC2	ARSB	NGFR	FZD3	TNFRSF12A	PCDH9	SPHK1	APLP1	SYNJ2	NAV2	PLXDC1	ALDH1A3	TUBB2B	MAP1B	DCX	CD24	MET
30198	4.14e-07	4.5409e-05	9	70	194	14291	extracellular matrix organization	COL1A1	COL1A2	LOX	COL5A1	ELN	COL11A1	APLP1	COL5A2	DMP1
51128	9.8777e-07	0.00010293	22	494	194	14291	regulation of cellular component organization	NGFR	SERPINE2	TNFRSF12A	TGFB3	ELN	TGFB1I1	SPHK1	NTM	THY1	THBS2	BTC	PSRC1	FAP	COL5A1	MAP2	MAP1B	APOC2	NCS1	ITGA7	CD24	DRD2	MET
30154	1.8148e-06	0.0001801	39	1303	194	14291	cell differentiation	PCSK1	ADCYAP1R1	DYRK3	SERPINE2	TGFB1I1	COL11A1	NTM	HTR2B	LRP4	MSI1	THY1	NREP	NTN3	SOX2	FGF5	GPNMB	CCND1	MAP2	CTSL	NCS1	NRCAM	ITGAV	DRD2	WNT2	NGFR	TNFRSF12A	IGFBP5	SPHK1	EMP1	BTC	COL1A1	TUBB2B	MAP1B	DCX	REN	CD24	MET	ATF3	FRK
9888	2.1353e-06	0.00020227	23	559	194	14291	tissue development	NGFR	IGFBP5	ELN	TGFB1I1	COL11A1	HTR2B	EMP1	LRP4	DMP1	MSI1	ALOX12	COL1A1	ALDH1A3	COL1A2	MYCN	GPNMB	CCND1	COL5A1	CTSL	UCN2	COL5A2	AMTN	MET
16337	2.3877e-06	0.00021634	14	225	194	14291	cell-cell adhesion	PCDHGA7	PCDH9	PCDH20	COL11A1	THY1	PCDHB22	PCDH17	SRPX2	MYCN	CDHR1	DCHS1	FAT3	NRCAM	CD24
48869	3.4009e-06	0.00029531	39	1337	194	14291	cellular developmental process	PCSK1	ADCYAP1R1	DYRK3	SERPINE2	TGFB1I1	COL11A1	NTM	HTR2B	LRP4	MSI1	THY1	NREP	NTN3	SOX2	FGF5	GPNMB	CCND1	MAP2	CTSL	NCS1	NRCAM	ITGAV	DRD2	WNT2	NGFR	TNFRSF12A	IGFBP5	SPHK1	EMP1	BTC	COL1A1	TUBB2B	MAP1B	DCX	REN	CD24	MET	ATF3	FRK
48523	3.9929e-06	0.00033285	42	1504	194	14291	negative regulation of cellular process	ADCYAP1R1	SERPINE2	TGFB1I1	NTM	LRRC17	HTR2B	LRP4	PLAT	ALOX12	THY1	TRH	THBS1	SOX2	NPPB	IL1RL1	ZFP57	CCND1	MAP2	UCN2	ITGAV	PDE8B	DRD2	CD276	NGFR	CGREF1	IGFBP5	GADD45A	TGFB3	SPHK1	HMGA2	CELA1	DCBLD2	BTC	FOSL1	COL1A1	PSRC1	FAP	MAP1B	APOC2	CD24	MET	PF4
16477	4.17e-06	0.00033424	14	236	194	14291	cell migration	TNFRSF12A	HTR2B	PLAT	THBS1	TUBB2B	FAP	COL5A1	DCX	ITGAV	CD24	DRD2	MET	PF4	CTHRC1
51674	5.2532e-06	0.00038994	15	275	194	14291	localization of cell	TNFRSF12A	HTR2B	PLAT	THBS1	TUBB2B	SRPX2	FAP	COL5A1	DCX	ITGAV	CD24	DRD2	MET	PF4	CTHRC1
48870	5.2532e-06	0.00038994	15	275	194	14291	cell motility	TNFRSF12A	HTR2B	PLAT	THBS1	TUBB2B	SRPX2	FAP	COL5A1	DCX	ITGAV	CD24	DRD2	MET	PF4	CTHRC1
32963	5.7517e-06	0.00038994	5	20	194	14291	collagen metabolic process	COL1A1	MMP11	MMP16	COL5A1	MMP3
60348	5.779e-06	0.00038994	10	121	194	14291	bone development	SOX2	COL1A1	GPNMB	IGFBP5	TGFB3	COL11A1	LRRC17	COL5A2	DMP1	ALOX12
51094	5.8004e-06	0.00038994	17	350	194	14291	positive regulation of developmental process	NGFR	SERPINE2	TNFRSF12A	TGFB3	TGFB1I1	SPHK1	ALOX12	THBS2	THBS1	BTC	UCN2	MAP1B	DRD2	WNT2	MET	PF4	CD276
35467	6.8186e-06	0.00044406	13	213	194	14291	negative regulation of signaling pathway	NGFR	IGFBP5	TGFB3	TGFB1I1	HTR2B	HMGA2	LRP4	THY1	THBS1	SOX2	IL1RL1	CCND1	DRD2
44259	7.4662e-06	0.0004715	5	21	194	14291	multicellular organismal macromolecule metabolic process	COL1A1	MMP11	MMP16	COL5A1	MMP3
10033	7.8664e-06	0.00048216	35	1177	194	14291	response to organic substance	PCSK1	ADCYAP1R1	PTPRN	NTM	CACNA1B	PLAT	MSI1	ALOX12	TRH	THBS1	CACNA1G	SOX2	NPPB	DUSP10	CCND1	CTSL	UCN2	DRD2	ARSB	SLC18A2	TGFB3	SPHK1	GCGR	CTRB1	MMP3	FOSL1	COL1A1	CLDN4	LOX	MAP1B	COL6A2	REN	CD24	LCT	MET
48519	9.7383e-06	0.00057984	44	1668	194	14291	negative regulation of biological process	ADCYAP1R1	SERPINE2	TGFB1I1	NTM	LRRC17	HTR2B	LRP4	PLAT	ALOX12	THY1	TRH	THBS2	THBS1	SOX2	NPPB	IL1RL1	ZFP57	CCND1	MAP2	UCN2	NCS1	ITGAV	PDE8B	DRD2	CD276	NGFR	CGREF1	IGFBP5	GADD45A	TGFB3	SPHK1	HMGA2	CELA1	DCBLD2	BTC	FOSL1	COL1A1	PSRC1	FAP	MAP1B	APOC2	CD24
42493	1.2266e-05	0.00071005	18	410	194	14291	response to drug	ABCA1	PCSK1	ADCYAP1R1	FZD3	HTR2B	THBS1	FOSL1	NPPB	ALDH1A3	CCND1	LOX	UCN2	MAP1B	APOC2	REN	DRD2	LCT	MET
65008	1.4588e-05	0.00081496	39	1422	194	14291	regulation of biological quality	PCSK1	DYRK3	CRABP2	ELN	BHLHE41	HTR2B	LPAR3	PLAT	ALOX12	THBS2	CACNA1G	NPPB	UCN2	ITGAV	TRPM8	DRD2	ERC2	SLC18A2	PTGDRL	ABCA1	CGREF1	SYT4	TNFRSF12A	TGFB3	SPHK1	EPHX2	EMP1	DCBLD2	CYP26A1	ALDH1A3	COL1A2	PSRC1	MAP1B	APOC2	ITGA7	REN	CD24	F2RL2	PF4
51130	1.486e-05	0.00081496	13	229	194	14291	positive regulation of cellular component organization	NGFR	SERPINE2	TNFRSF12A	TGFB3	TGFB1I1	SPHK1	THBS2	BTC	PSRC1	MAP1B	CD24	DRD2	MET
1503	1.5984e-05	0.00085412	9	108	194	14291	ossification	SOX2	COL1A1	GPNMB	IGFBP5	TGFB3	COL11A1	COL5A2	DMP1	ALOX12
42127	1.7102e-05	0.00089103	24	680	194	14291	regulation of cell proliferation	GUCY2C	NGFR	IGFBP5	TGFB3	SPHK1	HTR2B	CELA1	ALOX12	THY1	THBS1	SOX2	BTC	FOSL1	FGF5	NPPB	MYCN	CCND1	UCN2	ITGAV	CD24	DRD2	WNT2	ATF3	CD276
9653	1.82e-05	0.00089269	29	920	194	14291	anatomical structure morphogenesis	CRABP2	ELN	TGFB1I1	COL11A1	HTR2B	LRP4	PLAT	THY1	NREP	THBS1	CACNA1G	NTN3	NPPB	CCND1	UCN2	NRCAM	ITGAV	DRD2	NGFR	TGFB3	CELA1	COL1A1	ALDH1A3	COL1A2	MYCN	COL5A1	MAP1B	COL5A2	AMTN
43588	1.8652e-05	0.00089269	5	25	194	14291	skin development	COL1A1	NGFR	COL1A2	COL5A1	COL5A2
44236	1.8652e-05	0.00089269	5	25	194	14291	multicellular organismal metabolic process	COL1A1	MMP11	MMP16	COL5A1	MMP3
10646	1.9043e-05	0.00089269	32	1072	194	14291	regulation of cell communication	TGFB1I1	BHLHE41	CACNA1B	HTR2B	LRP4	LPAR3	PLAT	THY1	TRH	THBS1	SOX2	IL1RL1	CCND1	UCN2	TBC1D30	ITGAV	PDE8B	DRD2	WNT2	NGFR	PLEKHG4	PLEKHG1	IGFBP5	TGFB3	PLK2	SPHK1	HMGA2	DUSP9	MAP1B	REN	CD24	MET
60284	1.9298e-05	0.00089269	14	270	194	14291	regulation of cell development	NGFR	SERPINE2	TNFRSF12A	TGFB3	TGFB1I1	SPHK1	NTM	THY1	NREP	MAP1B	NCS1	CD24	DRD2	MET
51047	1.9704e-05	0.00089269	10	139	194	14291	positive regulation of secretion	BTC	PCSK1	TGFB3	SPHK1	NCS1	CACNA1B	HTR2B	TRH	DRD2	CACNA1G
51239	2.1936e-05	0.00097263	31	1029	194	14291	regulation of multicellular organismal process	SERPINE2	TGFB1I1	NTM	LRRC17	BHLHE41	CACNA1B	HTR2B	DMP1	PLAT	ALOX12	THY1	NREP	THBS2	THBS1	CCND1	UCN2	NCS1	DRD2	WNT2	PTGDRL	CD276	NGFR	TNFRSF12A	TGFB3	SPHK1	BTC	MAP1B	APOC2	CD24	MET	PF4
22603	2.4637e-05	0.0010696	14	276	194	14291	regulation of anatomical structure morphogenesis	NGFR	TNFRSF12A	TGFB3	TGFB1I1	SPHK1	THY1	THBS2	THBS1	UCN2	MAP1B	ITGA7	WNT2	MET	PF4
40011	2.9425e-05	0.0012515	15	318	194	14291	locomotion	TNFRSF12A	HTR2B	PLAT	THBS1	TUBB2B	SRPX2	FAP	COL5A1	DCX	ITGAV	CD24	DRD2	MET	PF4	CTHRC1
9743	3.2522e-05	0.0013469	9	118	194	14291	response to carbohydrate stimulus	PCSK1	CTSL	MAP1B	PTPRN	COL6A2	TRH	LCT	MET	THBS1
45597	3.2962e-05	0.0013469	13	247	194	14291	positive regulation of cell differentiation	NGFR	SERPINE2	TNFRSF12A	TGFB3	TGFB1I1	ALOX12	BTC	UCN2	MAP1B	DRD2	MET	PF4	CD276
10720	4.099e-05	0.0016427	8	94	194	14291	positive regulation of cell development	NGFR	SERPINE2	TNFRSF12A	TGFB3	MAP1B	TGFB1I1	DRD2	MET
31344	4.5042e-05	0.0017711	10	153	194	14291	regulation of cell projection organization	NGFR	SERPINE2	TNFRSF12A	TGFB3	MAP1B	SPHK1	NTM	NCS1	THY1	MET
51960	4.774e-05	0.0018114	13	256	194	14291	regulation of nervous system development	NGFR	SERPINE2	TNFRSF12A	SPHK1	NTM	THY1	NREP	THBS2	MAP1B	NCS1	CD24	DRD2	MET
51590	4.7805e-05	0.0018114	3	6	194	14291	positive regulation of neurotransmitter transport	SPHK1	CACNA1B	DRD2
31214	5.5834e-05	0.0020778	5	31	194	14291	biomineral formation	COL1A1	GPNMB	AMTN	DMP1	ALOX12
48522	5.7911e-05	0.002086	44	1793	194	14291	positive regulation of cellular process	PCSK1	ADCYAP1R1	SERPINE2	TGFB1I1	RNF180	CACNA1B	HTR2B	DMP1	LPAR3	ALOX12	THY1	TRH	THBS2	THBS1	NPAS2	CACNA1G	SOX2	FGF5	CCND1	UCN2	NCS1	ITGAV	DRD2	WNT2	CD276	ABCA1	NGFR	TNFRSF12A	TGFB3	PLK2	SPHK1	CTRB1	CELA1	BTC	FOSL1	ALDH1A3	MYCN	PSRC1	MAP1B	APOC2	CD24	MET
10975	5.8056e-05	0.002086	9	127	194	14291	regulation of neuron projection development	NGFR	SERPINE2	TNFRSF12A	MAP1B	SPHK1	NTM	NCS1	THY1	MET
45664	6.5873e-05	0.0023268	11	193	194	14291	regulation of neuron differentiation	NGFR	SERPINE2	TNFRSF12A	MAP1B	SPHK1	NTM	NCS1	THY1	NREP	CD24	MET
1568	6.9018e-05	0.0023972	11	194	194	14291	blood vessel development	COL1A1	COL1A2	LOX	COL5A1	ELN	SPHK1	PLAT	ITGAV	THY1	WNT2	THBS1
51049	7.238e-05	0.0024667	19	513	194	14291	regulation of transport	RAB3B	PCSK1	ADCYAP1R1	TGFB3	SPHK1	CACNA1B	HTR2B	LPAR3	THY1	TRH	THBS1	CACNA1G	BTC	UCN2	APOC2	NCS1	ITGAV	PDE8B	DRD2
10648	7.3387e-05	0.0024667	13	267	194	14291	negative regulation of cell communication	NGFR	IGFBP5	TGFB3	TGFB1I1	HTR2B	HMGA2	LRP4	THY1	THBS1	SOX2	IL1RL1	CCND1	DRD2
1501	8.5262e-05	0.0027779	12	234	194	14291	skeletal system development	SOX2	COL1A1	COL1A2	MYCN	GPNMB	IGFBP5	TGFB3	COL11A1	LRRC17	COL5A2	DMP1	ALOX12
51050	8.5309e-05	0.0027779	13	271	194	14291	positive regulation of transport	PCSK1	ADCYAP1R1	TGFB3	SPHK1	CACNA1B	HTR2B	LPAR3	THY1	TRH	CACNA1G	BTC	NCS1	DRD2
51046	9.1875e-05	0.0029195	13	273	194	14291	regulation of secretion	RAB3B	PCSK1	TGFB3	SPHK1	CACNA1B	HTR2B	TRH	CACNA1G	BTC	UCN2	NCS1	PDE8B	DRD2
50767	9.246e-05	0.0029195	12	236	194	14291	regulation of neurogenesis	NGFR	SERPINE2	TNFRSF12A	MAP1B	SPHK1	NTM	NCS1	THY1	NREP	CD24	DRD2	MET
1944	9.9146e-05	0.0030839	11	202	194	14291	vasculature development	COL1A1	COL1A2	LOX	COL5A1	ELN	SPHK1	PLAT	ITGAV	THY1	WNT2	THBS1
6950	0.00010942	0.0033533	38	1501	194	14291	response to stress	PCSK1	ADCYAP1R1	PTPRN	TGFB1I1	PLAT	NREP	TRH	THBS1	SOX2	NPPB	IL1RL1	CCND1	CTSL	UCN2	PENK	TRPM8	DRD2	NGFR	GADD45A	TGFB3	SPHK1	EPHX2	MMP3	PYCR1	CELA1	DCBLD2	FOSL1	COL1A1	LOX	COL5A1	MAP1B	CHST1	REN	CD24	LCT	MET	F2RL2	PF4
65007	0.00011747	0.0035479	100	5482	194	14291	biological regulation	RAB3B	SERPINE2	DMP1	PLAT	SOX2	FGF5	NPPB	CCND1	TBC1D30	PDE8B	KCNH1	IGFBP5	CTRB1	APLP1	EBF4	BTC	MYCN	MAP1B	ATF3	ADCYAP1R1	CRABP2	NTM	RNF180	CACNA1B	LPAR3	ALOX12	THY1	NREP	NPAS2	CACNA1G	ZFP57	MAP2	TRPM8	DRD2	SRGAP1	WNT2	GRIA3	CD276	ABCA1	NGFR	SYT4	TFAP2C
16055	0.0001227	0.0036528	7	82	194	14291	Wnt receptor signaling pathway	FZD3	CCND1	TGFB1I1	CELA1	WNT9A	DRD2	WNT2
31346	0.00013248	0.0038885	7	83	194	14291	positive regulation of cell projection organization	NGFR	SERPINE2	TNFRSF12A	TGFB3	MAP1B	SPHK1	MET
7416	0.00013453	0.0038939	4	20	194	14291	synapse assembly	MAP1B	LRP4	DRD2	ERC2
7417	0.00014724	0.0042034	16	409	194	14291	central nervous system development	NGFR	PCSK1	FZD3	PCDH9	SPHK1	NTM	APLP1	SYNJ2	PLXDC1	SOX2	ALDH1A3	MAP1B	NRCAM	DRD2	MET	ARSB
7154	0.00015211	0.0042435	19	543	194	14291	cell communication	LRRC15	SYT4	SPHK1	MMP3	PLAT	THBS2	FOSL1	COL1A1	GJB2	SH3PXD2A	CTSL	GPC1	NRCAM	CD24	DRD2	ERC2	WNT2	MET	SLC18A2
48145	0.00015272	0.0042435	5	38	194	14291	regulation of fibroblast proliferation	BTC	NGFR	UCN2	SPHK1	THY1
90066	0.00016211	0.0044453	13	289	194	14291	regulation of anatomical structure size	CGREF1	TNFRSF12A	TGFB3	ELN	SPHK1	HTR2B	EMP1	ALOX12	DCBLD2	CACNA1G	NPPB	PSRC1	MAP1B
10035	0.00016779	0.0045412	14	330	194	14291	response to inorganic substance	PCSK1	PTPRN	SPHK1	HTR2B	THBS1	FOSL1	COL1A1	NPPB	CCND1	MAP1B	DRD2	LCT	MET	GRIA3
9605	0.00023064	0.0061623	19	561	194	14291	response to external stimulus	ABCA1	NGFR	PCSK1	SPHK1	COL11A1	CTRB1	MMP3	BHLHE41	THBS1	FOSL1	COL1A1	CCND1	GGCX	CTSL	MAP1B	DRD2	LCT	ARSB	PF4
7156	0.00024271	0.0064025	8	121	194	14291	homophilic cell adhesion	PCDHGA7	PCDH9	PCDH20	CDHR1	DCHS1	FAT3	PCDHB22	PCDH17
51789	0.00025677	0.0066888	8	122	194	14291	response to protein stimulus	PCSK1	ADCYAP1R1	CCND1	CTSL	MAP1B	SPHK1	ALOX12	MET
35466	0.00028151	0.0071734	25	865	194	14291	regulation of signaling pathway	TGFB1I1	HTR2B	LRP4	LPAR3	THY1	NREP	THBS1	SOX2	IL1RL1	CCND1	TBC1D30	ITGAV	DRD2	WNT2	NGFR	PLEKHG4	PLEKHG1	IGFBP5	TGFB3	PLK2	HMGA2	DUSP9	REN	CD24	MET
43627	0.00028226	0.0071734	10	191	194	14291	response to estrogen stimulus	ADCYAP1R1	CCND1	TGFB3	MAP1B	PTPRN	NTM	MMP3	CD24	LCT	ARSB
51480	0.00028689	0.0072034	8	124	194	14291	cytosolic calcium ion homeostasis	UCN2	HTR2B	LPAR3	ITGAV	CD24	DRD2	PTGDRL	CACNA1G
8361	0.00029431	0.0073017	10	192	194	14291	regulation of cell size	NPPB	CGREF1	PSRC1	TNFRSF12A	TGFB3	MAP1B	SPHK1	EMP1	ALOX12	DCBLD2
48518	0.00030252	0.0073425	45	1986	194	14291	positive regulation of biological process	PCSK1	ADCYAP1R1	SERPINE2	TGFB1I1	RNF180	CACNA1B	HTR2B	DMP1	LPAR3	ALOX12	THY1	TRH	THBS2	THBS1	NPAS2	CACNA1G	SOX2	FGF5	CCND1	UCN2	NCS1	ITGAV	DRD2	WNT2	PTGDRL	CD276	ABCA1	NGFR	TNFRSF12A	TGFB3	PLK2	SPHK1	CTRB1	CELA1	BTC	FOSL1	ALDH1A3	MYCN	PSRC1	MAP1B	APOC2	CD24
32844	0.000303	0.0073425	8	125	194	14291	regulation of homeostatic process	BTC	ADCYAP1R1	UCN2	HTR2B	ALOX12	THY1	CD24	DRD2
9749	0.00030754	0.0073669	7	95	194	14291	response to glucose stimulus	PCSK1	CTSL	PTPRN	COL6A2	TRH	MET	THBS1
45787	0.00034131	0.008083	6	69	194	14291	positive regulation of cell cycle	BTC	FOSL1	CCND1	SPHK1	DRD2	MET
9636	0.00037212	0.0086166	7	98	194	14291	response to toxin	GUCY2C	MAP1B	EPHX2	CTRB1	DRD2	SLC18A2	GRIA3
10769	0.00037212	0.0086166	7	98	194	14291	regulation of cell morphogenesis involved in differentiation	NGFR	TNFRSF12A	TGFB3	MAP1B	TGFB1I1	THY1	MET
8284	0.00039308	0.0088716	15	402	194	14291	positive regulation of cell proliferation	NGFR	SPHK1	HTR2B	ALOX12	BTC	FGF5	MYCN	CCND1	UCN2	ITGAV	CD24	DRD2	WNT2	ATF3	CD276
45859	0.00039415	0.0088716	12	276	194	14291	regulation of protein kinase activity	CCND1	GADD45A	TGFB3	SPHK1	HTR2B	LPAR3	THY1	CD24	DRD2	DUSP9	MET	THBS1
9746	0.0003959	0.0088716	7	99	194	14291	response to hexose stimulus	PCSK1	CTSL	PTPRN	COL6A2	TRH	MET	THBS1
34284	0.00042089	0.0093312	7	100	194	14291	response to monosaccharide stimulus	PCSK1	CTSL	PTPRN	COL6A2	TRH	MET	THBS1
30574	0.00049511	0.010847	3	12	194	14291	collagen catabolic process	MMP11	MMP16	MMP3
22008	0.00049969	0.010847	19	597	194	14291	neurogenesis	NGFR	PCSK1	SERPINE2	TNFRSF12A	SPHK1	NTM	THY1	NREP	NTN3	FGF5	TUBB2B	MAP2	MAP1B	NCS1	DCX	NRCAM	CD24	DRD2	MET
48146	0.00052225	0.011067	4	28	194	14291	positive regulation of fibroblast proliferation	BTC	NGFR	UCN2	SPHK1
6874	0.00052402	0.011067	9	170	194	14291	cellular calcium ion homeostasis	UCN2	HTR2B	LPAR3	ITGAV	TRPM8	CD24	DRD2	PTGDRL	CACNA1G
51093	0.00052572	0.011067	11	245	194	14291	negative regulation of developmental process	SOX2	NGFR	CCND1	TGFB1I1	LRRC17	ITGAV	THY1	CD24	THBS2	THBS1	PF4
51924	0.00053606	0.011171	6	75	194	14291	regulation of calcium ion transport	ADCYAP1R1	NCS1	LPAR3	THY1	DRD2	CACNA1G
10757	0.0005451	0.011247	2	3	194	14291	negative regulation of plasminogen activation	SERPINE2	THBS1
22604	0.00056091	0.01146	8	137	194	14291	regulation of cell morphogenesis	NGFR	TNFRSF12A	TGFB3	MAP1B	TGFB1I1	ITGA7	THY1	MET
32535	0.00060172	0.012061	11	249	194	14291	regulation of cellular component size	NPPB	CGREF1	PSRC1	TNFRSF12A	TGFB3	MAP1B	ELN	SPHK1	EMP1	ALOX12	DCBLD2
50794	0.00060188	0.012061	86	4715	194	14291	regulation of cellular process	RAB3B	PCSK1	SERPINE2	PTPRN	ELN	TGFB1I1	BHLHE41	HTR2B	DMP1	PLAT	TRH	SOX2	FGF5	NPPB	CCND1	UCN2	NCS1	TBC1D30	ITGAV	PDE8B	TEAD2	KCNH1	PLEKHG4	PLEKHG1	TNFRSF12A	IGFBP5	SPHK1	CTRB1	APLP1	EBF4	DUSP9	ETV4	BTC	ALDH1A3	MYCN	PSRC1	MAP1B	ITGA7	MET	ATF3	GUCY2C	ADCYAP1R1
55074	0.00061991	0.012285	9	174	194	14291	calcium ion homeostasis	UCN2	HTR2B	LPAR3	ITGAV	TRPM8	CD24	DRD2	PTGDRL	CACNA1G
32879	0.00062486	0.012285	21	707	194	14291	regulation of localization	RAB3B	PCSK1	ADCYAP1R1	IGFBP5	TGFB3	SPHK1	CACNA1B	HTR2B	LPAR3	ALOX12	THY1	TRH	THBS1	CACNA1G	BTC	UCN2	APOC2	NCS1	ITGAV	PDE8B	DRD2
43549	0.00063156	0.012301	12	291	194	14291	regulation of kinase activity	CCND1	GADD45A	TGFB3	SPHK1	HTR2B	LPAR3	THY1	CD24	DRD2	DUSP9	MET	THBS1
7204	0.00066944	0.012918	7	108	194	14291	elevation of cytosolic calcium ion concentration	UCN2	HTR2B	LPAR3	ITGAV	CD24	DRD2	CACNA1G
70848	0.00067822	0.012966	5	52	194	14291	response to growth factor stimulus	SOX2	COL1A1	TGFB3	MET	THBS1
21983	0.00068436	0.012966	4	30	194	14291	pituitary gland development	SOX2	PCSK1	ALDH1A3	DRD2
9887	0.00070289	0.013197	16	471	194	14291	organ morphogenesis	NGFR	TGFB3	TGFB1I1	COL11A1	HTR2B	LRP4	CELA1	THY1	COL1A1	ALDH1A3	COL1A2	MYCN	CCND1	COL5A1	COL5A2	AMTN
43405	0.00078813	0.014665	7	111	194	14291	regulation of MAP kinase activity	TGFB3	HTR2B	LPAR3	CD24	DUSP9	MET	THBS1
1578	0.00080293	0.014808	3	14	194	14291	microtubule bundle formation	PSRC1	MAP2	MAP1B
6875	0.00085489	0.015428	9	182	194	14291	cellular metal ion homeostasis	UCN2	HTR2B	LPAR3	ITGAV	TRPM8	CD24	DRD2	PTGDRL	CACNA1G
50769	0.00086201	0.015428	6	82	194	14291	positive regulation of neurogenesis	NGFR	SERPINE2	TNFRSF12A	MAP1B	DRD2	MET
43406	0.00086201	0.015428	6	82	194	14291	positive regulation of MAP kinase activity	TGFB3	HTR2B	LPAR3	CD24	MET	THBS1
9628	0.00086613	0.015428	15	434	194	14291	response to abiotic stimulus	NGFR	SERPINE2	TGFB1I1	COL11A1	HTR2B	TRH	THBS1	FOSL1	COL1A1	CCND1	MAP1B	DCX	TRPM8	DRD2	ARSB
46546	0.00087851	0.015435	5	55	194	14291	development of primary male sexual characteristics	GJB2	CCND1	CTSL	REN	MET
1558	0.00088877	0.015435	9	183	194	14291	regulation of cell growth	NPPB	CGREF1	PSRC1	TNFRSF12A	IGFBP5	MAP1B	SPHK1	ALOX12	DCBLD2
31960	0.00088877	0.015435	9	183	194	14291	response to corticosteroid stimulus	FOSL1	COL1A1	PCSK1	CCND1	CTSL	UCN2	PLAT	TRH	CACNA1G
51338	0.00095178	0.016393	12	305	194	14291	regulation of transferase activity	CCND1	GADD45A	TGFB3	SPHK1	HTR2B	LPAR3	THY1	CD24	DRD2	DUSP9	MET	THBS1
44243	0.00099367	0.016836	3	15	194	14291	multicellular organismal catabolic process	MMP11	MMP16	MMP3
32369	0.00099367	0.016836	3	15	194	14291	negative regulation of lipid transport	APOC2	ITGAV	THBS1
32964	0.0010804	0.017591	2	4	194	14291	collagen biosynthetic process	COL1A1	COL5A1
10755	0.0010804	0.017591	2	4	194	14291	regulation of plasminogen activation	SERPINE2	THBS1
10763	0.0010804	0.017591	2	4	194	14291	positive regulation of fibroblast migration	UCN2	THBS1
43589	0.0010804	0.017591	2	4	194	14291	skin morphogenesis	COL1A1	COL1A2
48251	0.0010804	0.017591	2	4	194	14291	elastic fiber assembly	LOX	ELN
55065	0.0011157	0.018025	9	189	194	14291	metal ion homeostasis	UCN2	HTR2B	LPAR3	ITGAV	TRPM8	CD24	DRD2	PTGDRL	CACNA1G
7565	0.0011301	0.018116	7	118	194	14291	female pregnancy	FOSL1	CLDN4	SERPINE2	CTSL	TGFB3	SPHK1	MMP3
3013	0.001155	0.018127	8	153	194	14291	circulatory system process	NPPB	COL1A2	UCN2	EPHX2	HTR2B	REN	DRD2	CACNA1G
8015	0.001155	0.018127	8	153	194	14291	blood circulation	NPPB	COL1A2	UCN2	EPHX2	HTR2B	REN	DRD2	CACNA1G
60341	0.0011569	0.018127	12	312	194	14291	regulation of cellular localization	RAB3B	PCSK1	UCN2	TGFB3	SPHK1	NCS1	CACNA1B	HTR2B	TRH	PDE8B	DRD2	CACNA1G
42573	0.0012108	0.018831	3	16	194	14291	retinoic acid metabolic process	CYP26A1	ALDH1A3	CRABP2
71363	0.0012402	0.019118	4	35	194	14291	cellular response to growth factor stimulus	COL1A1	TGFB3	MET	THBS1
9612	0.0012477	0.019118	6	88	194	14291	response to mechanical stimulus	FOSL1	COL1A1	MAP1B	COL11A1	DRD2	THBS1
48699	0.001307	0.019882	17	548	194	14291	generation of neurons	NGFR	SERPINE2	TNFRSF12A	SPHK1	NTM	THY1	NREP	NTN3	TUBB2B	MAP2	MAP1B	NCS1	DCX	NRCAM	CD24	DRD2	MET
45596	0.0013388	0.020218	9	194	194	14291	negative regulation of cell differentiation	SOX2	NGFR	CCND1	TGFB1I1	LRRC17	ITGAV	THY1	CD24	PF4
32026	0.0014556	0.021668	3	17	194	14291	response to magnesium ion	CCND1	SPHK1	THBS1
48730	0.0014556	0.021668	3	17	194	14291	epidermis morphogenesis	COL1A1	NGFR	COL1A2
51726	0.0014732	0.021775	12	321	194	14291	regulation of cell cycle	SOX2	BTC	FOSL1	NGFR	CGREF1	PSRC1	CCND1	GADD45A	SPHK1	DRD2	MET	THBS1
50789	0.0015595	0.022887	89	5057	194	14291	regulation of biological process	RAB3B	PCSK1	SERPINE2	PTPRN	ELN	TGFB1I1	BHLHE41	HTR2B	DMP1	PLAT	TRH	SOX2	FGF5	NPPB	CCND1	UCN2	NCS1	TBC1D30	ITGAV	PDE8B	TEAD2	PTGDRL	KCNH1	PLEKHG4	PLEKHG1	TNFRSF12A	IGFBP5	SPHK1	CTRB1	APLP1	EBF4	DUSP9	ETV4	BTC	ALDH1A3	MYCN	PSRC1	MAP1B	ITGA7	MET	ATF3	GUCY2C
45860	0.0015966	0.023268	9	199	194	14291	positive regulation of protein kinase activity	CCND1	TGFB3	SPHK1	HTR2B	LPAR3	CD24	DRD2	MET	THBS1
46661	0.0016266	0.02354	5	63	194	14291	male sex differentiation	GJB2	CCND1	CTSL	REN	MET
8544	0.0016597	0.023854	6	93	194	14291	epidermis development	COL1A1	NGFR	COL1A2	COL5A1	COL5A2	LRP4
51051	0.0017292	0.024682	8	163	194	14291	negative regulation of transport	UCN2	APOC2	NCS1	ITGAV	TRH	PDE8B	DRD2	THBS1
1956	0.0017847	0.024795	2	5	194	14291	positive regulation of neurotransmitter secretion	SPHK1	CACNA1B
10762	0.0017847	0.024795	2	5	194	14291	regulation of fibroblast migration	UCN2	THBS1
3074	0.0017847	0.024795	2	5	194	14291	regulation of diuresis	BTC	UCN2
40037	0.0017847	0.024795	2	5	194	14291	negative regulation of fibroblast growth factor receptor signaling pathway	NGFR	THBS1
21536	0.0018677	0.025607	4	39	194	14291	diencephalon development	SOX2	PCSK1	ALDH1A3	DRD2
51928	0.0018677	0.025607	4	39	194	14291	positive regulation of calcium ion transport	ADCYAP1R1	LPAR3	THY1	CACNA1G
10959	0.0019522	0.026591	6	96	194	14291	regulation of metal ion transport	ADCYAP1R1	NCS1	LPAR3	THY1	DRD2	CACNA1G
9991	0.0019884	0.026908	13	378	194	14291	response to extracellular stimulus	ABCA1	PCSK1	SPHK1	CTRB1	MMP3	FOSL1	COL1A1	CCND1	GGCX	CTSL	MAP1B	LCT	ARSB
51925	0.0020333	0.027338	3	19	194	14291	regulation of calcium ion transport via voltage-gated calcium channel activity	NCS1	DRD2	CACNA1G
1649	0.0020534	0.027432	4	40	194	14291	osteoblast differentiation	SOX2	COL1A1	GPNMB	IGFBP5
33674	0.0020907	0.027752	9	207	194	14291	positive regulation of kinase activity	CCND1	TGFB3	SPHK1	HTR2B	LPAR3	CD24	DRD2	MET	THBS1
1666	0.0021602	0.028493	9	208	194	14291	response to hypoxia	NPPB	UCN2	TGFB3	MMP3	PLAT	TRH	CD24	DRD2	LCT
19932	0.0022508	0.028965	8	170	194	14291	second-messenger-mediated signaling	ADCYAP1R1	PTPRN	SPHK1	GCGR	NCS1	HTR2B	LPAR3	DRD2
17015	0.0022516	0.028965	4	41	194	14291	regulation of transforming growth factor beta receptor signaling pathway	TGFB3	TGFB1I1	NREP	THBS1
50808	0.0022516	0.028965	4	41	194	14291	synapse organization	MAP1B	LRP4	DRD2	ERC2
32570	0.0022516	0.028965	4	41	194	14291	response to progesterone stimulus	FOSL1	CLDN4	TGFB3	SPHK1
7398	0.0022821	0.029177	6	99	194	14291	ectoderm development	COL1A1	NGFR	COL1A2	COL5A1	COL5A2	LRP4
51384	0.0023344	0.029664	8	171	194	14291	response to glucocorticoid stimulus	FOSL1	PCSK1	CCND1	CTSL	UCN2	PLAT	TRH	CACNA1G
85029	0.0026531	0.033509	2	6	194	14291	extracellular matrix assembly	LOX	ELN
45840	0.0027357	0.034056	3	21	194	14291	positive regulation of mitosis	BTC	DRD2	MET
51785	0.0027357	0.034056	3	21	194	14291	positive regulation of nuclear division	BTC	DRD2	MET
10627	0.0027454	0.034056	11	301	194	14291	regulation of intracellular protein kinase cascade	SOX2	IL1RL1	PLK2	HTR2B	HMGA2	LPAR3	REN	ITGAV	CD24	DRD2	THBS1
40008	0.0028162	0.034727	11	302	194	14291	regulation of growth	NPPB	NELL2	CGREF1	PSRC1	TNFRSF12A	IGFBP5	MAP1B	SPHK1	ALOX12	DRD2	DCBLD2
51347	0.0028723	0.035211	9	217	194	14291	positive regulation of transferase activity	CCND1	TGFB3	SPHK1	HTR2B	LPAR3	CD24	DRD2	MET	THBS1
42060	0.0029903	0.036443	8	178	194	14291	wound healing	LOX	COL5A1	UCN2	TGFB3	MMP3	F2RL2	DCBLD2	PF4
8217	0.0030661	0.03715	6	105	194	14291	regulation of blood pressure	NPPB	COL1A2	UCN2	EPHX2	REN	DRD2
23046	0.0031356	0.037555	31	1370	194	14291	signaling process	ADCYAP1R1	PTPRN	HTR2B	LPAR3	PLAT	THBS2	THBS1	IL1RL1	CCND1	NCS1	NRCAM	PAK3	PDE8B	DRD2	ERC2	SRGAP1	TEAD2	SLC18A2	KCNH1	ABCA1	NGFR	SYT4	TGFB3	SPHK1	GCGR	HMGA2	DUSP9	COL1A2	CD24	MET	PF4
23060	0.0031356	0.037555	31	1370	194	14291	signal transmission	ADCYAP1R1	PTPRN	HTR2B	LPAR3	PLAT	THBS2	THBS1	IL1RL1	CCND1	NCS1	NRCAM	PAK3	PDE8B	DRD2	ERC2	SRGAP1	TEAD2	SLC18A2	KCNH1	ABCA1	NGFR	SYT4	TGFB3	SPHK1	GCGR	HMGA2	DUSP9	COL1A2	CD24	MET	PF4
10038	0.003243	0.03862	9	221	194	14291	response to metal ion	NPPB	PCSK1	CCND1	SPHK1	HTR2B	DRD2	LCT	THBS1	GRIA3
7623	0.0033071	0.039159	5	74	194	14291	circadian rhythm	CLDN4	UCN2	BHLHE41	DRD2	NPAS2
30005	0.003442	0.040301	9	223	194	14291	cellular di-, tri-valent inorganic cation homeostasis	UCN2	HTR2B	LPAR3	ITGAV	TRPM8	CD24	DRD2	PTGDRL	CACNA1G
48678	0.0034422	0.040301	4	46	194	14291	response to axon injury	PCSK1	MAP1B	NREP	DRD2
51592	0.003505	0.040772	5	75	194	14291	response to calcium ion	NPPB	PCSK1	CCND1	HTR2B	THBS1
7420	0.0035216	0.040772	11	311	194	14291	brain development	SOX2	PCSK1	ALDH1A3	FZD3	PCDH9	SPHK1	NTM	APLP1	SYNJ2	DRD2	MET
42745	0.003571	0.040889	3	23	194	14291	circadian sleep/wake cycle	UCN2	DRD2	NPAS2
10039	0.003571	0.040889	3	23	194	14291	response to iron ion	CCND1	DRD2	LCT
31116	0.0036812	0.041921	2	7	194	14291	positive regulation of microtubule polymerization	PSRC1	MAP1B
8584	0.0037231	0.042168	4	47	194	14291	male gonad development	CCND1	CTSL	REN	MET
70482	0.0037585	0.042339	9	226	194	14291	response to oxygen levels	NPPB	UCN2	TGFB3	MMP3	PLAT	TRH	CD24	DRD2	LCT
44093	0.0040053	0.044555	16	559	194	14291	positive regulation of molecular function	ADCYAP1R1	TGFB3	SPHK1	GCGR	HTR2B	HMGA2	LPAR3	ALOX12	THY1	THBS1	CACNA1G	CCND1	APOC2	CD24	DRD2	MET
9790	0.0040209	0.044555	14	459	194	14291	embryonic development	PCSK1	CRABP2	TGFB3	TGFB1I1	COL11A1	HTR2B	LRP4	COL1A1	ALDH1A3	MYCN	ZFP57	GGCX	MAP1B	WNT2
30856	0.0040407	0.044555	3	24	194	14291	regulation of epithelial cell differentiation	CCND1	TGFB3	ALOX12
48512	0.0040407	0.044555	3	24	194	14291	circadian behavior	UCN2	DRD2	NPAS2
51591	0.0041498	0.045516	5	78	194	14291	response to cAMP	FOSL1	COL1A1	PTPRN	REN	PLAT
43269	0.0042171	0.046013	6	112	194	14291	regulation of ion transport	ADCYAP1R1	NCS1	LPAR3	THY1	DRD2	CACNA1G
7267	0.0042617	0.046135	11	319	194	14291	cell-cell signaling	SYT4	GJB2	GPC1	PLAT	CD24	DRD2	ERC2	THBS2	WNT2	MET	SLC18A2
8285	0.0042726	0.046135	10	274	194	14291	negative regulation of cell proliferation	SOX2	FOSL1	NPPB	IGFBP5	TGFB3	THY1	CD24	DRD2	THBS1	CD276
65009	0.0044576	0.047884	22	886	194	14291	regulation of molecular function	ADCYAP1R1	GADD45A	TGFB3	SPHK1	GCGR	HTR2B	HMGA2	LPAR3	ALOX12	THY1	SERPINB8	DUSP9	THBS1	CACNA1G	SOX2	CCND1	APOC2	NCS1	TBC1D30	CD24	DRD2	MET
46676	0.0045463	0.048339	3	25	194	14291	negative regulation of insulin secretion	UCN2	PDE8B	DRD2
51412	0.0045463	0.048339	3	25	194	14291	response to corticosterone stimulus	FOSL1	CCND1	TRH
10518	0.0046581	0.049027	4	50	194	14291	positive regulation of phospholipase activity	ADCYAP1R1	APOC2	LPAR3	DRD2
48592	0.0046581	0.049027	4	50	194	14291	eye morphogenesis	ALDH1A3	COL5A1	COL5A2	THY1
55066	0.0047146	0.049373	9	234	194	14291	di-, tri-valent inorganic cation homeostasis	UCN2	HTR2B	LPAR3	ITGAV	TRPM8	CD24	DRD2	PTGDRL	CACNA1G
160	0.0048645	0.049694	2	8	194	14291	two-component signal transduction system (phosphorelay)	PDE8B	KCNH1
45601	0.0048645	0.049694	2	8	194	14291	regulation of endothelial cell differentiation	TGFB3	ALOX12
33363	0.0048645	0.049694	2	8	194	14291	secretory granule organization	ABCA1	SERPINE2
14812	0.0048645	0.049694	2	8	194	14291	muscle cell migration	PLAT	MET
51927	0.0048645	0.049694	2	8	194	14291	negative regulation of calcium ion transport via voltage-gated calcium channel activity	NCS1	DRD2
34097	0.0048903	0.049714	7	153	194	14291	response to cytokine stimulus	FOSL1	PCSK1	SPHK1	CTRB1	MMP3	MET	THBS1
[truncated: 205 more columns]

## Sheet: Cluster 1 InterPro
Category	Term	Count	%	PValue	Neg Log PValue	List Total	Pop Hits	Pop Total	Fold Enrichment	Bonferroni	Benjamini	FDR	Gene IDs
INTERPRO	IPR000885:Fibrillar collagen, C-terminal	6	3.14136	5.32981e-08	7.27329	184	12	19384	52.6739	2.44103e-05	2.44103e-05	7.58042e-05	ENSRNOG00000020525	ENSRNOG00000011292	ENSRNOG00000003897	ENSRNOG00000003736	ENSRNOG00000008749	ENSRNOG00000023148
INTERPRO	IPR008160:Collagen triple helix repeat	9	4.71204	7.2251e-07	6.14116	184	78	19384	12.1555	0.000330855	0.000165441	0.0010276	ENSRNOG00000020525	ENSRNOG00000011292	ENSRNOG00000003897	ENSRNOG00000003736	ENSRNOG00000008749	ENSRNOG00000001254	ENSRNOG00000023148	ENSRNOG00000020579	ENSRNOG00000058470
INTERPRO	IPR001791:Laminin G domain	8	4.18848	8.24939e-07	6.08358	184	55	19384	15.3233	0.000377751	0.000125933	0.00117328	ENSRNOG00000020525	ENSRNOG00000011585	ENSRNOG00000045829	ENSRNOG00000008749	ENSRNOG00000006235	ENSRNOG00000023148	ENSRNOG00000058470	ENSRNOG00000010529
INTERPRO	IPR024079:Metallopeptidase, catalytic domain	7	3.66492	0.000210582	3.67658	184	90	19384	8.19372	0.0919507	0.0238257	0.299087	ENSRNOG00000003538	ENSRNOG00000028344	ENSRNOG00000005708	ENSRNOG00000019577	ENSRNOG00000042478	ENSRNOG00000018384	ENSRNOG00000032626
INTERPRO	IPR020894:Cadherin conserved site	7	3.66492	0.00050957	3.2928	184	106	19384	6.95693	0.208197	0.0456153	0.722308	ENSRNOG00000008970	ENSRNOG00000011585	ENSRNOG00000031643	ENSRNOG00000013306	ENSRNOG00000013330	ENSRNOG00000020028	ENSRNOG00000038068
INTERPRO	IPR001007:von Willebrand factor, type C	5	2.6178	0.000592557	3.22727	184	41	19384	12.8473	0.237743	0.0442369	0.839481	ENSRNOG00000045829	ENSRNOG00000003897	ENSRNOG00000003736	ENSRNOG00000006235	ENSRNOG00000010529
INTERPRO	IPR002126:Cadherin	7	3.66492	0.000748742	3.12567	184	114	19384	6.46873	0.290399	0.047826	1.05966	ENSRNOG00000008970	ENSRNOG00000011585	ENSRNOG00000031643	ENSRNOG00000013306	ENSRNOG00000013330	ENSRNOG00000020028	ENSRNOG00000038068
INTERPRO	IPR015919:Cadherin-like	7	3.66492	0.000820242	3.08606	184	116	19384	6.3572	0.313278	0.0458917	1.1603	ENSRNOG00000008970	ENSRNOG00000011585	ENSRNOG00000031643	ENSRNOG00000013306	ENSRNOG00000013330	ENSRNOG00000020028	ENSRNOG00000038068
INTERPRO	IPR000742:Epidermal growth factor-like domain	9	4.71204	0.00108675	2.96387	184	217	19384	4.36926	0.392257	0.0538306	1.5346	ENSRNOG00000011585	ENSRNOG00000045829	ENSRNOG00000042478	ENSRNOG00000018384	ENSRNOG00000015285	ENSRNOG00000006235	ENSRNOG00000002728	ENSRNOG00000019018	ENSRNOG00000010529
INTERPRO	IPR013032:EGF-like, conserved site	8	4.18848	0.00215658	2.66624	184	189	19384	4.45917	0.627969	0.0941467	3.02388	ENSRNOG00000011585	ENSRNOG00000045829	ENSRNOG00000042478	ENSRNOG00000015285	ENSRNOG00000006235	ENSRNOG00000002728	ENSRNOG00000019018	ENSRNOG00000010529
INTERPRO	IPR013320:Concanavalin A-like lectin/glucanase, subgroup	8	4.18848	0.00256994	2.59008	184	195	19384	4.32196	0.692274	0.101601	3.59368	ENSRNOG00000020525	ENSRNOG00000011585	ENSRNOG00000045829	ENSRNOG00000008749	ENSRNOG00000006235	ENSRNOG00000023148	ENSRNOG00000058470	ENSRNOG00000010529
INTERPRO	IPR000884:Thrombospondin, type 1 repeat	5	2.6178	0.0027991	2.55298	184	62	19384	8.49579	0.723013	0.101458	3.90823	ENSRNOG00000003538	ENSRNOG00000020622	ENSRNOG00000045829	ENSRNOG00000019577	ENSRNOG00000010529
INTERPRO	IPR006586:ADAM, cysteine-rich	4	2.09424	0.00433872	2.36264	184	35	19384	12.0398	0.863504	0.142033	5.99691	ENSRNOG00000003538	ENSRNOG00000019577	ENSRNOG00000042478	ENSRNOG00000018384
INTERPRO	IPR002870:Peptidase M12B, propeptide	4	2.09424	0.00878149	2.05643	184	45	19384	9.36425	0.982397	0.25065	11.7898	ENSRNOG00000003538	ENSRNOG00000019577	ENSRNOG00000042478	ENSRNOG00000018384
INTERPRO	IPR018184:Integrin alpha chain, C-terminal cytoplasmic region, conserved site	3	1.57068	0.0109832	1.95927	184	17	19384	18.5908	0.993642	0.286239	14.5359	ENSRNOG00000007905	ENSRNOG00000004912	ENSRNOG00000021217
INTERPRO	IPR001590:Peptidase M12B, ADAM/reprolysin	4	2.09424	0.0110933	1.95494	184	49	19384	8.59982	0.993959	0.273358	14.6712	ENSRNOG00000003538	ENSRNOG00000019577	ENSRNOG00000042478	ENSRNOG00000018384
INTERPRO	IPR013517:FG-GAP repeat	3	1.57068	0.01228	1.9108	184	18	19384	17.558	0.996514	0.283148	16.116	ENSRNOG00000007905	ENSRNOG00000004912	ENSRNOG00000021217
INTERPRO	IPR013649:Integrin alpha-2	3	1.57068	0.01228	1.9108	184	18	19384	17.558	0.996514	0.283148	16.116	ENSRNOG00000007905	ENSRNOG00000004912	ENSRNOG00000021217
INTERPRO	IPR000413:Integrin alpha chain	3	1.57068	0.01228	1.9108	184	18	19384	17.558	0.996514	0.283148	16.116	ENSRNOG00000007905	ENSRNOG00000004912	ENSRNOG00000021217
INTERPRO	IPR018486:Hemopexin, conserved site	3	1.57068	0.0136403	1.86518	184	19	19384	16.6339	0.998146	0.29493	17.7442	ENSRNOG00000028344	ENSRNOG00000005708	ENSRNOG00000032626
INTERPRO	IPR013519:Integrin alpha beta-propellor	3	1.57068	0.0136403	1.86518	184	19	19384	16.6339	0.998146	0.29493	17.7442	ENSRNOG00000007905	ENSRNOG00000004912	ENSRNOG00000021217
INTERPRO	IPR016293:Peptidase M10A, metazoans	3	1.57068	0.0150627	1.8221	184	20	19384	15.8022	0.999043	0.306396	19.4154	ENSRNOG00000028344	ENSRNOG00000005708	ENSRNOG00000032626
INTERPRO	IPR021190:Peptidase M10A	3	1.57068	0.0213486	1.67063	184	24	19384	13.1685	0.999949	0.389928	26.4293	ENSRNOG00000028344	ENSRNOG00000005708	ENSRNOG00000032626
INTERPRO	IPR001818:Peptidase M10, metallopeptidase	3	1.57068	0.0213486	1.67063	184	24	19384	13.1685	0.999949	0.389928	26.4293	ENSRNOG00000028344	ENSRNOG00000005708	ENSRNOG00000032626
INTERPRO	IPR013783:Immunoglobulin-like fold	14	7.32984	0.0228894	1.64037	184	737	19384	2.00118	0.999975	0.3965	28.0596	ENSRNOG00000052745	ENSRNOG00000014835	ENSRNOG00000004067	ENSRNOG00000006631	ENSRNOG00000023720	ENSRNOG00000033608	ENSRNOG00000020579	ENSRNOG00000006604	ENSRNOG00000020622	ENSRNOG00000007408	ENSRNOG00000020030	ENSRNOG00000010832	ENSRNOG00000058586	ENSRNOG00000057221
INTERPRO	IPR018487:Hemopexin-like repeats	3	1.57068	0.023063	1.63708	184	25	19384	12.6417	0.999977	0.384766	28.2412	ENSRNOG00000028344	ENSRNOG00000005708	ENSRNOG00000032626
INTERPRO	IPR000585:Hemopexin-like domain	3	1.57068	0.023063	1.63708	184	25	19384	12.6417	0.999977	0.384766	28.2412	ENSRNOG00000028344	ENSRNOG00000005708	ENSRNOG00000032626
INTERPRO	IPR001881:EGF-like calcium-binding	5	2.6178	0.0278302	1.55548	184	121	19384	4.35322	0.999998	0.429956	33.0639	ENSRNOG00000011585	ENSRNOG00000045829	ENSRNOG00000015285	ENSRNOG00000006235	ENSRNOG00000010529
INTERPRO	IPR006026:Peptidase, metallopeptidase	3	1.57068	0.0324325	1.48902	184	30	19384	10.5348	1	0.466971	37.4324	ENSRNOG00000028344	ENSRNOG00000005708	ENSRNOG00000032626
INTERPRO	IPR000014:PAS domain	3	1.57068	0.0365314	1.43733	184	32	19384	9.87636	1	0.494286	41.0984	ENSRNOG00000010280	ENSRNOG00000003841	ENSRNOG00000013408
INTERPRO	IPR003599:Immunoglobulin subtype	9	4.71204	0.0368239	1.43387	184	401	19384	2.36442	1	0.483619	41.3522	ENSRNOG00000020622	ENSRNOG00000014835	ENSRNOG00000004067	ENSRNOG00000023720	ENSRNOG00000006631	ENSRNOG00000033608	ENSRNOG00000010832	ENSRNOG00000058586	ENSRNOG00000057221
INTERPRO	IPR007110:Immunoglobulin-like domain	11	5.75916	0.0386611	1.41273	184	556	19384	2.08422	1	0.487688	42.9234	ENSRNOG00000020622	ENSRNOG00000014835	ENSRNOG00000004067	ENSRNOG00000023720	ENSRNOG00000020030	ENSRNOG00000006631	ENSRNOG00000033608	ENSRNOG00000010832	ENSRNOG00000058586	ENSRNOG00000057221	ENSRNOG00000006604
INTERPRO	IPR018114:Peptidase S1, trypsin family, active site	5	2.6178	0.040129	1.39654	184	136	19384	3.87308	1	0.488255	44.1505	ENSRNOG00000004725	ENSRNOG00000025184	ENSRNOG00000019018	ENSRNOG00000019068	ENSRNOG00000002005
INTERPRO	IPR003367:Thrombospondin, type 3-like repeat	2	1.04712	0.0463257	1.33418	184	5	19384	42.1391	1	0.527215	49.0653	ENSRNOG00000045829	ENSRNOG00000010529
INTERPRO	IPR001695:Lysyl oxidase	2	1.04712	0.0463257	1.33418	184	5	19384	42.1391	1	0.527215	49.0653	ENSRNOG00000016758	ENSRNOG00000014426
INTERPRO	IPR017897:Thrombospondin, type 3 repeat	2	1.04712	0.0463257	1.33418	184	5	19384	42.1391	1	0.527215	49.0653	ENSRNOG00000045829	ENSRNOG00000010529
INTERPRO	IPR008859:Thrombospondin, C-terminal	2	1.04712	0.0463257	1.33418	184	5	19384	42.1391	1	0.527215	49.0653	ENSRNOG00000045829	ENSRNOG00000010529
INTERPRO	IPR019828:Lysyl oxidase, conserved site	2	1.04712	0.0463257	1.33418	184	5	19384	42.1391	1	0.527215	49.0653	ENSRNOG00000016758	ENSRNOG00000014426
INTERPRO	IPR002035:von Willebrand factor, type A	4	2.09424	0.0550259	1.25943	184	91	19384	4.63067	1	0.578552	55.29	ENSRNOG00000021217	ENSRNOG00000001254	ENSRNOG00000020579	ENSRNOG00000058470
INTERPRO	IPR016469:Carbohydrate sulfotransferase	2	1.04712	0.0553314	1.25703	184	6	19384	35.1159	1	0.568705	55.4951	ENSRNOG00000021521	ENSRNOG00000007989
INTERPRO	IPR003598:Immunoglobulin subtype 2	6	3.14136	0.0626356	1.20318	184	225	19384	2.80928	1	0.603777	60.1468	ENSRNOG00000020622	ENSRNOG00000014835	ENSRNOG00000004067	ENSRNOG00000023720	ENSRNOG00000033608	ENSRNOG00000058586
INTERPRO	IPR001254:Peptidase S1	5	2.6178	0.069176	1.16004	184	163	19384	3.23153	1	0.63024	63.9244	ENSRNOG00000004725	ENSRNOG00000025184	ENSRNOG00000019018	ENSRNOG00000019068	ENSRNOG00000002005
INTERPRO	IPR014710:RmlC-like jelly roll fold	3	1.57068	0.0700189	1.15478	184	46	19384	6.87051	1	0.623879	64.3863	ENSRNOG00000003841	ENSRNOG00000002701	ENSRNOG00000012975
INTERPRO	IPR011051:RmlC-like cupin domain	2	1.04712	0.0730899	1.13614	184	8	19384	26.337	1	0.629607	66.0229	ENSRNOG00000002701	ENSRNOG00000012975
INTERPRO	IPR009003:Trypsin-like cysteine/serine peptidase domain	5	2.6178	0.0781188	1.10724	184	170	19384	3.09847	1	0.644707	68.5527	ENSRNOG00000004725	ENSRNOG00000025184	ENSRNOG00000019018	ENSRNOG00000019068	ENSRNOG00000002005
INTERPRO	IPR001969:Peptidase aspartic, active site	2	1.04712	0.0818443	1.08701	184	9	19384	23.4106	1	0.652492	70.3127	ENSRNOG00000020206	ENSRNOG00000002937
INTERPRO	IPR002077:Voltage-dependent calcium channel, alpha-1 subunit	2	1.04712	0.0818443	1.08701	184	9	19384	23.4106	1	0.652492	70.3127	ENSRNOG00000004560	ENSRNOG00000060528
INTERPRO	IPR000837:Fos transforming protein	2	1.04712	0.0818443	1.08701	184	9	19384	23.4106	1	0.652492	70.3127	ENSRNOG00000003745	ENSRNOG00000020552
INTERPRO	IPR001461:Peptidase A1	2	1.04712	0.0818443	1.08701	184	9	19384	23.4106	1	0.652492	70.3127	ENSRNOG00000020206	ENSRNOG00000002937
INTERPRO	IPR005821:Ion transport domain	4	2.09424	0.0825496	1.08329	184	108	19384	3.90177	1	0.645985	70.6354	ENSRNOG00000004560	ENSRNOG00000054314	ENSRNOG00000060528	ENSRNOG00000003841
INTERPRO	IPR013151:Immunoglobulin	3	1.57068	0.0865224	1.06287	184	52	19384	6.07776	1	0.654497	72.3931	ENSRNOG00000014835	ENSRNOG00000006631	ENSRNOG00000006604
INTERPRO	IPR011598:Myc-type, basic helix-loop-helix (bHLH) domain	4	2.09424	0.0897433	1.047	184	112	19384	3.76242	1	0.659258	73.7457	ENSRNOG00000048961	ENSRNOG00000051372	ENSRNOG00000015318	ENSRNOG00000013408
INTERPRO	IPR008343:Mitogen-activated protein (MAP) kinase phosphatase	2	1.04712	0.0905164	1.04327	184	10	19384	21.0696	1	0.653496	74.0611	ENSRNOG00000004003	ENSRNOG00000055185
INTERPRO	IPR017981:GPCR, family 2-like	3	1.57068	0.0951691	1.0215	184	55	19384	5.74625	1	0.66397	75.8858	ENSRNOG00000047211	ENSRNOG00000036692	ENSRNOG00000012098
INTERPRO	IPR027359:Voltage-dependent potassium channel, four helix bundle domain	3	1.57068	0.0951691	1.0215	184	55	19384	5.74625	1	0.66397	75.8858	ENSRNOG00000004560	ENSRNOG00000054314	ENSRNOG00000060528

## Sheet: Cluster 1 KEGG
Category	Term	Count	%	PValue	List Total	Pop Hits	Pop Total	Fold Enrichment	Bonferroni	Benjamini	FDR	Gene IDs
KEGG_PATHWAY	rno04512:ECM-receptor interaction	14	4.38871	1.4589e-10	106	89	7749	11.4995	2.14459e-08	2.14459e-08	1.73608e-07	ENSRNOG00000011292	ENSRNOG00000004912	ENSRNOG00000021217	ENSRNOG00000003736	ENSRNOG00000008749	ENSRNOG00000023148	ENSRNOG00000020525	ENSRNOG00000045829	ENSRNOG00000007905	ENSRNOG00000003897	ENSRNOG00000018094	ENSRNOG00000010663	ENSRNOG00000001254	ENSRNOG00000010529
KEGG_PATHWAY	rno04151:PI3K-Akt signaling pathway	20	6.26959	1.07186e-07	106	339	7749	4.31291	1.57562e-05	7.87814e-06	0.00012755	ENSRNOG00000052745	ENSRNOG00000011292	ENSRNOG00000020918	ENSRNOG00000004912	ENSRNOG00000003736	ENSRNOG00000020588	ENSRNOG00000021217	ENSRNOG00000015260	ENSRNOG00000008749	ENSRNOG00000023148	ENSRNOG00000005392	ENSRNOG00000022631	ENSRNOG00000047080	ENSRNOG00000020525	ENSRNOG00000007905	ENSRNOG00000045829	ENSRNOG00000003897	ENSRNOG00000010663	ENSRNOG00000001254	ENSRNOG00000010529
KEGG_PATHWAY	rno04510:Focal adhesion	16	5.01567	1.22453e-07	106	210	7749	5.56981	1.80004e-05	6.00017e-06	0.000145718	ENSRNOG00000052745	ENSRNOG00000011292	ENSRNOG00000020918	ENSRNOG00000004912	ENSRNOG00000004676	ENSRNOG00000021217	ENSRNOG00000003736	ENSRNOG00000008749	ENSRNOG00000023148	ENSRNOG00000020525	ENSRNOG00000045829	ENSRNOG00000007905	ENSRNOG00000003897	ENSRNOG00000010663	ENSRNOG00000001254	ENSRNOG00000010529
KEGG_PATHWAY	rno04974:Protein digestion and absorption	11	3.44828	2.82438e-07	106	89	7749	9.0353	4.15176e-05	1.03796e-05	0.000336099	ENSRNOG00000001469	ENSRNOG00000020525	ENSRNOG00000011292	ENSRNOG00000003897	ENSRNOG00000003736	ENSRNOG00000010663	ENSRNOG00000008749	ENSRNOG00000001254	ENSRNOG00000023148	ENSRNOG00000020579	ENSRNOG00000058470
KEGG_PATHWAY	rno05146:Amoebiasis	7	2.19436	0.00402376	106	112	7749	4.56899	0.44716	0.111781	4.68462	ENSRNOG00000020525	ENSRNOG00000011292	ENSRNOG00000003897	ENSRNOG00000003736	ENSRNOG00000009867	ENSRNOG00000008749	ENSRNOG00000023148
KEGG_PATHWAY	rno05205:Proteoglycans in cancer	9	2.82132	0.00579014	106	201	7749	3.2733	0.574131	0.132614	6.67689	ENSRNOG00000052745	ENSRNOG00000018566	ENSRNOG00000045829	ENSRNOG00000047211	ENSRNOG00000020918	ENSRNOG00000004912	ENSRNOG00000051905	ENSRNOG00000003066	ENSRNOG00000049437
KEGG_PATHWAY	rno05202:Transcriptional misregulation in cancer	8	2.50784	0.00588211	106	160	7749	3.65519	0.579883	0.116522	6.77957	ENSRNOG00000052745	ENSRNOG00000007682	ENSRNOG00000051372	ENSRNOG00000020792	ENSRNOG00000019018	ENSRNOG00000042460	ENSRNOG00000005392	ENSRNOG00000032626
KEGG_PATHWAY	rno04390:Hippo signaling pathway	7	2.19436	0.0174284	106	153	7749	3.34462	0.924571	0.276077	18.8787	ENSRNOG00000047211	ENSRNOG00000020918	ENSRNOG00000009867	ENSRNOG00000020695	ENSRNOG00000051905	ENSRNOG00000003066	ENSRNOG00000012199
KEGG_PATHWAY	rno04360:Axon guidance	6	1.88088	0.0295988	106	128	7749	3.42674	0.987926	0.38783	30.0606	ENSRNOG00000052745	ENSRNOG00000004603	ENSRNOG00000006631	ENSRNOG00000004676	ENSRNOG00000020588	ENSRNOG00000006970
KEGG_PATHWAY	rno04611:Platelet activation	6	1.88088	0.0360474	106	135	7749	3.24906	0.995469	0.417067	35.3953	ENSRNOG00000020525	ENSRNOG00000011292	ENSRNOG00000003897	ENSRNOG00000003736	ENSRNOG00000008749	ENSRNOG00000023148
KEGG_PATHWAY	rno04310:Wnt signaling pathway	6	1.88088	0.0422169	106	141	7749	3.1108	0.998237	0.438097	40.1477	ENSRNOG00000047211	ENSRNOG00000020918	ENSRNOG00000051905	ENSRNOG00000003066	ENSRNOG00000016103	ENSRNOG00000020552
KEGG_PATHWAY	rno04080:Neuroactive ligand-receptor interaction	9	2.82132	0.0440934	106	292	7749	2.2532	0.998678	0.424442	41.5283	ENSRNOG00000007682	ENSRNOG00000031535	ENSRNOG00000015259	ENSRNOG00000018054	ENSRNOG00000008428	ENSRNOG00000015260	ENSRNOG00000036692	ENSRNOG00000012098	ENSRNOG00000017625
KEGG_PATHWAY	rno05206:MicroRNAs in cancer	6	1.88088	0.0444071	106	143	7749	3.06729	0.998741	0.401682	41.7563	ENSRNOG00000052745	ENSRNOG00000045829	ENSRNOG00000005708	ENSRNOG00000047211	ENSRNOG00000020918	ENSRNOG00000042460
KEGG_PATHWAY	rno05144:Malaria	4	1.25392	0.0455067	106	59	7749	4.95619	0.998937	0.386782	42.5488	ENSRNOG00000052745	ENSRNOG00000045829	ENSRNOG00000009867	ENSRNOG00000010529
KEGG_PATHWAY	rno04015:Rap1 signaling pathway	7	2.19436	0.0725549	106	216	7749	2.3691	0.999984	0.522004	59.1932	ENSRNOG00000052745	ENSRNOG00000045829	ENSRNOG00000020588	ENSRNOG00000008428	ENSRNOG00000015260	ENSRNOG00000005392	ENSRNOG00000022631
KEGG_PATHWAY	rno04514:Cell adhesion molecules (CAMs)	6	1.88088	0.0837549	106	172	7749	2.55013	0.999997	0.552305	64.6864	ENSRNOG00000004067	ENSRNOG00000033608	ENSRNOG00000004912	ENSRNOG00000011424	ENSRNOG00000001476	ENSRNOG00000001419
KEGG_PATHWAY	rno04726:Serotonergic synapse	5	1.5674	0.0873396	106	124	7749	2.94773	0.999999	0.546276	66.2959	ENSRNOG00000004560	ENSRNOG00000047080	ENSRNOG00000008890	ENSRNOG00000027037	ENSRNOG00000017625
KEGG_PATHWAY	rno05200:Pathways in cancer	10	3.1348	0.0876609	106	396	7749	1.84605	0.999999	0.527274	66.4368	ENSRNOG00000052745	ENSRNOG00000047080	ENSRNOG00000047211	ENSRNOG00000020918	ENSRNOG00000004912	ENSRNOG00000009867	ENSRNOG00000015260	ENSRNOG00000051905	ENSRNOG00000003066	ENSRNOG00000022631
KEGG_PATHWAY	rno05410:Hypertrophic cardiomyopathy (HCM)	4	1.25392	0.0941767	106	80	7749	3.65519	1	0.534787	69.1808	ENSRNOG00000007905	ENSRNOG00000004912	ENSRNOG00000021217	ENSRNOG00000009867
KEGG_PATHWAY	rno04728:Dopaminergic synapse	5	1.5674	0.0975182	106	129	7749	2.83348	1	0.529594	70.5068	ENSRNOG00000004560	ENSRNOG00000047080	ENSRNOG00000007682	ENSRNOG00000008890	ENSRNOG00000008428
KEGG_PATHWAY	rno00350:Tyrosine metabolism	3	0.940439	0.0975566	106	39	7749	5.62337	1	0.512539	70.5218	ENSRNOG00000052070	ENSRNOG00000029318	ENSRNOG00000002701

## Sheet: Cluster 2 BiNGO
File created with bingo (c) on Dec 18, 2019 at 2:03:30 PM
ontology: namespace
curator: bingo
Selected ontology file : bundle://123.0:1/data/GO_Biological_Process
Selected annotation file : bundle://123.0:1/data/R_norvegicus_default
Discarded evidence codes :
Overrepresentation
Selected statistical test : Hypergeometric test
Selected correction : Benjamini & Hochberg False Discovery Rate (FDR) correction
Selected significance level : 0.05
Testing option : Use whole annotation as reference set
The selected cluster :
TRIL	NEXMIF	TMEM200C	AABR07049064.1	ENO4	SYNPR	LGALS2	SOX8	AABR07030521.1	AABR07044375.2	CUBN	CXADR	SLC6A15	AABR07044375.1	P3H4	GCAT	GPR165	KATNAL1	ZFP9	CTXN1	LOC108348201	AABR07032277.2	ENPEP	PDE1C	SMIM1	SLC22A2	TRANK1	AABR07071966.1	ADAMTS16	SYNGR1	FLRT2	FAM180A	PIP5K1B	APOD	CDR2	RHBDL1	FZD2	LRRN2	VANGL1	XKR7	VNN1	TMEM98	VNN3	PDE3A	CYSTM1	FBXL7	GSTM6	GSDME	CLIC6	PTPRT
No annotations were retrieved for the following entities:
AABR07068127.1	TTC26	AC130970.1	TRIL	NEXMIF	TMEM200C	WFIKKN2	CASC4	AABR07049064.1	AABR07019442.2	CFAP300	FAM114A1L1	SERP2	ABHD12	SYNPR	LGALS2	ARHGAP42	AABR07037489.1	LARGE1	LOC100910996	AABR07030521.1	PAMR1	CGNL1	AABR07044375.2	FBXO16	AABR07044375.1	P3H4	AABR07031193.1	IQCD	ANO4	TENT5B	MIRLET7B	GFRA4	GPR165	SELENOM	FRMD5	TMEM136	NA	KATNAL1	FAM161A	ANGPTL8	CDHR2	FAM181B	COL6A6	RGD1565166	LOC108348172	LOC100359752	PHLDB2	LOC108348201	AABR07032277.2
GO-ID	p-value	corr p-value	x	n	X	N	Description	Genes in test set
7275	7.8499E-9	1.1791E-5	43	2237	114	14289	multicellular organismal development	RTN4R	NDRG4	SEMA3C	DLX5	ADRB1	NID1	NTN1	THBS4	SHH	FOXS1	CSRP2	RELN	WNT11	MDK	HEY2	SPP1	SOX8	APOD	NEFM	NRTN	DUOX2	CUBN	GDF11	ARNT2	CDKN2B	CXADR	FZD2	FOXD1	EDN3	KCNJ8	METRN	RPS6	SPRY4	OLIG1	WNT16	POU3F2	SSTR4	VANGL1	P2RX2	CTXN1	APBA2	NES
32502	5.4166E-8	3.3858E-5	44	2477	114	14289	developmental process	RTN4R	NDRG4	SEMA3C	DLX5	ADRB1	NID1	NTN1	THBS4	SHH	FOXS1	CSRP2	RELN	WNT11	MDK	HEY2	SPP1	SOX8	APOD	NEFM	NRTN	DUOX2	CUBN	GDF11	ARNT2	CDKN2B	CXADR	FZD2	FOXD1	EDN3	KCNJ8	METRN	RPS6	SPRY4	OLIG1	WNT16	POU3F2	SSTR4	VANGL1	P2RX2	PDE3A	CTXN1	APBA2
30154	6.7625E-8	3.3858E-5	30	1302	114	14289	cell differentiation	RTN4R	SEMA3C	DLX5	ADRB1	NTN1	THBS4	SHH	CSRP2	RELN	WNT11	MDK	HEY2	SPP1	SOX8	APOD	NEFM	NRTN	GDF11	CDKN2B	CXADR	FZD2	EDN3	METRN	RPS6	OLIG1	POU3F2	P2RX2	PDE3A	NES	CHST3
48869	1.1975E-7	4.4967E-5	30	1336	114	14289	cellular developmental process	RTN4R	SEMA3C	DLX5	ADRB1	NTN1	THBS4	SHH	CSRP2	RELN	WNT11	MDK	HEY2	SPP1	SOX8	APOD	NEFM	NRTN	GDF11	CDKN2B	CXADR	FZD2	EDN3	METRN	RPS6	OLIG1	POU3F2	P2RX2	PDE3A	NES	CHST3
48468	2.7822E-7	8.3576E-5	18	543	114	14289	cell development	RTN4R	GDF11	CXADR	EDN3	SEMA3C	DLX5	RPS6	POU3F2	NTN1	THBS4	SHH	RELN	P2RX2	PDE3A	SOX8	APOD	NRTN	CHST3
22008	1.0781E-6	2.3387E-4	18	596	114	14289	neurogenesis	RTN4R	GDF11	EDN3	METRN	DLX5	OLIG1	POU3F2	NTN1	THBS4	SHH	RELN	SPP1	SOX8	APOD	NEFM	NRTN	NES	CHST3
48856	1.0900E-6	2.3387E-4	37	2086	114	14289	anatomical structure development	RTN4R	SEMA3C	DLX5	ADRB1	NID1	NTN1	THBS4	SHH	FOXS1	CSRP2	RELN	MDK	HEY2	SPP1	SOX8	APOD	NEFM	NRTN	DUOX2	GDF11	ARNT2	CDKN2B	CXADR	FZD2	FOXD1	EDN3	KCNJ8	METRN	RPS6	OLIG1	POU3F2	SSTR4	P2RX2	PDE3A	CTXN1	NES	CHST3
48699	1.5049E-6	2.8255E-4	17	547	114	14289	generation of neurons	RTN4R	GDF11	EDN3	METRN	DLX5	OLIG1	POU3F2	NTN1	THBS4	SHH	RELN	SPP1	APOD	NEFM	NRTN	NES	CHST3
16477	2.8518E-6	4.7593E-4	11	236	114	14289	cell migration	SHH	RELN	EDN3	SEMA3C	BAMBI	MDK	NRTN	POU3F2	NTN1	SSTR4	THBS4
7399	5.1421E-6	7.7235E-4	22	951	114	14289	nervous system development	RTN4R	GDF11	ARNT2	EDN3	SEMA3C	METRN	DLX5	OLIG1	POU3F2	NTN1	SSTR4	THBS4	SHH	RELN	SPP1	SOX8	APOD	NEFM	NRTN	CTXN1	NES	CHST3
48731	8.9736E-6	1.1331E-3	33	1907	114	14289	system development	RTN4R	SEMA3C	DLX5	NID1	NTN1	THBS4	SHH	FOXS1	RELN	MDK	HEY2	SPP1	SOX8	APOD	NEFM	NRTN	GDF11	ARNT2	CDKN2B	CXADR	FZD2	FOXD1	EDN3	KCNJ8	METRN	RPS6	OLIG1	POU3F2	SSTR4	P2RX2	CTXN1	NES	CHST3
60284	1.0303E-5	1.1331E-3	11	270	114	14289	regulation of cell development	RTN4R	GDF11	SHH	METRN	DLX5	BAMBI	SPP1	SOX8	NEFM	POU3F2	NTN1
30182	1.1269E-5	1.1331E-3	13	383	114	14289	neuron differentiation	RTN4R	EDN3	DLX5	OLIG1	POU3F2	NTN1	THBS4	SHH	RELN	APOD	NRTN	NES	CHST3
50770	1.1622E-5	1.1331E-3	6	64	114	14289	regulation of axonogenesis	RTN4R	METRN	SPP1	NEFM	POU3F2	NTN1
51674	1.2241E-5	1.1331E-3	11	275	114	14289	localization of cell	SHH	RELN	EDN3	SEMA3C	BAMBI	MDK	NRTN	POU3F2	NTN1	SSTR4	THBS4
48870	1.2241E-5	1.1331E-3	11	275	114	14289	cell motility	SHH	RELN	EDN3	SEMA3C	BAMBI	MDK	NRTN	POU3F2	NTN1	SSTR4	THBS4
10769	1.3001E-5	1.1331E-3	7	98	114	14289	regulation of cell morphogenesis involved in differentiation	RTN4R	METRN	BAMBI	SPP1	NEFM	POU3F2	NTN1
1755	1.3580E-5	1.1331E-3	4	19	114	14289	neural crest cell migration	SHH	EDN3	SEMA3C	NRTN
50793	1.5846E-5	1.2526E-3	18	723	114	14289	regulation of developmental process	RTN4R	GDF11	CDKN2B	CXADR	FOXD1	EDN3	METRN	DLX5	POU3F2	NTN1	THBS4	SHH	VNN1	BAMBI	HEY2	SPP1	SOX8	NEFM
40008	3.0084E-5	2.2593E-3	11	303	114	14289	regulation of growth	FOXS1	CXADR	CTH	HEY2	SPP1	WFDC1	ADRB1	KAZALD1	POU3F2	NTN1	FBLN5
14032	3.6099E-5	2.4646E-3	4	24	114	14289	neural crest cell development	SHH	EDN3	SEMA3C	NRTN
14033	3.6099E-5	2.4646E-3	4	24	114	14289	neural crest cell differentiation	SHH	EDN3	SEMA3C	NRTN
21511	4.0119E-5	2.6199E-3	3	9	114	14289	spinal cord patterning	GDF11	SHH	RELN
40011	4.6734E-5	2.9247E-3	11	318	114	14289	locomotion	SHH	RELN	EDN3	SEMA3C	BAMBI	MDK	NRTN	POU3F2	NTN1	SSTR4	THBS4
51239	5.6549E-5	3.3975E-3	21	1029	114	14289	regulation of multicellular organismal process	RTN4R	GDF11	CDKN2B	CXADR	FOXD1	EDN3	METRN	DLX5	ADRB1	POU3F2	NTN1	THBS4	SYNGR1	SHH	FOXS1	VNN1	BAMBI	HEY2	SPP1	SOX8	NEFM
48812	7.2641E-5	4.1964E-3	8	173	114	14289	neuron projection morphogenesis	RTN4R	SHH	RELN	DLX5	APOD	NTN1	THBS4	CHST3
31175	8.6885E-5	4.7730E-3	9	228	114	14289	neuron projection development	RTN4R	SHH	RELN	DLX5	APOD	NRTN	NTN1	THBS4	CHST3
1667	8.9729E-5	4.7730E-3	4	30	114	14289	ameboidal cell migration	SHH	EDN3	SEMA3C	NRTN
6928	9.2155E-5	4.7730E-3	11	343	114	14289	cellular component movement	SHH	RELN	EDN3	SEMA3C	BAMBI	MDK	NRTN	POU3F2	NTN1	SSTR4	THBS4
22604	1.1200E-4	5.2926E-3	7	137	114	14289	regulation of cell morphogenesis	RTN4R	METRN	BAMBI	SPP1	NEFM	POU3F2	NTN1
50767	1.1301E-4	5.2926E-3	9	236	114	14289	regulation of neurogenesis	RTN4R	GDF11	SHH	METRN	DLX5	SPP1	NEFM	POU3F2	NTN1
22610	1.1838E-4	5.2926E-3	13	481	114	14289	biological adhesion	PTPRT	PCDHGB8	CXADR	PCDHGB4	PCDHGC3	NID1	LYVE1	NTN1	FBLN5	THBS4	VNN1	RELN	SPP1
7155	1.1838E-4	5.2926E-3	13	481	114	14289	cell adhesion	PTPRT	PCDHGB8	CXADR	PCDHGB4	PCDHGC3	NID1	LYVE1	NTN1	FBLN5	THBS4	VNN1	RELN	SPP1
32501	1.2116E-4	5.2926E-3	53	4261	114	14289	multicellular organismal process	MOGAT2	ACTG2	SHH	CSRP2	MDK	HEY2	SOX8	NEFM	NRTN	CUBN	CXADR	FOXD1	EDN3	METRN	RPS6	OLIG1	WNT16	POU3F2	SSTR4	AMPH	CTXN1	CHST3	RTN4R	NDRG4	PDE1C	SEMA3C	DLX5	ADRB1	ADCY8	NID1	NTN1	THBS4	FOXS1	RELN	WNT11	SPP1	APOD	DUOX2	GDF11	ARNT2	CDKN2B	FZD2
10001	1.2333E-4	5.2926E-3	5	61	114	14289	glial cell differentiation	SHH	RELN	METRN	SOX8	POU3F2
9888	1.4009E-4	5.8369E-3	14	558	114	14289	tissue development	CXADR	FZD2	FOXD1	EDN3	SEMA3C	DLX5	POU3F2	NTN1	SHH	P2RX2	SPP1	SOX8	APOD	NRTN
48858	1.4468E-4	5.8369E-3	8	191	114	14289	cell projection morphogenesis	RTN4R	SHH	RELN	DLX5	APOD	NTN1	THBS4	CHST3
51093	1.4998E-4	5.8369E-3	9	245	114	14289	negative regulation of developmental process	RTN4R	GDF11	SHH	CXADR	DLX5	SPP1	SOX8	NTN1	THBS4
7409	1.5282E-4	5.8369E-3	7	144	114	14289	axonogenesis	RTN4R	SHH	RELN	DLX5	APOD	NTN1	CHST3
45664	1.5544E-4	5.8369E-3	8	193	114	14289	regulation of neuron differentiation	RTN4R	GDF11	SHH	METRN	SPP1	NEFM	POU3F2	NTN1
14031	2.0714E-4	7.4528E-3	4	37	114	14289	mesenchymal cell development	SHH	EDN3	SEMA3C	NRTN
51960	2.0840E-4	7.4528E-3	9	256	114	14289	regulation of nervous system development	RTN4R	GDF11	SHH	METRN	DLX5	SPP1	NEFM	POU3F2	NTN1
45595	2.1491E-4	7.4973E-3	13	511	114	14289	regulation of cell differentiation	RTN4R	GDF11	CDKN2B	METRN	DLX5	POU3F2	NTN1	SHH	VNN1	BAMBI	SPP1	SOX8	NEFM
32990	2.1963E-4	7.4973E-3	8	203	114	14289	cell part morphogenesis	RTN4R	SHH	RELN	DLX5	APOD	NTN1	THBS4	CHST3
48667	2.8124E-4	8.9930E-3	7	159	114	14289	cell morphogenesis involved in neuron differentiation	RTN4R	SHH	RELN	DLX5	APOD	NTN1	CHST3
1649	2.8141E-4	8.9930E-3	4	40	114	14289	osteoblast differentiation	SHH	DLX5	SPP1	SOX8
48762	2.8141E-4	8.9930E-3	4	40	114	14289	mesenchymal cell differentiation	SHH	EDN3	SEMA3C	NRTN
22603	3.6308E-4	1.1254E-2	9	276	114	14289	regulation of anatomical structure morphogenesis	RTN4R	SHH	METRN	BAMBI	SPP1	NEFM	POU3F2	NTN1	THBS4
42063	3.7016E-4	1.1254E-2	5	77	114	14289	gliogenesis	SHH	RELN	METRN	SOX8	POU3F2
60174	3.7464E-4	1.1254E-2	2	4	114	14289	limb bud formation	SHH	SEMA3C
60485	4.0787E-4	1.2012E-2	4	44	114	14289	mesenchyme development	SHH	EDN3	SEMA3C	NRTN
48513	4.5317E-4	1.2996E-2	24	1462	114	14289	organ development	GDF11	CDKN2B	CXADR	FZD2	FOXD1	EDN3	SEMA3C	KCNJ8	DLX5	RPS6	NID1	POU3F2	NTN1	SSTR4	SHH	FOXS1	RELN	MDK	P2RX2	HEY2	SPP1	SOX8	APOD	NRTN
48666	4.5858E-4	1.2996E-2	9	285	114	14289	neuron development	RTN4R	SHH	RELN	DLX5	APOD	NRTN	NTN1	THBS4	CHST3
48678	4.8433E-4	1.3227E-2	4	46	114	14289	response to axon injury	SHH	RELN	APOD	CHST3
16202	4.8433E-4	1.3227E-2	4	46	114	14289	regulation of striated muscle tissue development	SHH	CXADR	HEY2	SOX8
7223	5.1069E-4	1.3697E-2	3	20	114	14289	Wnt receptor signaling pathway, calcium modulating pathway	FZD2	WNT11	WNT16
10975	5.3363E-4	1.4062E-2	6	127	114	14289	regulation of neuron projection development	RTN4R	METRN	SPP1	NEFM	POU3F2	NTN1
48634	5.7048E-4	1.4773E-2	4	48	114	14289	regulation of muscle organ development	SHH	CXADR	HEY2	SOX8
35567	5.9236E-4	1.5080E-2	3	21	114	14289	non-canonical Wnt receptor signaling pathway	FZD2	WNT11	WNT16
30030	6.6322E-4	1.6603E-2	9	300	114	14289	cell projection organization	RTN4R	SHH	RELN	DLX5	APOD	NRTN	NTN1	THBS4	CHST3
46058	7.7966E-4	1.9198E-2	3	23	114	14289	cAMP metabolic process	PDE1C	PDE3A	ADCY8
45596	9.2361E-4	2.2097E-2	7	194	114	14289	negative regulation of cell differentiation	RTN4R	GDF11	SHH	DLX5	SPP1	SOX8	NTN1
60600	9.2684E-4	2.2097E-2	2	6	114	14289	dichotomous subdivision of an epithelial terminal unit	FOXD1	SEMA3C
48638	9.5800E-4	2.2483E-2	4	55	114	14289	regulation of developmental growth	CXADR	HEY2	SPP1	NTN1
904	1.0102E-3	2.3181E-2	7	197	114	14289	cell morphogenesis involved in differentiation	RTN4R	SHH	RELN	DLX5	APOD	NTN1	CHST3
50768	1.0254E-3	2.3181E-2	4	56	114	14289	negative regulation of neurogenesis	RTN4R	DLX5	SPP1	NTN1
42127	1.0341E-3	2.3181E-2	14	681	114	14289	regulation of cell proliferation	GDF11	ARNT2	CDKN2B	CXADR	EDN3	DLX5	WFDC1	POU3F2	NTN1	THBS4	SHH	CTH	HEY2	SOX8
902	1.0735E-3	2.3712E-2	8	258	114	14289	cell morphogenesis	RTN4R	SHH	RELN	DLX5	APOD	NTN1	THBS4	CHST3
10721	1.2476E-3	2.6616E-2	4	59	114	14289	negative regulation of cell development	RTN4R	DLX5	SPP1	NTN1
10811	1.2582E-3	2.6616E-2	3	27	114	14289	positive regulation of cell-substrate adhesion	SMOC2	SPP1	NID1
50771	1.2582E-3	2.6616E-2	3	27	114	14289	negative regulation of axonogenesis	RTN4R	SPP1	NTN1
31344	1.4092E-3	2.9398E-2	6	153	114	14289	regulation of cell projection organization	RTN4R	METRN	SPP1	NEFM	POU3F2	NTN1
7417	1.5936E-3	3.2789E-2	10	409	114	14289	central nervous system development	GDF11	ARNT2	SHH	RELN	DLX5	SOX8	APOD	CTXN1	POU3F2	SSTR4
35239	1.6604E-3	3.3702E-2	6	158	114	14289	tube morphogenesis	SHH	FOXD1	EDN3	KCNJ8	ADRB1	NTN1
19432	1.7121E-3	3.3837E-2	2	8	114	14289	triglyceride biosynthetic process	DGAT2	MOGAT2
21854	1.7121E-3	3.3837E-2	2	8	114	14289	hypothalamus development	RELN	POU3F2
51094	1.9429E-3	3.7898E-2	9	350	114	14289	positive regulation of developmental process	SHH	CDKN2B	VNN1	FOXD1	METRN	DLX5	BAMBI	HEY2	NTN1
51240	2.0150E-3	3.8802E-2	8	285	114	14289	positive regulation of multicellular organismal process	SHH	FOXS1	FOXD1	EDN3	HEY2	SPP1	ADRB1	POU3F2
16337	2.1641E-3	4.0607E-2	7	225	114	14289	cell-cell adhesion	PTPRT	PCDHGB8	VNN1	PCDHGB4	PCDHGC3	NTN1	THBS4
46460	2.1898E-3	4.0607E-2	2	9	114	14289	neutral lipid biosynthetic process	DGAT2	MOGAT2
46463	2.1898E-3	4.0607E-2	2	9	114	14289	acylglycerol biosynthetic process	DGAT2	MOGAT2
32989	2.4436E-3	4.4759E-2	8	294	114	14289	cellular component morphogenesis	RTN4R	SHH	RELN	DLX5	APOD	NTN1	THBS4	CHST3
9653	2.5400E-3	4.5965E-2	16	919	114	14289	anatomical structure morphogenesis	RTN4R	GDF11	FOXD1	EDN3	SEMA3C	KCNJ8	DLX5	RPS6	ADRB1	NTN1	THBS4	SHH	RELN	HEY2	APOD	CHST3
32582	2.6051E-3	4.6581E-2	4	72	114	14289	negative regulation of gene-specific transcription	SHH	FOXD1	HEY1	HEY2
21761	2.6878E-3	4.7496E-2	3	35	114	14289	limbic system development	RELN	DLX5	POU3F2
48519	2.8699E-3	4.9692E-2	24	1670	114	14289	negative regulation of biological process	RTN4R	GDF11	ARNT2	CDKN2B	CXADR	FOXD1	PDE1C	EDN3	DLX5	RPS6	WFDC1	ADRB1	NTN1	SSTR4	THBS4	SHH	VNN1	HEY1	BAMBI	CTH	HEY2	PDE3A	SPP1	SOX8
50678	2.8783E-3	4.9692E-2	4	74	114	14289	regulation of epithelial cell proliferation	SHH	CDKN2B	DLX5	WFDC1
[truncated: 150 more columns]

## Sheet: Cluster 2 InterPro
Category	Term	Count	%	PValue	Neg Log PValue	List Total	Pop Hits	Pop Total	Fold Enrichment	Bonferroni	Benjamini	FDR	Gene IDs
INTERPRO	IPR013032:EGF-like, conserved site	6	5.40541	0.00398435	2.39964	108	189	19384	5.69782	0.711081	0.711081	5.22289	ENSRNOG00000002461	ENSRNOG00000021242	ENSRNOG00000012471	ENSRNOG00000021441	ENSRNOG00000029047	ENSRNOG00000050539
INTERPRO	IPR000742:Epidermal growth factor-like domain	6	5.40541	0.00709443	2.14908	108	217	19384	4.96262	0.890763	0.669489	9.123	ENSRNOG00000002461	ENSRNOG00000021242	ENSRNOG00000012471	ENSRNOG00000021441	ENSRNOG00000029047	ENSRNOG00000050539
INTERPRO	IPR018097:EGF-like calcium-binding, conserved site	4	3.6036	0.0152472	1.81681	108	94	19384	7.63751	0.991591	0.796646	18.653	ENSRNOG00000002461	ENSRNOG00000012471	ENSRNOG00000029047	ENSRNOG00000050539
INTERPRO	IPR012101:Biotinidase, eukaryotic	2	1.8018	0.0164697	1.78332	108	3	19384	119.654	0.994285	0.725053	19.9993	ENSRNOG00000039865	ENSRNOG00000016219
INTERPRO	IPR015422:Pyridoxal phosphate-dependent transferase, major region, subdomain 2	3	2.7027	0.0195859	1.70806	108	39	19384	13.8063	0.99787	0.707804	23.3388	ENSRNOG00000010658	ENSRNOG00000000007	ENSRNOG00000055408
INTERPRO	IPR013320:Concanavalin A-like lectin/glucanase, subgroup	5	4.5045	0.022977	1.63871	108	195	19384	4.60209	0.999275	0.700269	26.826	ENSRNOG00000037710	ENSRNOG00000024620	ENSRNOG00000012471	ENSRNOG00000032656	ENSRNOG00000016156
INTERPRO	IPR011598:Myc-type, basic helix-loop-helix (bHLH) domain	4	3.6036	0.0241526	1.61704	108	112	19384	6.41005	0.999501	0.662517	28.0002	ENSRNOG00000011593	ENSRNOG00000028648	ENSRNOG00000013017	ENSRNOG00000013364
INTERPRO	IPR015424:Pyridoxal phosphate-dependent transferase	3	2.7027	0.0245634	1.60971	108	44	19384	12.2374	0.999563	0.619712	28.4064	ENSRNOG00000010658	ENSRNOG00000000007	ENSRNOG00000055408
INTERPRO	IPR015421:Pyridoxal phosphate-dependent transferase, major region, subdomain 1	3	2.7027	0.0245634	1.60971	108	44	19384	12.2374	0.999563	0.619712	28.4064	ENSRNOG00000010658	ENSRNOG00000000007	ENSRNOG00000055408
INTERPRO	IPR001881:EGF-like calcium-binding	4	3.6036	0.0294591	1.53078	108	121	19384	5.93327	0.999909	0.644159	33.0866	ENSRNOG00000002461	ENSRNOG00000012471	ENSRNOG00000029047	ENSRNOG00000050539
INTERPRO	IPR007130:Diacylglycerol acyltransferase	2	1.8018	0.0380119	1.42008	108	7	19384	51.2804	0.999994	0.700375	40.5897	ENSRNOG00000016573	ENSRNOG00000027228
INTERPRO	IPR003010:Carbon-nitrogen hydrolase	2	1.8018	0.0380119	1.42008	108	7	19384	51.2804	0.999994	0.700375	40.5897	ENSRNOG00000039865	ENSRNOG00000016219
INTERPRO	IPR018039:Intermediate filament protein, conserved site	3	2.7027	0.0421278	1.37543	108	59	19384	9.12618	0.999998	0.703849	43.9157	ENSRNOG00000018681	ENSRNOG00000013916	ENSRNOG00000011986
INTERPRO	IPR002350:Kazal domain	3	2.7027	0.0447409	1.3493	108	61	19384	8.82696	0.999999	0.694643	45.9369	ENSRNOG00000014166	ENSRNOG00000016058	ENSRNOG00000009740
INTERPRO	IPR002233:Adrenergic receptor	2	1.8018	0.048607	1.3133	108	9	19384	39.8848	1	0.696399	48.804	ENSRNOG00000009299	ENSRNOG00000017002
INTERPRO	IPR024731:EGF domain, merozoite surface protein 1-like	2	1.8018	0.0642834	1.1919	108	12	19384	29.9136	1	0.771444	59.0471	ENSRNOG00000002461	ENSRNOG00000029047
INTERPRO	IPR003650:Orange	2	1.8018	0.0642834	1.1919	108	12	19384	29.9136	1	0.771444	59.0471	ENSRNOG00000011593	ENSRNOG00000013364
INTERPRO	IPR001664:Intermediate filament protein	3	2.7027	0.0645854	1.18987	108	75	19384	7.17926	1	0.749493	59.2244	ENSRNOG00000018681	ENSRNOG00000013916	ENSRNOG00000011986
INTERPRO	IPR015526:Frizzled/secreted frizzled-related protein	2	1.8018	0.0847878	1.07167	108	16	19384	22.4352	1	0.821318	69.5917	ENSRNOG00000021962	ENSRNOG00000007765
INTERPRO	IPR018933:Netrin module, non-TIMP type	2	1.8018	0.0847878	1.07167	108	16	19384	22.4352	1	0.821318	69.5917	ENSRNOG00000003947	ENSRNOG00000007765
INTERPRO	IPR024079:Metallopeptidase, catalytic domain	3	2.7027	0.0884538	1.05328	108	90	19384	5.98272	1	0.816267	71.1882	ENSRNOG00000021242	ENSRNOG00000017477	ENSRNOG00000016812
INTERPRO	IPR000716:Thyroglobulin type-1	2	1.8018	0.0898439	1.04651	108	17	19384	21.1155	1	0.803387	71.773	ENSRNOG00000002461	ENSRNOG00000014166
INTERPRO	IPR000998:MAM domain	2	1.8018	0.0898439	1.04651	108	17	19384	21.1155	1	0.803387	71.773	ENSRNOG00000024620	ENSRNOG00000032656
INTERPRO	IPR018161:Wnt protein, conserved site	2	1.8018	0.0948724	1.02286	108	18	19384	19.9424	1	0.804383	73.7979	ENSRNOG00000005781	ENSRNOG00000015982
INTERPRO	IPR000152:EGF-type aspartate/asparagine hydroxylation site	3	2.7027	0.0969136	1.01362	108	95	19384	5.66784	1	0.795077	74.5808	ENSRNOG00000002461	ENSRNOG00000029047	ENSRNOG00000050539
INTERPRO	IPR005817:Wnt	2	1.8018	0.0998734	1.00055	108	19	19384	18.8928	1	0.789497	75.6776	ENSRNOG00000005781	ENSRNOG00000015982

## Sheet: Cluster 2 KEGG
Category	Term	Count	%	PValue	List Total	Pop Hits	Pop Total	Fold Enrichment	Bonferroni	Benjamini	FDR	Gene IDs
KEGG_PATHWAY	rno04022:cGMP-PKG signaling pathway	7	3.9548	0.00104126	57	162	7749	5.87427	0.111984	0.111984	1.17781	ENSRNOG00000029876	ENSRNOG00000025042	ENSRNOG00000004890	ENSRNOG00000009299	ENSRNOG00000017002	ENSRNOG00000013463	ENSRNOG00000006324
KEGG_PATHWAY	rno04512:ECM-receptor interaction	5	2.82486	0.00378888	57	89	7749	7.63749	0.351279	0.194568	4.22527	ENSRNOG00000012471	ENSRNOG00000021441	ENSRNOG00000043451	ENSRNOG00000011300	ENSRNOG00000023007
KEGG_PATHWAY	rno05217:Basal cell carcinoma	4	2.25989	0.00683371	57	54	7749	10.0702	0.54238	0.22939	7.50208	ENSRNOG00000005781	ENSRNOG00000006120	ENSRNOG00000021962	ENSRNOG00000015982
KEGG_PATHWAY	rno04924:Renin secretion	4	2.25989	0.0123565	57	67	7749	8.11626	0.75766	0.298373	13.1859	ENSRNOG00000029876	ENSRNOG00000025042	ENSRNOG00000017002	ENSRNOG00000012337
KEGG_PATHWAY	rno04310:Wnt signaling pathway	5	2.82486	0.0185825	57	141	7749	4.82083	0.882149	0.347971	19.2102	ENSRNOG00000005781	ENSRNOG00000016477	ENSRNOG00000021962	ENSRNOG00000016066	ENSRNOG00000015982
KEGG_PATHWAY	rno05200:Pathways in cancer	8	4.51977	0.0230501	57	396	7749	2.74641	0.929944	0.357943	23.2954	ENSRNOG00000005781	ENSRNOG00000013017	ENSRNOG00000004890	ENSRNOG00000006735	ENSRNOG00000006120	ENSRNOG00000021962	ENSRNOG00000011300	ENSRNOG00000015982
KEGG_PATHWAY	rno05032:Morphine addiction	4	2.25989	0.0285554	57	92	7749	5.91076	0.963216	0.376131	28.07	ENSRNOG00000025042	ENSRNOG00000004890	ENSRNOG00000012337	ENSRNOG00000032417
KEGG_PATHWAY	rno04916:Melanogenesis	4	2.25989	0.0344345	57	99	7749	5.49282	0.981587	0.393068	32.8682	ENSRNOG00000005781	ENSRNOG00000004890	ENSRNOG00000021962	ENSRNOG00000015982
KEGG_PATHWAY	rno04510:Focal adhesion	5	2.82486	0.064573	57	210	7749	3.23684	0.999504	0.570669	53.1935	ENSRNOG00000012471	ENSRNOG00000021441	ENSRNOG00000043451	ENSRNOG00000011300	ENSRNOG00000023007
KEGG_PATHWAY	rno04550:Signaling pathways regulating pluripotency of stem cells	4	2.25989	0.0801098	57	140	7749	3.88421	0.999927	0.613997	61.3114	ENSRNOG00000005781	ENSRNOG00000010905	ENSRNOG00000021962	ENSRNOG00000015982
KEGG_PATHWAY	rno04151:PI3K-Akt signaling pathway	6	3.38983	0.0969496	57	339	7749	2.40615	0.999991	0.652452	68.6434	ENSRNOG00000049025	ENSRNOG00000012471	ENSRNOG00000021441	ENSRNOG00000043451	ENSRNOG00000011300	ENSRNOG00000023007

## Sheet: Cluster 3 BiNGO
File created with bingo (c) on Dec 18, 2019 at 2:24:25 PM
ontology: namespace
curator: bingo
Selected ontology file : bundle://123.0:1/data/GO_Biological_Process
Selected annotation file : bundle://123.0:1/data/R_norvegicus_default
Discarded evidence codes :
Overrepresentation
Selected statistical test : Hypergeometric test
Selected correction : Benjamini & Hochberg False Discovery Rate (FDR) correction
Selected significance level : 0.05
Testing option : Use whole annotation as reference set
The selected cluster :
VIT	EPHB6	SPON2	GLDC	WIPF3	AC128059.4	ARXES2	ABAT	SLC4A1	CLDN2	ZDHHC2	RGD1309651	AABR07062766.1	NIPAL1	DPYSL5	PPP4R4	DAG1	SOX9	PTGDS	MFSD2A	ACSL1	P3H2	EBF2	MTUS2	UNC5C	AR	RFX8	ADGRB3	SFRP5	DDIT4	AKR1C13	COL8A2	PRR15	PRKCQ	PRR18	TAGLN3	PPP1R36	NECAB1	NRN1	MAOB	HEPACAM	PCDH10	IGSF1	TSHZ2	TGFA	PLA2G5	APCDD1	LOC691551	SEC14L3	NKAIN4
GNAO1	RGD1311575	BMP3	FGF14	CYP4F18	TRPV6	SLCO1A4	TMEM116	OGN	TMEM35A	FGFR2	KLHDC9	KCNK5	WNT2B	RGD1560394	PIK3C2G	ECE2	SLC2A4	WISP1	BMP15	RF00001	RASGEF1A	EFHD1	ME3	HMGCS2	PROSER2	SVOP	ABCC8	ETV1	SPTB	INMT	TST	CHDH	CDH10	CASQ2	CDH15	ZP2	SMIM22	FAM84B	ITIH3	PCOLCE2	LOC103691556	SEMA3D	SEMA3B	PARD6G	MILL1	RETN	LRP2	TSPAN33	COCH
No annotations were retrieved for the following entities:
VIT	FCGBP	MAP3K7CL	AC128059.4	ARXES2	CLDN2	HID1	RGD1309651	SLC25A48	AABR07062766.1	PPP4R4	IGFLR1	AABR07061465.1	MFSD2A	PPP1R16B	RAD21L1	P3H2	MTUS2	SHISA3	AABR07001634.1	GRIP2	ADGRB3	AKR1C13	COL8A2	PRR15	PRR18	TOX	KANK4	EMID1	CHODL	PPP1R36	LSMEM2	HEPACAM	TSHZ2	ILDR2	LOC691551	SEC14L3	NKAIN4	AABR07070307.1	LOC100911581	SEC14L5	GPM6B	T2	RAI2	FN3K	ANKRD29	AABR07065139.1	PRR32	AUTS2	NEBL
GO-ID	p-value	corr p-value	x	n	X	N	Description	Genes in test set
32502	4.7671E-9	9.1052E-6	73	2479	218	14291	developmental process	RET	SEMA5A	CLIC5	WNT2B	WIPF3	SLC2A4	MPO	UCHL1	DPYSL5	DAG1	SCD2	LEPR	ADORA1	ENPP1	SOX9	HMGCS2	FADS1	CAR4	OSR2	ARG2	ANXA3	ADIPOQ	EBF2	UNC5C	LIFR	FOXP2	AR	TMEFF1	OLFM1	GAL	SFRP5	B3GNT5	TNNT2	COL4A4	COL4A3	PRKCQ	TAGLN3	CRYAA	ACSBG2	DLX1	CALCA	NRN1
7275	2.0325E-7	1.9410E-4	64	2239	218	14291	multicellular organismal development	RET	SEMA5A	CLIC5	WNT2B	WIPF3	UCHL1	DPYSL5	DAG1	SCD2	LEPR	ADORA1	ENPP1	SOX9	HMGCS2	CAR4	OSR2	ARG2	ANXA3	EBF2	UNC5C	LIFR	FOXP2	AR	TMEFF1	OLFM1	GAL	SFRP5	B3GNT5	TNNT2	COL4A4	COL4A3	PRKCQ	TAGLN3	CRYAA	ACSBG2	DLX1	CALCA	NRN1	SEMA3B	TGFA	LRP2	APCDD1
6811	4.1598E-7	2.6484E-4	29	673	218	14291	ion transport	KCNK5	CLIC5	GRIK3	SLC4A1	KCNA6	NALCN	RYR3	NIPAL1	ENPP1	RHBG	GRIA4	KCNH2	SVOP	KCNIP1	KCND3	SLC30A2	GABRA3	SLC4A10	P2RX6	P2RX5	SLC6A8	TRPV6	TST	P2RX3	SLCO1A4	FXYD6	KCNK1	KCNK2	HCN1
48856	5.2964E-6	2.3493E-3	57	2088	218	14291	anatomical structure development	RET	SEMA5A	CLIC5	WNT2B	UCHL1	DPYSL5	DAG1	SCD2	LEPR	ADORA1	ENPP1	SOX9	HMGCS2	CAR4	OSR2	ARG2	ANXA3	LIFR	FOXP2	AR	GAL	B3GNT5	TNNT2	COL4A4	COL4A3	PRKCQ	TAGLN3	CRYAA	DLX1	CALCA	NRN1	TGFA	LRP2	APCDD1	NDRG2	FSTL3	SCEL	ACVR1C	MUSTN1	APOH	TTPA	NNAT
10033	7.6922E-6	2.3493E-3	38	1178	218	14291	response to organic substance	MAOB	ABAT	PLA2G5	SLC2A4	RETN	SLC6A1	MPO	ACACB	RYR3	GYS2	ACVR1C	DAG1	LEPR	ENPP1	HMGCS2	PTGDS	PCK1	FADS1	CAR4	BCHE	ACSL1	ANXA3	ABCC8	ADIPOQ	LIFR	SELE	ESR1	GNAO1	AR	KRT19	GAL	LEP	FKBP1B	COL4A3	PRKCQ	CRYAA	KCNK1	TJP2
48731	7.8200E-6	2.3493E-3	53	1909	218	14291	system development	RET	SEMA5A	CLIC5	WNT2B	UCHL1	DPYSL5	DAG1	SCD2	LEPR	ENPP1	SOX9	HMGCS2	CAR4	OSR2	ANXA3	LIFR	FOXP2	AR	GAL	B3GNT5	TNNT2	COL4A4	COL4A3	PRKCQ	TAGLN3	CRYAA	DLX1	CALCA	NRN1	TGFA	LRP2	APCDD1	NDRG2	FSTL3	SCEL	ACVR1C	MUSTN1	APOH	TTPA	NNAT	GPC3	ESR1
7154	9.8040E-6	2.3493E-3	23	544	218	14291	cell communication	WNT2B	MAOB	CLSTN3	GABRA3	GRIK3	ABAT	PIK3C2G	LRP2	SNAP91	UCHL1	HRH1	NFASC	P2RX5	GJB1	P2RX3	SCD	LEP	SCD2	LEPR	ADORA1	NAALAD2	FADS1	GRIA4
6629	1.0551E-5	2.3493E-3	27	708	218	14291	lipid metabolic process	LOC681458	PIK3C2G	PLA2G5	ACACB	FADS3	APOH	SCD2	ENPP2	ADORA1	ST8SIA6	HMGCS2	PTGDS	PCK1	FADS1	ACSL1	ADIPOQ	PLA2G2A	ESR1	AR	PLA2G16	SCD	LEP	GPD1	PLIN1	ACSBG2	PNPLA2	OSBP2
31645	1.1070E-5	2.3493E-3	6	34	218	14291	negative regulation of neurological system process	BCHE	CALCA	GRIK3	ADORA1	SLC6A1	GNAI1
32787	1.2613E-5	2.3793E-3	16	296	218	14291	monocarboxylic acid metabolic process	ACSL1	ADIPOQ	LOC681458	PLA2G5	ACACB	FADS3	FOLH1	SCD	LEP	GPD1	SCD2	ME3	PTGDS	PCK1	ACSBG2	FADS1
6810	1.3703E-5	2.3793E-3	57	2154	218	14291	transport	KCNK5	CLIC5	GRIK3	SLC4A1	SLC2A4	SLC6A1	SLC7A10	RYR3	AKAP12	FADS3	UCHL1	NIPAL1	ADORA1	ENPP1	PTGDS	FADS1	KCNH2	SLC15A2	SVOP	ACSL1	ANXA3	KCND3	SLC30A2	ABCC8	AR	TST	TNNT2	VAMP1	OSBP2	PLA2G5	KCNA6	LRP2	NALCN	APOH	RHBG	RAB6B	GRIA4	KCNIP1	ADHFE1	RANBP17	GABRA3	SLC4A10
48513	1.8067E-5	2.8757E-3	43	1463	218	14291	organ development	RET	SEMA5A	CLIC5	DLX1	CALCA	WNT2B	TGFA	LRP2	APCDD1	FSTL3	SCEL	ACVR1C	MUSTN1	APOH	TTPA	NNAT	DAG1	GPC3	LEPR	ENPP1	SOX9	HMGCS2	CAR4	OSR2	ANXA3	LIFR	ESR1	FOXP2	GNAO1	AR	BMP3	KRT19	P2RX5	TNNT2	COL4A4	LEP	COL4A3	ID4	COL9A1	PRKCQ	TAGLN3	CRYAA
51234	2.0983E-5	2.9070E-3	57	2185	218	14291	establishment of localization	KCNK5	CLIC5	GRIK3	SLC4A1	SLC2A4	SLC6A1	SLC7A10	RYR3	AKAP12	FADS3	UCHL1	NIPAL1	ADORA1	ENPP1	PTGDS	FADS1	KCNH2	SLC15A2	SVOP	ACSL1	ANXA3	KCND3	SLC30A2	ABCC8	AR	TST	TNNT2	VAMP1	OSBP2	PLA2G5	KCNA6	LRP2	NALCN	APOH	RHBG	RAB6B	GRIA4	KCNIP1	ADHFE1	RANBP17	GABRA3	SLC4A10
19226	2.1308E-5	2.9070E-3	15	275	218	14291	transmission of nerve impulse	MAOB	CLSTN3	GABRA3	GRIK3	ABAT	SNAP91	HRH1	NFASC	P2RX5	P2RX3	SCD	SCD2	ADORA1	NAALAD2	GRIA4
6633	2.9112E-5	3.7070E-3	8	80	218	14291	fatty acid biosynthetic process	FADS3	SCD	SCD2	LOC681458	PLA2G5	PTGDS	ACACB	FADS1
6631	3.6978E-5	4.4142E-3	12	191	218	14291	fatty acid metabolic process	FADS3	ACSL1	SCD	LEP	ADIPOQ	SCD2	LOC681458	PLA2G5	PTGDS	ACSBG2	ACACB	FADS1
50805	3.9961E-5	4.4897E-3	5	26	218	14291	negative regulation of synaptic transmission	BCHE	GRIK3	ADORA1	SLC6A1	GNAI1
51179	4.4707E-5	4.7439E-3	62	2512	218	14291	localization	RET	KCNK5	CLIC5	GRIK3	SLC4A1	SLC2A4	SLC6A1	SLC7A10	RYR3	AKAP12	FADS3	UCHL1	NIPAL1	DAG1	ADORA1	ENPP1	PTGDS	FADS1	KCNH2	SLC15A2	SVOP	ACSL1	ANXA3	KCND3	SLC30A2	ABCC8	AR	TST	TNNT2	VAMP1	OSBP2	CALCA	PLA2G5	KCNA6	LRP2	NALCN	APOH	RHBG	RAB6B	GRIA4	DNAH11	KCNIP1
32868	5.6665E-5	5.6963E-3	10	140	218	14291	response to insulin stimulus	AR	GAL	ABCC8	LEP	ENPP1	PRKCQ	HMGCS2	RETN	PCK1	FADS1
51970	8.2377E-5	7.7769E-3	5	30	218	14291	negative regulation of transmission of nerve impulse	BCHE	GRIK3	ADORA1	SLC6A1	GNAI1
42391	8.5506E-5	7.7769E-3	10	147	218	14291	regulation of membrane potential	KCNH2	NFASC	P2RX5	KCNIP1	P2RX3	SCD	ADIPOQ	GRIK3	SCD2	ADORA1
43436	1.4047E-4	1.1665E-2	20	520	218	14291	oxoacid metabolic process	ARG2	GLDC	ACSL1	AADAT	ADIPOQ	PLA2G2A	LOC681458	PLA2G5	ACACB	FADS3	FOLH1	SCD	LEP	GPD1	SCD2	ME3	PTGDS	PCK1	ACSBG2	FADS1
19752	1.4047E-4	1.1665E-2	20	520	218	14291	carboxylic acid metabolic process	ARG2	GLDC	ACSL1	AADAT	ADIPOQ	PLA2G2A	LOC681458	PLA2G5	ACACB	FADS3	FOLH1	SCD	LEP	GPD1	SCD2	ME3	PTGDS	PCK1	ACSBG2	FADS1
6082	1.5960E-4	1.2701E-2	20	525	218	14291	organic acid metabolic process	ARG2	GLDC	ACSL1	AADAT	ADIPOQ	PLA2G2A	LOC681458	PLA2G5	ACACB	FADS3	FOLH1	SCD	LEP	GPD1	SCD2	ME3	PTGDS	PCK1	ACSBG2	FADS1
42493	1.8718E-4	1.3968E-2	17	410	218	14291	response to drug	RET	BCHE	SLC15A2	MAOB	ACSL1	ABCC8	ADIPOQ	TGFA	ABAT	LRP2	ACACB	GNAO1	GAL	ACVR1C	HMGCS2	CRYAA	CAR4
42180	1.9501E-4	1.3968E-2	20	533	218	14291	cellular ketone metabolic process	ARG2	GLDC	ACSL1	AADAT	ADIPOQ	PLA2G2A	LOC681458	PLA2G5	ACACB	FADS3	FOLH1	SCD	LEP	GPD1	SCD2	ME3	PTGDS	PCK1	ACSBG2	FADS1
44057	1.9746E-4	1.3968E-2	15	335	218	14291	regulation of system process	BCHE	ARG2	CALCA	GRIK3	SLC6A1	S100B	GNAI1	GNAO1	CPEB1	HRH1	TNNT2	LEP	ADORA1	PRKCQ	GRIA4
51239	2.0913E-4	1.4266E-2	31	1030	218	14291	regulation of multicellular organismal process	RET	DLX1	CALCA	WNT2B	UCMA	GRIK3	SLC6A1	GNAI1	FSTL3	HRH1	APOH	ADORA1	ENPP1	PTGDS	GRIA4	BCHE	ARG2	TNFSF15	ANXA3	ADIPOQ	S100B	ESR1	GNAO1	AR	CPEB1	P2RX5	TNNT2	LEP	COL4A3	ID4	PRKCQ
44255	2.2342E-4	1.4715E-2	19	497	218	14291	cellular lipid metabolic process	ACSL1	ADIPOQ	PLA2G2A	LOC681458	PIK3C2G	PLA2G5	ACACB	FADS3	SCD	APOH	LEP	GPD1	SCD2	ST8SIA6	HMGCS2	PTGDS	PCK1	ACSBG2	FADS1
42135	2.7481E-4	1.7496E-2	3	9	218	14291	neurotransmitter catabolic process	MAOB	NAALAD2	ABAT
55082	2.9049E-4	1.7898E-2	16	386	218	14291	cellular chemical homeostasis	KCNH2	CALCA	KCNIP1	ADIPOQ	GRIK3	TGFA	RYR3	NFASC	P2RX5	P2RX3	SCD	FKBP1B	SCD2	ADORA1	ENPP1	PFKM
48878	3.5756E-4	2.1342E-2	19	516	218	14291	chemical homeostasis	KCNH2	CALCA	KCNIP1	ADIPOQ	GRIK3	SLC4A10	TGFA	SLC2A4	RYR3	NFASC	P2RX5	P2RX3	SCD	FKBP1B	SCD2	ADORA1	ENPP1	PCK1	PFKM
34285	3.8817E-4	2.1806E-2	3	10	218	14291	response to disaccharide stimulus	ADIPOQ	SLC6A1	FADS1
9744	3.8817E-4	2.1806E-2	3	10	218	14291	response to sucrose stimulus	ADIPOQ	SLC6A1	FADS1
23046	4.2004E-4	2.2286E-2	37	1370	218	14291	signaling process	RET	RERGL	CALCA	MAOB	CLSTN3	IGSF1	GRIK3	TGFA	ABAT	PIK3C2G	LRP2	NDRG2	GNAI1	AKAP12	HRH1	SCD2	LEPR	ADORA1	NAALAD2	PDE6C	RAB6B	GRIA4	KCNH2	TNFSF15	GABRA3	ADIPOQ	UNC5C	LIFR	SNAP91	NFASC	P2RX5	FGF14	PPP1R1A	P2RX3	SCD	LEP	RAB9B
23060	4.2004E-4	2.2286E-2	37	1370	218	14291	signal transmission	RET	RERGL	CALCA	MAOB	CLSTN3	IGSF1	GRIK3	TGFA	ABAT	PIK3C2G	LRP2	NDRG2	GNAI1	AKAP12	HRH1	SCD2	LEPR	ADORA1	NAALAD2	PDE6C	RAB6B	GRIA4	KCNH2	TNFSF15	GABRA3	ADIPOQ	UNC5C	LIFR	SNAP91	NFASC	P2RX5	FGF14	PPP1R1A	P2RX3	SCD	LEP	RAB9B
9725	4.4786E-4	2.2524E-2	22	656	218	14291	response to hormone stimulus	BCHE	MAOB	ANXA3	ABCC8	ADIPOQ	RETN	SLC6A1	ESR1	AR	KRT19	GAL	LEP	DAG1	LEPR	ENPP1	PRKCQ	HMGCS2	PTGDS	PCK1	CRYAA	FADS1	CAR4
9743	4.4813E-4	2.2524E-2	8	118	218	14291	response to carbohydrate stimulus	GYS2	ACVR1C	ADIPOQ	COL4A3	PRKCQ	HMGCS2	SLC6A1	FADS1
43279	4.7741E-4	2.3381E-2	7	91	218	14291	response to alkaloid	GNAO1	BCHE	LEPR	ABAT	SLC6A1	KCNK1	RYR3
32879	5.1695E-4	2.4684E-2	23	708	218	14291	regulation of localization	CALCA	MAOB	TNFSF15	ANXA3	SLC30A2	ABCC8	ADIPOQ	SELE	SNAP91	GNAO1	APOH	TNNT2	LEP	FKBP1B	DAG1	GPC3	ENPP2	ADORA1	ENPP1	PRKCQ	CRYAA	PFKM	PNPLA2
51259	5.4668E-4	2.5467E-2	11	219	218	14291	protein oligomerization	KCNH2	OLFM1	P2RX6	P2RX5	GJB1	P2RX3	TNNT2	ADIPOQ	SLC6A1	CRYAA	PFKM
16042	6.2251E-4	2.7771E-2	9	155	218	14291	lipid catabolic process	PLA2G16	LEP	ADIPOQ	PLA2G2A	ENPP2	ADORA1	PLA2G5	PLIN1	PNPLA2
50801	6.2521E-4	2.7771E-2	16	414	218	14291	ion homeostasis	KCNH2	CALCA	KCNIP1	ADIPOQ	GRIK3	SLC4A10	TGFA	RYR3	NFASC	P2RX5	P2RX3	SCD	FKBP1B	SCD2	ADORA1	ENPP1
19216	6.5801E-4	2.8564E-2	8	125	218	14291	regulation of lipid metabolic process	HRH1	GAL	ACSL1	LEP	ADIPOQ	ADORA1	ACACB	PNPLA2
33210	6.8793E-4	2.8889E-2	2	3	218	14291	leptin-mediated signaling pathway	LEP	LEPR
45932	6.9576E-4	2.8889E-2	3	12	218	14291	negative regulation of muscle contraction	ARG2	CALCA	ADORA1
9719	7.2927E-4	2.9354E-2	23	726	218	14291	response to endogenous stimulus	BCHE	MAOB	ANXA3	ABCC8	ADIPOQ	RETN	SLC6A1	ESR1	GNAO1	AR	KRT19	GAL	LEP	DAG1	LEPR	ENPP1	PRKCQ	HMGCS2	PTGDS	PCK1	CRYAA	FADS1	CAR4
7631	7.3770E-4	2.9354E-2	6	71	218	14291	feeding behavior	UCHL1	CALCA	GAL	NPW	LEP	LEPR
44281	7.6554E-4	2.9841E-2	35	1312	218	14291	small molecule metabolic process	SERPINA12	GLDC	LOC681458	ABAT	PLA2G5	LRP2	ACACB	GYS2	FADS3	APOH	TTPA	SCD2	ENPP1	ME3	HMGCS2	PTGDS	PCK1	RAB6B	FADS1	CAR4	CAR3	BCHE	ARG2	ACSL1	AADAT	ADIPOQ	PLA2G2A	AR	FOLH1	PPP1R1A	SCD	LEP	GPD1	ACSBG2	PFKM
6873	7.8458E-4	2.9971E-2	15	382	218	14291	cellular ion homeostasis	KCNH2	CALCA	KCNIP1	ADIPOQ	GRIK3	TGFA	RYR3	NFASC	P2RX5	P2RX3	SCD	FKBP1B	SCD2	ADORA1	ENPP1
10648	8.2955E-4	3.1067E-2	12	267	218	14291	negative regulation of cell communication	BCHE	DDIT4	ADIPOQ	DAG1	GRIK3	GPC3	ADORA1	ENPP1	APCDD1	SLC6A1	GNAI1	FSTL3
7610	8.7201E-4	3.2030E-2	15	386	218	14291	behavior	BCHE	CALCA	ABAT	SLC6A1	S100B	GNAO1	UCHL1	GAL	NPW	LEP	ENPP2	LEPR	ADORA1	PTGDS	NTSR1
9888	9.4193E-4	3.3945E-2	19	559	218	14291	tissue development	RET	SEMA5A	WNT2B	APCDD1	ESR1	AR	SCEL	BMP3	P2RX5	MUSTN1	TNNT2	DAG1	COL9A1	GPC3	ENPP1	PRKCQ	SOX9	HMGCS2	FGFR2
60749	1.1255E-3	3.9810E-2	3	14	218	14291	mammary gland alveolus development	AR	TGFA	ESR1
7267	1.2504E-3	4.2647E-2	13	319	218	14291	cell-cell signaling	WNT2B	MAOB	CLSTN3	GABRA3	GRIK3	ABAT	LRP2	SNAP91	HRH1	LEP	ADORA1	NAALAD2	GRIA4
14070	1.3279E-3	4.2647E-2	12	282	218	14291	response to organic cyclic substance	GNAO1	ACVR1C	ACSL1	LEPR	ABAT	PRKCQ	HMGCS2	SLC6A1	KCNK1	ACACB	RYR3	FADS1
30154	1.3405E-3	4.2647E-2	34	1303	218	14291	cell differentiation	RET	SEMA5A	CLIC5	DLX1	WNT2B	WIPF3	SLC2A4	RETN	NDRG2	FSTL3	SCEL	UCHL1	ACVR1C	DPYSL5	NNAT	LAMB3	ADIPOQ	PLA2G2A	LIFR	ESR1	SNAP91	GNAO1	AR	HILS1	BMP3	KRT19	NFASC	LEP	ID4	COL9A1	PRKCQ	CRYAA	ACSBG2	FGFR2
51241	1.3564E-3	4.2647E-2	9	173	218	14291	negative regulation of multicellular organismal process	BCHE	ARG2	CALCA	APOH	ADIPOQ	GRIK3	ADORA1	SLC6A1	GNAI1
32836	1.3620E-3	4.2647E-2	2	4	218	14291	glomerular basement membrane development	COL4A4	COL4A3
10739	1.3620E-3	4.2647E-2	2	4	218	14291	positive regulation of protein kinase A signaling cascade	AKAP12	ADIPOQ
60745	1.3620E-3	4.2647E-2	2	4	218	14291	mammary gland branching involved in pregnancy	AR	ESR1
1508	1.4739E-3	4.5405E-2	6	81	218	14291	regulation of action potential	NFASC	P2RX5	KCNIP1	P2RX3	SCD	SCD2
7268	1.5049E-3	4.5625E-2	10	211	218	14291	synaptic transmission	HRH1	MAOB	CLSTN3	GABRA3	GRIK3	ADORA1	NAALAD2	ABAT	SNAP91	GRIA4
[truncated: 205 more columns]

## Sheet: Cluster 3 InterPro
Category	Term	Count	%	PValue	Neg Log PValue	List Total	Pop Hits	Pop Total	Fold Enrichment	Bonferroni	Benjamini	FDR	Gene IDs
INTERPRO	IPR005804:Fatty acid desaturase, type 1	5	2.33645	8.86602e-06	5.05227	211	13	19384	35.3336	0.00506737	0.00506737	0.0130111	ENSRNOG00000013552	ENSRNOG00000020480	ENSRNOG00000046005	ENSRNOG00000020385	ENSRNOG00000013279
INTERPRO	IPR001522:Fatty acid desaturase, type 1, C-terminal	3	1.40187	0.000690905	3.16058	211	4	19384	68.9005	0.327011	0.179641	1.00921	ENSRNOG00000013552	ENSRNOG00000046005	ENSRNOG00000013279
INTERPRO	IPR015876:Fatty acid desaturase, type 1, core	3	1.40187	0.000690905	3.16058	211	4	19384	68.9005	0.327011	0.179641	1.00921	ENSRNOG00000013552	ENSRNOG00000046005	ENSRNOG00000013279
INTERPRO	IPR005821:Ion transport domain	7	3.27103	0.00115134	2.9388	211	108	19384	5.95436	0.483198	0.197507	1.67648	ENSRNOG00000006645	ENSRNOG00000009872	ENSRNOG00000052486	ENSRNOG00000004752	ENSRNOG00000014714	ENSRNOG00000014686	ENSRNOG00000055382
INTERPRO	IPR027309:P2X purinoreceptor extracellular domain	3	1.40187	0.00236677	2.62584	211	7	19384	39.3717	0.742765	0.287832	3.41785	ENSRNOG00000008552	ENSRNOG00000019208	ENSRNOG00000001873
INTERPRO	IPR001429:P2X purinoreceptor	3	1.40187	0.00236677	2.62584	211	7	19384	39.3717	0.742765	0.287832	3.41785	ENSRNOG00000008552	ENSRNOG00000019208	ENSRNOG00000001873
INTERPRO	IPR024873:Ectonucleotide pyrophosphatase/phosphodiesterase family	3	1.40187	0.00236677	2.62584	211	7	19384	39.3717	0.742765	0.287832	3.41785	ENSRNOG00000004089	ENSRNOG00000010174	ENSRNOG00000013994
INTERPRO	IPR002591:Type I phosphodiesterase/nucleotide pyrophosphatase/phosphate transferase	3	1.40187	0.00602416	2.2201	211	11	19384	25.0547	0.968642	0.499655	8.48607	ENSRNOG00000004089	ENSRNOG00000010174	ENSRNOG00000013994
INTERPRO	IPR015919:Cadherin-like	6	2.80374	0.00864986	2.06299	211	116	19384	4.75176	0.993112	0.5638	11.9706	ENSRNOG00000009771	ENSRNOG00000027954	ENSRNOG00000031974	ENSRNOG00000011156	ENSRNOG00000019400	ENSRNOG00000014751
INTERPRO	IPR003280:Two pore domain potassium channel	3	1.40187	0.011178	1.95164	211	15	19384	18.3735	0.998405	0.601542	15.2084	ENSRNOG00000019937	ENSRNOG00000047005	ENSRNOG00000002653
INTERPRO	IPR013099:Ion transport 2	3	1.40187	0.0214259	1.66906	211	21	19384	13.1239	0.999996	0.788029	27.2301	ENSRNOG00000019937	ENSRNOG00000047005	ENSRNOG00000002653
INTERPRO	IPR000884:Thrombospondin, type 1 repeat	4	1.86916	0.0297107	1.52709	211	62	19384	5.92692	1	0.853429	35.7666	ENSRNOG00000011977	ENSRNOG00000006033	ENSRNOG00000029071	ENSRNOG00000007078
INTERPRO	IPR020845:AMP-binding, conserved site	3	1.40187	0.0297572	1.52641	211	25	19384	11.0241	1	0.822888	35.8118	ENSRNOG00000045947	ENSRNOG00000058193	ENSRNOG00000010633
INTERPRO	IPR002126:Cadherin	5	2.33645	0.0355407	1.44927	211	114	19384	4.02927	1	0.848178	41.2039	ENSRNOG00000009771	ENSRNOG00000027954	ENSRNOG00000031974	ENSRNOG00000011156	ENSRNOG00000014751
INTERPRO	IPR000873:AMP-dependent synthetase/ligase	3	1.40187	0.0391556	1.40721	211	29	19384	9.50351	1	0.851514	44.3566	ENSRNOG00000045947	ENSRNOG00000058193	ENSRNOG00000010633
INTERPRO	IPR012171:Fatty acid/sphingolipid desaturase	2	0.934579	0.0426388	1.37019	211	4	19384	45.9336	1	0.853486	47.2448	ENSRNOG00000020480	ENSRNOG00000020385
INTERPRO	IPR017849:Alkaline phosphatase-like, alpha/beta/alpha	3	1.40187	0.0442217	1.35436	211	31	19384	8.89038	1	0.842947	48.5105	ENSRNOG00000004089	ENSRNOG00000010174	ENSRNOG00000013994
INTERPRO	IPR017850:Alkaline-phosphatase-like, core domain	3	1.40187	0.0442217	1.35436	211	31	19384	8.89038	1	0.842947	48.5105	ENSRNOG00000004089	ENSRNOG00000010174	ENSRNOG00000013994
INTERPRO	IPR008160:Collagen triple helix repeat	4	1.86916	0.0527885	1.27746	211	78	19384	4.71114	1	0.874028	54.8839	ENSRNOG00000014851	ENSRNOG00000012920	ENSRNOG00000015365	ENSRNOG00000001821
INTERPRO	IPR007053:LRAT-like domain	2	0.934579	0.0530127	1.27562	211	5	19384	36.7469	1	0.857824	55.0403	ENSRNOG00000021206	ENSRNOG00000004744
INTERPRO	IPR007365:Transferrin receptor-like, dimerisation domain	2	0.934579	0.0530127	1.27562	211	5	19384	36.7469	1	0.857824	55.0403	ENSRNOG00000005955	ENSRNOG00000013770
INTERPRO	IPR001604:DNA/RNA non-specific endonuclease	2	0.934579	0.0530127	1.27562	211	5	19384	36.7469	1	0.857824	55.0403	ENSRNOG00000004089	ENSRNOG00000013994
INTERPRO	IPR020436:Somatomedin B, chordata	2	0.934579	0.0530127	1.27562	211	5	19384	36.7469	1	0.857824	55.0403	ENSRNOG00000004089	ENSRNOG00000013994
INTERPRO	IPR003529:Long hematopoietin receptor, Gp130 family 2, conserved site	2	0.934579	0.0632747	1.19877	211	6	19384	30.6224	1	0.88955	61.6843	ENSRNOG00000023664	ENSRNOG00000011696
INTERPRO	IPR020821:Extracellular Endonuclease, subunit A	2	0.934579	0.0632747	1.19877	211	6	19384	30.6224	1	0.88955	61.6843	ENSRNOG00000004089	ENSRNOG00000013994
INTERPRO	IPR013098:Immunoglobulin I-set	5	2.33645	0.0660385	1.1802	211	140	19384	3.28097	1	0.886375	63.3104	ENSRNOG00000016374	ENSRNOG00000029071	ENSRNOG00000030515	ENSRNOG00000021410	ENSRNOG00000011754
INTERPRO	IPR001442:Collagen IV, non-collagenous	2	0.934579	0.073426	1.13415	211	7	19384	26.2478	1	0.899729	67.3467	ENSRNOG00000014851	ENSRNOG00000015365
INTERPRO	IPR020846:Major facilitator superfamily domain	5	2.33645	0.0745346	1.12764	211	146	19384	3.14614	1	0.891302	67.9154	ENSRNOG00000000693	ENSRNOG00000047493	ENSRNOG00000002305	ENSRNOG00000017226	ENSRNOG00000018748
INTERPRO	IPR015424:Pyridoxal phosphate-dependent transferase	3	1.40187	0.0821861	1.0852	211	44	19384	6.26368	1	0.903676	71.5959	ENSRNOG00000002636	ENSRNOG00000011599	ENSRNOG00000011861
INTERPRO	IPR015421:Pyridoxal phosphate-dependent transferase, major region, subdomain 1	3	1.40187	0.0821861	1.0852	211	44	19384	6.26368	1	0.903676	71.5959	ENSRNOG00000002636	ENSRNOG00000011599	ENSRNOG00000011861
INTERPRO	IPR001408:G-protein alpha subunit, group I	2	0.934579	0.0834679	1.07848	211	8	19384	22.9668	1	0.896695	72.1725	ENSRNOG00000019482	ENSRNOG00000057096
INTERPRO	IPR001211:Phospholipase A2	2	0.934579	0.0834679	1.07848	211	8	19384	22.9668	1	0.896695	72.1725	ENSRNOG00000016945	ENSRNOG00000016838
INTERPRO	IPR013769:Band 3 cytoplasmic domain	2	0.934579	0.0934014	1.02965	211	9	19384	20.415	1	0.913088	76.2854	ENSRNOG00000005307	ENSRNOG00000020951
INTERPRO	IPR003598:Immunoglobulin subtype 2	6	2.80374	0.0984148	1.00694	211	225	19384	2.44979	1	0.915708	78.1389	ENSRNOG00000016374	ENSRNOG00000007600	ENSRNOG00000029071	ENSRNOG00000030515	ENSRNOG00000021410	ENSRNOG00000011754

## Sheet: Cluster 3 KEGG
Category	Term	Count	%	PValue	List Total	Pop Hits	Pop Total	Fold Enrichment	Bonferroni	Benjamini	FDR	Gene IDs
KEGG_PATHWAY	rno04920:Adipocytokine signaling pathway	9	2.72727	3.1416e-05	130	75	7749	7.15292	0.00585766	0.00585766	0.0389361	ENSRNOG00000045947	ENSRNOG00000023664	ENSRNOG00000000658	ENSRNOG00000017226	ENSRNOG00000028616	ENSRNOG00000045797	ENSRNOG00000010633	ENSRNOG00000001821	ENSRNOG00000019057
KEGG_PATHWAY	rno03320:PPAR signaling pathway	9	2.72727	3.81073e-05	130	77	7749	6.96713	0.00710086	0.00355676	0.0472272	ENSRNOG00000045947	ENSRNOG00000013552	ENSRNOG00000015086	ENSRNOG00000058193	ENSRNOG00000046005	ENSRNOG00000028616	ENSRNOG00000010633	ENSRNOG00000013279	ENSRNOG00000001821
KEGG_PATHWAY	rno04152:AMPK signaling pathway	11	3.33333	4.95922e-05	130	128	7749	5.12254	0.00923111	0.00308655	0.0614568	ENSRNOG00000059753	ENSRNOG00000013552	ENSRNOG00000023664	ENSRNOG00000000658	ENSRNOG00000046005	ENSRNOG00000017226	ENSRNOG00000028616	ENSRNOG00000045797	ENSRNOG00000057988	ENSRNOG00000013279	ENSRNOG00000001821
KEGG_PATHWAY	rno01212:Fatty acid metabolism	6	1.81818	0.00194725	130	54	7749	6.62308	0.30545	0.0870945	2.3872	ENSRNOG00000045947	ENSRNOG00000013552	ENSRNOG00000020480	ENSRNOG00000046005	ENSRNOG00000010633	ENSRNOG00000013279
KEGG_PATHWAY	rno04080:Neuroactive ligand-receptor interaction	12	3.63636	0.00924987	130	292	7749	2.44963	0.824089	0.293587	10.8807	ENSRNOG00000028708	ENSRNOG00000006957	ENSRNOG00000023664	ENSRNOG00000008992	ENSRNOG00000007647	ENSRNOG00000056558	ENSRNOG00000045797	ENSRNOG00000008552	ENSRNOG00000019208	ENSRNOG00000003442	ENSRNOG00000001873	ENSRNOG00000007420
KEGG_PATHWAY	rno01040:Biosynthesis of unsaturated fatty acids	4	1.21212	0.0120086	130	29	7749	8.22175	0.895566	0.313764	13.9084	ENSRNOG00000013552	ENSRNOG00000020480	ENSRNOG00000046005	ENSRNOG00000013279
KEGG_PATHWAY	rno04923:Regulation of lipolysis in adipocytes	5	1.51515	0.0164821	130	59	7749	5.0515	0.955302	0.358519	18.6177	ENSRNOG00000015086	ENSRNOG00000021206	ENSRNOG00000047551	ENSRNOG00000003442	ENSRNOG00000057096
KEGG_PATHWAY	rno04360:Axon guidance	7	2.12121	0.0197251	130	128	7749	3.2598	0.975898	0.372293	21.8823	ENSRNOG00000007202	ENSRNOG00000016512	ENSRNOG00000008996	ENSRNOG00000011977	ENSRNOG00000029071	ENSRNOG00000057096	ENSRNOG00000014367
KEGG_PATHWAY	rno00564:Glycerophospholipid metabolism	6	1.81818	0.0208225	130	95	7749	3.7647	0.980453	0.354166	22.9595	ENSRNOG00000028368	ENSRNOG00000056457	ENSRNOG00000021206	ENSRNOG00000016945	ENSRNOG00000016838	ENSRNOG00000005569
KEGG_PATHWAY	rno00061:Fatty acid biosynthesis	3	0.909091	0.0219557	130	14	7749	12.7731	0.984258	0.339755	24.0574	ENSRNOG00000045947	ENSRNOG00000000658	ENSRNOG00000010633
KEGG_PATHWAY	rno01100:Metabolic pathways	31	9.39394	0.0302714	130	1285	7749	1.43801	0.996812	0.407002	31.6849	ENSRNOG00000016776	ENSRNOG00000029778	ENSRNOG00000053811	ENSRNOG00000016945	ENSRNOG00000000186	ENSRNOG00000040301	ENSRNOG00000015859	ENSRNOG00000003251	ENSRNOG00000034228	ENSRNOG00000002636	ENSRNOG00000011599	ENSRNOG00000028616	ENSRNOG00000015751	ENSRNOG00000016838	ENSRNOG00000013994	ENSRNOG00000045947	ENSRNOG00000015519	ENSRNOG00000000658	ENSRNOG00000022691	ENSRNOG00000021206	ENSRNOG00000047551	ENSRNOG00000010633	ENSRNOG00000005569	ENSRNOG00000015550	ENSRNOG00000011861	ENSRNOG00000013770	ENSRNOG00000028368	ENSRNOG00000019120	ENSRNOG00000017311	ENSRNOG00000046258	ENSRNOG00000057988
KEGG_PATHWAY	rno04931:Insulin resistance	6	1.81818	0.0361996	130	110	7749	3.25133	0.998987	0.437056	36.6852	ENSRNOG00000059753	ENSRNOG00000058193	ENSRNOG00000000658	ENSRNOG00000017226	ENSRNOG00000028616	ENSRNOG00000019057
KEGG_PATHWAY	rno00565:Ether lipid metabolism	4	1.21212	0.0363754	130	44	7749	5.41888	0.999021	0.413158	36.8282	ENSRNOG00000021206	ENSRNOG00000016945	ENSRNOG00000004089	ENSRNOG00000016838
KEGG_PATHWAY	rno00590:Arachidonic acid metabolism	5	1.51515	0.0456965	130	81	7749	3.67949	0.999841	0.464611	43.9991	ENSRNOG00000021206	ENSRNOG00000015751	ENSRNOG00000016945	ENSRNOG00000016838	ENSRNOG00000015550
KEGG_PATHWAY	rno04727:GABAergic synapse	5	1.51515	0.0567318	130	87	7749	3.42573	0.999982	0.51718	51.5181	ENSRNOG00000002636	ENSRNOG00000056558	ENSRNOG00000019482	ENSRNOG00000057096	ENSRNOG00000006527
KEGG_PATHWAY	rno00592:alpha-Linolenic acid metabolism	3	0.909091	0.0643144	130	25	7749	7.15292	0.999996	0.540187	56.1339	ENSRNOG00000021206	ENSRNOG00000016945	ENSRNOG00000016838
KEGG_PATHWAY	rno04723:Retrograde endocannabinoid signaling	5	1.51515	0.0924423	130	103	7749	2.89358	1	0.655954	69.9523	ENSRNOG00000045949	ENSRNOG00000006957	ENSRNOG00000056558	ENSRNOG00000019482	ENSRNOG00000057096

## Sheet: Cluster 4 BiNGO
File created with bingo (c) on Dec 18, 2019 at 2:49:54 PM
ontology: namespace
curator: bingo
Selected ontology file : bundle://123.0:1/data/GO_Biological_Process
Selected annotation file : bundle://123.0:1/data/R_norvegicus_default
Discarded evidence codes :
Overrepresentation
Selected statistical test : Hypergeometric test
Selected correction : Benjamini & Hochberg False Discovery Rate (FDR) correction
Selected significance level : 0.05
Testing option : Use whole annotation as reference set
The selected cluster :
LRRC14B	PGLYRP2	AABR07035486.1	GMFG	SCX	MGC105649	SPINT2	SLA2	ZC3H12D	ZDBF2	SPIB	IL4I1	SPIC	LIPG	ZC3H12A	EPSTI1	UBASH3A	SMCO1	FAM19A3	GBP6	GBP5	RBFOX1	GBP7	LOC100912306	UNC5A	RNASE6	MCEMP1	SIGIRR	MYL4	MYL1	RFX5	MYL3	THEGL	PSME2	RT1-BA	RT1-BB	LY49S5	LY49S6	AABR07017599.1	IDO2	SKAP1	IDO1	HACD1	AABR07044362.1	AABR07044362.2	AGAP2	CLCNKB	SLCO5A1	FPR3	AC097037.1
MB	TAGAP	AABR07014218.1	ITGB7	ITGB6	PGM1	PTCRA	UNC45B	TRIM63	ITGA4	TNFRSF18	AABR07065631.3	NRG2	ADORA2A	SYNPO2L	LCP1	TRIM54	BIRC3	AC126960.1	PRKAA2	IL2RG	SRL	LRP8	TBXT	TSPAN32	AABR07017809.1	AABR07060963.2	CKMT2	DRAM1	CCL7	SH3BP1	FCHO1	PHKG1	CCL5	TIFA	CCL4	E2F2	CCL2	CCL1	FSD2	FCGR1A	AABR07051551.2	KCNJ5	SLC12A3	GZMA	STYK1	GZMB	RGD1562667	MCOLN2	LOC102549869
PRDM1	GIMAP6	GIMAP7	COX6A2	GIMAP8	IFI44L	GIMAP9	KLHL31	AA926063	AABR07017825.5	AABR07002700.1	TMEM268	CCRL2	LOC500877	CAPN3	GGT1	RGS9	TGM2	ZBP1	EOMES	CD96	IL4R	TMOD4	AABR07017693.3	AABR07017693.2	THEMIS	AABR07035470.1	LAX1	KLHL40	CCNB1IP1	KLHL41	OSCAR	GPRIN3	DOK1	CD8B	CD8A	EEF1A2	DOK7	SIDT1	WDFY4	RTN2	LOC108348048	UBA7	TCF7	PSEN2	DAPP1	PLD4	SLC1A3	AABR07060980.1	RASGRP1
BATF2	BATF3	TPI1	FCRL5	FCRL6	NFAM1	AABR07017902.1	TNNC1	TNNC2	EN2	RT1-CE7	RT1-CE4	SERPINB9	RT1-CE5	PAX5	TMEM173	RT1-CE3	RT1-CE1	MS4A6A	PAX7	AC141102.1	HCLS1	CCL12	CCL11	AOAH	FGD2	CHRND	METTL21C	CHRNE	CCL19	MBNL3	MCPT1L4	CCL17	MISP	APOL3	GPR157	AOC1	CCL22	F10	CKM	CCL20	IL10RA	PRSS39	AGL	MYBPH	AABR07034739.2	AABR07034739.1	DEF6	TMEM154	GPR141
TREX1	SH2D1A	1-SEP	CTSLL3	AABR07065827.1	NMI	PARP14	LY6AL	AABR07027872.1	PARP10	CCDC88B	LACC1	RGD1305184	MARCO	AABR07017868.2	CCDC88C	AABR07044291.1	MIR3582	RYR1	BICDL1	LILRC2	CX3CL1	LIMD2	JCHAIN	GYS1	FFAR4	ANKRD1	LOC298139	TNFAIP8L3	FFAR2	ERMAP	MAP4K1	AABR07062157.1	RGD1559575	AABR07003235.1	KLRA1	KLRA2	RHOH	AMPD1	IZUMO1R	AABR07060350.1	RHOF	PDCD1LG2	PARP9	GFRA3	LIME1	AP3B2	IGFN1	MSS51	MLF1
DES	JSRP1	NEURL3	MIR142	NEURL1	TBKBP1	CKLF	KLRH1
No annotations were retrieved for the following entities:
AABR07044408.2	LOC308990	LRRC14B	AABR07013653.1	PGLYRP2	AABR07035486.1	TMEM200A	GMFG	CLEC10A	SCX	MGC105649	SPINT2	AABR07044408.3	ZC3H12D	ZDBF2	GPR174	IL4I1	MIR675	AABR07051708.1	AABR07050449.1	GPR171	MYB	EPSTI1	MS4A14	LOC100911562	UBASH3A	SMCO1	FAM19A3	GBP6	GBP5	RBFOX1	GBP7	LOC100912306	AABR07040847.1	MCEMP1	AABR07051652.1	MYL4	FAM169B	LOC102553138	THEGL	GPR160	IGTP	AC096301.1	LY49S5	LY49S6	AABR07017599.1	AABR07035561.2	HACD1	AABR07044362.1	AABR07044362.2
TNFRSF18	AABR07065631.3	TRAF1	AABR07063740.1	ZFP93	PATL2	METTL24	SYNPO2L	TRAF5	KLRA22	AC126960.1	SMPX	AABR07044383.1	CCDC69	NLRC5	SRL	RGD1563888	TBXT	TSPAN32	AABR07017809.1	AABR07060963.2	DRAM1	FCHO1	LOC103694381	FSD2	AABR07051551.2	CEACAM18	SKOR1	MACC1	APOBR	RGD1562667	MCOLN2	LOC102549869	KBTBD11	BAIAP3	AABR07014272.1	MAB21L3	MGAT4E	RT1-HA	POU2AF1	AC109901.2	CLEC2G	MNDA	PDCD1	PIK3AP1	EVI2B	MYO1G	RT1-T24-4	AABR07051562.1	TRAF3IP3
CCNB1IP1	KLHL41	OSCAR	ARHGAP45	GPRIN3	MYCL	LOC102554500	RGD1307182	DOK7	SIDT1	AABR07062181.1	WDFY4	RGD1309362	RTN2	LOC108348048	AKNA	DAPP1	AABR07060980.1	SEL1L3	AABR07021589.1	TMEM243	HCAR2	AABR07025140.1	ADGRG5	LRRIQ4	CCDC134	RAP1GAP2	TCAF2	AABR07025272.1	KLRC3	AABR07017901.1	AABR07017815.1	AABR07065781.1	LOC691141	CALHM6	BSPRY	TMEM233	SPAG6L	LOC103694905	AABR07051730.1	NABP1	AABR07022113.1	MXD1	NFKBID	ZMYND15	CD164L2	RTP3	AABR07006269.1	MS4A7	TNFAIP2
GO-ID	p-value	corr p-value	x	n	X	N	Description	Genes in test set
2376	3.3228E-77	1.0746E-73	161	640	656	14278	immune system process	IL1RN	DCLRE1C	CSF2	CD80	AQP4	RT1-DB1	GIMAP5	CXCL13	CXCL16	ICAM1	SPIB	C4B	C4A	FCNB	NUB1	PNP	TNFSF10	IL12B	KLRE1	TNFRSF4	B2M	EOMES	SECTM1B	IL4R	PRKCB	TAP2	TAP1	LOC100364500	FOXP3	LAX1	UNC13D	SIGIRR	CD8A	RT1-BA	RT1-BB	RT1-CE10	SKAP1	CFB	PSEN2	GATA3	CORO1A	C2
6955	1.9342E-52	3.1275E-49	104	382	656	14278	immune response	IL1RN	CSF2	AQP4	RT1-DB1	CXCL13	CXCL16	ICAM1	C4B	C4A	FCNB	NUB1	PNP	TNFSF10	IL12B	B2M	EOMES	SECTM1B	IL4R	LOC100364500	LAX1	UNC13D	SIGIRR	CD8A	RT1-BB	RT1-CE10	CFB	PSEN2	GATA3	C2	C3	UBD	PLCG2	TNFSF14	SH2D1A	POU2F2	IL2	RT1-M3-1	NFKB2	MYLPF	CXCL10	CXCL11	PTPRC
2682	5.8722E-48	6.3302E-45	99	380	656	14278	regulation of immune system process	CSF2	CD80	ITGA2B	GIMAP5	ICAM1	IL27RA	C4B	C4A	FCNB	PNP	SIT1	IL12B	KLRE1	TNFRSF4	B2M	LAG3	IL4R	PRKCB	TAP2	TAP1	TRAFD1	FOXP3	LAX1	UNC13D	CD8B	RT1-BA	CD226	SKAP1	CFB	IDO1	SH2D2A	PSEN2	CORO1A	KNG1	C2	C3	KLRK1	SCIN	CD19	PLCG2	TNFRSF14	ICOS
2684	3.2466E-38	2.6248E-35	71	241	656	14278	positive regulation of immune system process	IL21	CD40	CD80	ITGA2B	TNFRSF13C	GIMAP5	CD3E	ICAM1	IL27RA	C4B	C4A	FCNB	PNP	IL12B	CD38	KLRE1	JAK3	TNFRSF4	B2M	LAG3	IL4R	IL15	PRKCB	TAP2	LAX1	F7	ZAP70	IFNG	LCK	IL1B	TLR9	LTA	RT1-BA	CD226	TLR7	MS4A1	SKAP1	CFB	IDO1	SASH3	PSEN2	RT1-A1
50776	2.2394E-35	1.4485E-32	65	218	656	14278	regulation of immune response	IL21	CD40	IL27	TNFRSF13C	GIMAP5	IL27RA	C4B	C4A	FCNB	CTLA4	IL12B	KLRE1	JAK3	TNFRSF4	B2M	IL10	LAG3	IL4R	IL15	PRKCB	TAP2	TAP1	TRAFD1	FOXP3	LAX1	UNC13D	ZAP70	CD8B	IFNG	LCK	TLR9	LTA	CD226	TLR7	MS4A1	SKAP1	CFB	IDO1	SASH3	PSEN2	RT1-A1	NOD2
2694	4.2353E-34	2.2828E-31	54	151	656	14278	regulation of leukocyte activation	IL21	CD40	CD80	IL27	TNFRSF13C	GIMAP5	CD3E	IL27RA	PNP	SIT1	CTLA4	IL12B	CD38	JAK3	TNFRSF4	IL10	LAG3	IL4R	IL15	RT1-DOA	FOXP3	LAX1	UNC13D	ZAP70	ADORA2A	IFNG	LCK	IL1B	RT1-BA	CD226	MS4A1	IDO1	SASH3	SH2D2A	CORO1A	PRAM1	KNG1	CNR2	TNFRSF14	ICOS	TIGIT	IL12RB2
50865	7.7552E-34	3.5829E-31	55	159	656	14278	regulation of cell activation	IL21	CD40	CD80	PLEK	IL27	TNFRSF13C	GIMAP5	CD3E	IL27RA	PNP	SIT1	CTLA4	IL12B	CD38	JAK3	TNFRSF4	IL10	LAG3	IL4R	IL15	RT1-DOA	FOXP3	LAX1	UNC13D	ZAP70	ADORA2A	IFNG	LCK	IL1B	RT1-BA	CD226	MS4A1	IDO1	SASH3	SH2D2A	CORO1A	PRAM1	KNG1	CNR2	TNFRSF14	ICOS	TIGIT
51249	4.2632E-32	1.7234E-29	49	131	656	14278	regulation of lymphocyte activation	IL21	CD40	CD80	IL27	TNFRSF13C	GIMAP5	CD3E	IL27RA	PNP	SIT1	CTLA4	IL12B	CD38	JAK3	TNFRSF4	IL10	LAG3	IL4R	IL15	RT1-DOA	FOXP3	LAX1	ZAP70	ADORA2A	IFNG	LCK	IL1B	RT1-BA	IDO1	SASH3	SH2D2A	CORO1A	KNG1	TNFRSF14	ICOS	TIGIT	IL12RB2	CD74	VCAM1	IL2	PTPRC	CD40LG
48583	5.1454E-32	1.8489E-29	91	482	656	14278	regulation of response to stimulus	IL21	CD40	IL1RN	CXCL9	PLEK	IL27	TNFRSF13C	GIMAP5	CX3CL1	IL27RA	C4B	C4A	FCNB	CASP1	CTLA4	IL12B	KLRE1	CCR5	JAK3	TNFRSF4	CCR4	B2M	TGM2	IL10	LAG3	IL4R	IL15	PRKCB	TAP2	TAP1	TRAFD1	FOXP3	LAX1	UNC13D	F7	IL1A	ZAP70	ADORA2A	CD8B	IFNG	LCK	IL1B
1775	2.6286E-31	8.5009E-29	58	197	656	14278	cell activation	CD40	DCLRE1C	CSF2	PLEK	ITGA2B	GIMAP5	ITGAL	CD3E	CD3D	ICAM1	SPN	FCGR3A	CASP1	IL12B	KLRE1	TNFRSF4	EOMES	IL15	PRKCB	FGG	RHOH	FOXP3	LAX1	UNC13D	ZAP70	ADORA2A	CD8A	LCK	IRF1	TLR9	TLR7	LCP1	SATB1	PSEN2	WAS	CXCR5	NLRC3	NOD2	CORO1A	AIF1	KLRK1	UBD
45321	1.7109E-30	5.0301E-28	53	167	656	14278	leukocyte activation	CD40	DCLRE1C	CSF2	GIMAP5	ITGAL	CD3E	CD3D	ICAM1	SPN	FCGR3A	CASP1	IL12B	KLRE1	TNFRSF4	EOMES	IL15	PRKCB	RHOH	FOXP3	LAX1	UNC13D	ZAP70	CD8A	LCK	IRF1	TLR9	TLR7	LCP1	SATB1	PSEN2	WAS	CXCR5	NLRC3	NOD2	CORO1A	AIF1	KLRK1	UBD	CXCR2	PLCG2	SLAMF1	CD74
50863	2.9137E-29	7.8525E-27	42	104	656	14278	regulation of T cell activation	IL21	SASH3	CD80	SH2D2A	IL27	TNFRSF13C	GIMAP5	CD3E	CORO1A	KNG1	PNP	SIT1	CTLA4	IL12B	TNFRSF14	ICOS	TIGIT	JAK3	IL12RB2	CD74	LAG3	IL4R	VCAM1	IL15	RT1-DOA	FOXP3	LAX1	IL2	ZAP70	PTPRC	ADORA2A	IFNG	CD5	LCK	IL2RA	IL1B	CD7	CD28	RT1-BA	PTPN6	LAT	IDO1
50778	3.4214E-29	8.5114E-27	47	135	656	14278	positive regulation of immune response	IL21	SASH3	PSEN2	RT1-A1	TNFRSF13C	GIMAP5	NOD2	C2	IL27RA	C3	C4B	C4A	FCNB	KLRK1	CD19	PLCG2	IL12B	KLRE1	FCGR1A	JAK3	B2M	LAG3	IL15	PRKCB	CRTAM	SH2D1A	TAP2	LAX1	RT1-M3-1	NFKBIA	ZAP70	PTPRC	CD40LG	LCK	CD7	CD28	TLR9	LTA	PTPN6	CD226	TLR7	CD247
6952	5.0817E-29	1.1739E-26	81	422	656	14278	defense response	CIITA	CD40	IL1RN	AQP4	LSP1	CXCL16	IL27RA	SPN	C4B	C4A	FCNB	NUB1	KYNU	CASP4	ITGB6	CCR5	TNFRSF4	CCR4	CCR3	IL10	IL4R	IL15	FGG	TAP1	UNC13D	TAPBP	SIGIRR	FGR	IL1A	IFNG	CD8A	IL1B	TLR12	TLR9	LTA	TLR11	IRF8	TLR7	MS4A1	CFB	IDO1	PTGES
48584	6.0210E-28	1.2981E-25	62	258	656	14278	positive regulation of response to stimulus	IL21	CXCL9	TNFRSF13C	GIMAP5	CX3CL1	IL27RA	C4B	C4A	FCNB	CASP1	IL12B	KLRE1	CCR5	JAK3	CCR4	B2M	TGM2	LAG3	IL15	PRKCB	TAP2	LAX1	F7	IL1A	ZAP70	ADORA2A	LCK	IL1B	TLR9	LTA	CD226	TLR7	SKAP1	CFB	IDO1	SASH3	PSEN2	RT1-A1	NOD1	NOD2	C2	C3
48518	3.8683E-26	7.8188E-24	193	1989	656	14278	positive regulation of biological process	EHF	GFI1	IKZF2	ABRA	ICAM1	IL27RA	C4B	C4A	PNP	LIPG	NAMPT	TNFSF10	IL12B	TRIM21	BVES	B2M	TP63	SECTM1A	MUSK	PRKCB	DAPK2	ACSL6	HNF1A	RUNX3	UNC13D	PSME2	RT1-BA	CD226	SKAP1	CFB	IDO1	GIPR	ARX	GATA3	C2	C3	NEU2	TRPM2	KLRK1	CD19	PLCG2	SFN
46649	1.1895E-25	2.2629E-23	42	124	656	14278	lymphocyte activation	CD40	DCLRE1C	SATB1	PSEN2	WAS	CXCR5	NLRC3	GIMAP5	ITGAL	CD3E	CORO1A	CD3D	ICAM1	FCGR3A	KLRK1	PLCG2	IL12B	KLRE1	TNFRSF4	SLAMF1	EOMES	CD74	IL15	PRKCB	RHOH	POU2F2	FOXP3	LAX1	UNC13D	RT1-M3-1	CD2	ZAP70	PTPRC	CD40LG	CD8A	LCK	IRF1	TREML2	IL2RB	CD28	FAS	LCP1
50789	9.7030E-25	1.7433E-22	358	5058	656	14278	regulation of biological process	EHF	IL1RN	VIPR2	GFI1	CBLC	SLA2	IKZF2	BACH2	ABRA	ICAM1	IL27RA	SPIB	C4B	SPIC	C4A	PNP	RASSF5	LIPG	NAMPT	TNFSF10	TBC1D10C	IL12B	TRIM21	BVES	B2M	TP63	SECTM1A	UNC5A	MUSK	PRKCB	DAPK2	ACSL6	HNF1A	ANK1	RUNX3	CPT1B	UNC13D	SIGIRR	STX1B	PPP1R3C	BIN1	RFX5
65007	1.5443E-24	2.6285E-22	378	5481	656	14278	biological regulation	EHF	IL1RN	VIPR2	GFI1	CBLC	AQP4	SLA2	IKZF2	BACH2	ABRA	ICAM1	IL27RA	SPIB	C4B	SPIC	C4A	PNP	RASSF5	LIPG	NAMPT	TNFSF10	TBC1D10C	IL12B	TRIM21	BVES	B2M	TP63	SLC34A2	SECTM1A	UNC5A	MUSK	PRKCB	DAPK2	SLC11A1	ACSL6	HNF1A	ANK1	RUNX3	CPT1B	UNC13D	SIGIRR	STX1B
51239	4.1075E-22	6.6418E-20	120	1030	656	14278	regulation of multicellular organismal process	MYLK2	CSF2	GIMAP5	IL27RA	C4B	C4A	PNP	LIPG	IL12B	KLRE1	TNFRSF4	LZTS1	LAG3	IL4R	MUSK	PRKCB	ACSL6	FOXP3	SRCIN1	SIGIRR	MYL3	RT1-BA	IDO1	PSEN2	SLC1A3	GATA3	KNG1	C3	NEU2	KLRK1	SCIN	TBXA2R	NLRP3	FGF23	CAV3	CRTAM	NFKB1	IL2	RT1-M3-1	NFKBIA	CXCL10	PTPRC
6954	5.1129E-21	7.8739E-19	49	217	656	14278	inflammatory response	CIITA	CD40	IL1RN	SPN	C4B	C4A	FCNB	CASP4	ITGB6	CCR5	TNFRSF4	CCR4	CCR3	IL10	IL4R	IL15	FGG	UNC13D	SIGIRR	IL1A	CD8A	IL1B	MS4A1	CFB	IDO1	PTGES	CCL11	GATA3	REG3G	MEFV	KNG1	C2	C3	CCL7	CCL5	CCL4	CCL2	NLRP3	FCGR1A	VCAM1	CCL20	ASS1
2697	1.0653E-20	1.5659E-18	35	109	656	14278	regulation of immune effector process	IL21	SASH3	CD40	RT1-A1	GIMAP5	NOD2	PRAM1	IL27RA	KLRK1	IL12B	KLRE1	FCGR1A	TNFRSF4	B2M	IL10	LAG3	IL15	CRTAM	SH2D1A	TAP2	TAP1	FOXP3	IL2	UNC13D	RT1-M3-1	PTPRC	CD40LG	CD8B	IFNG	IL2RA	CD28	LTA	PTPN6	CD226	MS4A1
2703	1.3054E-20	1.8355E-18	28	66	656	14278	regulation of leukocyte mediated immunity	IL21	SASH3	CD40	RT1-A1	GIMAP5	PRAM1	IL27RA	KLRK1	IL12B	KLRE1	FCGR1A	B2M	LAG3	CRTAM	SH2D1A	TAP2	TAP1	FOXP3	IL2	UNC13D	RT1-M3-1	PTPRC	IFNG	CD28	LTA	PTPN6	CD226	MS4A1
50670	1.6032E-20	2.1604E-18	31	84	656	14278	regulation of lymphocyte proliferation	IL21	SASH3	CD40	CD80	TNFRSF13C	CD3E	CORO1A	KNG1	PNP	CTLA4	IL12B	CD38	TNFRSF14	JAK3	TNFRSF4	IL10	CD74	VCAM1	IL15	FOXP3	IL2	ZAP70	PTPRC	CD40LG	IFNG	CD5	IL2RA	IL1B	CD28	PTPN6	IDO1
32944	2.4162E-20	3.1257E-18	31	85	656	14278	regulation of mononuclear cell proliferation	IL21	SASH3	CD40	CD80	TNFRSF13C	CD3E	CORO1A	KNG1	PNP	CTLA4	IL12B	CD38	TNFRSF14	JAK3	TNFRSF4	IL10	CD74	VCAM1	IL15	FOXP3	IL2	ZAP70	PTPRC	CD40LG	IFNG	CD5	IL2RA	IL1B	CD28	PTPN6	IDO1
70663	5.3808E-20	6.6928E-18	31	87	656	14278	regulation of leukocyte proliferation	IL21	SASH3	CD40	CD80	TNFRSF13C	CD3E	CORO1A	KNG1	PNP	CTLA4	IL12B	CD38	TNFRSF14	JAK3	TNFRSF4	IL10	CD74	VCAM1	IL15	FOXP3	IL2	ZAP70	PTPRC	CD40LG	IFNG	CD5	IL2RA	IL1B	CD28	PTPN6	IDO1
9611	2.3742E-19	2.8438E-17	69	445	656	14278	response to wounding	TRIM72	CIITA	CD40	IL1RN	PLEK	ITGA2B	ENO3	CX3CL1	SPN	C4B	C4A	FCNB	FCGR3A	HNF4A	CASP4	ITGB6	CCR5	TNFRSF4	CCR4	CCR3	IL10	IL4R	MUSK	IL15	FGG	UNC13D	SIGIRR	F7	IL1A	NAIP2	CD8A	IL1B	MS4A1	CFB	IDO1	PTGES	CCL11	GIPR	SLC1A3	GATA3	REG3G	MEFV
2706	3.3455E-19	3.8640E-17	25	56	656	14278	regulation of lymphocyte mediated immunity	IL21	SASH3	CD40	RT1-A1	GIMAP5	IL27RA	KLRK1	IL12B	KLRE1	FCGR1A	B2M	LAG3	CRTAM	SH2D1A	TAP2	TAP1	FOXP3	IL2	RT1-M3-1	PTPRC	IFNG	CD28	LTA	PTPN6	CD226
42110	4.9985E-19	5.5742E-17	29	80	656	14278	T cell activation	SATB1	PSEN2	WAS	NLRC3	GIMAP5	ITGAL	CD3E	CORO1A	CD3D	ICAM1	FCGR3A	IL12B	TNFRSF4	EOMES	CD74	IL15	RHOH	FOXP3	RT1-M3-1	CD2	ZAP70	PTPRC	CD8A	LCK	IRF1	TREML2	CD28	FAS	LCP1
50867	7.7432E-19	8.0846E-17	33	108	656	14278	positive regulation of cell activation	IL21	SASH3	CD40	CD80	PLEK	TNFRSF13C	GIMAP5	CD3E	CORO1A	PNP	IL12B	CD38	ICOS	JAK3	TNFRSF4	CD74	IL4R	VCAM1	IL15	IL2	ZAP70	PTPRC	CD40LG	IFNG	CD5	LCK	IL2RA	IL1B	CD7	CD28	RT1-BA	CD226	MS4A1
1817	7.7496E-19	8.0846E-17	42	179	656	14278	regulation of cytokine production	IL21	SASH3	CD40	CEBPB	IL27	NOD1	GATA3	TNFRSF13C	GIMAP5	NOD2	CX3CL1	IL27RA	C3	SPN	KLRK1	CASP1	CCL2	IL12B	KLRE1	NLRP3	TIGIT	TNFRSF4	IL10	SRGN	LAG3	CRTAM	FOXP3	NFKB1	RT1-M3-1	SIGIRR	IL1A	CD40LG	IFNG	IRF4	IL1B	IRF1	CD28	TLR9	LTA	TLR7	LTB	IDO1
2696	1.5112E-18	1.5273E-16	32	103	656	14278	positive regulation of leukocyte activation	IL21	SASH3	CD40	CD80	TNFRSF13C	GIMAP5	CD3E	CORO1A	PNP	IL12B	CD38	ICOS	JAK3	TNFRSF4	CD74	IL4R	VCAM1	IL15	IL2	ZAP70	PTPRC	CD40LG	IFNG	CD5	LCK	IL2RA	IL1B	CD7	CD28	RT1-BA	CD226	MS4A1
51251	3.8952E-18	3.8173E-16	30	92	656	14278	positive regulation of lymphocyte activation	IL21	SASH3	CD40	CD80	TNFRSF13C	GIMAP5	CD3E	CORO1A	PNP	IL12B	CD38	ICOS	JAK3	TNFRSF4	CD74	IL4R	VCAM1	IL15	IL2	ZAP70	PTPRC	CD40LG	IFNG	CD5	LCK	IL2RA	IL1B	CD7	CD28	RT1-BA
50870	7.2058E-18	6.8540E-16	26	68	656	14278	positive regulation of T cell activation	IL21	SASH3	CD80	TNFRSF13C	GIMAP5	CD3E	CORO1A	PNP	IL12B	ICOS	JAK3	CD74	IL4R	VCAM1	IL15	IL2	ZAP70	PTPRC	IFNG	CD5	LCK	IL2RA	IL1B	CD7	CD28	RT1-BA
9617	1.1452E-17	1.0582E-15	49	258	656	14278	response to bacterium	IL1RN	HMGB2	FASLG	IL27RA	SPN	CASP8	CASP1	CCR5	GGT1	CCR4	B2M	IL10	SLC11A1	TAP2	FGR	IL1A	IFNG	IL1B	TLR9	LTA	TLR11	IRF8	CMPK2	ALDOA	CFB	IDO1	PTGES	LYZ2	NOD1	CSF2RB	NOD2	SOCS1	CNR2	CCL5	STAT4	PLCG2	CCL2	FCGR1A	IL12RB2	NOS2	IL10RA	SOD2
48522	1.3804E-17	1.2401E-15	160	1794	656	14278	positive regulation of cellular process	MYLK2	EHF	CSF2	GPR65	CD80	GFI1	ITGA2B	GIMAP5	IKZF2	ABRA	CXCL16	ICAM1	PNP	NAMPT	TNFSF10	IL12B	PITX2	TNFRSF4	TRIM21	BVES	TP63	TGM2	SECTM1A	IL4R	MUSK	PRKCB	DAPK2	ACSL6	HNF1A	FOXP3	RUNX3	UNC13D	OBSCN	CD8A	PSME2	RT1-BA	CD226	SKAP1	IDO1	BLK	GIPR	PSEN2
50794	1.8635E-17	1.6288E-15	319	4716	656	14278	regulation of cellular process	EHF	IL1RN	VIPR2	GFI1	CBLC	SLA2	IKZF2	BACH2	ABRA	ICAM1	IL27RA	SPIB	SPIC	PNP	RASSF5	LIPG	NAMPT	TNFSF10	TBC1D10C	IL12B	TRIM21	BVES	TP63	SECTM1A	UNC5A	MUSK	PRKCB	DAPK2	ACSL6	HNF1A	ANK1	RUNX3	CPT1B	UNC13D	SIGIRR	STX1B	PPP1R3C	BIN1	RFX5	PSME2	RT1-BA	CD226
42129	2.4611E-17	2.0945E-15	24	59	656	14278	regulation of T cell proliferation	IL21	SASH3	VCAM1	IL15	CD80	TNFRSF13C	CD3E	FOXP3	CORO1A	IL2	KNG1	ZAP70	PTPRC	PNP	IFNG	IL2RA	IL1B	CD28	CTLA4	IL12B	TNFRSF14	PTPN6	JAK3	IDO1
2683	6.9344E-17	5.7502E-15	27	80	656	14278	negative regulation of immune system process	RT1-A1	PTPN22	GIMAP5	KNG1	IL27RA	CNR2	CTLA4	TNFRSF14	TIGIT	IL10	CD74	LAG3	IL4R	TAP2	TAP1	TRAFD1	FOXP3	LAX1	IL2	PTPRC	ADORA2A	IL2RA	CD7	TLR9	FAS	PTPN6	IDO1
51707	7.5754E-17	6.1247E-15	55	333	656	14278	response to other organism	IL1RN	HMGB2	FASLG	IL27RA	SPN	CASP8	CASP1	CCR5	GGT1	CCR4	B2M	IL10	SLC11A1	TAP2	UNC13D	FGR	IL1A	IFNG	IL1B	TLR9	LTA	TLR11	IRF8	CMPK2	TLR7	ALDOA	CFB	IDO1	PTGES	LYZ2	NOD1	CSF2RB	NOD2	SAMHD1	TRPM2	SOCS1	CNR2	CCL5	STAT4	PLCG2	CCL2	FCGR1A
6950	4.2906E-16	3.3843E-14	138	1503	656	14278	response to stress	IL1RN	DCLRE1C	ITGA2B	AQP4	ENO3	CXCL16	IL27RA	C4B	C4A	FCNB	NUB1	GGT1	TNFRSF4	ZBP1	IL4R	MUSK	ACSL6	TAP1	HNF1A	UNC13D	SIGIRR	NAIP2	CD8A	CFB	IDO1	PTGES	GIPR	LYZ2	PSEN2	SLC1A3	GATA3	REG3G	MEFV	KNG1	C2	C3	TRPM2	NUAK2	UBD	NLRP3	SFN	WNT4
50671	5.4956E-16	4.2316E-14	23	60	656	14278	positive regulation of lymphocyte proliferation	IL21	SASH3	CD74	CD40	VCAM1	IL15	CD80	TNFRSF13C	CD3E	CORO1A	IL2	ZAP70	PTPRC	PNP	CD40LG	IFNG	IL2RA	IL1B	CD28	IL12B	CD38	JAK3	TNFRSF4
32946	8.4468E-16	6.3527E-14	23	61	656	14278	positive regulation of mononuclear cell proliferation	IL21	SASH3	CD74	CD40	VCAM1	IL15	CD80	TNFRSF13C	CD3E	CORO1A	IL2	ZAP70	PTPRC	PNP	CD40LG	IFNG	IL2RA	IL1B	CD28	IL12B	CD38	JAK3	TNFRSF4
31347	1.0010E-15	7.3573E-14	35	151	656	14278	regulation of defense response	IL21	RT1-A1	GIMAP5	AOAH	NOD2	SAMHD1	CX3CL1	KLRK1	CNR2	CCL5	IL12B	KLRE1	FCGR1A	CCR5	TGM2	IL10	LAG3	IL15	CRTAM	SH2D1A	TAP2	TAP1	TRAFD1	IL2	RT1-M3-1	NFKBIA	ADORA2A	CD8B	IL2RA	CD28	TLR9	LTA	CD226	TLR7	IDO1
19882	1.4844E-15	1.0668E-13	26	82	656	14278	antigen processing and presentation	RT1-A1	RT1-DB1	ICAM1	FCGR1A	CTSE	B2M	CD74	RT1-DOA	TAP2	RT1-CE7	TAP1	RT1-CE4	LOC100364500	RT1-CE5	RT1-CE3	PSMB8	PSMB9	RT1-M3-1	TAPBP	RT1-CE1	IFNG	RT1-BA	RT1-BB	RT1-T24-1	RT1-CE10	RT1-T24-3
70665	1.9389E-15	1.3631E-13	23	63	656	14278	positive regulation of leukocyte proliferation	IL21	SASH3	CD74	CD40	VCAM1	IL15	CD80	TNFRSF13C	CD3E	CORO1A	IL2	ZAP70	PTPRC	PNP	CD40LG	IFNG	IL2RA	IL1B	CD28	IL12B	CD38	JAK3	TNFRSF4
31343	2.6823E-15	1.8457E-13	16	27	656	14278	positive regulation of cell killing	IL21	LAG3	NOS2	CRTAM	SH2D1A	TAP2	RT1-A1	GIMAP5	RT1-M3-1	KLRK1	PTPRC	IFNG	IL12B	KLRE1	CD226	B2M
2253	3.9583E-15	2.6669E-13	26	85	656	14278	activation of immune response	PSEN2	NOD2	C2	C3	C4B	C4A	FCNB	KLRK1	CD19	PLCG2	KLRE1	PRKCB	LAX1	NFKBIA	ZAP70	PTPRC	LCK	CD7	TLR9	PTPN6	TLR7	CD247	CD69	SKAP1	CFB	C1QC
31341	4.3896E-15	2.8971E-13	17	32	656	14278	regulation of cell killing	IL21	LAG3	NOS2	CRTAM	SH2D1A	TAP2	TAP1	RT1-A1	GIMAP5	RT1-M3-1	KLRK1	PTPRC	IFNG	IL12B	KLRE1	CD226	B2M
2819	7.3586E-15	4.6662E-13	21	54	656	14278	regulation of adaptive immune response	SASH3	CD40	IL4R	TAP2	RT1-A1	IL27	TNFRSF13C	GIMAP5	FOXP3	IL2	RT1-M3-1	IL27RA	PTPRC	IFNG	CD28	LTA	PTPN6	CD226	FCGR1A	B2M	IDO1
2822	7.3586E-15	4.6662E-13	21	54	656	14278	regulation of adaptive immune response based on somatic recombination of immune receptors built from immunoglobulin superfamily domains	SASH3	CD40	IL4R	TAP2	RT1-A1	IL27	TNFRSF13C	GIMAP5	FOXP3	IL2	RT1-M3-1	IL27RA	PTPRC	IFNG	CD28	LTA	PTPN6	CD226	FCGR1A	B2M	IDO1
48002	8.6709E-15	5.3926E-13	17	33	656	14278	antigen processing and presentation of peptide antigen	CD74	RT1-DOA	TAP2	TAP1	RT1-A1	RT1-CE4	RT1-DB1	RT1-CE3	RT1-M3-1	TAPBP	RT1-CE1	RT1-BA	RT1-BB	FCGR1A	CTSE	RT1-CE10	B2M
80134	1.1916E-14	7.2709E-13	47	283	656	14278	regulation of response to stress	IL21	IL1RN	PLEK	RT1-A1	NOD1	GIMAP5	AOAH	NOD2	SAMHD1	KNG1	CX3CL1	PAK1	KLRK1	CNR2	CCL5	IL12B	PTK2B	KLRE1	FCGR1A	CCR5	TGM2	IL10	CD74	LAG3	IL15	CRTAM	SH2D1A	TAP2	TAP1	TRAFD1	IL2	RT1-M3-1	NFKBIA	F7	IL1A	ADORA2A	CD8B	IL2RA	IL1B	MYOD1	CD28	TLR9
48534	1.4318E-14	8.5750E-13	38	192	656	14278	hemopoietic or lymphoid organ development	DCLRE1C	CSF2	FLT3	SATB1	PLEK	PSEN2	CXCR5	GIMAP5	CXCL13	CD3E	CORO1A	CD3D	SPIB	CASP8	MB	UBD	PLCG2	IL12B	EOMES	CD74	IL15	RHOH	SOD2	POU2F2	NFKB2	ZAP70	PTPRC	CD40LG	CD8A	LCK	ID2	IRF1	CD28	LTA	IRF8	HCLS1	FAS	LTB
42330	2.0069E-14	1.1590E-12	25	83	656	14278	taxis	CCL11	HMGB2	LSP1	CORO1A	CX3CL1	CXCL16	C3	CCL7	CCL5	CCL4	CXCR2	RAC2	CCR9	CCL2	CCR8	CCR7	CCR4	CCR3	XCR1	CCL20	CXCL10	IFNG	IL1B	XCL1	CKLF
6935	2.0069E-14	1.1590E-12	25	83	656	14278	chemotaxis	CCL11	HMGB2	LSP1	CORO1A	CX3CL1	CXCL16	C3	CCL7	CCL5	CCL4	CXCR2	RAC2	CCR9	CCL2	CCR8	CCR7	CCR4	CCR3	XCR1	CCL20	CXCL10	IFNG	IL1B	XCL1	CKLF
2237	2.4788E-14	1.4064E-12	36	176	656	14278	response to molecule of bacterial origin	IL1RN	HMGB2	FASLG	CSF2RB	NOD2	SOCS1	CASP8	CNR2	CCL5	STAT4	PLCG2	CASP1	CCL2	CCR5	GGT1	B2M	IL12RB2	IL10	IL10RA	TAP2	SOD2	ASS1	RT1-M3-1	NFKB2	NFKBIA	CXCL10	IL1A	IL1B	LCN2	LTA	FAS	CMPK2	ALDOA	CFB	IDO1	PTGES
42102	2.9087E-14	1.6219E-12	18	40	656	14278	positive regulation of T cell proliferation	IL21	SASH3	VCAM1	IL15	CD80	TNFRSF13C	CD3E	CORO1A	IL2	ZAP70	PTPRC	PNP	IFNG	IL2RA	IL1B	CD28	IL12B	JAK3
2705	3.0930E-14	1.6671E-12	17	35	656	14278	positive regulation of leukocyte mediated immunity	IL21	SASH3	LAG3	CRTAM	SH2D1A	TAP2	RT1-A1	GIMAP5	RT1-M3-1	KLRK1	PTPRC	LTA	IL12B	KLRE1	CD226	FCGR1A	B2M
2708	3.0930E-14	1.6671E-12	17	35	656	14278	positive regulation of lymphocyte mediated immunity	IL21	SASH3	LAG3	CRTAM	SH2D1A	TAP2	RT1-A1	GIMAP5	RT1-M3-1	KLRK1	PTPRC	LTA	IL12B	KLRE1	CD226	FCGR1A	B2M
1912	3.7087E-14	1.9662E-12	14	22	656	14278	positive regulation of leukocyte mediated cytotoxicity	IL21	LAG3	CRTAM	SH2D1A	TAP2	RT1-A1	GIMAP5	RT1-M3-1	KLRK1	PTPRC	IL12B	KLRE1	CD226	B2M
45619	3.8345E-14	2.0001E-12	19	46	656	14278	regulation of lymphocyte differentiation	IL21	SASH3	CD74	IL4R	IL15	RT1-DOA	IL27	GIMAP5	IL2	ZAP70	PTPRC	PNP	LCK	IL2RA	RT1-BA	CTLA4	FAS	PTPN6	IL12RB2
2521	4.3641E-14	2.2402E-12	26	93	656	14278	leukocyte differentiation	DCLRE1C	CSF2	SATB1	PSEN2	GIMAP5	CD3E	CORO1A	CD3D	SPIB	CASP8	UBD	PLCG2	IL12B	EOMES	CD74	IL15	RHOH	POU2F2	ZAP70	PTPRC	CD40LG	CD8A	LCK	IRF1	CD28	FAS
2520	5.6463E-14	2.8532E-12	38	200	656	14278	immune system development	DCLRE1C	CSF2	FLT3	SATB1	PLEK	PSEN2	CXCR5	GIMAP5	CXCL13	CD3E	CORO1A	CD3D	SPIB	CASP8	MB	UBD	PLCG2	IL12B	EOMES	CD74	IL15	RHOH	SOD2	POU2F2	NFKB2	ZAP70	PTPRC	CD40LG	CD8A	LCK	ID2	IRF1	CD28	LTA	IRF8	HCLS1	FAS	LTB
9607	5.7645E-14	2.8681E-12	56	399	656	14278	response to biotic stimulus	IL1RN	HMGB2	FASLG	IL27RA	SPN	CASP8	CASP1	CCR5	GGT1	CCR4	B2M	IL10	SLC11A1	TAP2	UNC13D	FGR	IL1A	IFNG	IL1B	TLR9	LTA	TLR11	IRF8	CMPK2	TLR7	ALDOA	CFB	IDO1	PTGES	LYZ2	NOD1	CSF2RB	NOD2	SAMHD1	TRPM2	SOCS1	CNR2	CCL5	STAT4	PLCG2	CCL2	FCGR1A
1910	7.6324E-14	3.7399E-12	15	27	656	14278	regulation of leukocyte mediated cytotoxicity	IL21	LAG3	CRTAM	SH2D1A	TAP2	TAP1	RT1-A1	GIMAP5	RT1-M3-1	KLRK1	PTPRC	IL12B	KLRE1	CD226	B2M
2695	1.3708E-13	6.6168E-12	18	43	656	14278	negative regulation of leukocyte activation	IL10	CD74	LAG3	IL4R	GIMAP5	FOXP3	LAX1	IL2	KNG1	ADORA2A	CNR2	IL2RA	CTLA4	FAS	TNFRSF14	PTPN6	TIGIT	IDO1
42035	1.4702E-13	6.9919E-12	20	55	656	14278	regulation of cytokine biosynthetic process	IL21	IL10	LAG3	CEBPB	IL27	GATA3	TNFRSF13C	FOXP3	NFKB1	SIGIRR	SPN	IL1A	IFNG	IRF4	IL1B	IRF1	CD28	TLR9	TLR7	LTB
32649	1.5747E-13	7.3807E-12	15	28	656	14278	regulation of interferon-gamma production	IL21	SASH3	IL27	TNFRSF13C	GIMAP5	FOXP3	RT1-M3-1	IL27RA	KLRK1	CD40LG	TLR9	LTA	IL12B	KLRE1	TLR7
42269	2.0844E-13	9.4941E-12	13	20	656	14278	regulation of natural killer cell mediated cytotoxicity	IL21	LAG3	CRTAM	SH2D1A	TAP2	TAP1	RT1-A1	GIMAP5	RT1-M3-1	KLRK1	IL12B	KLRE1	CD226
2715	2.0844E-13	9.4941E-12	13	20	656	14278	regulation of natural killer cell mediated immunity	IL21	LAG3	CRTAM	SH2D1A	TAP2	TAP1	RT1-A1	GIMAP5	RT1-M3-1	KLRK1	IL12B	KLRE1	CD226
51250	2.9262E-13	1.3144E-11	17	39	656	14278	negative regulation of lymphocyte activation	IL10	CD74	LAG3	IL4R	GIMAP5	FOXP3	LAX1	IL2	KNG1	ADORA2A	IL2RA	CTLA4	FAS	TNFRSF14	PTPN6	TIGIT	IDO1
2699	3.6022E-13	1.5958E-11	19	51	656	14278	positive regulation of immune effector process	IL21	SASH3	LAG3	CRTAM	SH2D1A	TAP2	RT1-A1	GIMAP5	NOD2	RT1-M3-1	KLRK1	PTPRC	LTA	IL12B	KLRE1	CD226	FCGR1A	MS4A1	B2M
2252	4.7433E-13	2.0730E-11	26	102	656	14278	immune effector process	GATA3	NOD2	SAMHD1	C2	ICAM1	C3	C4B	C4A	FCNB	FCGR1A	CD74	SERPINB9	POU2F2	LAX1	UNC13D	PTPRC	CD40LG	CD8A	TLR9	FAS	PTPN6	TLR7	CD69	CFB	LAT	C1QC
45088	5.4357E-13	2.3439E-11	19	52	656	14278	regulation of innate immune response	IL21	LAG3	CRTAM	SH2D1A	TAP2	TAP1	TRAFD1	RT1-A1	GIMAP5	NOD2	SAMHD1	RT1-M3-1	NFKBIA	KLRK1	TLR9	IL12B	KLRE1	CD226	TLR7
50866	5.5793E-13	2.3741E-11	18	46	656	14278	negative regulation of cell activation	IL10	CD74	LAG3	IL4R	GIMAP5	FOXP3	LAX1	IL2	KNG1	ADORA2A	CNR2	IL2RA	CTLA4	FAS	TNFRSF14	PTPN6	TIGIT	IDO1
1819	6.1189E-13	2.5699E-11	25	95	656	14278	positive regulation of cytokine production	IL21	SASH3	CD40	NOD1	GATA3	GIMAP5	NOD2	CX3CL1	IL27RA	C3	KLRK1	CASP1	IL12B	KLRE1	NLRP3	TIGIT	RT1-M3-1	IL1A	CD40LG	IFNG	IL1B	TLR9	LTA	TLR7	IDO1
51704	6.6042E-13	2.7382E-11	63	512	656	14278	multi-organism process	IL1RN	HMGB2	FASLG	ICAM1	IL27RA	SPN	CASP8	NAMPT	CASP1	CD38	CCR5	GGT1	CCR4	B2M	IL10	LYNX1	SLC11A1	TAP2	TAP1	UNC13D	FGR	IL1A	IFNG	IL1B	TLR9	LTA	TLR11	IRF8	CMPK2	TLR7	ALDOA	CFB	IDO1	PTGES	LYZ2	NOD1	CSF2RB	NOD2	SAMHD1	TRPM2	SOCS1	CNR2
30098	7.4833E-13	3.0634E-11	21	66	656	14278	lymphocyte differentiation	EOMES	CD74	DCLRE1C	IL15	SATB1	RHOH	GIMAP5	CD3E	POU2F2	CORO1A	CD3D	ZAP70	PTPRC	CD40LG	CD8A	LCK	IRF1	CD28	PLCG2	IL12B	FAS
3012	1.2520E-12	5.0610E-11	26	106	656	14278	muscle system process	CHRNA1	MYLK2	TRIM72	MYOM1	PSEN2	MB	TNNI2	CHRNB1	MYBPC1	TRIM63	ACTN3	TNNC1	TPM2	PGAM2	TNNC2	MYLPF	ACTA1	MYH2	ACTC1	MYL1	TNNT1	MYL3	TNNT3	NMUR1	ALDOA	MYH7
31349	1.8370E-12	7.3345E-11	22	76	656	14278	positive regulation of defense response	IL21	LAG3	CRTAM	SH2D1A	GIMAP5	NOD2	CX3CL1	RT1-M3-1	NFKBIA	KLRK1	CCL5	CD28	TLR9	LTA	IL12B	KLRE1	CD226	TLR7	FCGR1A	CCR5	IDO1	TGM2
30097	1.9909E-12	7.8519E-11	33	172	656	14278	hemopoiesis	DCLRE1C	CSF2	FLT3	SATB1	PLEK	PSEN2	GIMAP5	CD3E	CORO1A	CD3D	SPIB	CASP8	MB	UBD	PLCG2	IL12B	EOMES	CD74	IL15	RHOH	SOD2	POU2F2	ZAP70	PTPRC	CD40LG	CD8A	LCK	ID2	IRF1	CD28	IRF8	HCLS1	FAS
30217	2.0325E-12	7.8843E-11	17	43	656	14278	T cell differentiation	EOMES	CD74	IL15	SATB1	RHOH	GIMAP5	CD3E	CORO1A	CD3D	ZAP70	PTPRC	CD8A	LCK	IRF1	CD28	IL12B	FAS
2478	2.0479E-12	7.8843E-11	11	15	656	14278	antigen processing and presentation of exogenous peptide antigen	CD74	RT1-DOA	TAP2	RT1-BA	RT1-BB	RT1-DB1	FCGR1A	CTSE	B2M	RT1-M3-1	TAPBP
6936	2.1908E-12	8.3352E-11	24	92	656	14278	muscle contraction	CHRNA1	MYLK2	MYOM1	CHRNB1	MYBPC1	TRIM63	ACTN3	TNNC1	TPM2	PGAM2	TNNC2	PSEN2	MYLPF	MYH2	ACTC1	MYL1	MB	TNNT1	MYL3	TNNT3	TNNI2	NMUR1	ALDOA	MYH7
61061	2.3439E-12	8.8140E-11	35	193	656	14278	muscle structure development	CHRNA1	MYLK2	TRIM72	JPH1	CHRND	PAK1	CSRP3	XIRP1	TNNI1	CASP1	CAPN3	SPEG	PITX2	WNT4	MYOG	SRPK3	CHRNB1	MUSK	TNNC1	MYH15	LBX1	TRDN	MYLPF	CXCL10	ACTA1	ACTC1	BIN1	MYOD1	MYL3	TNNT3	MYF6	CASQ1	LY6E	MYF5	MYH7
2764	2.5423E-12	9.4505E-11	19	56	656	14278	immune response-regulating signaling pathway	CD40	PRKCB	PSEN2	NOD2	LAX1	NFKBIA	ZAP70	KLRK1	PTPRC	LCK	CD19	CD7	PLCG2	TLR9	KLRE1	PTPN6	TLR7	CD247	SKAP1
32496	3.7850E-12	1.3910E-10	32	166	656	14278	response to lipopolysaccharide	IL1RN	HMGB2	FASLG	CSF2RB	SOCS1	CASP8	CNR2	CCL5	STAT4	PLCG2	CASP1	CCL2	CCR5	GGT1	IL12RB2	IL10	IL10RA	SOD2	ASS1	NFKB2	NFKBIA	CXCL10	IL1A	IL1B	LCN2	LTA	FAS	CMPK2	ALDOA	CFB	IDO1	PTGES
2757	6.5163E-12	2.3678E-10	18	52	656	14278	immune response-activating signal transduction	PRKCB	PSEN2	NOD2	LAX1	NFKBIA	ZAP70	KLRK1	PTPRC	LCK	CD19	CD7	PLCG2	TLR9	KLRE1	PTPN6	TLR7	CD247	SKAP1
45580	7.3856E-12	2.6539E-10	16	40	656	14278	regulation of T cell differentiation	SASH3	CD74	IL4R	IL15	RT1-DOA	IL27	GIMAP5	IL2	ZAP70	PTPRC	PNP	LCK	IL2RA	RT1-BA	CTLA4	IL12RB2
6941	1.1971E-11	4.2545E-10	14	30	656	14278	striated muscle contraction	CHRNA1	MYLK2	TNNC1	PGAM2	TNNC2	PSEN2	ACTC1	MYL1	MB	TNNT1	MYL3	TNNT3	TNNI2	ALDOA
48519	3.5694E-11	1.2547E-9	134	1671	656	14278	negative regulation of biological process	TXN1	IL1RN	CSF2	GFI1	CBLC	GIMAP5	SLA2	BEST3	IL27RA	PIM1	IL12B	TNFRSF4	TRIM21	RGS9	TP63	ZBP1	LAG3	IL4R	MUSK	TAP2	TAP1	TRAFD1	HNF1A	FOXP3	LAX1	RUNX3	SIGIRR	NAIP2	PSME2	IDO1	RRAD	GIPR	PSEN2	GATA3	CORO1A	KNG1	TRPM2	SOCS1	NUAK2	SCIN	UBD	ST8SIA4
19884	4.2058E-11	1.4625E-9	11	18	656	14278	antigen processing and presentation of exogenous antigen	CD74	RT1-DOA	TAP2	RT1-BA	RT1-BB	RT1-DB1	FCGR1A	CTSE	B2M	RT1-M3-1	TAPBP
45087	5.2980E-11	1.8168E-9	23	97	656	14278	innate immune response	CIITA	AQP4	IRGM	UNC13D	C2	CXCL16	SIGIRR	C3	C4B	C4A	FCNB	NUB1	UBD	KYNU	TLR12	TLR11	PTPN6	TLR7	TBKBP1	CD69	IL18R1	CFB	C1QC
32879	5.3370E-11	1.8168E-9	73	708	656	14278	regulation of localization	TXN1	MYLK2	CD40	IL1RN	ITGA2B	GIMAP5	BEST3	ARHGAP4	CXCL16	ICAM1	SLN	HNF4A	LIPG	CASP1	CD38	PITX2	JAK3	TNFRSF4	IL10	SRGN	PRKCB	TNNC1	AVPR2	ACSL6	HNF1A	FOXP3	SRCIN1	UNC13D	TRDN	F7	STX1B	IL1A	ADORA2A	IFNG	BIN1	LCK	IL1B	TNNT3	TLR9	XCL1	TLR7	LCP1
50868	5.9282E-11	1.9970E-9	14	33	656	14278	negative regulation of T cell activation	CD74	LAG3	IL4R	GIMAP5	FOXP3	LAX1	KNG1	ADORA2A	IL2RA	CTLA4	TNFRSF14	PTPN6	TIGIT	IDO1
51240	7.8368E-11	2.6128E-9	41	286	656	14278	positive regulation of multicellular organismal process	IL21	SASH3	MYLK2	CD40	PSEN2	SLC1A3	NOD1	GATA3	GIMAP5	NOD2	AIF1	CX3CL1	IL27RA	C3	C4B	C4A	KLRK1	TBXA2R	CCL5	LIPG	CASP1	CCL2	IL12B	CD38	KLRE1	NLRP3	CCR5	TIGIT	MUSK	RT1-M3-1	F7	IL1A	CD40LG	ADORA2A	IFNG	LCK	IL1B	TLR9	LTA	TLR7	IDO1
50864	1.0104E-10	3.3343E-9	15	40	656	14278	regulation of B cell activation	IL10	SASH3	CD74	CD40	TNFRSF13C	IL2	IL27RA	PTPRC	CD40LG	IFNG	CD28	CD38	FAS	PTPN6	TNFRSF4
2768	1.5264E-10	4.9862E-9	15	41	656	14278	immune response-regulating cell surface receptor signaling pathway	CD40	PRKCB	PSEN2	LAX1	ZAP70	KLRK1	PTPRC	LCK	CD19	CD7	PLCG2	KLRE1	PTPN6	CD247	SKAP1
42127	1.5826E-10	5.1069E-9	70	681	656	14278	regulation of cell proliferation	IL21	CD40	CSF2	CD80	HMGB2	FASLG	TNFRSF13C	CD3E	PNP	HNF4A	NAMPT	RAC2	CTLA4	IL12B	CD38	PITX2	INSL3	JAK3	TNFRSF4	CCR3	TGM2	IL10	IL4R	IL15	AVPR2	FOXP3	RUNX3	IL1A	ZAP70	ADORA2A	IFNG	IL1B	IRF1	LTA	HCLS1	IRF6	IDO1	SASH3	CCL11	ARX	GATA3	NOD2
7517	1.5949E-10	5.1069E-9	28	149	656	14278	muscle organ development	CHRNA1	MYLK2	TRIM72	JPH1	CHRND	PAK1	CSRP3	XIRP1	TNNI1	PITX2	MYOG	SRPK3	MUSK	TNNC1	MYH15	LBX1	MYLPF	CXCL10	ACTA1	ACTC1	MYOD1	MYL3	TNNT3	MYF6	CASQ1	LY6E	MYF5	MYH7
2717	2.4428E-10	7.6698E-9	10	16	656	14278	positive regulation of natural killer cell mediated immunity	IL21	LAG3	KLRK1	CRTAM	SH2D1A	IL12B	KLRE1	CD226	GIMAP5	RT1-M3-1
45954	2.4428E-10	7.6698E-9	10	16	656	14278	positive regulation of natural killer cell mediated cytotoxicity	IL21	LAG3	KLRK1	CRTAM	SH2D1A	IL12B	KLRE1	CD226	GIMAP5	RT1-M3-1
2821	3.4683E-10	1.0682E-8	13	31	656	14278	positive regulation of adaptive immune response	SASH3	TAP2	RT1-A1	TNFRSF13C	GIMAP5	RT1-M3-1	IL27RA	PTPRC	LTA	CD226	FCGR1A	B2M	IDO1
2824	3.4683E-10	1.0682E-8	13	31	656	14278	positive regulation of adaptive immune response based on somatic recombination of immune receptors built from immunoglobulin superfamily domains	SASH3	TAP2	RT1-A1	TNFRSF13C	GIMAP5	RT1-M3-1	IL27RA	PTPRC	LTA	CD226	FCGR1A	B2M	IDO1
14706	5.0598E-10	1.5437E-8	24	117	656	14278	striated muscle tissue development	MYOG	CHRNA1	MYLK2	SRPK3	MUSK	TNNC1	MYH15	MYLPF	ACTA1	CHRND	PAK1	CSRP3	ACTC1	MYOD1	MYL3	TNNT3	XIRP1	TNNI1	MYF6	CASQ1	PITX2	LY6E	MYF5	MYH7
2429	5.6524E-10	1.7084E-8	14	38	656	14278	immune response-activating cell surface receptor signaling pathway	PRKCB	PSEN2	LAX1	ZAP70	KLRK1	PTPRC	LCK	CD19	CD7	PLCG2	KLRE1	PTPN6	CD247	SKAP1
9605	7.6965E-10	2.3047E-8	60	561	656	14278	response to external stimulus	BTG2	GFI1	HMGB2	LSP1	CD3E	CX3CL1	CXCL16	KYNU	LIPG	RAC2	CCR9	CD38	CCR8	CCR7	HAVCR1	CCR4	CCR3	PRKCB	ACSL6	F7	IL1A	ACTA1	ADORA2A	IFNG	LCK	IL1B	LTA	XCL1	PTGES	CCL11	SATB1	SLC1A3	NOD1	NOD2	CORO1A	AIF1	C2	C3	NUAK2	CCL7	TBXA2R	UCP3
2712	7.8737E-10	2.3149E-8	11	22	656	14278	regulation of B cell mediated immunity	CD40	PTPRC	IFNG	CD28	LTA	PTPN6	CD226	GIMAP5	FCGR1A	IL2	IL27RA
2889	7.8737E-10	2.3149E-8	11	22	656	14278	regulation of immunoglobulin mediated immune response	CD40	PTPRC	IFNG	CD28	LTA	PTPN6	CD226	GIMAP5	FCGR1A	IL2	IL27RA
50793	9.3136E-10	2.7135E-8	71	724	656	14278	regulation of developmental process	IL21	ACHE	CD40	CSF2	GFI1	HMGB2	FASLG	IL27	GIMAP5	CX3CL1	ARHGAP4	IL27RA	PNP	HNF4A	CTLA4	BVES	LZTS1	CCR3	SRGN	WARS	IL4R	MUSK	IL15	PRKCB	RT1-DOA	ACSL6	SRCIN1	IL1A	ZAP70	IFNG	LCK	MYOD1	RT1-BA	ALDOA	PTGER4	SASH3	HEMGN	CCL11	LEF1	ARHGAP15	CORO1A	NEU2
45089	1.2454E-9	3.5960E-8	14	40	656	14278	positive regulation of innate immune response	IL21	LAG3	CRTAM	SH2D1A	GIMAP5	NOD2	RT1-M3-1	NFKBIA	KLRK1	TLR9	IL12B	KLRE1	CD226	TLR7
2285	1.4072E-9	4.0272E-8	9	14	656	14278	lymphocyte activation involved in immune response	EOMES	PSEN2	PLCG2	IL12B	LCP1	ITGAL	UNC13D	RT1-M3-1	ICAM1
60537	1.4787E-9	4.1949E-8	24	123	656	14278	muscle tissue development	MYOG	CHRNA1	MYLK2	SRPK3	MUSK	TNNC1	MYH15	MYLPF	ACTA1	CHRND	PAK1	CSRP3	ACTC1	MYOD1	MYL3	TNNT3	XIRP1	TNNI1	MYF6	CASQ1	PITX2	LY6E	MYF5	MYH7
43067	1.5898E-9	4.4709E-8	71	733	656	14278	regulation of programmed cell death	BTG2	IL1RN	CSF2	FASLG	CD3G	GIMAP5	CX3CL1	ARHGAP4	CASP8	CASP4	PIM1	TNFSF10	CASP1	IL12B	INSL3	TNFRSF4	TGM2	PTCRA	IL10	DAPK2	SERPINB9	RUNX3	UNC13D	NAIP2	OBSCN	ADORA2A	IFNG	LCK	IL1B	ARHGEF3	LTA	IDO1	BIRC3	BLK	CEBPB	NLRP1A	BCL2A1	PSEN2	NOD1	NOD2	STK4	AIF1
10941	1.7798E-9	4.9619E-8	72	750	656	14278	regulation of cell death	BTG2	IL1RN	CSF2	FASLG	CD3G	GIMAP5	CX3CL1	ARHGAP4	CASP8	CASP4	PIM1	TNFSF10	CASP1	IL12B	INSL3	TNFRSF4	TGM2	PTCRA	IL10	DAPK2	SERPINB9	RUNX3	UNC13D	NAIP2	OBSCN	ADORA2A	IFNG	LCK	IL1B	ARHGEF3	LTA	IDO1	BIRC3	BLK	CEBPB	NLRP1A	BCL2A1	PSEN2	NOD1	NOD2	STK4	AIF1
42981	2.2639E-9	6.2576E-8	70	724	656	14278	regulation of apoptosis	BTG2	IL1RN	CSF2	FASLG	CD3G	GIMAP5	CX3CL1	ARHGAP4	CASP8	CASP4	PIM1	TNFSF10	CASP1	IL12B	INSL3	TNFRSF4	TGM2	PTCRA	IL10	DAPK2	SERPINB9	RUNX3	UNC13D	NAIP2	OBSCN	ADORA2A	IFNG	LCK	IL1B	ARHGEF3	LTA	IDO1	BIRC3	BLK	CEBPB	NLRP1A	BCL2A1	PSEN2	NOD1	NOD2	STK4	AIF1
2250	2.6902E-9	7.3109E-8	15	49	656	14278	adaptive immune response	CD74	GATA3	POU2F2	UNC13D	IL18BP	NFKB2	ICAM1	C3	C4B	C4A	CD40LG	CD8A	FAS	FCGR1A	C1QC
2460	2.6902E-9	7.3109E-8	15	49	656	14278	adaptive immune response based on somatic recombination of immune receptors built from immunoglobulin superfamily domains	CD74	GATA3	POU2F2	UNC13D	IL18BP	NFKB2	ICAM1	C3	C4B	C4A	CD40LG	CD8A	FAS	FCGR1A	C1QC
2700	3.6999E-9	9.9713E-8	14	43	656	14278	regulation of production of molecular mediator of immune response	IL21	IL10	SASH3	CD40	GIMAP5	NOD2	FOXP3	IL2	IL27RA	PTPRC	CD40LG	IFNG	CD28	TNFRSF4
10033	4.0399E-9	1.0798E-7	98	1178	656	14278	response to organic substance	IL1RN	PRF1	AQP4	CXCL16	NUB1	NAMPT	TNFSF10	GGT1	RGS9	B2M	SLC34A2	CHRNB1	MUSK	PRKCB	TAP2	ACSL6	TRAFD1	HNF1A	CMPK2	CFB	IDO1	PTGES	GIPR	CSF2RB	GATA3	CORO1A	NEU2	TRPM2	SOCS1	UBD	PLCG2	WNT4	NKX2-2	XCR1	ART2B	MAFA	RT1-M3-1	NFKB2	NFKBIA	CXCL10	NR4A3	SELL
46634	5.0574E-9	1.3406E-7	12	31	656	14278	regulation of alpha-beta T cell activation	SASH3	ZAP70	PTPRC	IL4R	PNP	ADORA2A	CD80	CD28	TNFRSF14	IL27	GIMAP5	IL12RB2
2449	5.1995E-9	1.3671E-7	14	44	656	14278	lymphocyte mediated immunity	CD74	GATA3	POU2F2	UNC13D	ICAM1	C3	C4B	C4A	CD40LG	CD8A	FAS	PTPN6	FCGR1A	C1QC
9966	5.7932E-9	1.5109E-7	67	695	656	14278	regulation of signal transduction	MYLK2	CD40	IL1RN	CSF2	GPR65	PLEK	CBLC	FASLG	SLA2	ABRA	ARHGAP4	CASP8	HNF4A	PSD4	TNFSF10	TBC1D10C	CASP1	RGS9	BVES	TGM2	SECTM1A	PRKCB	TBC1D8	RHOH	LAX1	SIGIRR	F7	IL1A	ZAP70	ACAP1	OBSCN	IFNG	CD8A	RASA4	IL1B	ARHGEF3	TLR9	HCLS1	RAPGEF6	CCL11	RGS14	AGAP2
42108	6.7578E-9	1.7484E-7	13	38	656	14278	positive regulation of cytokine biosynthetic process	IL21	IL27	TNFRSF13C	SPN	IL1A	IFNG	IRF4	IL1B	IRF1	CD28	TLR9	TLR7	LTB
2526	7.2691E-9	1.8657E-7	19	85	656	14278	acute inflammatory response	IL1RN	VCAM1	GATA3	REG3G	KNG1	ASS1	C2	SIGIRR	C3	C4B	C4A	IL1A	FCNB	IL1B	CD69	FCGR1A	CFB	PTGES	C1QC
50851	7.7560E-9	1.9575E-7	12	32	656	14278	antigen receptor-mediated signaling pathway	ZAP70	PTPRC	PRKCB	LCK	CD19	CD7	PSEN2	PLCG2	PTPN6	CD247	LAX1	SKAP1
45621	7.7560E-9	1.9575E-7	12	32	656	14278	positive regulation of lymphocyte differentiation	IL21	SASH3	CD74	ZAP70	PTPRC	IL4R	PNP	LCK	IL2RA	RT1-BA	GIMAP5	IL2
48513	7.8082E-9	1.9575E-7	114	1463	656	14278	organ development	MYLK2	EHF	DCLRE1C	CSF2	GFI1	GIMAP5	PRDM1	CXCL13	ENO3	SPIB	ZC3H12A	TNFSF10	IL12B	PITX2	TGM2	EOMES	MUSK	MYH15	HNF1A	CD8A	MYL3	LY6E	BLK	CHRNA1	ARX	PSEN2	GATA3	CORO1A	TRPM2	SOCS1	UBD	PLCG2	WNT4	VASP	SRPK3	VCAM1	POU2F2	NFKB2	MYLPF	CXCL10	PTPRC	NR4A3
23051	8.6690E-9	2.1566E-7	67	702	656	14278	regulation of signaling process	MYLK2	CD40	IL1RN	CSF2	GPR65	PLEK	CBLC	FASLG	SLA2	ABRA	ARHGAP4	CASP8	HNF4A	PSD4	TNFSF10	TBC1D10C	CASP1	RGS9	BVES	TGM2	SECTM1A	PRKCB	TBC1D8	RHOH	LAX1	SIGIRR	F7	IL1A	ZAP70	ACAP1	OBSCN	IFNG	CD8A	RASA4	IL1B	ARHGEF3	TLR9	HCLS1	RAPGEF6	CCL11	RGS14	AGAP2
2263	9.7142E-9	2.3800E-7	13	39	656	14278	cell activation involved in immune response	EOMES	PSEN2	NOD2	ITGAL	UNC13D	RT1-M3-1	ICAM1	PLCG2	TLR9	IL12B	TLR7	LCP1	LAT
2366	9.7142E-9	2.3800E-7	13	39	656	14278	leukocyte activation involved in immune response	EOMES	PSEN2	NOD2	ITGAL	UNC13D	RT1-M3-1	ICAM1	PLCG2	TLR9	IL12B	TLR7	LCP1	LAT
2443	1.2472E-8	3.0326E-7	16	62	656	14278	leukocyte mediated immunity	CD74	SERPINB9	GATA3	POU2F2	UNC13D	ICAM1	C3	C4B	C4A	CD40LG	CD8A	FAS	PTPN6	FCGR1A	LAT	C1QC
65009	1.6736E-8	4.0392E-7	78	885	656	14278	regulation of molecular function	IL1RN	VIPR2	GPR65	DGKA	GFI1	PLEK	HMGB2	CBLC	FASLG	ABRA	ICAM1	HNF4A	CASP4	PIM1	TBC1D10C	INSL3	TNFRSF4	TRIM21	RGS9	BVES	TGM2	IL10	CISH	NFAM1	TNNC1	TPM2	USP44	TBC1D8	FOXP3	SRCIN1	LAX1	TRDN	SIGIRR	ACAP1	ADORA2A	IFNG	LCK	IL1B	TNNT3	TLR9	PSME2	MS4A1
50896	1.6959E-8	4.0627E-7	255	4140	656	14278	response to stimulus	IL1RN	GFI1	PRF1	AQP4	ENO3	ICAM1	IL27RA	C4B	C4A	NUB1	PNP	LIPG	NAMPT	TNFSF10	IL12B	B2M	SECTM1B	SLC34A2	MUSK	PRKCB	SLC11A1	ACSL6	HNF1A	LOC100364500	UNC13D	SIGIRR	RT1-BB	CFB	IDO1	PTGES	GIPR	GATA3	MEFV	C2	C3	NEU2	TRPM2	NUAK2	PLCG2	SFN	TRPM6	NKX2-2
46631	1.9968E-8	4.7482E-7	8	13	656	14278	alpha-beta T cell activation	EOMES	ZAP70	FCGR3A	IL15	SATB1	IRF1	IL12B	RT1-M3-1
7626	2.5837E-8	6.0117E-7	27	174	656	14278	locomotory behavior	CCL11	HMGB2	LSP1	CORO1A	CX3CL1	CXCL16	C3	CCL7	CCL5	CCL4	CXCR2	RAC2	CCR9	CCL2	CCR8	CCR7	CCR4	CCR3	XCR1	CCL20	SOD2	CXCL10	ADORA2A	IFNG	IL1B	XCL1	CKLF
2474	2.6025E-8	6.0117E-7	10	23	656	14278	antigen processing and presentation of peptide antigen via MHC class I	TAP2	TAP1	RT1-A1	RT1-CE4	FCGR1A	RT1-CE10	RT1-CE3	B2M	TAPBP	RT1-CE1
60415	2.6025E-8	6.0117E-7	10	23	656	14278	muscle tissue morphogenesis	MYLPF	MYLK2	ACTC1	TNNC1	MYL3	TNNT3	TNNI1	PITX2	LY6E	MYH7
55008	2.6025E-8	6.0117E-7	10	23	656	14278	cardiac muscle tissue morphogenesis	MYLPF	MYLK2	ACTC1	TNNC1	MYL3	TNNT3	TNNI1	PITX2	LY6E	MYH7
51049	2.7545E-8	6.3178E-7	53	514	656	14278	regulation of transport	TXN1	MYLK2	CD40	IL1RN	GIMAP5	BEST3	SLN	HNF4A	LIPG	CASP1	CD38	JAK3	TNFRSF4	IL10	SRGN	PRKCB	TNNC1	AVPR2	ACSL6	HNF1A	FOXP3	SRCIN1	UNC13D	TRDN	STX1B	IL1A	ADORA2A	IFNG	BIN1	IL1B	TNNT3	TLR9	TLR7	LCP1	MS4A1	GIPR	NOD2	PRAM1	PLCG2	NLRP3	FCGR1A	FGF23
35466	2.9741E-8	6.7735E-7	76	865	656	14278	regulation of signaling pathway	MYLK2	CD40	IL1RN	CSF2	GPR65	PLEK	CBLC	FASLG	PTPN22	SLA2	ABRA	ARHGAP4	CASP8	HNF4A	PSD4	TNFSF10	TBC1D10C	CASP1	RGS9	BVES	TP63	TGM2	SECTM1A	PRKCB	TBC1D8	RHOH	HNF1A	LAX1	SIGIRR	F7	IL1A	ZAP70	ACAP1	OBSCN	IFNG	CD8A	LCK	RASA4	IL1B	ARHGEF3	TLR9	HCLS1
8284	3.0983E-8	7.0068E-7	45	403	656	14278	positive regulation of cell proliferation	IL21	SASH3	CD40	CCL11	CSF2	CD80	HMGB2	FASLG	TNFRSF13C	NOD2	CD3E	CORO1A	AIF1	KNG1	TRPM2	PNP	NAMPT	CXCR2	RAC2	CCL2	IL12B	CD38	PTK2B	INSL3	JAK3	TNFRSF4	CCR3	TGM2	CD74	VCAM1	ST8SIA1	IL15	AVPR2	IL2	CXCL10	ZAP70	PTPRC	CD40LG	IFNG	IL2RA	ID2	IL1B
48856	3.1723E-8	7.1244E-7	147	2088	656	14278	anatomical structure development	MYLK2	EHF	DCLRE1C	CSF2	GFI1	GIMAP5	PRDM1	CXCL13	ENO3	SPIB	ZC3H12A	TNFSF10	IL12B	CAPN3	PITX2	RGS9	BVES	LZTS1	TGM2	EOMES	CHRNB1	UNC5A	MUSK	MYH15	ACSL6	HNF1A	SRCIN1	CD8A	BIN1	MYL3	LY6E	BLK	CHRNA1	ARX	PSEN2	SLC1A3	GATA3	STK4	CORO1A	KNG1	TRPM2	SOCS1
60341	4.2076E-8	9.3844E-7	38	313	656	14278	regulation of cellular localization	TXN1	MYLK2	CD40	IL1RN	GIPR	NOD2	PRAM1	HNF4A	CASP1	CD38	NLRP3	TNFRSF4	FGF23	IL10	SRGN	TNFSF14	KCNJ11	NOS2	PRKCB	TNNC1	CRTAM	HNF1A	FOXP3	IL2	UNC13D	TRDN	NFKBIA	STX1B	IL1A	CD40LG	ADORA2A	IFNG	IL1B	TNNT3	TLR9	TLR7	LCP1	MS4A1
45582	4.3514E-8	9.6386E-7	11	30	656	14278	positive regulation of T cell differentiation	SASH3	CD74	ZAP70	PTPRC	IL4R	PNP	LCK	IL2RA	RT1-BA	GIMAP5	IL2
65008	4.4622E-8	9.8168E-7	109	1423	656	14278	regulation of biological quality	TXN1	MYLK2	IL1RN	DCLRE1C	ITGA2B	AQP4	GIMAP5	CXCL16	LIPG	TRIM21	BVES	LZTS1	TGM2	SLC34A2	CHRNB1	MUSK	SLC11A1	TAP2	TAP1	HNF1A	MYL3	LY6E	CHRNA1	RRAD	GIPR	PSEN2	ARHGAP15	CORO1A	KNG1	C3	TBXA2R	PLCG2	FGF23	WNT4	XCR1	CAV3	TNK1	SLC4A11	MAFA	IL2	MYLPF	NFKBIA
32655	5.2749E-8	1.1526E-6	9	19	656	14278	regulation of interleukin-12 production	IL10	CD40	CD40LG	IFNG	IRF1	LTB	TIGIT	NFKB1	IDO1
48731	6.0449E-8	1.3120E-6	136	1909	656	14278	system development	MYLK2	EHF	DCLRE1C	CSF2	GFI1	GIMAP5	PRDM1	CXCL13	ENO3	SPIB	ZC3H12A	TNFSF10	IL12B	PITX2	RGS9	LZTS1	TGM2	EOMES	UNC5A	MUSK	MYH15	ACSL6	HNF1A	SRCIN1	CD8A	MYL3	LY6E	BLK	CHRNA1	ARX	PSEN2	SLC1A3	GATA3	CORO1A	TRPM2	SOCS1	UBD	PLCG2	CACNA1S	WNT4	NKX2-2	VASP
50871	6.4665E-8	1.3942E-6	11	31	656	14278	positive regulation of B cell activation	SASH3	CD74	CD40	PTPRC	CD40LG	IFNG	CD28	CD38	TNFRSF13C	TNFRSF4	IL2
32729	9.1962E-8	1.9696E-6	8	15	656	14278	positive regulation of interferon-gamma production	SASH3	KLRK1	CD40LG	LTA	IL12B	KLRE1	RT1-M3-1	IL27RA
32502	1.0049E-7	2.1381E-6	166	2479	656	14278	developmental process	MYLK2	EHF	DCLRE1C	CSF2	GFI1	GIMAP5	PRDM1	CXCL13	ENO3	SPIB	ZC3H12A	TNFSF10	IL12B	CAPN3	PITX2	GGT1	RGS9	BVES	LZTS1	TP63	TGM2	EOMES	SLC34A2	CHRNB1	UNC5A	MUSK	MYH15	ACSL6	HNF1A	SRCIN1	CD8A	BIN1	MYL3	LY6E	BLK	CHRNA1	ARX	PSEN2	SLC1A3	GATA3	STK4	CORO1A
51223	1.1364E-7	2.3815E-6	21	120	656	14278	regulation of protein transport	IL10	TXN1	SRGN	CD40	TNFSF14	CRTAM	NOD2	FOXP3	IL2	NFKBIA	IL1A	CD40LG	ADORA2A	IFNG	HNF4A	TLR9	CASP1	NLRP3	TLR7	LCP1	TNFRSF4
7519	1.1450E-7	2.3815E-6	15	63	656	14278	skeletal muscle tissue development	MYOG	CHRNA1	SRPK3	MUSK	MYH15	MYLPF	ACTA1	CHRND	PAK1	MYOD1	MYL3	MYF6	CASQ1	PITX2	MYF5
9893	1.1478E-7	2.3815E-6	78	926	656	14278	positive regulation of metabolic process	IL21	CSRNP1	CIITA	CD40	EHF	CSF2	GPR65	CD80	HMGB2	IL27	TNFRSF13C	PRDM1	IKZF2	ABRA	ICAM1	SPN	HNF4A	NAMPT	PITX2	INSL3	BVES	TP63	MYOG	IL10	MUSK	AVPR2	EN2	ACSL6	HNF1A	FOXP3	NR5A1	IL1A	ADORA2A	IFNG	IRF4	IL1B	IRF1	MYOD1	TLR9	PSME2	IRF8	HCLS1
42592	1.1488E-7	2.3815E-6	65	719	656	14278	homeostatic process	TXN1	RYR1	IL1RN	DCLRE1C	FASLG	PYGM	AQP4	TNFRSF13C	GIMAP5	JPH2	CSRP3	MB	HNF4A	LIPG	RAC2	CD38	JAK3	PGM1	TGM2	SLC34A2	CHRNB1	SLC11A1	TAP2	TAP1	HNF1A	TRDN	IL1A	ADORA2A	IFNG	LCK	IL1B	HCLS1	XCL1	ALDOA	CHRNA1	SASH3	BCL2A1	GIPR	TMPRSS3	HAAO	GLRX	CORO1A
2286	1.1759E-7	2.4070E-6	7	11	656	14278	T cell activation involved in immune response	EOMES	PSEN2	IL12B	LCP1	ITGAL	RT1-M3-1	ICAM1
3009	1.1759E-7	2.4070E-6	7	11	656	14278	skeletal muscle contraction	CHRNA1	MB	TNNT1	TNNC1	TNNC2	TNNT3	TNNI2
10627	1.4009E-7	2.8494E-6	36	301	656	14278	regulation of intracellular protein kinase cascade	MYLK2	CD40	IL1RN	CSF2	FASLG	NOD1	NOD2	KNG1	PAK1	SOCS1	CASP8	HNF4A	UBD	TNFSF10	CASP1	PTK2B	FGF23	TGM2	CD74	SECTM1A	CAV3	F10	PRKCB	GPR55	RHOH	IL2	BST2	F7	IL1A	PTPRC	IFNG	IL1B	TLR9	CD27	HCLS1	PTPN6
60538	1.4329E-7	2.8962E-6	15	64	656	14278	skeletal muscle organ development	MYOG	CHRNA1	SRPK3	MUSK	MYH15	MYLPF	ACTA1	CHRND	PAK1	MYOD1	MYL3	MYF6	CASQ1	PITX2	MYF5
55065	1.4996E-7	3.0122E-6	27	189	656	14278	metal ion homeostasis	RYR1	GIPR	TMPRSS3	PYGM	KNG1	JPH2	CSRP3	TBXA2R	CXCR3	PLCG2	CCL2	CD38	PTK2B	JAK3	PGM1	TGM2	XCR1	CAV3	SLC11A1	IL2	TRDN	SLC8A3	PTPRC	LCK	IL1B	HRC	XCL1
2274	2.0528E-7	4.0980E-6	13	49	656	14278	myeloid leukocyte activation	CSF2	RHOH	GIMAP5	NOD2	AIF1	SPN	UBD	CD7	CXCR2	TLR9	CASP1	TLR7	LAT
70201	2.3346E-7	4.6320E-6	21	125	656	14278	regulation of establishment of protein localization	IL10	TXN1	SRGN	CD40	TNFSF14	CRTAM	NOD2	FOXP3	IL2	NFKBIA	IL1A	CD40LG	ADORA2A	IFNG	HNF4A	TLR9	CASP1	NLRP3	TLR7	LCP1	TNFRSF4
48302	2.3796E-7	4.6924E-6	6	8	656	14278	regulation of isotype switching to IgG isotypes	CD40	PTPRC	IFNG	CD28	IL2	IL27RA
30888	2.4218E-7	4.7467E-6	10	28	656	14278	regulation of B cell proliferation	IL10	SASH3	CD74	CD40	PTPRC	CD40LG	CD38	TNFRSF13C	TNFRSF4	IL2
30890	2.5080E-7	4.8860E-6	9	22	656	14278	positive regulation of B cell proliferation	SASH3	CD74	CD40	PTPRC	CD40LG	CD38	TNFRSF13C	TNFRSF4	IL2
6875	2.5466E-7	4.9316E-6	26	182	656	14278	cellular metal ion homeostasis	RYR1	GIPR	TMPRSS3	PYGM	KNG1	JPH2	CSRP3	TBXA2R	CXCR3	PLCG2	CCL2	CD38	PTK2B	JAK3	PGM1	TGM2	XCR1	CAV3	SLC11A1	IL2	TRDN	SLC8A3	PTPRC	LCK	IL1B	XCL1
30154	3.1748E-7	6.1114E-6	99	1304	656	14278	cell differentiation	EHF	DCLRE1C	CSF2	GFI1	GIMAP5	PRDM1	SPIB	ZC3H12A	IL12B	CAPN3	PITX2	BVES	LZTS1	EOMES	CHRNB1	UNC5A	MUSK	ACSL6	SRCIN1	CD8A	BIN1	CHRNA1	ARX	PSEN2	SLC1A3	GATA3	CORO1A	RASGRP1	TRPM2	SOCS1	UBD	PLCG2	FGF23	WNT4	VASP	CAV3	POU2F2	NFKB2	PTPRC	ID2	CD28	MYF6
9891	3.3405E-7	6.3925E-6	60	662	656	14278	positive regulation of biosynthetic process	IL21	CSRNP1	CIITA	EHF	CSF2	GPR65	HMGB2	IL27	TNFRSF13C	IKZF2	ABRA	ICAM1	SPN	HNF4A	NAMPT	PITX2	INSL3	TP63	MYOG	IL10	EN2	ACSL6	HNF1A	FOXP3	NR5A1	IL1A	ADORA2A	IFNG	IRF4	IL1B	IRF1	MYOD1	TLR9	IRF8	TLR7	LTB	SKAP1	CEBPB	GIPR	LEF1	GATA3	AIF1
55074	3.8708E-7	7.3635E-6	25	174	656	14278	calcium ion homeostasis	RYR1	GIPR	PYGM	KNG1	JPH2	CSRP3	TBXA2R	CXCR3	PLCG2	CCL2	CD38	PTK2B	JAK3	PGM1	TGM2	XCR1	CAV3	IL2	TRDN	SLC8A3	PTPRC	LCK	IL1B	HRC	XCL1
50708	3.9641E-7	7.4969E-6	14	60	656	14278	regulation of protein secretion	IL10	SRGN	CD40	CRTAM	NOD2	FOXP3	IL2	IL1A	CD40LG	ADORA2A	IFNG	CASP1	NLRP3	TNFRSF4
48523	4.5875E-7	8.6255E-6	110	1507	656	14278	negative regulation of cellular process	TXN1	IL1RN	CSF2	GFI1	CBLC	GIMAP5	SLA2	PIM1	IL12B	TNFRSF4	TRIM21	RGS9	TP63	ZBP1	LAG3	IL4R	HNF1A	FOXP3	LAX1	RUNX3	SIGIRR	NAIP2	PSME2	IDO1	RRAD	GIPR	PSEN2	GATA3	CORO1A	KNG1	TRPM2	SOCS1	NUAK2	SCIN	UBD	ST8SIA4	PLCG2	TNFRSF14	FGF23	WNT4	HHATL	CAV3
7165	4.6471E-7	8.6871E-6	87	1109	656	14278	signal transduction	ARHGAP9	PLEK	PIK3CD	FASLG	CX3CL1	ARHGAP4	RND1	RAB44	FCNB	ARL5C	RASSF5	HNF4A	TAGAP	RAC2	PDE4B	MAP3K8	INSL3	JAK3	TGM2	MAP4K1	CHRNB1	UNC5A	CISH	DAPK2	NFAM1	AVPR2	FGG	RHOH	HNF1A	ANK1	LAX1	SIGIRR	IL1A	CNKSR1	DOK1	ZAP70	ADORA2A	IFNG	RASA4	IL1B	TLR12	TLR9
7275	5.1380E-7	9.5495E-6	150	2239	656	14278	multicellular organismal development	MYLK2	EHF	DCLRE1C	CSF2	GFI1	GIMAP5	PRDM1	CXCL13	ENO3	SPIB	ZC3H12A	TNFSF10	IL12B	PITX2	RGS9	BVES	LZTS1	TGM2	EOMES	SLC34A2	UNC5A	MUSK	MYH15	ACSL6	HNF1A	SRCIN1	CD8A	BIN1	MYL3	LY6E	BLK	CHRNA1	ARX	PSEN2	SLC1A3	GATA3	CORO1A	KNG1	TRPM2	SOCS1	UBD	PLCG2
40011	5.4533E-7	1.0078E-5	36	318	656	14278	locomotion	SELPLG	CCL11	ARX	PSEN2	HMGB2	LSP1	CORO1A	CX3CL1	CXCL16	ICAM1	C3	CCL7	CCL5	CCL4	CXCR2	RAC2	CCR9	E2F2	CCL2	IL12B	CCR8	PTK2B	CCR7	CCR5	CCR4	CCR3	VCAM1	CCL22	XCR1	CCL20	GFRA3	CXCL10	IFNG	IL1B	XCL1	CKLF
45058	5.6392E-7	1.0303E-5	7	13	656	14278	T cell selection	CD74	ZAP70	PTPRC	IL15	CD28	FAS	CD3D
32653	5.6392E-7	1.0303E-5	7	13	656	14278	regulation of interleukin-10 production	IL21	SASH3	CD40LG	IRF4	TIGIT	FOXP3	IDO1
48869	5.7247E-7	1.0401E-5	100	1338	656	14278	cellular developmental process	EHF	DCLRE1C	CSF2	GFI1	GIMAP5	PRDM1	SPIB	ZC3H12A	IL12B	CAPN3	PITX2	BVES	LZTS1	EOMES	CHRNB1	UNC5A	MUSK	ACSL6	SRCIN1	CD8A	BIN1	CHRNA1	ARX	PSEN2	SLC1A3	GATA3	STK4	CORO1A	RASGRP1	TRPM2	SOCS1	UBD	PLCG2	FGF23	WNT4	VASP	CAV3	POU2F2	NFKB2	PTPRC	ID2	CD28
32880	7.4914E-7	1.3535E-5	22	145	656	14278	regulation of protein localization	IL10	TXN1	SRGN	CD40	RABGAP1L	TNFSF14	CRTAM	NOD2	FOXP3	IL2	NFKBIA	IL1A	CD40LG	ADORA2A	IFNG	HNF4A	TLR9	CASP1	NLRP3	TLR7	LCP1	TNFRSF4
23056	7.8456E-7	1.4096E-5	32	269	656	14278	positive regulation of signaling process	CD40	CSF2	FASLG	NOD1	NOD2	KNG1	ABRA	CASP8	UBD	TNFSF10	CASP1	FGF23	BVES	TGM2	CD74	SECTM1A	F10	PRKCB	TRAT1	GPR55	IL2	BST2	F7	IL1A	ZAP70	PTPRC	IFNG	CD8A	IL1B	TLR9	CD27	HCLS1
31328	7.9950E-7	1.4285E-5	58	648	656	14278	positive regulation of cellular biosynthetic process	IL21	CSRNP1	CIITA	EHF	CSF2	GPR65	HMGB2	IL27	TNFRSF13C	IKZF2	ABRA	ICAM1	SPN	HNF4A	PITX2	INSL3	TP63	MYOG	IL10	EN2	ACSL6	HNF1A	FOXP3	NR5A1	IL1A	ADORA2A	IFNG	IRF4	IL1B	IRF1	MYOD1	TLR9	IRF8	TLR7	LTB	SKAP1	CEBPB	GIPR	LEF1	GATA3	AIF1	KLRK1
10646	8.1999E-7	1.4571E-5	84	1073	656	14278	regulation of cell communication	MYLK2	CD40	IL1RN	CSF2	GPR65	PLEK	CBLC	FASLG	PTPN22	SLA2	ABRA	ARHGAP4	CASP8	HNF4A	PSD4	TNFSF10	TBC1D10C	CASP1	CD38	RGS9	BVES	LZTS1	TP63	TGM2	SECTM1A	MUSK	PRKCB	TBC1D8	RHOH	HNF1A	LAX1	SIGIRR	F7	IL1A	ZAP70	ACAP1	OBSCN	ADORA2A	IFNG	CD8A	RASA4	IL1B
2637	9.0965E-7	1.5938E-5	9	25	656	14278	regulation of immunoglobulin production	SASH3	CD40	PTPRC	CD40LG	IFNG	CD28	TNFRSF4	IL2	IL27RA
6874	9.1371E-7	1.5938E-5	24	170	656	14278	cellular calcium ion homeostasis	RYR1	XCR1	CAV3	GIPR	PYGM	IL2	KNG1	TRDN	SLC8A3	JPH2	CSRP3	PTPRC	TBXA2R	LCK	IL1B	CXCR3	PLCG2	CCL2	CD38	PTK2B	XCL1	JAK3	PGM1	TGM2
50879	9.1664E-7	1.5938E-5	8	19	656	14278	multicellular organismal movement	CHRNA1	CHRND	MB	TNNT1	TNNC1	TNNC2	TNNT3	TNNI2
50881	9.1664E-7	1.5938E-5	8	19	656	14278	musculoskeletal movement	CHRNA1	CHRND	MB	TNNT1	TNNC1	TNNC2	TNNT3	TNNI2
10942	9.2443E-7	1.5987E-5	40	381	656	14278	positive regulation of cell death	BLK	CEBPB	NLRP1A	PSEN2	FASLG	NOD1	STK4	ARHGAP4	FGD2	SCIN	CASP8	UBD	TNFSF10	CASP1	IL12B	SFN	BID	FCGR1A	TGM2	IL10	DAPK2	GZMB	RUNX3	UNC13D	PTPRC	OBSCN	ADORA2A	IFNG	CD5	LCK	IL2RA	IL1B	STK17B	CD28	ARHGEF3	LTA	CD27	FAS	PTPN6	IDO1
51090	9.9002E-7	1.6940E-5	19	114	656	14278	regulation of transcription factor activity	IL10	NFAM1	CAMK2A	NOD1	NLRC3	NOD2	FOXP3	ABRA	ICAM1	SIGIRR	NFKBIA	ID2	HNF4A	IL1B	PIM1	TLR9	NLRP3	TNFRSF4	TRIM21
90046	9.9002E-7	1.6940E-5	19	114	656	14278	regulation of transcription regulator activity	IL10	NFAM1	CAMK2A	NOD1	NLRC3	NOD2	FOXP3	ABRA	ICAM1	SIGIRR	NFKBIA	ID2	HNF4A	IL1B	PIM1	TLR9	NLRP3	TNFRSF4	TRIM21
43065	1.0712E-6	1.8234E-5	39	369	656	14278	positive regulation of apoptosis	BLK	CEBPB	NLRP1A	PSEN2	FASLG	NOD1	STK4	ARHGAP4	FGD2	SCIN	CASP8	UBD	TNFSF10	CASP1	IL12B	SFN	BID	FCGR1A	TGM2	IL10	DAPK2	RUNX3	UNC13D	PTPRC	OBSCN	ADORA2A	IFNG	CD5	LCK	IL2RA	IL1B	STK17B	CD28	ARHGEF3	LTA	CD27	FAS	PTPN6	IDO1
2544	1.0831E-6	1.8339E-5	7	14	656	14278	chronic inflammatory response	SPN	IL1RN	VCAM1	CCL5	IL1B	UNC13D	PTGES
43383	1.1646E-6	1.9414E-5	5	6	656	14278	negative T cell selection	CD74	ZAP70	PTPRC	CD28	FAS
45060	1.1646E-6	1.9414E-5	5	6	656	14278	negative thymic T cell selection	CD74	ZAP70	PTPRC	CD28	FAS
48304	1.1646E-6	1.9414E-5	5	6	656	14278	positive regulation of isotype switching to IgG isotypes	CD40	PTPRC	IFNG	CD28	IL2
43068	1.3118E-6	2.1756E-5	39	372	656	14278	positive regulation of programmed cell death	BLK	CEBPB	NLRP1A	PSEN2	FASLG	NOD1	STK4	ARHGAP4	FGD2	SCIN	CASP8	UBD	TNFSF10	CASP1	IL12B	SFN	BID	FCGR1A	TGM2	IL10	DAPK2	RUNX3	UNC13D	PTPRC	OBSCN	ADORA2A	IFNG	CD5	LCK	IL2RA	IL1B	STK17B	CD28	ARHGEF3	LTA	CD27	FAS	PTPN6	IDO1
32945	1.3348E-6	2.1802E-5	9	26	656	14278	negative regulation of mononuclear cell proliferation	IL10	IL2RA	CTLA4	TNFRSF14	PTPN6	FOXP3	IL2	KNG1	IDO1
50672	1.3348E-6	2.1802E-5	9	26	656	14278	negative regulation of lymphocyte proliferation	IL10	IL2RA	CTLA4	TNFRSF14	PTPN6	FOXP3	IL2	KNG1	IDO1
70664	1.3348E-6	2.1802E-5	9	26	656	14278	negative regulation of leukocyte proliferation	IL10	IL2RA	CTLA4	TNFRSF14	PTPN6	FOXP3	IL2	KNG1	IDO1
50707	1.3863E-6	2.2529E-5	10	33	656	14278	regulation of cytokine secretion	IL10	SRGN	IL1A	IFNG	CRTAM	CASP1	NLRP3	NOD2	TNFRSF4	FOXP3
9967	1.4214E-6	2.2985E-5	31	263	656	14278	positive regulation of signal transduction	CD40	CSF2	FASLG	NOD1	NOD2	KNG1	ABRA	CASP8	UBD	TNFSF10	CASP1	FGF23	TGM2	CD74	SECTM1A	F10	PRKCB	TRAT1	GPR55	IL2	BST2	F7	IL1A	ZAP70	PTPRC	IFNG	CD8A	IL1B	TLR9	CD27	HCLS1
51101	1.4820E-6	2.3845E-5	20	128	656	14278	regulation of DNA binding	IL10	NFAM1	CAMK2A	HMGB2	NOD1	NLRC3	NOD2	FOXP3	ABRA	ICAM1	SIGIRR	NFKBIA	ID2	HNF4A	IL1B	PIM1	TLR9	NLRP3	TNFRSF4	TRIM21
2495	1.6483E-6	2.6131E-5	6	10	656	14278	antigen processing and presentation of peptide antigen via MHC class II	CD74	RT1-DOA	RT1-BA	RT1-BB	RT1-DB1	CTSE
19886	1.6483E-6	2.6131E-5	6	10	656	14278	antigen processing and presentation of exogenous peptide antigen via MHC class II	CD74	RT1-DOA	RT1-BA	RT1-BB	RT1-DB1	CTSE
45061	1.6483E-6	2.6131E-5	6	10	656	14278	thymic T cell selection	CD74	ZAP70	PTPRC	CD28	FAS	CD3D
50777	1.8836E-6	2.9716E-5	10	34	656	14278	negative regulation of immune response	PTPRC	IL2RA	TAP2	CTLA4	TAP1	TRAFD1	RT1-A1	PTPN6	FOXP3	IL27RA
34097	1.8947E-6	2.9727E-5	22	153	656	14278	response to cytokine stimulus	CIITA	SELPLG	XCR1	AVPR2	TRAFD1	AQP4	CORO1A	AIF1	CXCL16	NFKB2	NUB1	SOCS1	CASP8	CCL5	UBD	KYNU	LCN2	CD38	FAS	GGT1	IL12RB2	PTGES
7204	1.9028E-6	2.9727E-5	18	108	656	14278	elevation of cytosolic calcium ion concentration	XCR1	CAV3	GIPR	IL2	KNG1	SLC8A3	JPH2	PTPRC	TBXA2R	LCK	IL1B	CXCR3	PLCG2	CD38	PTK2B	XCL1	JAK3	TGM2
10604	1.9380E-6	3.0132E-5	69	844	656	14278	positive regulation of macromolecule metabolic process	IL21	CSRNP1	CIITA	CD40	EHF	CSF2	CD80	HMGB2	IL27	TNFRSF13C	PRDM1	IKZF2	ABRA	SPN	HNF4A	NAMPT	PITX2	BVES	TP63	MYOG	IL10	MUSK	AVPR2	EN2	HNF1A	FOXP3	NR5A1	IL1A	IFNG	IRF4	IL1B	IRF1	MYOD1	TLR9	PSME2	IRF8	HCLS1	TLR7	LTB	SKAP1	CEBPB	LEF1
31325	2.0173E-6	3.1216E-5	71	878	656	14278	positive regulation of cellular metabolic process	IL21	CSRNP1	CIITA	CD40	EHF	CSF2	GPR65	CD80	HMGB2	IL27	TNFRSF13C	IKZF2	ABRA	ICAM1	SPN	HNF4A	PITX2	INSL3	BVES	TP63	MYOG	IL10	MUSK	EN2	ACSL6	HNF1A	FOXP3	NR5A1	IL1A	ADORA2A	IFNG	IRF4	IL1B	IRF1	MYOD1	TLR9	PSME2	IRF8	HCLS1	TLR7	LTB	SKAP1
90257	2.5517E-6	3.9296E-5	15	79	656	14278	regulation of muscle system process	MYLK2	CAV3	HSPB6	TNNC1	AIF1	C4B	C4A	TBXA2R	LCK	TNNT1	MYL3	TNNT3	TNNI1	TNNI2	CASQ1
10740	2.8773E-6	4.4100E-5	27	219	656	14278	positive regulation of intracellular protein kinase cascade	CD40	CSF2	FASLG	NOD1	NOD2	KNG1	CASP8	UBD	TNFSF10	CASP1	FGF23	TGM2	CD74	SECTM1A	F10	PRKCB	GPR55	IL2	BST2	F7	IL1A	PTPRC	IFNG	IL1B	TLR9	CD27	HCLS1
51046	3.3889E-6	5.1696E-5	31	274	656	14278	regulation of secretion	CD40	IL1RN	GIPR	NOD2	PRAM1	HNF4A	CASP1	CD38	NLRP3	TNFRSF4	FGF23	IL10	SRGN	CD74	KCNJ11	NOS2	PRKCB	CRTAM	AVPR2	HNF1A	FOXP3	SRCIN1	IL2	UNC13D	STX1B	IL1A	CD40LG	ADORA2A	IFNG	IL1B	MS4A1
6917	3.4257E-6	5.1703E-5	27	221	656	14278	induction of apoptosis	BLK	CEBPB	NLRP1A	PSEN2	FASLG	NOD1	ARHGAP4	FGD2	CASP8	TNFSF10	CASP1	SFN	FCGR1A	TGM2	DAPK2	RUNX3	UNC13D	OBSCN	ADORA2A	CD5	LCK	STK17B	CD28	ARHGEF3	CD27	FAS	PTPN6
46635	3.4297E-6	5.1703E-5	8	22	656	14278	positive regulation of alpha-beta T cell activation	SASH3	ZAP70	PTPRC	IL4R	PNP	CD80	CD28	GIMAP5
2504	3.4852E-6	5.1703E-5	6	11	656	14278	antigen processing and presentation of peptide or polysaccharide antigen via MHC class II	CD74	RT1-DOA	RT1-BA	RT1-BB	RT1-DB1	CTSE
2704	3.4852E-6	5.1703E-5	6	11	656	14278	negative regulation of leukocyte mediated immunity	PTPRC	TAP2	TAP1	RT1-A1	PTPN6	FOXP3
2707	3.4852E-6	5.1703E-5	6	11	656	14278	negative regulation of lymphocyte mediated immunity	PTPRC	TAP2	TAP1	RT1-A1	PTPN6	FOXP3
45076	3.4852E-6	5.1703E-5	6	11	656	14278	regulation of interleukin-2 biosynthetic process	IL1A	LAG3	IRF4	IL1B	CD28	FOXP3
12502	3.7344E-6	5.5147E-5	27	222	656	14278	induction of programmed cell death	BLK	CEBPB	NLRP1A	PSEN2	FASLG	NOD1	ARHGAP4	FGD2	CASP8	TNFSF10	CASP1	SFN	FCGR1A	TGM2	DAPK2	RUNX3	UNC13D	OBSCN	ADORA2A	CD5	LCK	STK17B	CD28	ARHGEF3	CD27	FAS	PTPN6
2483	4.4172E-6	6.4639E-5	4	4	656	14278	antigen processing and presentation of endogenous peptide antigen	TAP2	TAP1	RT1-M3-1	TAPBP
48247	4.4172E-6	6.4639E-5	4	4	656	14278	lymphocyte chemotaxis	CCL5	CCL2	CKLF	CX3CL1
50790	4.6678E-6	6.7970E-5	62	750	656	14278	regulation of catalytic activity	IL1RN	VIPR2	GPR65	DGKA	GFI1	PLEK	HMGB2	CBLC	FASLG	CASP4	TBC1D10C	INSL3	TNFRSF4	RGS9	BVES	TGM2	CISH	TNNC1	TPM2	USP44	TBC1D8	SRCIN1	LAX1	ACAP1	ADORA2A	IFNG	LCK	IL1B	TNNT3	TLR9	PSME2	MS4A1	NLRP1A	CCL11	GIPR	AGAP2	PSEN2	NOD1	ARHGAP15	PSMB10	KNG1	PAK1
45595	4.6868E-6	6.7970E-5	47	512	656	14278	regulation of cell differentiation	IL21	SASH3	HEMGN	ACHE	CSF2	GFI1	HMGB2	IL27	GIMAP5	ARHGAP4	NEU2	TRPM2	PNP	SCIN	CCL5	CTLA4	S1PR5	FGF23	LZTS1	IL12RB2	WNT4	CD74	IL4R	MUSK	CAV3	IL15	IRX3	RT1-DOA	GPR55	ACSL6	SOD2	LBX1	SRCIN1	IL2	NFKBIA	ZAP70	PTPRC	IFNG	LCK	IL2RA	ID2	CD7
50900	5.7005E-6	8.2301E-5	12	55	656	14278	leukocyte migration	SELPLG	VCAM1	IFNG	CCL5	IL1B	CXCR2	CCL2	CCR5	CORO1A	CKLF	CX3CL1	ICAM1
6873	5.8978E-6	8.4772E-5	38	381	656	14278	cellular ion homeostasis	RYR1	CHRNA1	GIPR	TMPRSS3	FASLG	PYGM	GIMAP5	KNG1	JPH2	CSRP3	CNR2	TBXA2R	CXCR3	PLCG2	XIRP1	CCL2	CD38	PTK2B	JAK3	FGF23	PGM1	TGM2	SLC34A2	CHRNB1	XCR1	CAV3	KCNJ11	SLC11A1	SLC4A11	SOD2	IL2	TRDN	SLC8A3	PTPRC	ADORA2A	LCK	IL1B	XCL1
50854	6.6994E-6	9.5445E-5	6	12	656	14278	regulation of antigen receptor-mediated signaling pathway	PTPRC	LCK	TRAT1	CD7	PTPN6	PTPN22
45191	6.6994E-6	9.5445E-5	6	12	656	14278	regulation of isotype switching	CD40	PTPRC	IFNG	CD28	IL2	IL27RA
55082	7.5221E-6	1.0669E-4	38	385	656	14278	cellular chemical homeostasis	RYR1	CHRNA1	GIPR	TMPRSS3	FASLG	PYGM	GIMAP5	KNG1	JPH2	CSRP3	CNR2	TBXA2R	CXCR3	PLCG2	XIRP1	CCL2	CD38	PTK2B	JAK3	FGF23	PGM1	TGM2	SLC34A2	CHRNB1	XCR1	CAV3	KCNJ11	SLC11A1	SLC4A11	SOD2	IL2	TRDN	SLC8A3	PTPRC	ADORA2A	LCK	IL1B	XCL1
6937	7.7753E-6	1.0981E-4	13	66	656	14278	regulation of muscle contraction	MYLK2	CAV3	HSPB6	TNNC1	C4B	C4A	TBXA2R	LCK	TNNT1	MYL3	TNNT3	TNNI1	TNNI2
48738	8.4473E-6	1.1878E-4	12	57	656	14278	cardiac muscle tissue development	MYLPF	MYLK2	CSRP3	ACTC1	TNNC1	MYL3	TNNT3	XIRP1	TNNI1	PITX2	LY6E	MYH7
3229	8.5452E-6	1.1912E-4	7	18	656	14278	ventricular cardiac muscle tissue development	MYLPF	TNNC1	MYL3	TNNT3	TNNI1	LY6E	MYH7
55010	8.5452E-6	1.1912E-4	7	18	656	14278	ventricular cardiac muscle tissue morphogenesis	MYLPF	TNNC1	MYL3	TNNT3	TNNI1	LY6E	MYH7
23034	8.8922E-6	1.2342E-4	74	967	656	14278	intracellular signaling pathway	ITK	DGKA	PLEK	PIK3CD	RND1	RAB44	ARL5C	RASSF5	RAC2	INSL3	JAK3	TGM2	MAP4K1	PRKCH	CISH	PRKCB	DAPK2	NFAM1	AVPR2	RHOH	LAX1	CNKSR1	DOK1	ZAP70	ADORA2A	IFNG	RASA4	IL1B	ARHGEF3	TLR9	TLR7	RRAD	GIPR	SH2D2A	TXK	AGAP2	PSEN2	ASB14	ASB11	NOD1	NLRC3	ASB12
43069	9.1422E-6	1.2635E-4	34	330	656	14278	negative regulation of programmed cell death	BTG2	CEBPB	IL1RN	CSF2	BCL2A1	PSEN2	GIMAP5	AIF1	CX3CL1	TRPM2	NUAK2	PIM1	PLCG2	CCL2	INSL3	PTCRA	IL10	CD74	AGL	SERPINB9	SOD2	NFKB1	IL2	NFKBIA	NAIP2	CD40LG	ADORA2A	IL1B	IL2RB	CD7	CD27	FAS	IDO1	BIRC3
51222	9.2475E-6	1.2726E-4	13	67	656	14278	positive regulation of protein transport	IL10	TNFSF14	CRTAM	NOD2	IL2	IL1A	ADORA2A	IFNG	TLR9	CASP1	NLRP3	TLR7	TNFRSF4
45428	9.3504E-6	1.2813E-4	9	32	656	14278	regulation of nitric oxide biosynthetic process	IL10	KLRK1	IFNG	IL1B	GIMAP5	SOD2	AIF1	RT1-M3-1	ICAM1
50714	9.4833E-6	1.2886E-4	10	40	656	14278	positive regulation of protein secretion	IL10	IL1A	ADORA2A	IFNG	CRTAM	CASP1	NLRP3	NOD2	TNFRSF4	IL2
6959	9.4833E-6	1.2886E-4	10	40	656	14278	humoral immune response	C3	C4B	C4A	FCNB	SH2D1A	LTA	CD69	CFB	C2	C1QC
55066	1.0039E-5	1.3444E-4	27	234	656	14278	di-, tri-valent inorganic cation homeostasis	RYR1	GIPR	PYGM	KNG1	JPH2	CSRP3	TBXA2R	CXCR3	PLCG2	CCL2	CD38	PTK2B	JAK3	PGM1	TGM2	XCR1	CAV3	SLC11A1	SOD2	IL2	TRDN	SLC8A3	PTPRC	LCK	IL1B	HRC	XCL1
45072	1.0060E-5	1.3444E-4	5	8	656	14278	regulation of interferon-gamma biosynthetic process	IL21	TLR9	IL27	TLR7	TNFRSF13C
45078	1.0060E-5	1.3444E-4	5	8	656	14278	positive regulation of interferon-gamma biosynthetic process	IL21	TLR9	IL27	TLR7	TNFRSF13C
48535	1.0060E-5	1.3444E-4	5	8	656	14278	lymph node development	IL15	CXCR5	LTA	LTB	CXCL13
44093	1.0421E-5	1.3869E-4	49	559	656	14278	positive regulation of molecular function	IL1RN	VIPR2	GPR65	DGKA	PLEK	HMGB2	FASLG	ABRA	ICAM1	CASP4	RGS9	TGM2	IL10	CISH	NFAM1	SRCIN1	ADORA2A	IFNG	LCK	IL1B	TNNT3	TLR9	PSME2	MS4A1	NLRP1A	CCL11	GIPR	CAMK2A	PSEN2	NOD1	NLRC3	NOD2	ARHGAP15	PSMB10	PAK1	CXCR2	PLCG2	PTK2B	NLRP3	FGF23	CD74	GPR55
44092	1.0635E-5	1.4096E-4	33	318	656	14278	negative regulation of molecular function	GFI1	PLEK	CBLC	PSMB10	KNG1	CNR2	HNF4A	PIM1	NLRP3	SFN	INSL3	TNFRSF4	TRIM21	CAV3	USP44	FOXP3	SRCIN1	LAX1	PSMB8	NFKB1	PSMB9	TRDN	SIGIRR	NFKBIA	PKIB	PTPRC	ADORA2A	ID2	CD7	TNNT3	TLR9	PSME2	PTPN6
30003	1.2139E-5	1.6024E-4	28	250	656	14278	cellular cation homeostasis	RYR1	GIPR	TMPRSS3	FASLG	PYGM	KNG1	JPH2	CSRP3	TBXA2R	CXCR3	PLCG2	CCL2	CD38	PTK2B	JAK3	PGM1	TGM2	XCR1	CAV3	SLC11A1	SLC4A11	IL2	TRDN	SLC8A3	PTPRC	LCK	IL1B	XCL1
32101	1.2336E-5	1.6217E-4	23	184	656	14278	regulation of response to external stimulus	IL10	CXCL9	PLEK	AOAH	IL2	KNG1	CX3CL1	F7	CXCL10	ADORA2A	CNR2	FABP7	CCL5	IL2RA	MYOD1	CD28	LTA	CCL2	FCGR1A	CCR5	CCR4	IDO1	TGM2
33077	1.2995E-5	1.6878E-4	7	19	656	14278	T cell differentiation in the thymus	CD74	ZAP70	PTPRC	CD28	FAS	CD3E	CD3D
50852	1.2995E-5	1.6878E-4	7	19	656	14278	T cell receptor signaling pathway	ZAP70	PTPRC	CD7	PSEN2	PLCG2	CD247	SKAP1
3208	1.2995E-5	1.6878E-4	7	19	656	14278	cardiac ventricle morphogenesis	MYLPF	TNNC1	MYL3	TNNT3	TNNI1	LY6E	MYH7
55080	1.3400E-5	1.7334E-4	30	279	656	14278	cation homeostasis	RYR1	GIPR	TMPRSS3	FASLG	PYGM	KNG1	JPH2	CSRP3	TBXA2R	CXCR3	PLCG2	CCL2	CD38	PTK2B	JAK3	PGM1	TGM2	XCR1	CAV3	SLC11A1	SLC4A11	SOD2	IL2	TRDN	SLC8A3	PTPRC	LCK	IL1B	HRC	XCL1
30029	1.3492E-5	1.7383E-4	23	185	656	14278	actin filament-based process	VASP	GPR65	PLEK	WAS	CORO1A	AIF1	RND1	ACTA1	MYH2	FMNL1	ACTC1	NUAK2	SCIN	TNNT3	RAC2	XIRP1	CAPN3	PTK2B	XIRP2	EVL	LCP1	CAP2	MYH7
51480	1.4108E-5	1.8105E-4	18	124	656	14278	cytosolic calcium ion homeostasis	XCR1	CAV3	GIPR	IL2	KNG1	SLC8A3	JPH2	PTPRC	TBXA2R	LCK	IL1B	CXCR3	PLCG2	CD38	PTK2B	XCL1	JAK3	TGM2
51345	1.5223E-5	1.9459E-4	21	161	656	14278	positive regulation of hydrolase activity	NLRP1A	CCL11	GPR65	GPR55	PLEK	HMGB2	FASLG	NOD1	ARHGAP15	IFNG	LCK	CD7	TNNT3	CXCR2	CASP4	PTK2B	NLRP3	NMUR1	RGS9	MS4A1	TGM2
50801	1.6049E-5	2.0434E-4	39	413	656	14278	ion homeostasis	RYR1	CHRNA1	GIPR	TMPRSS3	FASLG	PYGM	GIMAP5	KNG1	JPH2	CSRP3	CNR2	TBXA2R	CXCR3	PLCG2	XIRP1	CCL2	CD38	PTK2B	JAK3	FGF23	PGM1	TGM2	SLC34A2	CHRNB1	XCR1	CAV3	KCNJ11	SLC11A1	SLC4A11	SOD2	IL2	TRDN	SLC8A3	PTPRC	ADORA2A	LCK	IL1B	HRC	XCL1
43066	1.7814E-5	2.2592E-4	33	326	656	14278	negative regulation of apoptosis	BTG2	CEBPB	IL1RN	CSF2	BCL2A1	PSEN2	GIMAP5	AIF1	CX3CL1	TRPM2	NUAK2	PIM1	CCL2	INSL3	PTCRA	IL10	CD74	AGL	SERPINB9	SOD2	NFKB1	IL2	NFKBIA	NAIP2	CD40LG	ADORA2A	IL1B	IL2RB	CD7	CD27	FAS	IDO1	BIRC3
10647	1.9039E-5	2.3958E-4	37	386	656	14278	positive regulation of cell communication	CD40	CSF2	SLC1A3	FASLG	NOD1	NOD2	KNG1	ABRA	CASP8	UBD	TNFSF10	CASP1	CCL2	FGF23	TP63	TGM2	CD74	SECTM1A	MUSK	F10	PRKCB	TRAT1	GPR55	IL2	BST2	F7	IL1A	ZAP70	PTPRC	ADORA2A	IFNG	CD8A	IL1B	TLR9	CD27	HCLS1	CD226
7610	1.9039E-5	2.3958E-4	37	386	656	14278	behavior	IL1RN	CCL11	GFI1	PSEN2	HMGB2	SLC1A3	LSP1	CORO1A	CX3CL1	CXCL16	C3	CCL7	CNR2	CCL5	CCL4	CXCR2	RAC2	CCR9	CASP1	CCL2	CCR8	CCR7	CCR4	CCR3	CHRNB1	XCR1	MUSK	CCL20	SOD2	CXCL10	NR4A3	ADORA2A	IFNG	IL1B	XCL1	CKLF	IDO1
42692	2.0051E-5	2.5133E-4	16	104	656	14278	muscle cell differentiation	MYOG	CHRNA1	CHRNB1	MUSK	TRDN	ACTA1	PAK1	ACTC1	BIN1	MYOD1	XIRP1	CASP1	CAPN3	SPEG	PITX2	WNT4
60548	2.0703E-5	2.5850E-4	34	343	656	14278	negative regulation of cell death	BTG2	CEBPB	IL1RN	CSF2	BCL2A1	PSEN2	GIMAP5	AIF1	CX3CL1	TRPM2	NUAK2	PIM1	PLCG2	CCL2	INSL3	PTCRA	IL10	CD74	AGL	SERPINB9	SOD2	NFKB1	IL2	NFKBIA	NAIP2	CD40LG	ADORA2A	IL1B	IL2RB	CD7	CD27	FAS	IDO1	BIRC3
19883	2.1279E-5	2.6468E-4	4	5	656	14278	antigen processing and presentation of endogenous antigen	TAP2	TAP1	RT1-M3-1	TAPBP
45830	2.1778E-5	2.6577E-4	5	9	656	14278	positive regulation of isotype switching	CD40	PTPRC	IFNG	CD28	IL2
30101	2.1778E-5	2.6577E-4	5	9	656	14278	natural killer cell activation	KLRK1	IL2RB	IL12B	KLRE1	UNC13D
46632	2.1778E-5	2.6577E-4	5	9	656	14278	alpha-beta T cell differentiation	EOMES	ZAP70	SATB1	IRF1	IL12B
31294	2.1778E-5	2.6577E-4	5	9	656	14278	lymphocyte costimulation	CD5	CD80	CD28	TNFRSF13C	ICOS
31295	2.1778E-5	2.6577E-4	5	9	656	14278	T cell costimulation	CD5	CD80	CD28	TNFRSF13C	ICOS
48585	2.1961E-5	2.6700E-4	18	128	656	14278	negative regulation of response to stimulus	IL10	CD74	TAP2	TAP1	TRAFD1	RT1-A1	AOAH	FOXP3	IL2	IL27RA	SOCS1	PTPRC	ADORA2A	CNR2	FABP7	IL2RA	CTLA4	PTPN6
19725	2.2267E-5	2.6971E-4	42	465	656	14278	cellular homeostasis	TXN1	RYR1	CHRNA1	GIPR	TMPRSS3	HAAO	FASLG	PYGM	GLRX	GIMAP5	KNG1	JPH2	CSRP3	CNR2	TBXA2R	CXCR3	PLCG2	XIRP1	CCL2	CD38	PTK2B	JAK3	FGF23	PGM1	TGM2	SLC34A2	CHRNB1	XCR1	CAV3	KCNJ11	SLC11A1	SLC4A11	SOD2	IL2	TRDN	SLC8A3	PTPRC	ADORA2A	LCK	IL1B	XCL1	ALDOA
31348	2.3506E-5	2.8365E-4	10	44	656	14278	negative regulation of defense response	IL10	ADORA2A	CNR2	IL2RA	TAP2	TAP1	TRAFD1	RT1-A1	AOAH	IL2
23046	2.5334E-5	3.0344E-4	95	1369	656	14278	signaling process	ARHGAP9	ACHE	IL1RN	PLEK	PIK3CD	FASLG	CX3CL1	ARHGAP4	RND1	RAB44	FCNB	ARL5C	RASSF5	HNF4A	TAGAP	RAC2	PDE4B	MAP3K8	INSL3	JAK3	TGM2	MAP4K1	CHRNB1	UNC5A	CISH	MUSK	DAPK2	NFAM1	AVPR2	FGG	RHOH	HNF1A	ANK1	LAX1	SIGIRR	STX1B	IL1A	CNKSR1	DOK1	ZAP70	ADORA2A	IFNG
23060	2.5334E-5	3.0344E-4	95	1369	656	14278	signal transmission	ARHGAP9	ACHE	IL1RN	PLEK	PIK3CD	FASLG	CX3CL1	ARHGAP4	RND1	RAB44	FCNB	ARL5C	RASSF5	HNF4A	TAGAP	RAC2	PDE4B	MAP3K8	INSL3	JAK3	TGM2	MAP4K1	CHRNB1	UNC5A	CISH	MUSK	DAPK2	NFAM1	AVPR2	FGG	RHOH	HNF1A	ANK1	LAX1	SIGIRR	STX1B	IL1A	CNKSR1	DOK1	ZAP70	ADORA2A	IFNG
48878	2.5985E-5	3.1010E-4	45	515	656	14278	chemical homeostasis	RYR1	CHRNA1	GIPR	TMPRSS3	FASLG	PYGM	AQP4	GIMAP5	KNG1	JPH2	CSRP3	CNR2	TBXA2R	HNF4A	CXCR3	LIPG	PLCG2	XIRP1	CCL2	CD38	PTK2B	JAK3	FGF23	PGM1	TGM2	SLC34A2	CHRNB1	XCR1	CAV3	KCNJ11	SLC11A1	TAP2	TAP1	SLC4A11	HNF1A	SOD2	IL2	TRDN	SLC8A3	PTPRC	ADORA2A	LCK
2831	2.6088E-5	3.1018E-4	8	28	656	14278	regulation of response to biotic stimulus	CD40LG	CD8B	IL15	IL2RA	CRTAM	CD28	IL12B	CD226
42742	2.6421E-5	3.1299E-4	15	95	656	14278	defense response to bacterium	IL10	NOS2	LYZ2	NOD1	NOD2	RT1-M3-1	IL27RA	SPN	FGR	IFNG	TLR9	LTA	IRF8	FCGR1A	CCR5
19724	2.6610E-5	3.1408E-4	9	36	656	14278	B cell mediated immunity	C3	C4B	C4A	CD74	CD40LG	FAS	FCGR1A	POU2F2	C1QC
42130	2.7668E-5	3.2302E-4	7	21	656	14278	negative regulation of T cell proliferation	IL2RA	CTLA4	TNFRSF14	PTPN6	FOXP3	KNG1	IDO1
3231	2.7668E-5	3.2302E-4	7	21	656	14278	cardiac ventricle development	MYLPF	TNNC1	MYL3	TNNT3	TNNI1	LY6E	MYH7
46637	2.7668E-5	3.2302E-4	7	21	656	14278	regulation of alpha-beta T cell differentiation	SASH3	ZAP70	IL4R	PNP	IL27	GIMAP5	IL12RB2
10557	2.9956E-5	3.4848E-4	50	598	656	14278	positive regulation of macromolecule biosynthetic process	IL21	CSRNP1	CIITA	EHF	CSF2	HMGB2	IL27	TNFRSF13C	IKZF2	ABRA	SPN	HNF4A	NAMPT	PITX2	TP63	MYOG	IL10	EN2	HNF1A	FOXP3	NR5A1	IL1A	IFNG	IRF4	IL1B	IRF1	MYOD1	TLR9	IRF8	TLR7	LTB	SKAP1	CEBPB	LEF1	GATA3	PTK2B	TNNI2	FGF23	NFATC2	MAFA	POU2F2	NFKB1
3205	3.4587E-5	3.9867E-4	8	29	656	14278	cardiac chamber development	MYLPF	TNNC1	MYL3	TNNT3	TNNI1	PITX2	LY6E	MYH7
3206	3.4587E-5	3.9867E-4	8	29	656	14278	cardiac chamber morphogenesis	MYLPF	TNNC1	MYL3	TNNT3	TNNI1	PITX2	LY6E	MYH7
30005	3.4640E-5	3.9867E-4	25	223	656	14278	cellular di-, tri-valent inorganic cation homeostasis	RYR1	GIPR	PYGM	KNG1	JPH2	CSRP3	TBXA2R	CXCR3	PLCG2	CCL2	CD38	PTK2B	JAK3	PGM1	TGM2	XCR1	CAV3	SLC11A1	IL2	TRDN	SLC8A3	PTPRC	LCK	IL1B	XCL1
43433	3.5538E-5	4.0611E-4	10	46	656	14278	negative regulation of transcription factor activity	SIGIRR	NFKBIA	ID2	HNF4A	PIM1	TLR9	NLRP3	TNFRSF4	FOXP3	TRIM21
90048	3.5538E-5	4.0611E-4	10	46	656	14278	negative regulation of transcription regulator activity	SIGIRR	NFKBIA	ID2	HNF4A	PIM1	TLR9	NLRP3	TNFRSF4	FOXP3	TRIM21
43122	3.6416E-5	4.1468E-4	16	109	656	14278	regulation of I-kappaB kinase/NF-kappaB cascade	SECTM1A	CD40	PRKCB	RHOH	FASLG	NOD1	NOD2	BST2	IL1A	CASP8	IL1B	UBD	TNFSF10	TLR9	CASP1	TGM2
50730	3.8056E-5	4.3183E-4	13	76	656	14278	regulation of peptidyl-tyrosine phosphorylation	CD74	CSF2	MUSK	CD80	IL2	SOCS1	PTPRC	IFNG	HNF4A	CD7	HCLS1	TNFRSF14	PTPN6
32663	3.8979E-5	4.4076E-4	7	22	656	14278	regulation of interleukin-2 production	SASH3	IL1A	LAG3	IRF4	IL1B	CD28	FOXP3
1916	4.1908E-5	4.6734E-4	5	10	656	14278	positive regulation of T cell mediated cytotoxicity	PTPRC	TAP2	RT1-A1	B2M	RT1-M3-1
2714	4.1908E-5	4.6734E-4	5	10	656	14278	positive regulation of B cell mediated immunity	PTPRC	LTA	CD226	GIMAP5	FCGR1A
2891	4.1908E-5	4.6734E-4	5	10	656	14278	positive regulation of immunoglobulin mediated immune response	PTPRC	LTA	CD226	GIMAP5	FCGR1A
45911	4.1908E-5	4.6734E-4	5	10	656	14278	positive regulation of DNA recombination	CD40	PTPRC	IFNG	CD28	IL2
51336	4.5515E-5	5.0583E-4	31	312	656	14278	regulation of hydrolase activity	NLRP1A	CCL11	GPR65	PLEK	AGAP2	HMGB2	FASLG	NOD1	ARHGAP15	KNG1	CXCR2	CASP4	TBC1D10C	PTK2B	NLRP3	SFN	RGS9	BVES	TGM2	TNNC1	TPM2	GPR55	TBC1D8	ACAP1	ADORA2A	IFNG	LCK	CD7	TNNT3	NMUR1	MS4A1
51173	4.7994E-5	5.3155E-4	50	609	656	14278	positive regulation of nitrogen compound metabolic process	CSRNP1	CIITA	CD40	EHF	CSF2	GPR65	HMGB2	IKZF2	ABRA	ICAM1	HNF4A	PITX2	INSL3	TP63	MYOG	IL10	EN2	HNF1A	FOXP3	NR5A1	ADORA2A	IFNG	IRF4	IL1B	IRF1	MYOD1	IRF8	SKAP1	CEBPB	GIPR	LEF1	GATA3	AIF1	KLRK1	TNNI2	FGF23	NFATC2	SOD2	MAFA	POU2F2	NFKB1	IL2
34341	4.9561E-5	5.4333E-4	6	16	656	14278	response to interferon-gamma	CIITA	NUB1	UBD	KYNU	AQP4	CXCL16
2437	4.9561E-5	5.4333E-4	6	16	656	14278	inflammatory response to antigenic stimulus	IL1RN	IL2RA	IL1B	GATA3	FCGR1A	CCR5
60048	4.9561E-5	5.4333E-4	6	16	656	14278	cardiac muscle contraction	ACTC1	MYL1	TNNC1	MYL3	TNNT3	PSEN2
35468	5.2557E-5	5.7422E-4	33	344	656	14278	positive regulation of signaling pathway	CD40	CSF2	FASLG	NOD1	NOD2	KNG1	ABRA	CASP8	UBD	TNFSF10	CASP1	FGF23	TP63	TGM2	CD74	SECTM1A	F10	PRKCB	TRAT1	GPR55	IL2	BST2	F7	IL1A	ZAP70	PTPRC	IFNG	CD8A	IL1B	TLR9	CD27	HCLS1	CD226
51098	5.3741E-5	5.8216E-4	20	162	656	14278	regulation of binding	IL10	NFAM1	CAMK2A	HMGB2	NOD1	NLRC3	NOD2	FOXP3	ABRA	ICAM1	SIGIRR	NFKBIA	ID2	HNF4A	IL1B	PIM1	TLR9	NLRP3	TNFRSF4	TRIM21
50715	5.3823E-5	5.8216E-4	7	23	656	14278	positive regulation of cytokine secretion	IL10	IL1A	IFNG	CRTAM	CASP1	NLRP3	NOD2
7159	5.3823E-5	5.8216E-4	7	23	656	14278	leukocyte cell-cell adhesion	SPN	PTPRC	SELPLG	VCAM1	ITGA4	ITGAL	ICAM1
32844	5.6950E-5	6.1393E-4	17	125	656	14278	regulation of homeostatic process	XCR1	AVPR2	HMGB2	GIMAP5	IL2	TRDN	PTPRC	IFNG	LCK	CCL5	IL2RA	CD7	CD38	XCL1	CASQ1	CCR5	MS4A1
43368	6.1508E-5	6.5433E-4	4	6	656	14278	positive T cell selection	CD74	ZAP70	PTPRC	CD3D
2923	6.1508E-5	6.5433E-4	4	6	656	14278	regulation of humoral immune response mediated by circulating immunoglobulin	PTPRC	LTA	PTPN6	GIMAP5
45059	6.1508E-5	6.5433E-4	4	6	656	14278	positive thymic T cell selection	CD74	ZAP70	PTPRC	CD3D
45348	6.1508E-5	6.5433E-4	4	6	656	14278	positive regulation of MHC class II biosynthetic process	IL10	CIITA	CD40LG	IFNG
43123	6.2010E-5	6.5751E-4	15	102	656	14278	positive regulation of I-kappaB kinase/NF-kappaB cascade	SECTM1A	CD40	PRKCB	FASLG	NOD1	NOD2	BST2	IL1A	CASP8	IL1B	UBD	TNFSF10	TLR9	CASP1	TGM2
30036	6.3558E-5	6.7172E-4	21	177	656	14278	actin cytoskeleton organization	VASP	GPR65	PLEK	WAS	CORO1A	AIF1	RND1	ACTA1	MYH2	FMNL1	ACTC1	NUAK2	TNNT3	RAC2	XIRP1	CAPN3	PTK2B	XIRP2	EVL	LCP1	CAP2
60326	6.5555E-5	6.8832E-4	9	40	656	14278	cell chemotaxis	IFNG	CCL5	IL1B	CXCR2	HMGB2	CCL2	CORO1A	CKLF	CX3CL1
55002	6.5555E-5	6.8832E-4	9	40	656	14278	striated muscle cell development	MYOG	CHRNA1	ACTA1	CHRNB1	PAK1	ACTC1	MUSK	XIRP1	CAPN3
3007	6.6067E-5	6.9146E-4	11	59	656	14278	heart morphogenesis	MYLPF	MYLK2	ACTC1	TNNC1	MYL3	TNNT3	TNNI1	PITX2	LBX1	LY6E	MYH7
1932	7.2717E-5	7.5419E-4	22	192	656	14278	regulation of protein amino acid phosphorylation	CD74	IL1RN	CSF2	MUSK	CD80	PSEN2	AIF1	IL2	PAK1	SOCS1	PTPRC	CD6	IFNG	HNF4A	IL1B	CD7	CCDC88C	TLR9	PTK2B	HCLS1	TNFRSF14	PTPN6
2709	7.2993E-5	7.5419E-4	7	24	656	14278	regulation of T cell mediated immunity	SASH3	PTPRC	TAP2	RT1-A1	FOXP3	B2M	RT1-M3-1
45429	7.2993E-5	7.5419E-4	7	24	656	14278	positive regulation of nitric oxide biosynthetic process	KLRK1	IFNG	IL1B	SOD2	AIF1	RT1-M3-1	ICAM1
32386	7.3563E-5	7.5419E-4	12	70	656	14278	regulation of intracellular transport	TXN1	NFKBIA	MYLK2	TNFSF14	HNF4A	TNNC1	TNNT3	TLR9	NLRP3	TLR7	LCP1	TRDN
2711	7.3629E-5	7.5419E-4	6	17	656	14278	positive regulation of T cell mediated immunity	SASH3	PTPRC	TAP2	RT1-A1	B2M	RT1-M3-1
44057	7.3777E-5	7.5419E-4	32	335	656	14278	regulation of system process	MYLK2	HSPB6	PSEN2	SLC1A3	AIF1	C4B	C4A	CSRP3	CNR2	TBXA2R	TNNI1	CCL2	CD38	TNNI2	LZTS1	IL10	MUSK	CAV3	NOS2	TNNC1	AVPR2	IL2	IL1A	ADORA2A	IFNG	LCK	TNNT1	MYL3	TNNT3	HRC	CASQ1	MYH7
50856	7.3926E-5	7.5419E-4	5	11	656	14278	regulation of T cell receptor signaling pathway	LCK	TRAT1	CD7	PTPN6	PTPN22
43370	7.3926E-5	7.5419E-4	5	11	656	14278	regulation of CD4-positive, alpha beta T cell differentiation	SASH3	IL4R	IL27	GIMAP5	IL12RB2
6956	7.5008E-5	7.6282E-4	8	32	656	14278	complement activation	C3	C4B	C4A	FCNB	CD69	CFB	C2	C1QC
42113	8.0608E-5	8.1720E-4	9	41	656	14278	B cell activation	CD40	PTPRC	DCLRE1C	CD40LG	PRKCB	PLCG2	CXCR5	POU2F2	LAX1
50727	8.3476E-5	8.4363E-4	14	93	656	14278	regulation of inflammatory response	IL10	AOAH	IL2	CX3CL1	ADORA2A	CNR2	CCL5	IL2RA	CD28	LTA	FCGR1A	CCR5	IDO1	TGM2
51146	8.6309E-5	8.6954E-4	13	82	656	14278	striated muscle cell differentiation	MYOG	CHRNA1	CHRNB1	MUSK	TRDN	ACTA1	PAK1	ACTC1	MYOD1	XIRP1	CASP1	CAPN3	PITX2
10628	8.9146E-5	8.9534E-4	44	526	656	14278	positive regulation of gene expression	CSRNP1	CIITA	EHF	CEBPB	CSF2	LEF1	HMGB2	GATA3	PRDM1	IKZF2	ABRA	HNF4A	TNNI2	PITX2	FGF23	TP63	MYOG	IL10	MUSK	AVPR2	EN2	NFATC2	HNF1A	MAFA	POU2F2	FOXP3	NFKB1	IL2	NR5A1	NFKBIA	NR4A3	IFNG	IRF4	ID2	IL1B	IRF1	MYOD1	IL2RB	LCN2	MYF6	IRF8	SKAP1
7015	9.0533E-5	9.0612E-4	10	51	656	14278	actin filament organization	ACTA1	ACTC1	TNNT3	WAS	PTK2B	EVL	LCP1	CORO1A	AIF1	RND1
23014	9.1060E-5	9.0612E-4	27	265	656	14278	signal transmission via phosphorylation event	TXK	PLEK	NLRC3	STK4	PAK1	SOCS1	TIFA	PTK2B	JAK3	MAP4K1	CD74	TNFSF14	NOS2	DAPK2	AVPR2	LAX1	CCDC88B	NFKBIA	DOK1	ZAP70	PTPRC	IFNG	IL1B	STK17B	TLR9	TLR7	FGF13
7243	9.1060E-5	9.0612E-4	27	265	656	14278	intracellular protein kinase cascade	TXK	PLEK	NLRC3	STK4	PAK1	SOCS1	TIFA	PTK2B	JAK3	MAP4K1	CD74	TNFSF14	NOS2	DAPK2	AVPR2	LAX1	CCDC88B	NFKBIA	DOK1	ZAP70	PTPRC	IFNG	IL1B	STK17B	TLR9	TLR7	FGF13
2541	9.5063E-5	9.3499E-4	8	33	656	14278	activation of plasma proteins involved in acute inflammatory response	C3	C4B	C4A	FCNB	CD69	CFB	C2	C1QC
32971	9.6563E-5	9.3499E-4	3	3	656	14278	regulation of muscle filament sliding	MYLK2	TNNC1	TNNT3
43374	9.6563E-5	9.3499E-4	3	3	656	14278	CD8-positive, alpha-beta T cell differentiation	EOMES	SATB1	IRF1
2428	9.6563E-5	9.3499E-4	3	3	656	14278	antigen processing and presentation of peptide antigen via MHC class Ib	TAP2	B2M	RT1-M3-1
2477	9.6563E-5	9.3499E-4	3	3	656	14278	antigen processing and presentation of exogenous peptide antigen via MHC class Ib	TAP2	B2M	RT1-M3-1
2481	9.6563E-5	9.3499E-4	3	3	656	14278	antigen processing and presentation of exogenous protein antigen via MHC class Ib, TAP-dependent	TAP2	B2M	RT1-M3-1
19885	9.6563E-5	9.3499E-4	3	3	656	14278	antigen processing and presentation of endogenous peptide antigen via MHC class I	TAP2	TAP1	TAPBP
45589	9.6563E-5	9.3499E-4	3	3	656	14278	regulation of regulatory T cell differentiation	CTLA4	GIMAP5	IL2
6925	9.6563E-5	9.3499E-4	3	3	656	14278	inflammatory cell apoptosis	IFNG	FAS	FASLG
2698	9.7388E-5	9.4016E-4	7	25	656	14278	negative regulation of immune effector process	PTPRC	IL2RA	TAP2	TAP1	RT1-A1	PTPN6	FOXP3
32103	9.8115E-5	9.4170E-4	13	83	656	14278	positive regulation of response to external stimulus	CXCL9	CX3CL1	F7	CXCL10	CCL5	CD28	LTA	CCL2	FCGR1A	CCR5	CCR4	IDO1	TGM2
43085	9.8130E-5	9.4170E-4	41	480	656	14278	positive regulation of catalytic activity	IL1RN	NLRP1A	CCL11	VIPR2	GIPR	GPR65	DGKA	PLEK	PSEN2	HMGB2	FASLG	NOD1	ARHGAP15	PSMB10	PAK1	CXCR2	CASP4	PTK2B	NLRP3	RGS9	FGF23	TGM2	CD74	CISH	GPR55	SRCIN1	PSMB8	IL2	COLQ	PSMB9	PTPRC	ADORA2A	IFNG	LCK	IL1B	CD7	TNNT3	TLR9	PSME2	NMUR1	MS4A1
2758	1.0617E-4	1.0158E-3	6	18	656	14278	innate immune response-activating signal transduction	NFKBIA	KLRK1	TLR9	KLRE1	TLR7	NOD2
43392	1.0754E-4	1.0259E-3	10	52	656	14278	negative regulation of DNA binding	SIGIRR	NFKBIA	ID2	HNF4A	PIM1	TLR9	NLRP3	TNFRSF4	FOXP3	TRIM21
8219	1.1438E-4	1.0879E-3	37	420	656	14278	cell death	NLRP1A	BCL2A1	LYZ2	PRF1	PSEN2	FASLG	NOD1	ARHGAP4	FGD2	TRPM2	CASP8	RASSF5	ZC3H12A	CXCR2	CASP4	TNFSF10	CASP1	SFN	BID	BCL2L14	TP63	SRGN	UNC5A	PRKCB	GZMA	GZMB	SOD2	GZMM	ACTC1	OBSCN	IFNG	LCK	IL2RA	STK17B	ARHGEF3	FAS	DNASE1L3
30595	1.1936E-4	1.1320E-3	8	34	656	14278	leukocyte chemotaxis	IFNG	CCL5	IL1B	CXCR2	CCL2	CORO1A	CKLF	CX3CL1
51282	1.2195E-4	1.1464E-3	5	12	656	14278	regulation of sequestering of calcium ion	PTPRC	XCR1	LCK	XCL1	CASQ1
46006	1.2195E-4	1.1464E-3	5	12	656	14278	regulation of activated T cell proliferation	IL2RA	IL12B	JAK3	IL2	IDO1
46640	1.2195E-4	1.1464E-3	5	12	656	14278	regulation of alpha-beta T cell proliferation	ZAP70	PTPRC	CD80	CD28	TNFRSF14
60558	1.3829E-4	1.2850E-3	4	7	656	14278	regulation of calcidiol 1-monooxygenase activity	IFNG	IL1B	GFI1	NFKB1
45075	1.3829E-4	1.2850E-3	4	7	656	14278	regulation of interleukin-12 biosynthetic process	IFNG	IRF1	LTB	NFKB1
45086	1.3829E-4	1.2850E-3	4	7	656	14278	positive regulation of interleukin-2 biosynthetic process	IL1A	IRF4	IL1B	CD28
45346	1.3829E-4	1.2850E-3	4	7	656	14278	regulation of MHC class II biosynthetic process	IL10	CIITA	CD40LG	IFNG
16265	1.3868E-4	1.2850E-3	37	424	656	14278	death	NLRP1A	BCL2A1	LYZ2	PRF1	PSEN2	FASLG	NOD1	ARHGAP4	FGD2	TRPM2	CASP8	RASSF5	ZC3H12A	CXCR2	CASP4	TNFSF10	CASP1	SFN	BID	BCL2L14	TP63	SRGN	UNC5A	PRKCB	GZMA	GZMB	SOD2	GZMM	ACTC1	OBSCN	IFNG	LCK	IL2RA	STK17B	ARHGEF3	FAS	DNASE1L3
16064	1.4856E-4	1.3628E-3	8	35	656	14278	immunoglobulin mediated immune response	C3	C4B	C4A	CD74	CD40LG	FCGR1A	POU2F2	C1QC
18	1.4918E-4	1.3628E-3	6	19	656	14278	regulation of DNA recombination	CD40	PTPRC	IFNG	CD28	IL2	IL27RA
2218	1.4918E-4	1.3628E-3	6	19	656	14278	activation of innate immune response	NFKBIA	KLRK1	TLR9	KLRE1	TLR7	NOD2
60047	1.4918E-4	1.3628E-3	6	19	656	14278	heart contraction	ACTC1	MYL1	TNNC1	MYL3	TNNT3	PSEN2
3015	1.4918E-4	1.3628E-3	6	19	656	14278	heart process	ACTC1	MYL1	TNNC1	MYL3	TNNT3	PSEN2
51094	1.6721E-4	1.5233E-3	32	350	656	14278	positive regulation of developmental process	IL21	SASH3	ACHE	CCL11	CSF2	GFI1	HMGB2	GIMAP5	CX3CL1	NEU2	TRPM2	PNP	SCIN	TBXA2R	CCL5	CCR3	CD74	IL4R	MUSK	PRKCB	IRX3	IL2	IL1A	ZAP70	PTPRC	IFNG	LCK	IL2RA	ID2	MYOD1	RT1-BA	FGFR4
7229	1.7300E-4	1.5716E-3	9	45	656	14278	integrin-mediated signaling pathway	ITGA4	PLEK	ITGA2B	ITGB7	ITGAE	ITGB6	ITGB1BP2	PRAM1	LAT
50853	1.9069E-4	1.7226E-3	5	13	656	14278	B cell receptor signaling pathway	PTPRC	PRKCB	LCK	CD19	PTPN6
1914	1.9069E-4	1.7226E-3	5	13	656	14278	regulation of T cell mediated cytotoxicity	PTPRC	TAP2	RT1-A1	B2M	RT1-M3-1
2440	2.0488E-4	1.8456E-3	6	20	656	14278	production of molecular mediator of immune response	PTPRC	CD40LG	FAS	NOD2	POU2F2	LAX1
10332	2.1269E-4	1.9107E-3	7	28	656	14278	response to gamma radiation	CXCL10	IL1A	PTPRC	IL1B	CCL2	GATA3	SOD2
31399	2.3688E-4	2.1220E-3	30	326	656	14278	regulation of protein modification process	IL1RN	CSF2	CD80	PSEN2	AIF1	PSMB10	PAK1	SOCS1	HNF4A	PTK2B	TNFRSF14	TRIM21	HHATL	CD74	MUSK	USP44	FOXP3	PSMB8	IL2	PSMB9	PTPRC	CD6	IFNG	IL1B	CD7	CCDC88C	TLR9	PSME2	HCLS1	PTPN6
55001	2.4507E-4	2.1894E-3	9	47	656	14278	muscle cell development	MYOG	CHRNA1	ACTA1	CHRNB1	PAK1	ACTC1	MUSK	XIRP1	CAPN3
6915	2.5711E-4	2.2906E-3	33	374	656	14278	apoptosis	NLRP1A	BCL2A1	PSEN2	FASLG	NOD1	ARHGAP4	FGD2	TRPM2	CASP8	RASSF5	ZC3H12A	CXCR2	CASP4	TNFSF10	CASP1	SFN	BID	BCL2L14	TP63	SRGN	UNC5A	PRKCB	GZMA	SOD2	ACTC1	OBSCN	IFNG	LCK	IL2RA	STK17B	ARHGEF3	FAS	DNASE1L3
50716	2.6652E-4	2.3358E-3	4	8	656	14278	positive regulation of interleukin-1 secretion	IFNG	CASP1	NLRP3	NOD2
50718	2.6652E-4	2.3358E-3	4	8	656	14278	positive regulation of interleukin-1 beta secretion	IFNG	CASP1	NLRP3	NOD2
50732	2.6652E-4	2.3358E-3	4	8	656	14278	negative regulation of peptidyl-tyrosine phosphorylation	SOCS1	PTPRC	HNF4A	PTPN6
1911	2.6652E-4	2.3358E-3	4	8	656	14278	negative regulation of leukocyte mediated cytotoxicity	PTPRC	TAP2	TAP1	RT1-A1
46641	2.6652E-4	2.3358E-3	4	8	656	14278	positive regulation of alpha-beta T cell proliferation	ZAP70	PTPRC	CD80	CD28
32735	2.6652E-4	2.3358E-3	4	8	656	14278	positive regulation of interleukin-12 production	CD40	CD40LG	IFNG	IDO1
34612	2.6936E-4	2.3544E-3	7	29	656	14278	response to tumor necrosis factor	NUB1	CASP8	CCL5	UBD	LCN2	GGT1	CXCL16
30593	2.7576E-4	2.4038E-3	6	21	656	14278	neutrophil chemotaxis	IFNG	IL1B	CXCR2	CCL2	CKLF	CX3CL1
60402	2.8545E-4	2.4816E-3	5	14	656	14278	calcium ion transport into cytosol	SLC8A3	PTPRC	XCR1	LCK	XCL1
9653	3.2812E-4	2.8449E-3	65	920	656	14278	anatomical structure morphogenesis	MYLK2	CSRNP1	FLT3	GFI1	HMGB2	FASLG	ENO3	CX3CL1	CSRP3	CASP8	HNF4A	ZC3H12A	CASP1	CAPN3	PITX2	BVES	TGM2	IL10	WARS	UNC5A	IL15	TNNC1	HNF1A	GFRA3	SRCIN1	F7	ACTA1	ADORA2A	IL1B	MYL3	TNNT3	EVL	LCP1	LY6E	MYH7	CCL11	ARX	LEF1	PSEN2	SLC1A3	GATA3	STK4
18108	3.3016E-4	2.8473E-3	8	39	656	14278	peptidyl-tyrosine phosphorylation	ZAP70	CD6	IFNG	LCK	PTK2B	IL12RB1	JAK3	IL12RB2
18212	3.3016E-4	2.8473E-3	8	39	656	14278	peptidyl-tyrosine modification	ZAP70	CD6	IFNG	LCK	PTK2B	IL12RB1	JAK3	IL12RB2
1776	3.3756E-4	2.9034E-3	7	30	656	14278	leukocyte homeostasis	BCL2A1	IFNG	IL2RA	FAS	TNFRSF13C	GIMAP5	CORO1A
48872	3.4656E-4	2.9729E-3	12	82	656	14278	homeostasis of number of cells	SASH3	BCL2A1	IFNG	MB	IL2RA	ID2	CD7	HCLS1	FAS	TNFRSF13C	GIMAP5	CORO1A
12501	3.5969E-4	3.0773E-3	33	381	656	14278	programmed cell death	NLRP1A	BCL2A1	PSEN2	FASLG	NOD1	ARHGAP4	FGD2	TRPM2	CASP8	RASSF5	ZC3H12A	CXCR2	CASP4	TNFSF10	CASP1	SFN	BID	BCL2L14	TP63	SRGN	UNC5A	PRKCB	GZMA	SOD2	ACTC1	OBSCN	IFNG	LCK	IL2RA	STK17B	ARHGEF3	FAS	DNASE1L3
9306	3.6456E-4	3.0944E-3	6	22	656	14278	protein secretion	CXCL10	PNP	PLEK	POU2F2	LAX1	MS4A1
2260	3.6456E-4	3.0944E-3	6	22	656	14278	lymphocyte homeostasis	BCL2A1	IL2RA	FAS	TNFRSF13C	GIMAP5	CORO1A
2718	3.6456E-4	3.0944E-3	6	22	656	14278	regulation of cytokine production involved in immune response	IL21	IL10	SASH3	GIMAP5	NOD2	FOXP3
2287	3.7300E-4	3.1332E-3	3	4	656	14278	alpha-beta T cell activation involved in immune response	EOMES	IL12B	RT1-M3-1
2507	3.7300E-4	3.1332E-3	3	4	656	14278	tolerance induction	RT1-A1	ICOS	CCR4
2716	3.7300E-4	3.1332E-3	3	4	656	14278	negative regulation of natural killer cell mediated immunity	TAP2	TAP1	RT1-A1
45953	3.7300E-4	3.1332E-3	3	4	656	14278	negative regulation of natural killer cell mediated cytotoxicity	TAP2	TAP1	RT1-A1
8285	3.7847E-4	3.1709E-3	26	274	656	14278	negative regulation of cell proliferation	GATA3	KNG1	SCIN	HNF4A	XIRP1	CTLA4	IL12B	TNFRSF14	INSL3	IL10	IL15	SOD2	LBX1	FOXP3	RUNX3	IL2	IL1A	ADORA2A	IFNG	IL2RA	IL1B	CD7	LTA	PTPN6	IRF6	IDO1
50729	3.9631E-4	3.3033E-3	8	40	656	14278	positive regulation of inflammatory response	CCL5	CD28	LTA	FCGR1A	CCR5	CX3CL1	IDO1	TGM2
51224	3.9631E-4	3.3033E-3	8	40	656	14278	negative regulation of protein transport	IL10	TXN1	NFKBIA	SRGN	HNF4A	NLRP3	TNFRSF4	FOXP3
33198	4.1206E-4	3.4169E-3	5	15	656	14278	response to ATP	KCNJ11	SELL	IL1B	PLCG2	CASP1
60401	4.1206E-4	3.4169E-3	5	15	656	14278	cytosolic calcium ion transport	SLC8A3	PTPRC	XCR1	LCK	XCL1
51100	4.2255E-4	3.4949E-3	10	61	656	14278	negative regulation of binding	SIGIRR	NFKBIA	ID2	HNF4A	PIM1	TLR9	NLRP3	TNFRSF4	FOXP3	TRIM21
19222	4.5735E-4	3.7285E-3	167	2881	656	14278	regulation of metabolic process	TXN1	EHF	IL1RN	CSF2	VIPR2	GPR65	CD80	DGKA	GFI1	CBLC	GIMAP5	PRDM1	SLA2	IKZF2	BACH2	ABRA	ICAM1	IL27RA	SPIB	SPIC	LIPG	NAMPT	PIM1	TBC1D10C	PITX2	TNFRSF4	TRIM21	RGS9	BVES	TP63	ZBP1	EOMES	LAG3	CISH	MUSK	PRKCB	TPM2	ACSL6	ATP1B4	HNF1A	FOXP3	SRCIN1
6816	4.5917E-4	3.7285E-3	14	109	656	14278	calcium ion transport	RYR1	XCR1	PSEN2	ATP2A3	CORO1A	SLC8A3	CACNB1	CACNG6	PTPRC	LCK	XCL1	NMUR1	CACNA1S	CACNG1
32769	4.6231E-4	3.7285E-3	4	9	656	14278	negative regulation of monooxygenase activity	CAV3	CNR2	GFI1	NFKB1
50706	4.6231E-4	3.7285E-3	4	9	656	14278	regulation of interleukin-1 beta secretion	IFNG	CASP1	NLRP3	NOD2
51023	4.6231E-4	3.7285E-3	4	9	656	14278	regulation of immunoglobulin secretion	CD40	CD40LG	TNFRSF4	IL2
2836	4.6231E-4	3.7285E-3	4	9	656	14278	positive regulation of response to tumor cell	CD40LG	CRTAM	IL12B	CD226
2839	4.6231E-4	3.7285E-3	4	9	656	14278	positive regulation of immune response to tumor cell	CD40LG	CRTAM	IL12B	CD226
45824	4.6231E-4	3.7285E-3	4	9	656	14278	negative regulation of innate immune response	TAP2	TAP1	TRAFD1	RT1-A1
31342	4.6231E-4	3.7285E-3	4	9	656	14278	negative regulation of cell killing	PTPRC	TAP2	TAP1	RT1-A1
32733	4.6231E-4	3.7285E-3	4	9	656	14278	positive regulation of interleukin-10 production	IL21	SASH3	CD40LG	TIGIT
32675	4.7285E-4	3.8039E-3	8	41	656	14278	regulation of interleukin-6 production	IL10	IL1A	CEBPB	IFNG	IL1B	TLR9	NOD1	TLR7
9408	5.2845E-4	4.2407E-3	11	74	656	14278	response to heat	CXCL10	IL1A	HSPB6	ST8SIA1	IL1B	HSPB8	TFEC	HSPB7	CCL2	HSPB3	ALDOA
45935	5.4229E-4	4.3410E-3	45	588	656	14278	positive regulation of nucleobase, nucleoside, nucleotide and nucleic acid metabolic process	CSRNP1	CIITA	CD40	EHF	CEBPB	CSF2	GIPR	GPR65	LEF1	HMGB2	GATA3	IKZF2	ABRA	HNF4A	TNNI2	PITX2	INSL3	FGF23	TP63	MYOG	IL10	EN2	NFATC2	HNF1A	MAFA	POU2F2	FOXP3	NFKB1	IL2	NR5A1	NFKBIA	PTPRC	NR4A3	ADORA2A	IFNG	IRF4	IL1B	IRF1	MYOD1	CD28	MYF6	IRF8
42036	5.7683E-4	4.5723E-3	5	16	656	14278	negative regulation of cytokine biosynthetic process	SIGIRR	IL10	LAG3	FOXP3	NFKB1
42116	5.7683E-4	4.5723E-3	5	16	656	14278	macrophage activation	TLR9	CASP1	TLR7	NOD2	AIF1
42345	5.7683E-4	4.5723E-3	5	16	656	14278	regulation of NF-kappaB import into nucleus	NFKBIA	TNFSF14	TLR9	NLRP3	TLR7
32088	5.7683E-4	4.5723E-3	5	16	656	14278	negative regulation of NF-kappaB transcription factor activity	NFKBIA	TLR9	NLRP3	FOXP3	TRIM21
31323	5.9360E-4	4.6861E-3	157	2697	656	14278	regulation of cellular metabolic process	TXN1	EHF	IL1RN	CSF2	VIPR2	GPR65	CD80	DGKA	GFI1	CBLC	GIMAP5	SLA2	IKZF2	BACH2	ABRA	ICAM1	IL27RA	SPIB	SPIC	LIPG	PIM1	TBC1D10C	PITX2	TNFRSF4	TRIM21	RGS9	BVES	TP63	ZBP1	EOMES	LAG3	CISH	MUSK	PRKCB	TPM2	ACSL6	ATP1B4	HNF1A	FOXP3	SRCIN1	LAX1	RUNX3
8624	5.9410E-4	4.6861E-3	11	75	656	14278	induction of apoptosis by extracellular signals	OBSCN	CASP8	ADORA2A	CD5	CD28	ARHGEF3	PSEN2	FAS	FASLG	ARHGAP4	FGD2
43547	6.0797E-4	4.7839E-3	6	24	656	14278	positive regulation of GTPase activity	CCL11	GPR65	CD7	PTK2B	ARHGAP15	RGS9
6953	6.2835E-4	4.9322E-3	7	33	656	14278	acute-phase response	SIGIRR	IL1A	IL1RN	IL1B	REG3G	KNG1	ASS1
9888	6.4591E-4	5.0578E-3	43	559	656	14278	tissue development	CHRNA1	MYLK2	EHF	CEBPB	CCL11	LEF1	PSEN2	ENO3	CHRND	PAK1	CSRP3	CASP8	XIRP1	TNNI1	PITX2	WNT4	MYOG	IL10	VASP	SRGN	SRPK3	MUSK	TNNC1	IRX3	MYH15	HNF1A	LBX1	MYLPF	NR5A1	ACTA1	ACTC1	NR4A3	ID2	MYOD1	MYL3	TNNT3	MYF6	IRF6	CASQ1	LTB	LY6E	MYF5
70838	6.6362E-4	5.1839E-3	14	113	656	14278	divalent metal ion transport	RYR1	XCR1	PSEN2	ATP2A3	CORO1A	SLC8A3	CACNB1	CACNG6	PTPRC	LCK	XCL1	NMUR1	CACNA1S	CACNG1
35556	7.3340E-4	5.6773E-3	48	648	656	14278	intracellular signal transduction	RRAD	GIPR	TXK	PLEK	AGAP2	PIK3CD	NLRC3	STK4	RND1	RAB44	PAK1	SOCS1	ARL5C	RAB20	TBXA2R	CXCR3	TIFA	CXCR2	RAC2	PTK2B	INSL3	JAK3	RALGDS	TGM2	MAP4K1	CD74	TNFSF14	NOS2	DAPK2	AVPR2	RHOH	LAX1	CCDC88B	NFKBIA	CNKSR1	DOK1	ZAP70	PTPRC	ADORA2A	IFNG	IL1B	STK17B
51050	7.3672E-4	5.6773E-3	25	271	656	14278	positive regulation of transport	GIPR	GIMAP5	NOD2	LIPG	PLCG2	CASP1	CD38	NLRP3	FCGR1A	JAK3	TNFRSF4	IL10	TNFSF14	CRTAM	ACSL6	IL2	UNC13D	NFKBIA	IL1A	ADORA2A	IFNG	CD7	TLR9	TLR7	MS4A1
42104	7.4258E-4	5.6773E-3	4	10	656	14278	positive regulation of activated T cell proliferation	IL2RA	IL12B	JAK3	IL2
50704	7.4258E-4	5.6773E-3	4	10	656	14278	regulation of interleukin-1 secretion	IFNG	CASP1	NLRP3	NOD2
2833	7.4258E-4	5.6773E-3	4	10	656	14278	positive regulation of response to biotic stimulus	CD40LG	CRTAM	IL12B	CD226
2834	7.4258E-4	5.6773E-3	4	10	656	14278	regulation of response to tumor cell	CD40LG	CRTAM	IL12B	CD226
2837	7.4258E-4	5.6773E-3	4	10	656	14278	regulation of immune response to tumor cell	CD40LG	CRTAM	IL12B	CD226
32673	7.4258E-4	5.6773E-3	4	10	656	14278	regulation of interleukin-4 production	SASH3	IRF4	GATA3	FOXP3
32731	7.4258E-4	5.6773E-3	4	10	656	14278	positive regulation of interleukin-1 beta production	IFNG	CASP1	NLRP3	NOD2
32768	7.6921E-4	5.8395E-3	6	25	656	14278	regulation of monooxygenase activity	CAV3	CNR2	IFNG	IL1B	GFI1	NFKB1
42509	7.6921E-4	5.8395E-3	6	25	656	14278	regulation of tyrosine phosphorylation of STAT protein	SOCS1	CSF2	IFNG	HNF4A	HCLS1	IL2
46651	7.6921E-4	5.8395E-3	6	25	656	14278	lymphocyte proliferation	FCGR3A	PTPRC	CD40LG	IL15	SATB1	TNFRSF4
43408	7.7290E-4	5.8537E-3	17	155	656	14278	regulation of MAPKKK cascade	MYLK2	CD74	IL1RN	CAV3	GPR55	NOD1	NOD2	KNG1	IL1A	PAK1	PTPRC	IL1B	TLR9	CD27	PTK2B	PTPN6	FGF23
42098	7.8650E-4	5.9152E-3	5	17	656	14278	T cell proliferation	FCGR3A	PTPRC	IL15	SATB1	TNFRSF4
51607	7.8650E-4	5.9152E-3	5	17	656	14278	defense response to virus	PTPRC	TLR9	TLR7	SAMHD1	UNC13D
46638	7.8650E-4	5.9152E-3	5	17	656	14278	positive regulation of alpha-beta T cell differentiation	SASH3	ZAP70	IL4R	PNP	GIMAP5
7507	8.2076E-4	6.1585E-3	19	184	656	14278	heart development	MYLK2	VCAM1	TNNC1	SOD2	LBX1	MYLPF	GYS1	CSRP3	ACTC1	CASP8	MB	ID2	MYL3	TNNT3	XIRP1	TNNI1	PITX2	LY6E	MYH7
43388	8.3310E-4	6.2367E-3	11	78	656	14278	positive regulation of DNA binding	IL10	IL1B	NFAM1	CAMK2A	HMGB2	TLR9	NOD1	NLRC3	NOD2	ABRA	ICAM1
2456	9.0059E-4	6.6344E-3	3	5	656	14278	T cell mediated immunity	CD8A	GATA3	ICAM1
2825	9.0059E-4	6.6344E-3	3	5	656	14278	regulation of T-helper 1 type immune response	IL4R	IL27	IL27RA
2925	9.0059E-4	6.6344E-3	3	5	656	14278	positive regulation of humoral immune response mediated by circulating immunoglobulin	PTPRC	LTA	GIMAP5
45586	9.0059E-4	6.6344E-3	3	5	656	14278	regulation of gamma-delta T cell differentiation	PTPRC	LCK	GIMAP5
45588	9.0059E-4	6.6344E-3	3	5	656	14278	positive regulation of gamma-delta T cell differentiation	PTPRC	LCK	GIMAP5
46643	9.0059E-4	6.6344E-3	3	5	656	14278	regulation of gamma-delta T cell activation	PTPRC	LCK	GIMAP5
46645	9.0059E-4	6.6344E-3	3	5	656	14278	positive regulation of gamma-delta T cell activation	PTPRC	LCK	GIMAP5
9628	9.2777E-4	6.8191E-3	35	435	656	14278	response to abiotic stimulus	BTG2	DCLRE1C	HSPB6	GPR65	GFI1	HSPB8	HSPB7	SLC1A3	AQP4	GATA3	HSPB3	AIF1	CASP8	UCP3	CCL2	IL12B	PTK2B	CCR4	PGM1	WNT4	VCAM1	MUSK	ST8SIA1	AGL	ANKRD23	ACSL6	SOD2	CXCL10	IL1A	ACTA1	PTPRC	LCK	IL1B	TFEC	ALDOA
32943	9.6156E-4	7.0514E-3	6	26	656	14278	mononuclear cell proliferation	FCGR3A	PTPRC	CD40LG	IL15	SATB1	TNFRSF4
45597	1.0418E-3	7.6229E-3	23	247	656	14278	positive regulation of cell differentiation	IL21	SASH3	ACHE	CD74	IL4R	CSF2	IRX3	GFI1	HMGB2	GIMAP5	IL2	NEU2	TRPM2	ZAP70	PTPRC	PNP	SCIN	IFNG	LCK	CCL5	IL2RA	ID2	RT1-BA
50731	1.0751E-3	7.8481E-3	9	57	656	14278	positive regulation of peptidyl-tyrosine phosphorylation	CD74	CSF2	MUSK	IFNG	CD80	CD7	HCLS1	TNFRSF14	IL2
1816	1.0894E-3	7.9172E-3	7	36	656	14278	cytokine production	PNP	AVPR2	NOD1	NOD2	MS4A1	IDO1	IL12RB2
14823	1.0894E-3	7.9172E-3	7	36	656	14278	response to activity	IL10	PRKAA2	MUSK	UCP3	MYH8	CCL2	SOD2
32874	1.1247E-3	7.9938E-3	4	11	656	14278	positive regulation of stress-activated MAPK cascade	IL1A	IL1B	NOD1	NOD2
50710	1.1247E-3	7.9938E-3	4	11	656	14278	negative regulation of cytokine secretion	IL10	SRGN	TNFRSF4	FOXP3
51209	1.1247E-3	7.9938E-3	4	11	656	14278	release of sequestered calcium ion into cytosol	PTPRC	XCR1	LCK	XCL1
51283	1.1247E-3	7.9938E-3	4	11	656	14278	negative regulation of sequestering of calcium ion	PTPRC	XCR1	LCK	XCL1
2820	1.1247E-3	7.9938E-3	4	11	656	14278	negative regulation of adaptive immune response	PTPRC	PTPN6	FOXP3	IL27RA
2823	1.1247E-3	7.9938E-3	4	11	656	14278	negative regulation of adaptive immune response based on somatic recombination of immune receptors built from immunoglobulin superfamily domains	PTPRC	PTPN6	FOXP3	IL27RA
70228	1.1247E-3	7.9938E-3	4	11	656	14278	regulation of lymphocyte apoptosis	PTCRA	IL10	IL2	IDO1
30048	1.1247E-3	7.9938E-3	4	11	656	14278	actin filament-based movement	ACTC1	TNNT3	WAS	MYH7
48041	1.1247E-3	7.9938E-3	4	11	656	14278	focal adhesion assembly	ACTN3	ACTN2	CD7	PTK2B
32732	1.1247E-3	7.9938E-3	4	11	656	14278	positive regulation of interleukin-1 production	IFNG	CASP1	NLRP3	NOD2
51605	1.1461E-3	8.1280E-3	10	69	656	14278	protein maturation by peptide bond cleavage	C3	C4B	SRGN	C4A	FCNB	PSEN2	CD69	CFB	C2	C1QC
31329	1.1593E-3	8.2040E-3	20	204	656	14278	regulation of cellular catabolic process	IL10	CCL11	GPR65	TNNC1	TPM2	USP44	AGAP2	TBC1D8	ARHGAP15	ACAP1	PPP1R3C	IFNG	IL1B	CD7	TNNT3	TBC1D10C	TLR9	PTK2B	RGS9	BVES
70661	1.1889E-3	8.3946E-3	6	27	656	14278	leukocyte proliferation	FCGR3A	PTPRC	CD40LG	IL15	SATB1	TNFRSF4
19221	1.2217E-3	8.5518E-3	9	58	656	14278	cytokine-mediated signaling pathway	IL1A	SOCS1	CISH	IL1B	IL2RB	STAT4	CCL2	JAK3	CX3CL1
23036	1.2217E-3	8.5518E-3	9	58	656	14278	initiation of signal transduction	IL1A	SOCS1	CISH	IL1B	IL2RB	STAT4	CCL2	JAK3	CX3CL1
23038	1.2217E-3	8.5518E-3	9	58	656	14278	signal initiation by diffusible mediator	IL1A	SOCS1	CISH	IL1B	IL2RB	STAT4	CCL2	JAK3	CX3CL1
23049	1.2217E-3	8.5518E-3	9	58	656	14278	signal initiation by protein/peptide mediator	IL1A	SOCS1	CISH	IL1B	IL2RB	STAT4	CCL2	JAK3	CX3CL1
6916	1.2545E-3	8.7627E-3	15	134	656	14278	anti-apoptosis	CEBPB	CSF2	BCL2A1	SERPINB9	SOD2	NFKB1	NFKBIA	NAIP2	TRPM2	CD40LG	IL1B	IL2RB	CCL2	CD27	BIRC3
50817	1.2832E-3	8.9056E-3	10	70	656	14278	coagulation	C3	F7	CD40LG	F10	HNF4A	IL10RA	PLEK	ITGA2B	FGG	E2F2
7596	1.2832E-3	8.9056E-3	10	70	656	14278	blood coagulation	C3	F7	CD40LG	F10	HNF4A	IL10RA	PLEK	ITGA2B	FGG	E2F2
7599	1.2832E-3	8.9056E-3	10	70	656	14278	hemostasis	C3	F7	CD40LG	F10	HNF4A	IL10RA	PLEK	ITGA2B	FGG	E2F2
16485	1.3295E-3	9.2069E-3	12	95	656	14278	protein processing	C3	C4B	SRGN	C4A	FCNB	PSEN2	CASP1	CD69	CTSE	CFB	C2	C1QC
48729	1.3655E-3	9.4358E-3	19	192	656	14278	tissue morphogenesis	IL10	VASP	MYLK2	CCL11	TNNC1	LEF1	HNF1A	LBX1	MYLPF	ACTC1	NR4A3	CASP8	MYL3	TNNT3	TNNI1	PITX2	LY6E	WNT4	MYH7
2377	1.3692E-3	9.4416E-3	5	19	656	14278	immunoglobulin production	PTPRC	CD40LG	FAS	POU2F2	LAX1
9894	1.3814E-3	9.5055E-3	22	237	656	14278	regulation of catabolic process	IL10	CCL11	GPR65	TNNC1	TPM2	USP44	AGAP2	TBC1D8	GIMAP5	ARHGAP15	SERPINB1A	ACAP1	PPP1R3C	IFNG	IL1B	CD7	TNNT3	TBC1D10C	TLR9	PTK2B	RGS9	BVES
33121	1.4175E-3	9.7121E-3	14	122	656	14278	regulation of purine nucleotide catabolic process	CCL11	GPR65	TNNC1	TPM2	AGAP2	TBC1D8	ARHGAP15	ACAP1	CD7	TNNT3	TBC1D10C	PTK2B	RGS9	BVES
30811	1.4175E-3	9.7121E-3	14	122	656	14278	regulation of nucleotide catabolic process	CCL11	GPR65	TNNC1	TPM2	AGAP2	TBC1D8	ARHGAP15	ACAP1	CD7	TNNT3	TBC1D10C	PTK2B	RGS9	BVES
51091	1.4335E-3	9.7804E-3	10	71	656	14278	positive regulation of transcription factor activity	IL10	IL1B	NFAM1	CAMK2A	TLR9	NOD1	NLRC3	NOD2	ABRA	ICAM1
90047	1.4335E-3	9.7804E-3	10	71	656	14278	positive regulation of transcription regulator activity	IL10	IL1B	NFAM1	CAMK2A	TLR9	NOD1	NLRC3	NOD2	ABRA	ICAM1
51051	1.4503E-3	9.8652E-3	17	164	656	14278	negative regulation of transport	IL10	TXN1	SRGN	CD74	IL1RN	KCNJ11	TRAT1	AVPR2	FOXP3	BEST3	TRDN	NFKBIA	HNF4A	IL1B	NLRP3	TNFRSF4	FGF23
70374	1.4551E-3	9.8652E-3	6	28	656	14278	positive regulation of ERK1 and ERK2 cascade	IL1A	CD74	IL1B	GPR55	NOD1	FGF23
48747	1.4551E-3	9.8652E-3	6	28	656	14278	muscle fiber development	MYOG	CHRNA1	ACTA1	CHRNB1	PAK1	MUSK
51341	1.5210E-3	1.0291E-2	7	38	656	14278	regulation of oxidoreductase activity	CAV3	CNR2	IFNG	IL1B	GFI1	FGF23	NFKB1
6469	1.5977E-3	1.0787E-2	10	72	656	14278	negative regulation of protein kinase activity	PKIB	PTPRC	ADORA2A	CAV3	CD7	CBLC	PTPN6	SRCIN1	LAX1	KNG1
1774	1.6260E-3	1.0933E-2	4	12	656	14278	microglial cell activation	TLR9	CASP1	TLR7	NOD2
51354	1.6260E-3	1.0933E-2	4	12	656	14278	negative regulation of oxidoreductase activity	CAV3	CNR2	GFI1	NFKB1
42436	1.7397E-3	1.1366E-2	3	6	656	14278	indole derivative catabolic process	KYNU	IDO2	IDO1
1660	1.7397E-3	1.1366E-2	3	6	656	14278	fever	IL1A	IL1RN	IL1B
2475	1.7397E-3	1.1366E-2	3	6	656	14278	antigen processing and presentation via MHC class Ib	TAP2	B2M	RT1-M3-1
10940	1.7397E-3	1.1366E-2	3	6	656	14278	positive regulation of necrotic cell death	GZMB	FAS	FASLG
2855	1.7397E-3	1.1366E-2	3	6	656	14278	regulation of natural killer cell mediated immune response to tumor cell	CRTAM	IL12B	CD226
2857	1.7397E-3	1.1366E-2	3	6	656	14278	positive regulation of natural killer cell mediated immune response to tumor cell	CRTAM	IL12B	CD226
2858	1.7397E-3	1.1366E-2	3	6	656	14278	regulation of natural killer cell mediated cytotoxicity directed against tumor cell target	CRTAM	IL12B	CD226
2860	1.7397E-3	1.1366E-2	3	6	656	14278	positive regulation of natural killer cell mediated cytotoxicity directed against tumor cell target	CRTAM	IL12B	CD226
2922	1.7397E-3	1.1366E-2	3	6	656	14278	positive regulation of humoral immune response	PTPRC	LTA	GIMAP5
19441	1.7397E-3	1.1366E-2	3	6	656	14278	tryptophan catabolic process to kynurenine	KYNU	IDO2	IDO1
45084	1.7397E-3	1.1366E-2	3	6	656	14278	positive regulation of interleukin-12 biosynthetic process	IFNG	IRF1	LTB
70229	1.7397E-3	1.1366E-2	3	6	656	14278	negative regulation of lymphocyte apoptosis	PTCRA	IL2	IDO1
46218	1.7397E-3	1.1366E-2	3	6	656	14278	indolalkylamine catabolic process	KYNU	IDO2	IDO1
6569	1.7397E-3	1.1366E-2	3	6	656	14278	tryptophan catabolic process	KYNU	IDO2	IDO1
46328	1.7607E-3	1.1480E-2	9	61	656	14278	regulation of JNK cascade	IL1A	PAK1	IL1RN	IL1B	TLR9	CD27	PTK2B	NOD1	NOD2
51604	1.9039E-3	1.2389E-2	12	99	656	14278	protein maturation	C3	C4B	SRGN	C4A	FCNB	PSEN2	CASP1	CD69	CTSE	CFB	C2	C1QC
42325	1.9696E-3	1.2790E-2	33	421	656	14278	regulation of phosphorylation	IL1RN	CSF2	CD80	DGKA	PSEN2	CBLC	AIF1	KNG1	PAK1	SOCS1	HNF4A	PTK2B	TNFRSF14	TNFRSF4	CD74	CISH	MUSK	CAV3	SRCIN1	LAX1	IL2	PKIB	PTPRC	ADORA2A	CD6	IFNG	IL1B	CD7	CCDC88C	TLR9	HCLS1	PTPN6	MS4A1
48646	2.0495E-3	1.3034E-2	23	260	656	14278	anatomical structure formation involved in morphogenesis	VASP	WARS	IL15	LEF1	PSEN2	GATA3	HNF1A	CX3CL1	ACTA1	ACTC1	NR4A3	CASP8	IL1B	ZC3H12A	CD7	XIRP1	MYF6	CASP1	CAPN3	PTK2B	PITX2	WNT4	MYF5
43900	2.0754E-3	1.3034E-2	7	40	656	14278	regulation of multi-organism process	CD8B	IFNG	NOS2	IL15	IL2RA	CD28	LTA
6909	2.0754E-3	1.3034E-2	7	40	656	14278	phagocytosis	IRF8	ICAM5	FCGR1A	HAVCR1	CORO1A	UNC13D	TGM2
31400	2.0816E-3	1.3034E-2	14	127	656	14278	negative regulation of protein modification process	HHATL	USP44	PSEN2	FOXP3	PSMB8	IL2	PSMB10	PSMB9	SOCS1	PTPRC	HNF4A	PSME2	PTPN6	TRIM21
51093	2.1061E-3	1.3034E-2	22	245	656	14278	negative regulation of developmental process	SRGN	CD74	IL4R	IRX3	GFI1	GPR55	LEF1	FASLG	SOD2	LBX1	ARHGAP4	NFKBIA	CXCL10	ID2	CD7	CTLA4	CCL2	PTK2B	OSTN	FGF23	WNT4	C1QC
32972	2.1079E-3	1.3034E-2	2	2	656	14278	regulation of muscle filament sliding speed	TNNC1	TNNT3
42270	2.1079E-3	1.3034E-2	2	2	656	14278	protection from natural killer cell mediated cytotoxicity	TAP2	TAP1
42465	2.1079E-3	1.3034E-2	2	2	656	14278	kinesis	CCL20	CCL2
42466	2.1079E-3	1.3034E-2	2	2	656	14278	chemokinesis	CCL20	CCL2
1866	2.1079E-3	1.3034E-2	2	2	656	14278	NK T cell proliferation	FCGR3A	IL15
2223	2.1079E-3	1.3034E-2	2	2	656	14278	stimulatory C-type lectin receptor signaling pathway	KLRK1	KLRE1
2291	2.1079E-3	1.3034E-2	2	2	656	14278	T cell activation via T cell receptor contact with antigen bound to MHC molecule on antigen presenting cell	ITGAL	ICAM1
2476	2.1079E-3	1.3034E-2	2	2	656	14278	antigen processing and presentation of endogenous peptide antigen via MHC class Ib	TAP2	RT1-M3-1
2517	2.1079E-3	1.3034E-2	2	2	656	14278	T cell tolerance induction	RT1-A1	ICOS
2524	2.1079E-3	1.3034E-2	2	2	656	14278	hypersensitivity	GATA3	FCGR1A
2727	2.1079E-3	1.3034E-2	2	2	656	14278	regulation of natural killer cell cytokine production	IL21	GIMAP5
2729	2.1079E-3	1.3034E-2	2	2	656	14278	positive regulation of natural killer cell cytokine production	IL21	GIMAP5
3010	2.1079E-3	1.3034E-2	2	2	656	14278	voluntary skeletal muscle contraction	MB	TNNT1
45591	2.1079E-3	1.3034E-2	2	2	656	14278	positive regulation of regulatory T cell differentiation	GIMAP5	IL2
46633	2.1079E-3	1.3034E-2	2	2	656	14278	alpha-beta T cell proliferation	FCGR3A	IL15
46967	2.1079E-3	1.3034E-2	2	2	656	14278	cytosol to ER transport	TAP2	TAP1
46968	2.1079E-3	1.3034E-2	2	2	656	14278	peptide antigen transport	TAP2	TAP1
14721	2.1079E-3	1.3034E-2	2	2	656	14278	twitch skeletal muscle contraction	MB	TNNT1
31444	2.1079E-3	1.3034E-2	2	2	656	14278	slow-twitch skeletal muscle fiber contraction	MB	TNNT1
32693	2.1079E-3	1.3034E-2	2	2	656	14278	negative regulation of interleukin-10 production	FOXP3	IDO1
48741	2.2204E-3	1.3704E-2	5	21	656	14278	skeletal muscle fiber development	MYOG	CHRNA1	ACTA1	PAK1	MUSK
2720	2.2640E-3	1.3867E-2	4	13	656	14278	positive regulation of cytokine production involved in immune response	IL21	SASH3	GIMAP5	NOD2
2886	2.2640E-3	1.3867E-2	4	13	656	14278	regulation of myeloid leukocyte mediated immunity	FCGR1A	MS4A1	PRAM1	UNC13D
19363	2.2640E-3	1.3867E-2	4	13	656	14278	pyridine nucleotide biosynthetic process	PNP	HAAO	KYNU	NAMPT
19835	2.2640E-3	1.3867E-2	4	13	656	14278	cytolysis	GZMM	LYZ2	PRF1	GZMB
9266	2.3688E-3	1.4482E-2	13	115	656	14278	response to temperature stimulus	HSPB6	ST8SIA1	HSPB8	HSPB7	HSPB3	CXCL10	IL1A	CASP8	UCP3	IL1B	TFEC	CCL2	ALDOA
8016	2.4752E-3	1.5087E-2	9	64	656	14278	regulation of heart contraction	CSRP3	CAV3	IFNG	NOS2	MYL3	TNNT3	HRC	IL2	MYH7
45941	2.4776E-3	1.5087E-2	37	495	656	14278	positive regulation of transcription	CSRNP1	CIITA	EHF	CEBPB	LEF1	HMGB2	GATA3	IKZF2	ABRA	HNF4A	TNNI2	PITX2	FGF23	TP63	MYOG	IL10	EN2	NFATC2	HNF1A	MAFA	POU2F2	FOXP3	NFKB1	IL2	NR5A1	NFKBIA	NR4A3	IFNG	IRF4	IL1B	IRF1	MYOD1	MYF6	IRF8	SKAP1	IL17A	MYF5
60249	2.4819E-3	1.5087E-2	11	89	656	14278	anatomical structure homeostasis	CHRNA1	SASH3	DCLRE1C	CAV3	HAAO	GPR55	CD7	RAC2	HNF1A	ALDOA	CORO1A
2573	2.5296E-3	1.5349E-2	6	31	656	14278	myeloid leukocyte differentiation	SPIB	CSF2	CASP8	UBD	PSEN2	GIMAP5
51241	2.5729E-3	1.5526E-2	17	173	656	14278	negative regulation of multicellular organismal process	IL10	SRGN	CAV3	AVPR2	GIMAP5	FOXP3	NFKB1	IL2	KNG1	CNR2	IFNG	TNNT1	TLR9	CD38	TIGIT	FGF23	IDO1
51174	2.5732E-3	1.5526E-2	34	445	656	14278	regulation of phosphorus metabolic process	IL1RN	CSF2	CD80	DGKA	PLEK	PSEN2	CBLC	AIF1	KNG1	PAK1	SOCS1	HNF4A	PTK2B	TNFRSF14	TNFRSF4	CD74	CISH	MUSK	CAV3	SRCIN1	LAX1	IL2	PKIB	PTPRC	ADORA2A	CD6	IFNG	IL1B	CD7	CCDC88C	TLR9	HCLS1	PTPN6	MS4A1
19220	2.5732E-3	1.5526E-2	34	445	656	14278	regulation of phosphate metabolic process	IL1RN	CSF2	CD80	DGKA	PLEK	PSEN2	CBLC	AIF1	KNG1	PAK1	SOCS1	HNF4A	PTK2B	TNFRSF14	TNFRSF4	CD74	CISH	MUSK	CAV3	SRCIN1	LAX1	IL2	PKIB	PTPRC	ADORA2A	CD6	IFNG	IL1B	CD7	CCDC88C	TLR9	HCLS1	PTPN6	MS4A1
33673	2.6628E-3	1.6037E-2	10	77	656	14278	negative regulation of kinase activity	PKIB	PTPRC	ADORA2A	CAV3	CD7	CBLC	PTPN6	SRCIN1	LAX1	KNG1
10035	2.7136E-3	1.6312E-2	27	330	656	14278	response to inorganic substance	GIPR	HAAO	LEF1	SLC1A3	CASP8	MB	UCP3	PLCG2	CAPN3	PTK2B	B2M	TNNC1	PGAM2	FGG	SOD2	NFKB1	ASS1	IL1A	ACTA1	LCK	ID2	EEF1A2	TNNT3	LCN2	FAS	PTGES	MYH7
31589	2.7587E-3	1.6536E-2	9	65	656	14278	cell-substrate adhesion	ACTN3	ACTN2	CD7	PTK2B	ITGB7	ITGB6	SRCIN1	CORO1A	BVES
8633	2.7662E-3	1.6536E-2	5	22	656	14278	activation of pro-apoptotic gene products	CASP8	TNFSF10	FAS	FASLG	BID
32642	2.7662E-3	1.6536E-2	5	22	656	14278	regulation of chemokine production	SIGIRR	IFNG	IL1B	TLR9	TLR7
50878	2.8931E-3	1.7260E-2	12	104	656	14278	regulation of body fluid levels	C3	F7	CD40LG	ADORA2A	F10	HNF4A	IL10RA	PLEK	ITGA2B	FGG	E2F2	AQP4
30099	2.9319E-3	1.7260E-2	10	78	656	14278	myeloid cell differentiation	SPIB	CSF2	CASP8	MB	ID2	UBD	PSEN2	IRF8	HCLS1	GIMAP5
50858	2.9407E-3	1.7260E-2	3	7	656	14278	negative regulation of antigen receptor-mediated signaling pathway	CD7	PTPN6	PTPN22
50860	2.9407E-3	1.7260E-2	3	7	656	14278	negative regulation of T cell receptor signaling pathway	CD7	PTPN6	PTPN22
60644	2.9407E-3	1.7260E-2	3	7	656	14278	mammary gland epithelial cell differentiation	CEBPB	ID2	IRF6
45581	2.9407E-3	1.7260E-2	3	7	656	14278	negative regulation of T cell differentiation	CD74	IL4R	CTLA4
45620	2.9407E-3	1.7260E-2	3	7	656	14278	negative regulation of lymphocyte differentiation	CD74	IL4R	CTLA4
6957	2.9407E-3	1.7260E-2	3	7	656	14278	complement activation, alternative pathway	C3	CFB	C2
6968	2.9407E-3	1.7260E-2	3	7	656	14278	cellular defense response	SH2D1A	CXCR2	TNFRSF4
48246	2.9407E-3	1.7260E-2	3	7	656	14278	macrophage chemotaxis	CCL2	CKLF	CX3CL1
10038	3.0043E-3	1.7601E-2	20	221	656	14278	response to metal ion	GIPR	TNNC1	HAAO	PGAM2	FGG	LEF1	SOD2	NFKB1	ASS1	IL1A	ACTA1	CASP8	LCK	ID2	TNNT3	PLCG2	CAPN3	PTK2B	B2M	PTGES
32872	3.0554E-3	1.7804E-2	4	14	656	14278	regulation of stress-activated MAPK cascade	IL1A	IL1B	NOD1	NOD2
34605	3.0554E-3	1.7804E-2	4	14	656	14278	cellular response to heat	CXCL10	IL1A	ST8SIA1	TFEC
30239	3.0554E-3	1.7804E-2	4	14	656	14278	myofibril assembly	ACTA1	ACTC1	XIRP1	CAPN3
45637	3.0673E-3	1.7841E-2	9	66	656	14278	regulation of myeloid cell differentiation	NFKBIA	CSF2	SCIN	CCL5	ID2	GPR55	HMGB2	FAS	C1QC
1818	3.1849E-3	1.8492E-2	7	43	656	14278	negative regulation of cytokine production	IL10	TLR9	GIMAP5	TIGIT	FOXP3	NFKB1	IDO1
51099	3.2281E-3	1.8709E-2	11	92	656	14278	positive regulation of binding	IL10	IL1B	NFAM1	CAMK2A	HMGB2	TLR9	NOD1	NLRC3	NOD2	ABRA	ICAM1
43507	3.4028E-3	1.9651E-2	5	23	656	14278	positive regulation of JUN kinase activity	PAK1	IL1RN	IL1B	TLR9	PTK2B
30183	3.4028E-3	1.9651E-2	5	23	656	14278	B cell differentiation	PTPRC	DCLRE1C	CD40LG	PLCG2	POU2F2
18193	3.4260E-3	1.9750E-2	14	134	656	14278	peptidyl-amino acid modification	MAP4K1	MYLK2	PRKCB	ART2B	STK4	ZAP70	CD6	IFNG	LCK	PTK2B	IL12RB1	JAK3	IL12RB2	TGM2
42060	3.4610E-3	1.9916E-2	17	178	656	14278	wound healing	TRIM72	F10	IL10RA	PLEK	ITGA2B	FGG	ENO3	CX3CL1	C3	F7	IL1A	FCGR3A	CD40LG	HNF4A	IL1B	MYF6	E2F2
32268	3.5184E-3	2.0185E-2	35	471	656	14278	regulation of cellular protein metabolic process	PIWIL4	IL1RN	CSF2	CD80	PSEN2	AIF1	PSMB10	KNG1	PAK1	SOCS1	HNF4A	PTK2B	TNFRSF14	TRIM21	IL10	ZBP1	HHATL	CD74	MUSK	USP44	FOXP3	PSMB8	IL2	PSMB9	NFKBIA	PTPRC	CD6	IFNG	IL1B	CD7	CCDC88C	TLR9	PSME2	HCLS1	PTPN6
50728	3.5203E-3	2.0185E-2	6	33	656	14278	negative regulation of inflammatory response	IL10	ADORA2A	CNR2	IL2RA	AOAH	IL2
43086	3.6105E-3	2.0666E-2	22	256	656	14278	negative regulation of catalytic activity	CAV3	GFI1	USP44	PLEK	CBLC	SRCIN1	LAX1	PSMB8	NFKB1	PSMB10	KNG1	PSMB9	PKIB	PTPRC	ADORA2A	CNR2	CD7	TNNT3	PSME2	SFN	PTPN6	INSL3
70302	3.7656E-3	2.1516E-2	9	68	656	14278	regulation of stress-activated protein kinase signaling cascade	IL1A	PAK1	IL1RN	IL1B	TLR9	CD27	PTK2B	NOD1	NOD2
33157	3.8413E-3	2.1910E-2	8	56	656	14278	regulation of intracellular protein transport	TXN1	NFKBIA	TNFSF14	HNF4A	TLR9	NLRP3	TLR7	LCP1
48871	3.8714E-3	2.2042E-2	10	81	656	14278	multicellular organismal homeostasis	SASH3	IL1A	IL1RN	IL1B	GPR55	CD7	RAC2	HNF1A	GIMAP5	CORO1A
43029	4.0166E-3	2.2670E-2	4	15	656	14278	T cell homeostasis	IL2RA	FAS	GIMAP5	CORO1A
2920	4.0166E-3	2.2670E-2	4	15	656	14278	regulation of humoral immune response	PTPRC	LTA	PTPN6	GIMAP5
6471	4.0166E-3	2.2670E-2	4	15	656	14278	protein amino acid ADP-ribosylation	ART1	ART2B	ART5	ART4
6942	4.0166E-3	2.2670E-2	4	15	656	14278	regulation of striated muscle contraction	MYLK2	CAV3	MYL3	TNNT3
32321	4.0166E-3	2.2670E-2	4	15	656	14278	positive regulation of Rho GTPase activity	CCL11	GPR65	PTK2B	ARHGAP15
45893	4.0823E-3	2.3000E-2	32	424	656	14278	positive regulation of transcription, DNA-dependent	CSRNP1	CIITA	EHF	CEBPB	LEF1	HMGB2	GATA3	IKZF2	ABRA	HNF4A	PITX2	FGF23	TP63	MYOG	IL10	EN2	HNF1A	MAFA	FOXP3	NFKB1	IL2	NR5A1	NFKBIA	NR4A3	IFNG	IL1B	IRF1	MYOD1	IRF8	SKAP1	IL17A	MYF5
32755	4.1383E-3	2.3275E-2	5	24	656	14278	positive regulation of interleukin-6 production	IL1A	IL1B	TLR9	NOD1	TLR7
51348	4.2326E-3	2.3764E-2	10	82	656	14278	negative regulation of transferase activity	PKIB	PTPRC	ADORA2A	CAV3	CD7	CBLC	PTPN6	SRCIN1	LAX1	KNG1
15674	4.3062E-3	2.4136E-2	15	152	656	14278	di-, tri-valent inorganic cation transport	RYR1	XCR1	SLC11A1	PSEN2	ATP2A3	CORO1A	SLC8A3	CACNB1	CACNG6	PTPRC	LCK	XCL1	NMUR1	CACNA1S	CACNG1
22603	4.3321E-3	2.4239E-2	23	276	656	14278	regulation of anatomical structure morphogenesis	ACHE	WARS	CCL11	CAV3	PRKCB	FASLG	ARHGAP15	SRCIN1	CORO1A	CX3CL1	ARHGAP4	CXCL10	IL1A	TBXA2R	HNF4A	MYOD1	CD7	CCL2	ALDOA	FGFR4	BVES	LZTS1	CCR3
8283	4.4121E-3	2.4644E-2	19	213	656	14278	cell proliferation	CD74	CEBPB	CSF2	NOS2	IL15	SATB1	SH2D2A	ARX	FCGR3A	PTPRC	CD40LG	FABP7	ID2	LIPG	STAT4	PIM1	PTK2B	TNFRSF4	CKLF
1909	4.5452E-3	2.5127E-2	3	8	656	14278	leukocyte mediated cytotoxicity	PTPN6	FCGR1A	UNC13D
43372	4.5452E-3	2.5127E-2	3	8	656	14278	positive regulation of CD4-positive, alpha beta T cell differentiation	SASH3	IL4R	GIMAP5
10939	4.5452E-3	2.5127E-2	3	8	656	14278	regulation of necrotic cell death	GZMB	FAS	FASLG
2863	4.5452E-3	2.5127E-2	3	8	656	14278	positive regulation of inflammatory response to antigenic stimulus	CD28	LTA	FCGR1A
45622	4.5452E-3	2.5127E-2	3	8	656	14278	regulation of T-helper cell differentiation	IL4R	IL27	IL12RB2
31649	4.5452E-3	2.5127E-2	3	8	656	14278	heat generation	IL1A	IL1RN	IL1B
7249	4.6983E-3	2.5885E-2	7	46	656	14278	I-kappaB kinase/NF-kappaB cascade	NFKBIA	TNFSF14	TIFA	AVPR2	TLR9	NLRC3	TLR7
48520	4.6983E-3	2.5885E-2	7	46	656	14278	positive regulation of behavior	F7	CXCL10	CXCL9	ADORA2A	CASP1	CCL2	CCR4
51047	4.7658E-3	2.6121E-2	14	139	656	14278	positive regulation of secretion	IL10	GIPR	CRTAM	NOD2	IL2	UNC13D	IL1A	ADORA2A	IFNG	CASP1	CD38	NLRP3	TNFRSF4	MS4A1
70372	4.7735E-3	2.6121E-2	6	35	656	14278	regulation of ERK1 and ERK2 cascade	IL1A	CD74	IL1B	GPR55	NOD1	FGF23
46425	4.7735E-3	2.6121E-2	6	35	656	14278	regulation of JAK-STAT cascade	SOCS1	CSF2	IFNG	HNF4A	HCLS1	IL2
46677	4.7735E-3	2.6121E-2	6	35	656	14278	response to antibiotic	CIITA	CASP8	CCL2	SLC1A3	HAVCR1	CCR4
51254	4.8562E-3	2.6529E-2	32	429	656	14278	positive regulation of RNA metabolic process	CSRNP1	CIITA	EHF	CEBPB	LEF1	HMGB2	GATA3	IKZF2	ABRA	HNF4A	PITX2	FGF23	TP63	MYOG	IL10	EN2	HNF1A	MAFA	FOXP3	NFKB1	IL2	NR5A1	NFKBIA	NR4A3	IFNG	IL1B	IRF1	MYOD1	IRF8	SKAP1	IL17A	MYF5
43405	4.9396E-3	2.6939E-2	12	111	656	14278	regulation of MAP kinase activity	CD74	PAK1	IL1RN	PTPRC	CAV3	IL1B	TLR9	PTK2B	CBLC	PTPN6	LAX1	KNG1
42990	4.9806E-3	2.7071E-2	5	25	656	14278	regulation of transcription factor import into nucleus	NFKBIA	TNFSF14	TLR9	NLRP3	TLR7
46330	4.9806E-3	2.7071E-2	5	25	656	14278	positive regulation of JNK cascade	IL1A	IL1B	CD27	NOD1	NOD2
33003	5.1632E-3	2.7876E-2	4	16	656	14278	regulation of mast cell activation	CNR2	CD226	MS4A1	UNC13D
42402	5.1632E-3	2.7876E-2	4	16	656	14278	cellular biogenic amine catabolic process	ACHE	KYNU	IDO2	IDO1
50688	5.1632E-3	2.7876E-2	4	16	656	14278	regulation of defense response to virus	CD8B	IL15	IL2RA	CD28
2221	5.1632E-3	2.7876E-2	4	16	656	14278	pattern recognition receptor signaling pathway	NFKBIA	TLR9	TLR7	NOD2
7584	5.2122E-3	2.8094E-2	21	248	656	14278	response to nutrient	VCAM1	PRKCB	AGL	ACSL6	CD3E	SOD2	ASS1	C2	F7	CXCL10	IL1A	TBXA2R	UCP3	IL1B	KYNU	LIPG	LTA	CCL2	CD38	HAVCR1	PTGES
32269	5.3991E-3	2.9053E-2	17	186	656	14278	negative regulation of cellular protein metabolic process	IL10	ZBP1	HHATL	USP44	PSEN2	FOXP3	PSMB8	IL2	PSMB10	KNG1	PSMB9	SOCS1	PTPRC	HNF4A	PSME2	PTPN6	TRIM21
51701	5.5103E-3	2.9602E-2	6	36	656	14278	interaction with host	TAP2	TLR9	TAP1	TLR7	NOD2	ICAM1
35023	5.6761E-3	3.0392E-2	11	99	656	14278	regulation of Rho protein signal transduction	CCL11	OBSCN	GPR65	GPR55	ARHGEF3	PTK2B	ARHGAP15	BVES	ABRA	ARHGAP4	FGD2
23057	5.6761E-3	3.0392E-2	11	99	656	14278	negative regulation of signaling process	IL1RN	SOCS1	CAV3	RGS14	TRAT1	HNF4A	PLEK	RHOH	PTPN6	SLA2	RGS9
10648	5.9261E-3	3.0881E-2	22	267	656	14278	negative regulation of cell communication	CD74	IL1RN	CAV3	RGS14	GIPR	PLEK	CBLC	RHOH	PTPN22	SLA2	SIGIRR	NFKBIA	SOCS1	PTPRC	CNR2	HNF4A	CD7	TLR9	CD38	PTPN6	RGS9	WNT4
43407	5.9375E-3	3.0881E-2	5	26	656	14278	negative regulation of MAP kinase activity	CAV3	CBLC	PTPN6	LAX1	KNG1
43506	5.9375E-3	3.0881E-2	5	26	656	14278	regulation of JUN kinase activity	PAK1	IL1RN	IL1B	TLR9	PTK2B
71222	5.9375E-3	3.0881E-2	5	26	656	14278	cellular response to lipopolysaccharide	NFKBIA	STAT4	LCN2	HMGB2	CMPK2
32319	5.9375E-3	3.0881E-2	5	26	656	14278	regulation of Rho GTPase activity	CCL11	GPR65	PTK2B	ARHGAP15	BVES
51092	5.9726E-3	3.0881E-2	7	48	656	14278	positive regulation of NF-kappaB transcription factor activity	IL1B	CAMK2A	TLR9	NOD1	NLRC3	NOD2	ICAM1
34393	6.1304E-3	3.0881E-2	2	3	656	14278	positive regulation of smooth muscle cell apoptosis	IFNG	IL12B
42590	6.1304E-3	3.0881E-2	2	3	656	14278	antigen processing and presentation of exogenous peptide antigen via MHC class I	FCGR1A	TAPBP
50857	6.1304E-3	3.0881E-2	2	3	656	14278	positive regulation of antigen receptor-mediated signaling pathway	PTPRC	TRAT1
2074	6.1304E-3	3.0881E-2	2	3	656	14278	extraocular skeletal muscle development	MYH15	PITX2
2220	6.1304E-3	3.0881E-2	2	3	656	14278	innate immune response activating cell surface receptor signaling pathway	KLRK1	KLRE1
2292	6.1304E-3	3.0881E-2	2	3	656	14278	T cell differentiation involved in immune response	EOMES	IL12B
2293	6.1304E-3	3.0881E-2	2	3	656	14278	alpha-beta T cell differentiation involved in immune response	EOMES	IL12B
2323	6.1304E-3	3.0881E-2	2	3	656	14278	natural killer cell activation involved in immune response	IL12B	UNC13D
2335	6.1304E-3	3.0881E-2	2	3	656	14278	mature B cell differentiation	PLCG2	POU2F2
10661	6.1304E-3	3.0881E-2	2	3	656	14278	positive regulation of muscle cell apoptosis	IFNG	IL12B
51708	6.1304E-3	3.0881E-2	2	3	656	14278	intracellular protein transport in other organism involved in symbiotic interaction	TAP2	TAP1
51709	6.1304E-3	3.0881E-2	2	3	656	14278	regulation of killing of cells of another organism	IFNG	NOS2
51712	6.1304E-3	3.0881E-2	2	3	656	14278	positive regulation of killing of cells of another organism	IFNG	NOS2
19060	6.1304E-3	3.0881E-2	2	3	656	14278	intracellular transport of viral proteins in host cell	TAP2	TAP1
10956	6.1304E-3	3.0881E-2	2	3	656	14278	negative regulation of calcidiol 1-monooxygenase activity	GFI1	NFKB1
43902	6.1304E-3	3.0881E-2	2	3	656	14278	positive regulation of multi-organism process	IFNG	NOS2
60559	6.1304E-3	3.0881E-2	2	3	656	14278	positive regulation of calcidiol 1-monooxygenase activity	IFNG	IL1B
45085	6.1304E-3	3.0881E-2	2	3	656	14278	negative regulation of interleukin-2 biosynthetic process	LAG3	FOXP3
45354	6.1304E-3	3.0881E-2	2	3	656	14278	regulation of interferon-alpha biosynthetic process	TLR9	TLR7
45356	6.1304E-3	3.0881E-2	2	3	656	14278	positive regulation of interferon-alpha biosynthetic process	TLR9	TLR7
70050	6.1304E-3	3.0881E-2	2	3	656	14278	neuron homeostasis	CHRNA1	HAAO
45654	6.1304E-3	3.0881E-2	2	3	656	14278	positive regulation of megakaryocyte differentiation	SCIN	HMGB2
46013	6.1304E-3	3.0881E-2	2	3	656	14278	regulation of T cell homeostatic proliferation	IL2RA	IL2
46314	6.1304E-3	3.0881E-2	2	3	656	14278	phosphocreatine biosynthetic process	CKMT2	CKM
30240	6.1304E-3	3.0881E-2	2	3	656	14278	skeletal muscle thin filament assembly	ACTA1	ACTC1
46719	6.1304E-3	3.0881E-2	2	3	656	14278	regulation of viral protein levels in host cell	TAP2	TAP1
30581	6.1304E-3	3.0881E-2	2	3	656	14278	symbiont intracellular protein transport in host	TAP2	TAP1
14819	6.1304E-3	3.0881E-2	2	3	656	14278	regulation of skeletal muscle contraction	MYLK2	CAV3
14866	6.1304E-3	3.0881E-2	2	3	656	14278	skeletal myofibril assembly	ACTA1	ACTC1
48341	6.1304E-3	3.0881E-2	2	3	656	14278	paraxial mesoderm formation	LEF1	HNF1A
7638	6.1304E-3	3.0881E-2	2	3	656	14278	mechanosensory behavior	GFI1	SLC1A3
32609	6.1304E-3	3.0881E-2	2	3	656	14278	interferon-gamma production	AVPR2	IL12RB2
60255	6.2071E-3	3.1219E-2	136	2427	656	14278	regulation of macromolecule metabolic process	TXN1	EHF	IL1RN	CSF2	CD80	GFI1	PRDM1	SLA2	IKZF2	BACH2	ABRA	ICAM1	IL27RA	SPIB	SPIC	LIPG	NAMPT	PIM1	PITX2	TNFRSF4	TRIM21	BVES	TP63	ZBP1	EOMES	LAG3	MUSK	PRKCB	ATP1B4	HNF1A	FOXP3	RUNX3	SIGIRR	PPP1R3C	RFX5	PSME2	SKAP1	ARX	PSEN2	GATA3	KNG1	SOCS1
30001	6.2244E-3	3.1258E-2	27	351	656	14278	metal ion transport	RYR1	PSEN2	ATP2A3	CORO1A	CACNG6	TRPM2	CACNA1S	SCN5A	CACNG1	SLC38A3	TRPM6	KCNJ5	SLC12A3	SLC34A2	XCR1	KCNJ11	SLC11A1	SLC4A11	ATP1B4	KCNAB2	SLC8A3	CACNB1	PTPRC	LCK	XCL1	NMUR1	SCN4B
51048	6.4552E-3	3.1604E-2	10	87	656	14278	negative regulation of secretion	IL10	SRGN	CD74	IL1RN	KCNJ11	IL1B	AVPR2	TNFRSF4	FOXP3	FGF23
90317	6.5098E-3	3.1604E-2	4	17	656	14278	negative regulation of intracellular protein transport	TXN1	NFKBIA	HNF4A	NLRP3
2702	6.5098E-3	3.1604E-2	4	17	656	14278	positive regulation of production of molecular mediator of immune response	IL21	SASH3	GIMAP5	NOD2
33591	6.5866E-3	3.1604E-2	3	9	656	14278	response to L-ascorbic acid	IL1A	IL1B	SOD2
34109	6.5866E-3	3.1604E-2	3	9	656	14278	homotypic cell-cell adhesion	SPN	PLEK	ITGA2B
42346	6.5866E-3	3.1604E-2	3	9	656	14278	positive regulation of NF-kappaB import into nucleus	TNFSF14	TLR9	TLR7
1773	6.5866E-3	3.1604E-2	3	9	656	14278	myeloid dendritic cell activation	CSF2	UBD	GIMAP5
43011	6.5866E-3	3.1604E-2	3	9	656	14278	myeloid dendritic cell differentiation	CSF2	UBD	GIMAP5
2828	6.5866E-3	3.1604E-2	3	9	656	14278	regulation of T-helper 2 type immune response	IL4R	IDO1	IL27RA
52031	6.5866E-3	3.1604E-2	3	9	656	14278	modulation by symbiont of host defense response	TLR9	TLR7	NOD2
52033	6.5866E-3	3.1604E-2	3	9	656	14278	pathogen-associated molecular pattern dependent induction by symbiont of host innate immunity	TLR9	TLR7	NOD2
52166	6.5866E-3	3.1604E-2	3	9	656	14278	positive regulation by symbiont of host innate immunity	TLR9	TLR7	NOD2
52167	6.5866E-3	3.1604E-2	3	9	656	14278	modulation by symbiont of host innate immunity	TLR9	TLR7	NOD2
52169	6.5866E-3	3.1604E-2	3	9	656	14278	pathogen-associated molecular pattern dependent modulation by symbiont of host innate immunity	TLR9	TLR7	NOD2
52255	6.5866E-3	3.1604E-2	3	9	656	14278	modulation by organism of defense response of other organism involved in symbiotic interaction	TLR9	TLR7	NOD2
52257	6.5866E-3	3.1604E-2	3	9	656	14278	pathogen-associated molecular pattern dependent induction by organism of innate immunity of other organism involved in symbiotic interaction	TLR9	TLR7	NOD2
52305	6.5866E-3	3.1604E-2	3	9	656	14278	positive regulation by organism of innate immunity in other organism involved in symbiotic interaction	TLR9	TLR7	NOD2
52306	6.5866E-3	3.1604E-2	3	9	656	14278	modulation by organism of innate immunity in other organism involved in symbiotic interaction	TLR9	TLR7	NOD2
52308	6.5866E-3	3.1604E-2	3	9	656	14278	pathogen-associated molecular pattern dependent modulation by organism of innate immunity in other organism involved in symbiotic interaction	TLR9	TLR7	NOD2
52509	6.5866E-3	3.1604E-2	3	9	656	14278	positive regulation by symbiont of host defense response	TLR9	TLR7	NOD2
52510	6.5866E-3	3.1604E-2	3	9	656	14278	positive regulation by organism of defense response of other organism involved in symbiotic interaction	TLR9	TLR7	NOD2
52552	6.5866E-3	3.1604E-2	3	9	656	14278	modulation by organism of immune response of other organism involved in symbiotic interaction	TLR9	TLR7	NOD2
52553	6.5866E-3	3.1604E-2	3	9	656	14278	modulation by symbiont of host immune response	TLR9	TLR7	NOD2
52555	6.5866E-3	3.1604E-2	3	9	656	14278	positive regulation by organism of immune response of other organism involved in symbiotic interaction	TLR9	TLR7	NOD2
52556	6.5866E-3	3.1604E-2	3	9	656	14278	positive regulation by symbiont of host immune response	TLR9	TLR7	NOD2
45073	6.5866E-3	3.1604E-2	3	9	656	14278	regulation of chemokine biosynthetic process	SIGIRR	IFNG	IL1B
45649	6.5866E-3	3.1604E-2	3	9	656	14278	regulation of macrophage differentiation	CSF2	ID2	C1QC
46636	6.5866E-3	3.1604E-2	3	9	656	14278	negative regulation of alpha-beta T cell activation	IL4R	ADORA2A	TNFRSF14
6568	6.5866E-3	3.1604E-2	3	9	656	14278	tryptophan metabolic process	KYNU	IDO2	IDO1
48147	6.5866E-3	3.1604E-2	3	9	656	14278	negative regulation of fibroblast proliferation	CD7	LTA	SOD2
50830	7.0168E-3	3.3568E-2	5	27	656	14278	defense response to Gram-positive bacterium	FGR	LYZ2	LTA	NOD1	IL27RA
61180	7.0168E-3	3.3568E-2	5	27	656	14278	mammary gland epithelium development	CEBPB	CCL11	ID2	IRF6	WNT4
1933	7.2280E-3	3.4443E-2	6	38	656	14278	negative regulation of protein amino acid phosphorylation	SOCS1	PTPRC	HNF4A	PSEN2	PTPN6	IL2
9615	7.2314E-3	3.4443E-2	9	75	656	14278	response to virus	ISG20	CXCL10	TRPM2	PTPRC	IFNG	TLR9	TLR7	SAMHD1	UNC13D
51924	7.2314E-3	3.4443E-2	9	75	656	14278	regulation of calcium ion transport	SLN	ADORA2A	CAV3	CD7	PLCG2	GIMAP5	JAK3	MS4A1	TRDN
9612	7.5631E-3	3.5969E-2	10	89	656	14278	response to mechanical stimulus	CXCL10	ACTA1	BTG2	LCK	AGL	GFI1	ANKRD23	CCL2	SLC1A3	PTK2B
2791	7.8786E-3	3.7360E-2	9	76	656	14278	regulation of peptide secretion	CD74	KCNJ11	IFNG	NOS2	GIPR	HNF4A	IL1B	CD38	HNF1A
90087	7.8786E-3	3.7360E-2	9	76	656	14278	regulation of peptide transport	CD74	KCNJ11	IFNG	NOS2	GIPR	HNF4A	IL1B	CD38	HNF1A
34637	7.9163E-3	3.7483E-2	8	63	656	14278	cellular carbohydrate biosynthetic process	GYS1	TPI1	PHKG1	AGL	PGAM2	PLCG2	IP6K3	FBP2
50709	8.0703E-3	3.7990E-2	4	18	656	14278	negative regulation of protein secretion	IL10	SRGN	TNFRSF4	FOXP3
2455	8.0703E-3	3.7990E-2	4	18	656	14278	humoral immune response mediated by circulating immunoglobulin	C3	C4B	C4A	C1QC
6958	8.0703E-3	3.7990E-2	4	18	656	14278	complement activation, classical pathway	C3	C4B	C4A	C1QC
32651	8.0703E-3	3.7990E-2	4	18	656	14278	regulation of interleukin-1 beta production	IFNG	CASP1	NLRP3	NOD2
45933	8.2258E-3	3.8610E-2	5	28	656	14278	positive regulation of muscle contraction	C4B	MYLK2	C4A	TBXA2R	LCK
71219	8.2258E-3	3.8610E-2	5	28	656	14278	cellular response to molecule of bacterial origin	NFKBIA	STAT4	LCN2	HMGB2	CMPK2
10212	8.5689E-3	4.0162E-2	9	77	656	14278	response to ionizing radiation	CXCL10	IL1A	PTPRC	DCLRE1C	VCAM1	IL1B	CCL2	GATA3	SOD2
7010	8.6132E-3	4.0311E-2	26	343	656	14278	cytoskeleton organization	GPR65	PLEK	WAS	CORO1A	AIF1	RND1	ABLIM2	NUAK2	RAC2	XIRP1	CAPN3	PTK2B	XIRP2	CAP2	VASP	GZMA	CCDC88B	ACTA1	MYH2	FMNL1	ACTC1	CD7	CCDC88C	TNNT3	EVL	LCP1
45859	8.6293E-3	4.0328E-2	22	276	656	14278	regulation of protein kinase activity	CD74	IL1RN	CISH	CAV3	DGKA	PSEN2	CBLC	SRCIN1	LAX1	IL2	KNG1	PKIB	PAK1	PTPRC	ADORA2A	IL1B	CD7	TLR9	PTK2B	PTPN6	TNFRSF4	MS4A1
9250	9.0912E-3	4.2122E-2	3	10	656	14278	glucan biosynthetic process	GYS1	PHKG1	AGL
2282	9.0912E-3	4.2122E-2	3	10	656	14278	microglial cell activation involved in immune response	TLR9	TLR7	NOD2
52564	9.0912E-3	4.2122E-2	3	10	656	14278	response to immune response of other organism involved in symbiotic interaction	TLR9	TLR7	NOD2
52572	9.0912E-3	4.2122E-2	3	10	656	14278	response to host immune response	TLR9	TLR7	NOD2
45408	9.0912E-3	4.2122E-2	3	10	656	14278	regulation of interleukin-6 biosynthetic process	CEBPB	IFNG	IL1B
5978	9.0912E-3	4.2122E-2	3	10	656	14278	glycogen biosynthetic process	GYS1	PHKG1	AGL
51056	9.1683E-3	4.2418E-2	21	261	656	14278	regulation of small GTPase mediated signal transduction	CCL11	GPR65	GPR55	AGAP2	TBC1D8	RASAL3	ARHGAP15	RASGRP1	ABRA	ARHGAP4	FGD2	ACAP1	OBSCN	RASA4	PSD4	ARHGEF3	TBC1D10C	PTK2B	RAPGEF6	BVES	RALGDS
45944	9.2498E-3	4.2734E-2	26	345	656	14278	positive regulation of transcription from RNA polymerase II promoter	CSRNP1	CIITA	CEBPB	LEF1	HMGB2	GATA3	IKZF2	ABRA	HNF4A	PITX2	MYOG	EN2	HNF1A	MAFA	FOXP3	NFKB1	IL2	NR5A1	NFKBIA	NR4A3	IL1B	IRF1	MYOD1	SKAP1	IL17A	MYF5
42531	9.8573E-3	4.5218E-2	4	19	656	14278	positive regulation of tyrosine phosphorylation of STAT protein	CSF2	IFNG	HCLS1	IL2
50848	9.8573E-3	4.5218E-2	4	19	656	14278	regulation of calcium-mediated signaling	ZAP70	CD8A	TRAT1	SLA2
30168	9.8573E-3	4.5218E-2	4	19	656	14278	platelet activation	CD40LG	PLEK	ITGA2B	FGG
31032	9.8573E-3	4.5218E-2	4	19	656	14278	actomyosin structure organization	ACTA1	ACTC1	XIRP1	CAPN3
32387	9.8573E-3	4.5218E-2	4	19	656	14278	negative regulation of intracellular transport	TXN1	NFKBIA	HNF4A	NLRP3
40012	1.0277E-2	4.7075E-2	19	231	656	14278	regulation of locomotion	CXCL9	CCL11	ITGA2B	NEXN	SRCIN1	CORO1A	AIF1	ARHGAP4	CXCL16	ICAM1	F7	CXCL10	ADORA2A	CD7	CCL2	PTK2B	PITX2	CCR4	BVES
9887	1.0606E-2	4.8513E-2	33	471	656	14278	organ morphogenesis	MYLK2	CSRNP1	CCL11	FLT3	GFI1	LEF1	PSEN2	HMGB2	FASLG	SOCS1	CASP8	TNNI1	CCL2	PITX2	WNT4	IL10	VASP	TNNC1	HNF1A	LBX1	MYLPF	F7	ACTC1	NR4A3	ID2	MYL3	SLCO1A2	CD7	TNNT3	LCP1	LY6E	MYF5	MYH7
33124	1.0744E-2	4.9006E-2	11	108	656	14278	regulation of GTP catabolic process	ACAP1	CCL11	GPR65	CD7	AGAP2	TBC1D8	TBC1D10C	PTK2B	ARHGAP15	RGS9	BVES
43087	1.0744E-2	4.9006E-2	11	108	656	14278	regulation of GTPase activity	ACAP1	CCL11	GPR65	CD7	AGAP2	TBC1D8	TBC1D10C	PTK2B	ARHGAP15	RGS9	BVES
51248	1.0859E-2	4.9462E-2	17	200	656	14278	negative regulation of protein metabolic process	IL10	ZBP1	HHATL	USP44	PSEN2	FOXP3	PSMB8	IL2	PSMB10	KNG1	PSMB9	SOCS1	PTPRC	HNF4A	PSME2	PTPN6	TRIM21
[truncated: 336 more columns]

[truncated: 2 more sheets: Cluster 4 InterPro, Cluster 4 KEGG]
